# Supplementary material for: Variations of Phosphorous Accessibility Causing Changes in Microbiome Functions in the Gastrointestinal Tract of Chickens
Source: PLoS One. 2016 Oct 19;11(10):e0164735. doi: 10.1371/journal.pone.0164735 (PMC5070839; doi:10.1371/journal.pone.0164735)
Supplement: S1 Table — The two basal diets were formulated to contain adequate levels of all nutrients according to the recommendations of the German Society for Nutritional Physiology (GfE), with the exception of P and Ca. The table below show the ingredient composition and the concentration of the analyzed nutrients of the two basal diets. Table adapted from Zeller E, Schollenberger M, Witzig M, Shastak Y, Kuhn I, Hoelzle LE and Rodehutscord M. 2015. Poult Sci 94:1018–1029. doi: 10.3382/ps/pev087. (XLSX) [file pone.0164735.s003.xlsx]

## Sheet: S1 Table
S1 Table: Study diet composition (from Zeller E, Schollenberger M, Witzig M, Shastak Y, Kuhn I, Hoelzle LE and Rodehutscord M. 2015. Poult Sci 94:1018-1029. doi: 10.3382/ps/pev087)
The two basal diets were formulated to contain adequate levels of all nutrients according to the recommendations of the German Society for Nutritional Physiology (GfE), with the exception of P and Ca. The table below show the ingredient composition and the concentration of the analyzed nutrients of the two basal diets.
Ingredients	BD – (Kg diet as fed -1)	BD + (Kg diet as fed -1)
Corn	595.5 g	595.5 g
Solvent-extracted soybean meal (48%CP)	340 g	340 g
Soybean oil	30 g	30 g
D,L Methionine	2 g	2 g
Monocalcium phosphate	-	3.5 g
Sand	5.5 g	-
Limestone	14 g	16 g
Sodium chloride	1 g	1 g
Choline chloride	2 g	2 g
Sodium bicarbonate	3 g	3 g
Vitamin mix:
Retinol	3.6 mg	3.6 mg
Cholecalciferol	75 μg	75 μg
α-Tocopherol	30.0 mg	30.0 mg
Menadione	2.4 mg	2.4 mg
Thiamin	3.0 mg	3.0 mg
Riboflavin	6.0 mg	6.0 mg
Pyridoxine	6.0 mg	6.0 mg
Cyanocobalamin	0.03 mg	0.03 mg
Nicotinic acid	50.0 mg	50.0 mg
Pantothenic acid	14.0 mg	14.0 mg
Biotin	0.1 mg	0.1 mg
Pteroyl(mono)glutamic acid	1.0 mg	1.0 mg
Mineral mix:
Cu	15.0 mg	15.0 mg
I	1.6 mg	1.6 mg
Fe	90.0 mg	90.0 mg
Mn	120.0 mg	120.0 mg
Zn	80.0 mg	80.0 mg
Se	0.5 mg	0.5 mg
Co	0.6 mg	0.6 mg
Titanium dioxide	5	5
Analyzed nutrient concentrations:
Dry matter	898 g	897 g
Crude ash	55 g	54 g
CP	206 g	209 g
Crude fiber	16 g	21 g
Ether extract	68 g	66 g
ME (calculated)	12.6 g	12.6 g
Diet components were mixed in the approved feed mill facilities of the University of Hohenheim in Eningen, Germany. Two separate lots were used for the mixing of the basal diets (one for BD – and the second for BD+). Each of these lots were further divided into 3 equal parts. One part was kept without phytase supplementation, whereas the remaining two parts of the lot were supplemented respective…
