# Supplementary material for: Variations of Phosphorous Accessibility Causing Changes in Microbiome Functions in the Gastrointestinal Tract of Chickens
Source: PLoS One. 2016 Oct 19;11(10):e0164735. doi: 10.1371/journal.pone.0164735 (PMC5070839; doi:10.1371/journal.pone.0164735)
Supplement: S2 Table — (A) Table report a summary of information on the peptides/proteins identified in crop section. (B) Table include further insights on peptide identification and their implication in protein IDs inference. (XLSX) [file pone.0164735.s004.xlsx]

## Sheet: S2 Table
(A)
Protein IDs	Majority protein IDs	Peptide counts (all)	Peptide counts (razor+unique)	Peptide counts (unique)	Fasta headers	Number of proteins	Peptides	Razor + unique peptides	Unique peptides	Peptides[KA4]	Peptides[KE4]	Peptides[KF1]	Peptides[KF2]	Peptides[KA5]	Peptides[KB1]	Peptides[KB2]	Peptides[KC1]	Peptides[KC3]	Peptides[KD1]	Peptides [KD4]	Peptides [KE1]	Razor + unique peptides[KA4]	Razor + unique peptides[KE4]	Razor + unique peptides[KF1]	Razor + unique peptides[KF2]	Razor + unique peptides[KA5]	Razor + unique peptides[KB1]	Razor + unique peptides[KB2]	Razor + unique peptides[KC1]	Razor + unique peptides[KC3]	Razor + unique peptides[KD1]	Razor + unique peptides [KD4]	Razor + unique peptides [KE1]	Unique peptides[KA4]	Unique peptides[KE4]	Unique peptides[KF1]	Unique peptides[KF2]	Unique peptides[KA5]	Unique peptides[KB1]	Unique peptides[KB2]	Unique peptides[KC1]	Unique peptides[KC3]	Unique peptides[KD1]	Unique peptides [KD4]	Unique peptides [KE1]	Sequence coverage [%]	Unique + razor sequence coverage [%]	Unique sequence coverage [%]	Mol. weight [kDa]
tr|Q9LBP3|Q9LBP3_9BACT;tr|D8WRW6|D8WRW6_9BACT;tr|D8WRW3|D8WRW3_9BACT;tr|D8WRY5|D8WRY5_9BACT;tr|D8WRZ0|D8WRZ0_9BACT;tr|D8WRW7|D8WRW7_9BACT;tr|D8WRY0|D8WRY0_9BACT;tr|D8WRY4|D8WRY4_9BACT;tr|D8WRX7|D8WRX7_9BACT;tr|D8WRX6|D8WRX6_9BACT;tr|Q6TRH6|Q6TRH6_9BACT;tr|D8WRW5|D8WRW5_9BACT;tr|D8WRX0|D8WRX0_9BACT;tr|A8CG76|A8CG76_9BACT;tr|A8CG75|A8CG75_9BACT;tr|A8CG74|A8CG74_9BACT;tr|A8CG73|A8CG73_9BACT;tr|A8CG7…	tr|Q9LBP3|Q9LBP3_9BACT;tr|D8WRW6|D8WRW6_9BACT;tr|D8WRW3|D8WRW3_9BACT;tr|D8WRY5|D8WRY5_9BACT;tr|D8WRZ0|D8WRZ0_9BACT;tr|D8WRW7|D8WRW7_9BACT;tr|D8WRY0|D8WRY0_9BACT;tr|D8WRY4|D8WRY4_9BACT;tr|D8WRX7|D8WRX7_9BACT;tr|D8WRX6|D8WRX6_9BACT;tr|Q6TRH6|Q6TRH6_9BACT;tr|D8WRW5|D8WRW5_9BACT;tr|D8WRX0|D8WRX0_9BACT;tr|A8CG76|A8CG76_9BACT;tr|A8CG75|A8CG75_9BACT;tr|A8CG74|A8CG74_9BACT;tr|A8CG73|A8CG73_9BACT;tr|A8CG7…	1;1;1;1;1;1;1;1;1;1;1;1;1;1;1;1;1;1;1;1;1;1;1;1;1;1;1;1;1;1;1;1;1;1;1;1;1;1;1;1;1;1;1;1;1;1;1;1;1;1;1;1;1;1;1;1;1;1;1;1;1;1;1;1;1;1;1;1;1;1;1;1;1;1;1;1;1;1;1;1;1;1;1;1;1;1;1;1;1;1;1;1;1;1;1;1;1;1;1;1;1;1;1;1;1;1;1;1;1;1;1;1;1;1;1;1;1;1;1;1;1;1;1;1;1;1;1;1;1;1;1;1;1;1;1;1;1;1;1;1;1;1;1;1;1;1;1;1;1;1;1;1;1;1;1;1;1;1;1;1;1;1;1;1;1;1;1;1;1;1;1;1;1;1;1;1;1;1;1;1;1;1;1;1;1;1;1;1;1;1;1;1;1;1;1;1;1;1;1;1…	1;1;1;1;1;1;1;1;1;1;1;1;1;1;1;1;1;1;1;1;1;1;1;1;1;1;1;1;1;1;1;1;1;1;1;1;1;1;1;1;1;1;1;1;1;1;1;1;1;1;1;1;1;1;1;1;1;1;1;1;1;1;1;1;1;1;1;1;1;1;1;1;1;1;1;1;1;1;1;1;1;1;1;1;1;1;1;1;1;1;1;1;1;1;1;1;1;1;1;1;1;1;1;1;1;1;1;1;1;1;1;1;1;1;1;1;1;1;1;1;1;1;1;1;1;1;1;1;1;1;1;1;1;1;1;1;1;1;1;1;1;1;1;1;1;1;1;1;1;1;1;1;1;1;1;1;1;1;1;1;1;1;1;1;1;1;1;1;1;1;1;1;1;1;1;1;1;1;1;1;1;1;1;1;1;1;1;1;1;1;1;1;1;1;1;1;1;1;1;1…	1;1;1;1;1;1;1;1;1;1;1;1;1;1;1;1;1;1;1;1;1;1;1;1;1;1;1;1;1;1;1;1;1;1;1;1;1;1;1;1;1;1;1;1;1;1;1;1;1;1;1;1;1;1;1;1;1;1;1;1;1;1;1;1;1;1;1;1;1;1;1;1;1;1;1;1;1;1;1;1;1;1;1;1;1;1;1;1;1;1;1;1;1;1;1;1;1;1;1;1;1;1;1;1;1;1;1;1;1;1;1;1;1;1;1;1;1;1;1;1;1;1;1;1;1;1;1;1;1;1;1;1;1;1;1;1;1;1;1;1;1;1;1;1;1;1;1;1;1;1;1;1;1;1;1;1;1;1;1;1;1;1;1;1;1;1;1;1;1;1;1;1;1;1;1;1;1;1;1;1;1;1;1;1;1;1;1;1;1;1;1;1;1;1;1;1;1;1;1;1…	>tr|Q9LBP3|Q9LBP3_9BACT Ribulose-1,5-bisphosphate carboxylase/oxygenase form I large subunit (Fragment) OS=uncultured deep-sea autotrophic bacterium OTI-8 GN=RuBisco cbbL PE=3 SV=1;>tr|D8WRW6|D8WRW6_9BACT Ribulose-1,5-bisphosphate carboxylase/oxygenase lar	431	1	1	1	0	0	0	0	0	1	0	0	0	0	0	0	0	0	0	0	0	1	0	0	0	0	0	0	0	0	0	0	0	1	0	0	0	0	0	0	16.8	16.8	16.8	12.801
sp|B3CRK6|ATPB_ORITI;sp|A5CDA5|ATPB_ORITB	sp|B3CRK6|ATPB_ORITI;sp|A5CDA5|ATPB_ORITB	1;1	1;1	1;1	>sp|B3CRK6|ATPB_ORITI ATP synthase subunit beta OS=Orientia tsutsugamushi (strain Ikeda) GN=atpD PE=3 SV=1;>sp|A5CDA5|ATPB_ORITB ATP synthase subunit beta OS=Orientia tsutsugamushi (strain Boryong) GN=atpD PE=3 SV=1	2	1	1	1	0	0	0	0	1	0	1	0	0	0	1	0	0	0	0	0	1	0	1	0	0	0	1	0	0	0	0	0	1	0	1	0	0	0	1	0	4.4	4.4	4.4	51.998
sp|A5CZ03|CH60_PELTS	sp|A5CZ03|CH60_PELTS	1	1	1	>sp|A5CZ03|CH60_PELTS 60 kDa chaperonin OS=Pelotomaculum thermopropionicum (strain DSM 13744 / JCM 10971 / SI) GN=groL PE=3 SV=1	1	1	1	1	1	1	1	1	1	1	1	1	1	1	1	1	1	1	1	1	1	1	1	1	1	1	1	1	1	1	1	1	1	1	1	1	1	1	1	1	3.7	3.7	3.7	57.441
tr|A0A063YJU2|A0A063YJU2_9MOLU;tr|F9QDN9|F9QDN9_9MOLU;tr|F9UKG7|F9UKG7_9MOLU;tr|N9VDI8|N9VDI8_MYCAR;sp|Q9ZEJ0|DNAK_MYCHO;tr|N9V1P8|N9V1P8_9MOLU;sp|A5IXT5|DNAK_MYCAP;sp|Q4AAR4|DNAK_MYCHJ;sp|Q4A8U5|DNAK_MYCH7;sp|Q49539|DNAK_MYCH2;tr|H6ST12|H6ST12_9MOLU;tr|R9TIB0|R9TIB0_9MOLU;tr|R9TIA1|R9TIA1_9MOLU;tr|R9THR2|R9THR2_9MOLU;tr|R9THQ7|R9THQ7_9MOLU;tr|R9THQ2|R9THQ2_9MOLU;tr|R9TFE6|R9TFE6_9MOLU;tr|R9TFD2|…	tr|A0A063YJU2|A0A063YJU2_9MOLU;tr|F9QDN9|F9QDN9_9MOLU;tr|F9UKG7|F9UKG7_9MOLU;tr|N9VDI8|N9VDI8_MYCAR;sp|Q9ZEJ0|DNAK_MYCHO;tr|N9V1P8|N9V1P8_9MOLU;sp|A5IXT5|DNAK_MYCAP;sp|Q4AAR4|DNAK_MYCHJ;sp|Q4A8U5|DNAK_MYCH7;sp|Q49539|DNAK_MYCH2;tr|H6ST12|H6ST12_9MOLU;tr|R9TIB0|R9TIB0_9MOLU;tr|R9TIA1|R9TIA1_9MOLU;tr|R9THR2|R9THR2_9MOLU;tr|R9THQ7|R9THQ7_9MOLU;tr|R9THQ2|R9THQ2_9MOLU;tr|R9TFE6|R9TFE6_9MOLU;tr|R9TFD2|…	1;1;1;1;1;1;1;1;1;1;1;1;1;1;1;1;1;1;1;1;1	1;1;1;1;1;1;1;1;1;1;1;1;1;1;1;1;1;1;1;1;1	1;1;1;1;1;1;1;1;1;1;1;1;1;1;1;1;1;1;1;1;1	>tr|A0A063YJU2|A0A063YJU2_9MOLU Molecular chaperone DnaK OS=Mycoplasma hyosynoviae GN=dnaK PE=4 SV=1;>tr|F9QDN9|F9QDN9_9MOLU Chaperone protein DnaK OS=Mycoplasma anatis 1340 GN=dnaK PE=2 SV=1;>tr|F9UKG7|F9UKG7_9MOLU Chaperone protein DnaK OS=Mycoplasma col	21	1	1	1	0	1	1	1	0	0	0	0	0	0	0	1	0	1	1	1	0	0	0	0	0	0	0	1	0	1	1	1	0	0	0	0	0	0	0	1	2.4	2.4	2.4	65.299
tr|A0A073CWY4|A0A073CWY4_CLOBO;tr|C6PZA6|C6PZA6_9CLOT;sp|B1KYX5|PDXS_CLOBM;sp|A7GH18|PDXS_CLOBL;tr|T0JXP5|T0JXP5_9FIRM;tr|M5EF43|M5EF43_9FIRM;tr|F7NHH1|F7NHH1_9FIRM;tr|F1TAU4|F1TAU4_9FIRM;sp|Q8RBJ3|PDXS_THETN;sp|B8I363|PDXS_CLOCE;sp|B0KAS1|PDXS_THEP3;sp|B0K4N7|PDXS_THEPX;tr|B7A686|B7A686_THEAQ;sp|Q72KG1|PDXS_THET2;sp|Q5SKD9|PDXS_THET8;sp|Q2LXR2|PDXS_SYNAS;sp|B9LIK3|PDXS_CHLSY;sp|B8G663|PDXS_CHLAD…	tr|A0A073CWY4|A0A073CWY4_CLOBO;tr|C6PZA6|C6PZA6_9CLOT;sp|B1KYX5|PDXS_CLOBM;sp|A7GH18|PDXS_CLOBL;tr|T0JXP5|T0JXP5_9FIRM;tr|M5EF43|M5EF43_9FIRM;tr|F7NHH1|F7NHH1_9FIRM;tr|F1TAU4|F1TAU4_9FIRM;sp|Q8RBJ3|PDXS_THETN;sp|B8I363|PDXS_CLOCE;sp|B0KAS1|PDXS_THEP3;sp|B0K4N7|PDXS_THEPX;tr|B7A686|B7A686_THEAQ;sp|Q72KG1|PDXS_THET2;sp|Q5SKD9|PDXS_THET8;sp|Q2LXR2|PDXS_SYNAS;sp|B9LIK3|PDXS_CHLSY;sp|B8G663|PDXS_CHLAD…	2;2;2;2;2;2;2;2;2;2;2;2;2;2;2;2;2;2;2;2;2;2;2;2;2;2;2;2;2;1;1;1;1;1;1;1;1;1;1;1;1;1;1;1;1;1;1	2;2;2;2;2;2;2;2;2;2;2;2;2;2;2;2;2;2;2;2;2;2;2;2;2;2;2;2;2;1;1;1;1;1;1;1;1;1;1;1;1;1;1;1;1;1;1	2;2;2;2;2;2;2;2;2;2;2;2;2;2;2;2;2;2;2;2;2;2;2;2;2;2;2;2;2;1;1;1;1;1;1;1;1;1;1;1;1;1;1;1;1;1;1	>tr|A0A073CWY4|A0A073CWY4_CLOBO Pyridoxal biosynthesis protein OS=Clostridium botulinum A2B3 87 GN=N496_13290 PE=4 SV=1;>tr|C6PZA6|C6PZA6_9CLOT Pyridoxal biosynthesis lyase PdxS OS=Clostridium carboxidivorans P7 GN=pdxS PE=3 SV=1;>sp|B1KYX5|PDXS_CLOBM Pyri	47	2	2	2	1	1	2	1	1	1	1	1	1	1	1	1	1	1	2	1	1	1	1	1	1	1	1	1	1	1	2	1	1	1	1	1	1	1	1	1	5.3	5.3	5.3	30.559
tr|F8KFB0|F8KFB0_LACRE;tr|E3C890|E3C890_9LACO;tr|C2GRF0|C2GRF0_LACRE;tr|C2ET92|C2ET92_9LACO;tr|C0YXD6|C0YXD6_LACRE;sp|B2G5T6|RL10_LACRJ;sp|A5VIA9|RL10_LACRD;tr|C8P6M4|C8P6M4_9LACO;tr|R0ET18|R0ET18_PEDAC;tr|H3RQQ3|H3RQQ3_9LACO;sp|Q03E50|RL10_PEDPA;tr|F6IVU9|F6IVU9_LACPE;tr|C2D5P5|C2D5P5_LACBR;tr|C0XG12|C0XG12_LACHI	tr|F8KFB0|F8KFB0_LACRE;tr|E3C890|E3C890_9LACO;tr|C2GRF0|C2GRF0_LACRE;tr|C2ET92|C2ET92_9LACO;tr|C0YXD6|C0YXD6_LACRE;sp|B2G5T6|RL10_LACRJ;sp|A5VIA9|RL10_LACRD;tr|C8P6M4|C8P6M4_9LACO;tr|R0ET18|R0ET18_PEDAC;tr|H3RQQ3|H3RQQ3_9LACO;sp|Q03E50|RL10_PEDPA;tr|F6IVU9|F6IVU9_LACPE;tr|C2D5P5|C2D5P5_LACBR;tr|C0XG12|C0XG12_LACHI	2;2;2;2;2;2;2;1;1;1;1;1;1;1	2;2;2;2;2;2;2;1;1;1;1;1;1;1	2;2;2;2;2;2;2;1;1;1;1;1;1;1	>tr|F8KFB0|F8KFB0_LACRE 50S ribosomal protein L10 OS=Lactobacillus reuteri ATCC 53608 GN=rplJ PE=3 SV=1;>tr|E3C890|E3C890_9LACO 50S ribosomal protein L10 OS=Lactobacillus oris PB013-T2-3 GN=rplJ PE=3 SV=1;>tr|C2GRF0|C2GRF0_LACRE 50S ribosomal protein L10 O	14	2	2	2	0	1	1	1	0	0	0	0	0	0	0	2	0	1	1	1	0	0	0	0	0	0	0	2	0	1	1	1	0	0	0	0	0	0	0	2	19.9	19.9	19.9	18.139
tr|C2GPH1|C2GPH1_LACRE;tr|C0YWX3|C0YWX3_LACRE;sp|B2G689|ATPA_LACRJ;sp|A5VIQ9|ATPA_LACRD;tr|C2ETM8|C2ETM8_9LACO	tr|C2GPH1|C2GPH1_LACRE;tr|C0YWX3|C0YWX3_LACRE;sp|B2G689|ATPA_LACRJ;sp|A5VIQ9|ATPA_LACRD;tr|C2ETM8|C2ETM8_9LACO	2;2;2;2;2	2;2;2;2;2	2;2;2;2;2	>tr|C2GPH1|C2GPH1_LACRE ATP synthase subunit alpha OS=Lactobacillus reuteri CF48-3A GN=atpA PE=3 SV=1;>tr|C0YWX3|C0YWX3_LACRE ATP synthase subunit alpha OS=Lactobacillus reuteri MM2-3 GN=atpA PE=3 SV=1;>sp|B2G689|ATPA_LACRJ ATP synthase subunit alpha OS=La	5	2	2	2	0	0	1	0	2	0	0	0	0	2	1	2	0	0	1	0	2	0	0	0	0	2	1	2	0	0	1	0	2	0	0	0	0	2	1	2	3.7	3.7	3.7	55.198
tr|F8KFP9|F8KFP9_LACRE;tr|C2GPG9|C2GPG9_LACRE;tr|C0YWX1|C0YWX1_LACRE;sp|B2G691|ATPB_LACRJ;sp|A5VIR1|ATPB_LACRD;tr|C2ETN0|C2ETN0_9LACO	tr|F8KFP9|F8KFP9_LACRE;tr|C2GPG9|C2GPG9_LACRE;tr|C0YWX1|C0YWX1_LACRE;sp|B2G691|ATPB_LACRJ;sp|A5VIR1|ATPB_LACRD;tr|C2ETN0|C2ETN0_9LACO	4;4;4;4;4;3	3;3;3;3;3;2	3;3;3;3;3;2	>tr|F8KFP9|F8KFP9_LACRE ATP synthase subunit beta OS=Lactobacillus reuteri ATCC 53608 GN=atpD PE=3 SV=1;>tr|C2GPG9|C2GPG9_LACRE ATP synthase subunit beta OS=Lactobacillus reuteri CF48-3A GN=atpD PE=3 SV=1;>tr|C0YWX1|C0YWX1_LACRE ATP synthase subunit beta O	6	4	3	3	1	0	1	0	1	1	1	1	1	3	1	3	0	0	0	0	0	0	0	0	0	2	0	2	0	0	0	0	0	0	0	0	0	2	0	2	12.2	9.3	9.3	51.631
tr|F8KFL8|F8KFL8_LACRE;tr|C2GNR4|C2GNR4_LACRE;tr|C0YWU0|C0YWU0_LACRE;sp|B2G6C0|RS4_LACRJ;sp|A5VIU4|RS4_LACRD;tr|H4GLB8|H4GLB8_9LACO;sp|B2GAZ1|RS4_LACF3;tr|A0A063AYL3|A0A063AYL3_9LACO;tr|K0NW31|K0NW31_9LACO;tr|F0HXY1|F0HXY1_LACDL;tr|A0A061CFG6|A0A061CFG6_LACDL;tr|A0A061C5X9|A0A061C5X9_LACDL;tr|A0A061BZH0|A0A061BZH0_LACDE;sp|Q1GAV4|RS4_LACDA;sp|Q04B92|RS4_LACDB;tr|C0XLA4|C0XLA4_LACHI;tr|H3RQF4|H3RQ…	tr|F8KFL8|F8KFL8_LACRE;tr|C2GNR4|C2GNR4_LACRE;tr|C0YWU0|C0YWU0_LACRE;sp|B2G6C0|RS4_LACRJ;sp|A5VIU4|RS4_LACRD;tr|H4GLB8|H4GLB8_9LACO;sp|B2GAZ1|RS4_LACF3;tr|A0A063AYL3|A0A063AYL3_9LACO;tr|K0NW31|K0NW31_9LACO;tr|F0HXY1|F0HXY1_LACDL;tr|A0A061CFG6|A0A061CFG6_LACDL;tr|A0A061C5X9|A0A061C5X9_LACDL;tr|A0A061BZH0|A0A061BZH0_LACDE;sp|Q1GAV4|RS4_LACDA;sp|Q04B92|RS4_LACDB;tr|C0XLA4|C0XLA4_LACHI;tr|H3RQF4|H3RQ…	4;4;4;4;4;3;3;3;3;3;3;3;3;3;3;3;2;2;2;2;2;2;2;2;2;2;2;2;2;2;2;2;2;2;2;2;2;2;2;2;2;2;2;2;2;2;2;2;2;2;2;2;2;2;2;2;2;2;2;2;2;2;2;2;2;2;2;2;2;2;2;2;2;2;2;2;2;2;2;2;2;2;2;2;2;2;2;2;2;2;2;2;2;2;2;2;2;2;2;2;2;2;2;2;2;2;2;2;2;2;2;2;2;2;2;2;2;2;2;2;2;2;2;2;2;2;2;2;2;2;2;2;2;2;2;2;2;2;2;2;2;2;2;2;2;2;2;2;2;2;2;2;2;2;2;2;2;2;2;2;2;2;2;2;2;2;2;2;2;2;2;2;2;2;2;2;2;2;2;2;2;2;2;2;2;2;2;2;2;1;1;1;1	1;1;1;1;1;0;0;0;0;0;0;0;0;0;0;0;0;0;0;0;0;0;0;0;0;0;0;0;0;0;0;0;0;0;0;0;0;0;0;0;0;0;0;0;0;0;0;0;0;0;0;0;0;0;0;0;0;0;0;0;0;0;0;0;0;0;0;0;0;0;0;0;0;0;0;0;0;0;0;0;0;0;0;0;0;0;0;0;0;0;0;0;0;0;0;0;0;0;0;0;0;0;0;0;0;0;0;0;0;0;0;0;0;0;0;0;0;0;0;0;0;0;0;0;0;0;0;0;0;0;0;0;0;0;0;0;0;0;0;0;0;0;0;0;0;0;0;0;0;0;0;0;0;0;0;0;0;0;0;0;0;0;0;0;0;0;0;0;0;0;0;0;0;0;0;0;0;0;0;0;0;0;0;0;0;0;0;0;0;0;0;0;0	1;1;1;1;1;0;0;0;0;0;0;0;0;0;0;0;0;0;0;0;0;0;0;0;0;0;0;0;0;0;0;0;0;0;0;0;0;0;0;0;0;0;0;0;0;0;0;0;0;0;0;0;0;0;0;0;0;0;0;0;0;0;0;0;0;0;0;0;0;0;0;0;0;0;0;0;0;0;0;0;0;0;0;0;0;0;0;0;0;0;0;0;0;0;0;0;0;0;0;0;0;0;0;0;0;0;0;0;0;0;0;0;0;0;0;0;0;0;0;0;0;0;0;0;0;0;0;0;0;0;0;0;0;0;0;0;0;0;0;0;0;0;0;0;0;0;0;0;0;0;0;0;0;0;0;0;0;0;0;0;0;0;0;0;0;0;0;0;0;0;0;0;0;0;0;0;0;0;0;0;0;0;0;0;0;0;0;0;0;0;0;0;0	>tr|F8KFL8|F8KFL8_LACRE 30S ribosomal protein S4 OS=Lactobacillus reuteri ATCC 53608 GN=rpsD PE=3 SV=1;>tr|C2GNR4|C2GNR4_LACRE 30S ribosomal protein S4 OS=Lactobacillus reuteri CF48-3A GN=rpsD PE=3 SV=1;>tr|C0YWU0|C0YWU0_LACRE 30S ribosomal protein S4 OS=L	193	4	1	1	4	2	2	2	4	2	2	1	2	2	2	4	1	1	0	0	1	0	1	0	1	0	1	1	1	1	0	0	1	0	1	0	1	0	1	1	22.9	11.4	11.4	22.943
tr|F8KC67|F8KC67_LACRE;tr|C2GQX6|C2GQX6_LACRE;tr|C0Z0V8|C0Z0V8_LACRE;sp|Q50EJ9|RS15_LACRE;sp|B2G6Q9|RS15_LACRJ;sp|A5VJ89|RS15_LACRD;tr|C2ERZ9|C2ERZ9_9LACO	tr|F8KC67|F8KC67_LACRE;tr|C2GQX6|C2GQX6_LACRE;tr|C0Z0V8|C0Z0V8_LACRE;sp|Q50EJ9|RS15_LACRE;sp|B2G6Q9|RS15_LACRJ;sp|A5VJ89|RS15_LACRD;tr|C2ERZ9|C2ERZ9_9LACO	1;1;1;1;1;1;1	1;1;1;1;1;1;1	1;1;1;1;1;1;1	>tr|F8KC67|F8KC67_LACRE 30S ribosomal protein S15 OS=Lactobacillus reuteri ATCC 53608 GN=rpsO PE=3 SV=1;>tr|C2GQX6|C2GQX6_LACRE 30S ribosomal protein S15 OS=Lactobacillus reuteri CF48-3A GN=rpsO PE=3 SV=1;>tr|C0Z0V8|C0Z0V8_LACRE 30S ribosomal protein S15 O	7	1	1	1	0	0	0	0	1	0	0	0	0	0	0	0	0	0	0	0	1	0	0	0	0	0	0	0	0	0	0	0	1	0	0	0	0	0	0	0	34.8	34.8	34.8	10.416
tr|W0RZF5|W0RZF5_LACRE;tr|F8KC64|F8KC64_LACRE;tr|C2GQX3|C2GQX3_LACRE;tr|C0Z0W2|C0Z0W2_LACRE;sp|B2G6R2|EFTU_LACRJ;sp|A5VJ92|EFTU_LACRD;tr|E3C6E0|E3C6E0_9LACO;tr|C8P7T8|C8P7T8_9LACO;tr|C7XTP2|C7XTP2_9LACO;tr|H4GL41|H4GL41_9LACO;sp|B2GBC2|EFTU_LACF3;tr|Q0JW22|Q0JW22_9LACO;tr|H3RNY6|H3RNY6_9LACO;tr|Q2THU5|Q2THU5_LACPA;tr|G8I2M7|G8I2M7_LACRH;tr|G8I2M5|G8I2M5_LACPA;tr|G8I2M2|G8I2M2_9LACO;tr|S2QYS1|S2QY…	tr|W0RZF5|W0RZF5_LACRE;tr|F8KC64|F8KC64_LACRE;tr|C2GQX3|C2GQX3_LACRE;tr|C0Z0W2|C0Z0W2_LACRE;sp|B2G6R2|EFTU_LACRJ;sp|A5VJ92|EFTU_LACRD;tr|E3C6E0|E3C6E0_9LACO;tr|C8P7T8|C8P7T8_9LACO;tr|C7XTP2|C7XTP2_9LACO	7;7;7;7;7;7;5;5;4;3;3;2;2;1;1;1;1;1;1;1;1;1;1;1	5;5;5;5;5;5;3;3;2;1;2;1;1;0;0;0;0;0;0;0;1;0;0;1	2;2;2;2;2;2;1;1;0;0;1;1;0;0;0;0;0;0;0;0;0;0;0;1	>tr|W0RZF5|W0RZF5_LACRE Elongation factor Tu OS=Lactobacillus reuteri GN=EF-Tu PE=3 SV=1;>tr|F8KC64|F8KC64_LACRE Elongation factor Tu OS=Lactobacillus reuteri ATCC 53608 GN=tuf PE=3 SV=1;>tr|C2GQX3|C2GQX3_LACRE Elongation factor Tu OS=Lactobacillus reuteri	24	7	5	2	6	1	3	3	7	4	5	0	1	7	4	7	4	1	1	1	5	2	3	0	0	5	2	5	1	0	0	0	2	0	1	0	0	2	0	2	28.5	20.5	8.3	43.432
tr|F8KEL6|F8KEL6_LACRE;tr|C2GP38|C2GP38_LACRE;tr|C0YWK4|C0YWK4_LACRE;sp|B2G821|RS16_LACRJ;sp|A5VKN7|RS16_LACRD	tr|F8KEL6|F8KEL6_LACRE;tr|C2GP38|C2GP38_LACRE;tr|C0YWK4|C0YWK4_LACRE;sp|B2G821|RS16_LACRJ;sp|A5VKN7|RS16_LACRD	1;1;1;1;1	1;1;1;1;1	1;1;1;1;1	>tr|F8KEL6|F8KEL6_LACRE 30S ribosomal protein S16 OS=Lactobacillus reuteri ATCC 53608 GN=rpsP PE=3 SV=1;>tr|C2GP38|C2GP38_LACRE 30S ribosomal protein S16 OS=Lactobacillus reuteri CF48-3A GN=rpsP PE=3 SV=1;>tr|C0YWK4|C0YWK4_LACRE 30S ribosomal protein S16 O	5	1	1	1	1	1	1	0	1	1	1	0	1	1	1	1	1	1	1	0	1	1	1	0	1	1	1	1	1	1	1	0	1	1	1	0	1	1	1	1	16.5	16.5	16.5	10.449
tr|F8KEQ4|F8KEQ4_LACRE;tr|C2GP76|C2GP76_LACRE;tr|C0YWG6|C0YWG6_LACRE;sp|B2G858|RL21_LACRJ;sp|A5VKS5|RL21_LACRD	tr|F8KEQ4|F8KEQ4_LACRE;tr|C2GP76|C2GP76_LACRE;tr|C0YWG6|C0YWG6_LACRE;sp|B2G858|RL21_LACRJ;sp|A5VKS5|RL21_LACRD	2;2;2;2;2	2;2;2;2;2	2;2;2;2;2	>tr|F8KEQ4|F8KEQ4_LACRE 50S ribosomal protein L21 OS=Lactobacillus reuteri ATCC 53608 GN=rplU PE=3 SV=1;>tr|C2GP76|C2GP76_LACRE 50S ribosomal protein L21 OS=Lactobacillus reuteri CF48-3A GN=rplU PE=3 SV=1;>tr|C0YWG6|C0YWG6_LACRE 50S ribosomal protein L21 O	5	2	2	2	0	0	0	0	0	0	0	0	0	0	0	2	0	0	0	0	0	0	0	0	0	0	0	2	0	0	0	0	0	0	0	0	0	0	0	2	19.6	19.6	19.6	11.256
tr|F8KEC0|F8KEC0_LACRE;tr|E3CAD8|E3CAD8_9LACO;tr|C2GLW7|C2GLW7_LACRE;tr|C0YY67|C0YY67_LACRE;sp|B2G8U6|RL13_LACRJ;sp|A5VLH3|RL13_LACRD;tr|C8P6B6|C8P6B6_9LACO	tr|F8KEC0|F8KEC0_LACRE;tr|E3CAD8|E3CAD8_9LACO;tr|C2GLW7|C2GLW7_LACRE;tr|C0YY67|C0YY67_LACRE;sp|B2G8U6|RL13_LACRJ;sp|A5VLH3|RL13_LACRD;tr|C8P6B6|C8P6B6_9LACO	1;1;1;1;1;1;1	1;1;1;1;1;1;1	1;1;1;1;1;1;1	>tr|F8KEC0|F8KEC0_LACRE 50S ribosomal protein L13 OS=Lactobacillus reuteri ATCC 53608 GN=rplM PE=3 SV=1;>tr|E3CAD8|E3CAD8_9LACO 50S ribosomal protein L13 OS=Lactobacillus oris PB013-T2-3 GN=rplM PE=3 SV=1;>tr|C2GLW7|C2GLW7_LACRE 50S ribosomal protein L13 O	7	1	1	1	1	0	0	0	1	1	1	0	0	0	0	1	1	0	0	0	1	1	1	0	0	0	0	1	1	0	0	0	1	1	1	0	0	0	0	1	12.9	12.9	12.9	16.303
tr|F8KEC5|F8KEC5_LACRE;tr|C2GLX2|C2GLX2_LACRE;tr|C0YY72|C0YY72_LACRE;sp|B2G8V1|RL17_LACRJ;sp|A5VLH8|RL17_LACRD	tr|F8KEC5|F8KEC5_LACRE;tr|C2GLX2|C2GLX2_LACRE;tr|C0YY72|C0YY72_LACRE;sp|B2G8V1|RL17_LACRJ;sp|A5VLH8|RL17_LACRD	2;2;2;2;2	2;2;2;2;2	1;1;1;1;1	>tr|F8KEC5|F8KEC5_LACRE 50S ribosomal protein L17 OS=Lactobacillus reuteri ATCC 53608 GN=rplQ PE=3 SV=1;>tr|C2GLX2|C2GLX2_LACRE 50S ribosomal protein L17 OS=Lactobacillus reuteri CF48-3A GN=rplQ PE=3 SV=1;>tr|C0YY72|C0YY72_LACRE 50S ribosomal protein L17 O	5	2	2	1	1	1	0	0	2	0	0	0	0	1	1	2	1	1	0	0	2	0	0	0	0	1	1	2	0	0	0	0	1	0	0	0	0	0	0	1	20.5	20.5	11.8	14.201
tr|F8KED5|F8KED5_LACRE;tr|C2GLY2|C2GLY2_LACRE;tr|C0YY82|C0YY82_LACRE;tr|A7LNA6|A7LNA6_LACRE;sp|A5VLI8|RS5_LACRD	tr|F8KED5|F8KED5_LACRE;tr|C2GLY2|C2GLY2_LACRE;tr|C0YY82|C0YY82_LACRE;tr|A7LNA6|A7LNA6_LACRE;sp|A5VLI8|RS5_LACRD	3;3;3;3;3	3;3;3;3;3	2;2;2;2;2	>tr|F8KED5|F8KED5_LACRE 30S ribosomal protein S5 OS=Lactobacillus reuteri ATCC 53608 GN=rpsE PE=3 SV=1;>tr|C2GLY2|C2GLY2_LACRE 30S ribosomal protein S5 OS=Lactobacillus reuteri CF48-3A GN=rpsE PE=3 SV=1;>tr|C0YY82|C0YY82_LACRE 30S ribosomal protein S5 OS=L	5	3	3	2	1	1	0	0	0	0	0	0	1	0	0	3	1	1	0	0	0	0	0	0	1	0	0	3	0	1	0	0	0	0	0	0	0	0	0	2	33.1	33.1	27.2	17.646
tr|C8P699|C8P699_9LACO;tr|E3CAF6|E3CAF6_9LACO;sp|A5VLI9|RL18_LACRD;tr|F8KED6|F8KED6_LACRE;tr|C2GLY3|C2GLY3_LACRE;tr|C0YY83|C0YY83_LACRE	tr|C8P699|C8P699_9LACO;tr|E3CAF6|E3CAF6_9LACO;sp|A5VLI9|RL18_LACRD;tr|F8KED6|F8KED6_LACRE;tr|C2GLY3|C2GLY3_LACRE;tr|C0YY83|C0YY83_LACRE	1;1;1;1;1;1	1;1;1;1;1;1	1;1;1;1;1;1	>tr|C8P699|C8P699_9LACO 50S ribosomal protein L18 OS=Lactobacillus antri DSM 16041 GN=rplR PE=3 SV=1;>tr|E3CAF6|E3CAF6_9LACO 50S ribosomal protein L18 OS=Lactobacillus oris PB013-T2-3 GN=rplR PE=3 SV=1;>sp|A5VLI9|RL18_LACRD 50S ribosomal protein L18 OS=Lac	6	1	1	1	0	1	0	0	1	0	0	0	0	1	1	1	0	1	0	0	1	0	0	0	0	1	1	1	0	1	0	0	1	0	0	0	0	1	1	1	16.5	16.5	16.5	11.127
tr|H3RRF5|H3RRF5_9LACO;tr|F8KEE2|F8KEE2_LACRE;tr|E3CAG1|E3CAG1_9LACO;tr|C8P693|C8P693_9LACO;tr|C7XVS2|C7XVS2_9LACO;tr|C2GLY9|C2GLY9_LACRE;tr|C2EVA8|C2EVA8_9LACO;tr|C0YY89|C0YY89_LACRE;tr|A7LN92|A7LN92_LACRE;sp|B2GDV9|RL14_LACF3;sp|B2G8W8|RL14_LACRJ;sp|A5VLJ5|RL14_LACRD;tr|H4GIU8|H4GIU8_9LACO	tr|H3RRF5|H3RRF5_9LACO;tr|F8KEE2|F8KEE2_LACRE;tr|E3CAG1|E3CAG1_9LACO;tr|C8P693|C8P693_9LACO;tr|C7XVS2|C7XVS2_9LACO;tr|C2GLY9|C2GLY9_LACRE;tr|C2EVA8|C2EVA8_9LACO;tr|C0YY89|C0YY89_LACRE;tr|A7LN92|A7LN92_LACRE;sp|B2GDV9|RL14_LACF3;sp|B2G8W8|RL14_LACRJ;sp|A5VLJ5|RL14_LACRD;tr|H4GIU8|H4GIU8_9LACO	2;2;2;2;2;2;2;2;2;2;2;2;1	2;2;2;2;2;2;2;2;2;2;2;2;1	2;2;2;2;2;2;2;2;2;2;2;2;1	>tr|H3RRF5|H3RRF5_9LACO 50S ribosomal protein L14 OS=Lactobacillus mucosae LM1 GN=rplN PE=3 SV=1;>tr|F8KEE2|F8KEE2_LACRE 50S ribosomal protein L14 OS=Lactobacillus reuteri ATCC 53608 GN=rplN PE=3 SV=1;>tr|E3CAG1|E3CAG1_9LACO 50S ribosomal protein L14 OS=La	13	2	2	2	1	0	0	0	1	0	0	0	0	1	0	1	1	0	0	0	1	0	0	0	0	1	0	1	1	0	0	0	1	0	0	0	0	1	0	1	23	23	23	13.216
tr|F8KEE5|F8KEE5_LACRE;tr|E3CAG4|E3CAG4_9LACO;tr|C2GLZ2|C2GLZ2_LACRE;tr|C0YY92|C0YY92_LACRE;sp|B2GDW2|RL16_LACF3;sp|B2G8X1|RL16_LACRJ;sp|A5VLJ8|RL16_LACRD	tr|F8KEE5|F8KEE5_LACRE;tr|E3CAG4|E3CAG4_9LACO;tr|C2GLZ2|C2GLZ2_LACRE;tr|C0YY92|C0YY92_LACRE;sp|B2GDW2|RL16_LACF3;sp|B2G8X1|RL16_LACRJ;sp|A5VLJ8|RL16_LACRD	1;1;1;1;1;1;1	1;1;1;1;1;1;1	1;1;1;1;1;1;1	>tr|F8KEE5|F8KEE5_LACRE 50S ribosomal protein L16 OS=Lactobacillus reuteri ATCC 53608 GN=rplP PE=3 SV=1;>tr|E3CAG4|E3CAG4_9LACO 50S ribosomal protein L16 OS=Lactobacillus oris PB013-T2-3 GN=rplP PE=3 SV=1;>tr|C2GLZ2|C2GLZ2_LACRE 50S ribosomal protein L16 O	7	1	1	1	1	1	1	0	1	1	1	0	1	1	1	1	1	1	1	0	1	1	1	0	1	1	1	1	1	1	1	0	1	1	1	0	1	1	1	1	13.9	13.9	13.9	16.006
tr|F8KEE6|F8KEE6_LACRE;tr|C2GLZ3|C2GLZ3_LACRE;tr|C0YY93|C0YY93_LACRE;sp|A5VLJ9|RS3_LACRD;tr|U2IB46|U2IB46_LACPN;tr|F6IYF3|F6IYF3_LACPE;tr|A0A023MBI8|A0A023MBI8_LACPN;sp|Q88XY0|RS3_LACPL;tr|W6TAF0|W6TAF0_9LACO	tr|F8KEE6|F8KEE6_LACRE;tr|C2GLZ3|C2GLZ3_LACRE;tr|C0YY93|C0YY93_LACRE;sp|A5VLJ9|RS3_LACRD	7;7;7;7;2;2;2;2;2	6;6;6;6;1;1;1;1;1	2;2;2;2;0;0;0;0;0	>tr|F8KEE6|F8KEE6_LACRE 30S ribosomal protein S3 OS=Lactobacillus reuteri ATCC 53608 GN=rpsC PE=3 SV=1;>tr|C2GLZ3|C2GLZ3_LACRE 30S ribosomal protein S3 OS=Lactobacillus reuteri CF48-3A GN=rpsC PE=3 SV=1;>tr|C0YY93|C0YY93_LACRE 30S ribosomal protein S3 OS=L	9	7	6	2	5	5	4	2	6	3	5	2	4	5	6	7	4	4	4	2	5	2	4	2	3	4	5	6	2	2	2	1	2	1	2	1	2	2	2	2	35.7	31.2	14	24.696
tr|R0ENH8|R0ENH8_PEDAC;tr|H3RRG0|H3RRG0_9LACO;tr|F8KEE7|F8KEE7_LACRE;tr|C7XVR7|C7XVR7_9LACO;tr|C2GLZ4|C2GLZ4_LACRE;tr|C0YY94|C0YY94_LACRE;sp|B2G8X3|RL22_LACRJ;sp|A5VLK0|RL22_LACRD;sp|Q03EC1|RL22_PEDPA	tr|R0ENH8|R0ENH8_PEDAC;tr|H3RRG0|H3RRG0_9LACO;tr|F8KEE7|F8KEE7_LACRE;tr|C7XVR7|C7XVR7_9LACO;tr|C2GLZ4|C2GLZ4_LACRE;tr|C0YY94|C0YY94_LACRE;sp|B2G8X3|RL22_LACRJ;sp|A5VLK0|RL22_LACRD;sp|Q03EC1|RL22_PEDPA	1;1;1;1;1;1;1;1;1	1;1;1;1;1;1;1;1;1	1;1;1;1;1;1;1;1;1	>tr|R0ENH8|R0ENH8_PEDAC 50S ribosomal protein L22 OS=Pediococcus acidilactici D3 GN=rplV PE=3 SV=1;>tr|H3RRG0|H3RRG0_9LACO 50S ribosomal protein L22 OS=Lactobacillus mucosae LM1 GN=rplV PE=3 SV=1;>tr|F8KEE7|F8KEE7_LACRE 50S ribosomal protein L22 OS=Lactoba	9	1	1	1	1	1	0	0	1	0	1	0	1	0	1	1	1	1	0	0	1	0	1	0	1	0	1	1	1	1	0	0	1	0	1	0	1	0	1	1	12.2	12.2	12.2	12.557
tr|C2EVA2|C2EVA2_9LACO;tr|F8KEE8|F8KEE8_LACRE;tr|E3CAG7|E3CAG7_9LACO;tr|C8P687|C8P687_9LACO;tr|C2GLZ5|C2GLZ5_LACRE;tr|C0YY95|C0YY95_LACRE;sp|B2G8X4|RS19_LACRJ;sp|A5VLK1|RS19_LACRD;tr|H4GIV4|H4GIV4_9LACO;tr|C7XVR6|C7XVR6_9LACO;sp|B2GDW5|RS19_LACF3;tr|C2D3H6|C2D3H6_LACBR;tr|C0XHJ4|C0XHJ4_LACHI	tr|C2EVA2|C2EVA2_9LACO;tr|F8KEE8|F8KEE8_LACRE;tr|E3CAG7|E3CAG7_9LACO;tr|C8P687|C8P687_9LACO;tr|C2GLZ5|C2GLZ5_LACRE;tr|C0YY95|C0YY95_LACRE;sp|B2G8X4|RS19_LACRJ;sp|A5VLK1|RS19_LACRD;tr|H4GIV4|H4GIV4_9LACO;tr|C7XVR6|C7XVR6_9LACO;sp|B2GDW5|RS19_LACF3;tr|C2D3H6|C2D3H6_LACBR;tr|C0XHJ4|C0XHJ4_LACHI	2;2;2;2;2;2;2;2;2;2;2;1;1	1;1;1;1;1;1;1;1;1;1;1;1;1	1;1;1;1;1;1;1;1;1;1;1;1;1	>tr|C2EVA2|C2EVA2_9LACO 30S ribosomal protein S19 OS=Lactobacillus vaginalis ATCC 49540 GN=rpsS PE=3 SV=1;>tr|F8KEE8|F8KEE8_LACRE 30S ribosomal protein S19 OS=Lactobacillus reuteri ATCC 53608 GN=rpsS PE=3 SV=1;>tr|E3CAG7|E3CAG7_9LACO 30S ribosomal protein	13	2	1	1	1	0	0	0	2	0	0	1	1	0	1	2	0	0	0	0	1	0	0	0	0	0	0	1	0	0	0	0	1	0	0	0	0	0	0	1	33	20.9	20.9	10.287
tr|F8KEF1|F8KEF1_LACRE;tr|C2GLZ8|C2GLZ8_LACRE;tr|C0YY98|C0YY98_LACRE;sp|B2G8X7|RL4_LACRJ;sp|A5VLK4|RL4_LACRD	tr|F8KEF1|F8KEF1_LACRE;tr|C2GLZ8|C2GLZ8_LACRE;tr|C0YY98|C0YY98_LACRE;sp|B2G8X7|RL4_LACRJ;sp|A5VLK4|RL4_LACRD	3;3;3;3;3	3;3;3;3;3	3;3;3;3;3	>tr|F8KEF1|F8KEF1_LACRE 50S ribosomal protein L4 OS=Lactobacillus reuteri ATCC 53608 GN=rplD PE=3 SV=1;>tr|C2GLZ8|C2GLZ8_LACRE 50S ribosomal protein L4 OS=Lactobacillus reuteri CF48-3A GN=rplD PE=3 SV=1;>tr|C0YY98|C0YY98_LACRE 50S ribosomal protein L4 OS=L	5	3	3	3	1	0	0	0	3	0	3	0	3	1	3	3	1	0	0	0	3	0	3	0	3	1	3	3	1	0	0	0	3	0	3	0	3	1	3	3	28	28	28	22.29
tr|F8KCR6|F8KCR6_LACRE;tr|F7R3J6|F7R3J6_9LACO;tr|E7FQ84|E7FQ84_9LACO;tr|C2GM00|C2GM00_LACRE;tr|C2EV97|C2EV97_9LACO;tr|C0YYA0|C0YYA0_LACRE;tr|A0A062X626|A0A062X626_9LACO;sp|B2G8X9|RS10_LACRJ;sp|A5VLK6|RS10_LACRD;tr|X6WQ30|X6WQ30_ENTFL;tr|X6W991|X6W991_ENTFL;tr|X6VVQ1|X6VVQ1_ENTFL;tr|X6VKM6|X6VKM6_ENTFL;tr|X6VBB5|X6VBB5_ENTFL;tr|X6V2L1|X6V2L1_ENTFL;tr|X6TDM8|X6TDM8_ENTFL;tr|X6SZ70|X6SZ70_ENTFL;tr|X…	tr|F8KCR6|F8KCR6_LACRE;tr|F7R3J6|F7R3J6_9LACO;tr|E7FQ84|E7FQ84_9LACO;tr|C2GM00|C2GM00_LACRE;tr|C2EV97|C2EV97_9LACO;tr|C0YYA0|C0YYA0_LACRE;tr|A0A062X626|A0A062X626_9LACO;sp|B2G8X9|RS10_LACRJ;sp|A5VLK6|RS10_LACRD;tr|X6WQ30|X6WQ30_ENTFL;tr|X6W991|X6W991_ENTFL;tr|X6VVQ1|X6VVQ1_ENTFL;tr|X6VKM6|X6VKM6_ENTFL;tr|X6VBB5|X6VBB5_ENTFL;tr|X6V2L1|X6V2L1_ENTFL;tr|X6TDM8|X6TDM8_ENTFL;tr|X6SZ70|X6SZ70_ENTFL;tr|X…	3;3;3;3;3;3;3;3;3;2;2;2;2;2;2;2;2;2;2;2;2;2;2;2;2;2;2;2;2;2;2;2;2;2;2;2;2;2;2;2;2;2;2;2;2;2;2;2;2;2;2;2;2;2;2;2;2;2;2;2;2;2;2;2;2;2;2;2;2;2;2;2;2;2;2;2;2;2;2;2;2;2;2;2;2;2;2;2;2;2;2;2;2;2;2;2;2;2;2;2;2;2;2;2;2;2;2;2;2;2;2;2;2;2;2;2;2;2;2;2;2;2;2;2;2;2;2;2;2;2;2;2;2;2;2;2;2;2;2;2;2;2;2;2;2;2;2;2;2;2;2;2;2;2;2;2;2;2;2;2;2;2;2;2;2;2;2;2;2;2;2;2;2;2;2;2;2;2;2;2;2;2;2;2;2;2;2;2;2;2;2;2;2;2;2;2;2;2;2;2…	1;1;1;1;1;1;1;1;1;0;0;0;0;0;0;0;0;0;0;0;0;0;0;0;0;0;0;0;0;0;0;0;0;0;0;0;0;0;0;0;0;0;0;0;0;0;0;0;0;0;0;0;0;0;0;0;0;0;0;0;0;0;0;0;0;0;0;0;0;0;0;0;0;0;0;0;0;0;0;0;0;0;0;0;0;0;0;0;0;0;0;0;0;0;0;0;0;0;0;0;0;0;0;0;0;0;0;0;0;0;0;0;0;0;0;0;0;0;0;0;0;0;0;0;0;0;0;0;0;0;0;0;0;0;0;0;0;0;0;0;0;0;0;0;0;0;0;0;0;0;0;0;0;0;0;0;0;0;0;0;0;0;0;0;0;0;0;0;0;0;0;0;0;0;0;0;0;0;0;0;0;0;0;0;0;0;0;0;0;0;0;0;0;0;0;0;0;0;0;0…	1;1;1;1;1;1;1;1;1;0;0;0;0;0;0;0;0;0;0;0;0;0;0;0;0;0;0;0;0;0;0;0;0;0;0;0;0;0;0;0;0;0;0;0;0;0;0;0;0;0;0;0;0;0;0;0;0;0;0;0;0;0;0;0;0;0;0;0;0;0;0;0;0;0;0;0;0;0;0;0;0;0;0;0;0;0;0;0;0;0;0;0;0;0;0;0;0;0;0;0;0;0;0;0;0;0;0;0;0;0;0;0;0;0;0;0;0;0;0;0;0;0;0;0;0;0;0;0;0;0;0;0;0;0;0;0;0;0;0;0;0;0;0;0;0;0;0;0;0;0;0;0;0;0;0;0;0;0;0;0;0;0;0;0;0;0;0;0;0;0;0;0;0;0;0;0;0;0;0;0;0;0;0;0;0;0;0;0;0;0;0;0;0;0;0;0;0;0;0;0…	>tr|F8KCR6|F8KCR6_LACRE 30S ribosomal protein S10 OS=Lactobacillus reuteri ATCC 53608 GN=rpsJ PE=3 SV=1;>tr|F7R3J6|F7R3J6_9LACO 30S ribosomal protein S10 OS=Lactobacillus ruminis SPM0211 GN=rpsJ PE=3 SV=1;>tr|E7FQ84|E7FQ84_9LACO 30S ribosomal protein S10 O	229	3	1	1	0	2	1	2	1	0	1	0	0	0	0	2	0	1	0	1	1	0	0	0	0	0	0	1	0	1	0	1	1	0	0	0	0	0	0	1	29.4	14.7	14.7	11.777
tr|C8P679|C8P679_9LACO;tr|U2QRQ7|U2QRQ7_LACBR;tr|R0G3G8|R0G3G8_PEDAC;tr|I7LPK4|I7LPK4_LEUPS;tr|H1WND4|H1WND4_LEUCI;tr|F8KCR8|F8KCR8_LACRE;tr|F7R3K0|F7R3K0_9LACO;tr|E7FN53|E7FN53_9LACO;tr|E3C621|E3C621_9LACO;tr|E1JP54|E1JP54_9LACO;tr|C2GP80|C2GP80_LACRE;tr|C2EIA7|C2EIA7_9LACO;tr|C2D3G9|C2D3G9_LACBR;tr|C0YYA3|C0YYA3_LACRE;tr|C0XHI7|C0XHI7_LACHI;tr|A0A063B2K8|A0A063B2K8_9LACO;tr|A0A062XAE3|A0A062XAE…	tr|C8P679|C8P679_9LACO;tr|U2QRQ7|U2QRQ7_LACBR;tr|R0G3G8|R0G3G8_PEDAC;tr|I7LPK4|I7LPK4_LEUPS;tr|H1WND4|H1WND4_LEUCI;tr|F8KCR8|F8KCR8_LACRE;tr|F7R3K0|F7R3K0_9LACO;tr|E7FN53|E7FN53_9LACO;tr|E3C621|E3C621_9LACO;tr|E1JP54|E1JP54_9LACO;tr|C2GP80|C2GP80_LACRE;tr|C2EIA7|C2EIA7_9LACO;tr|C2D3G9|C2D3G9_LACBR;tr|C0YYA3|C0YYA3_LACRE;tr|C0XHI7|C0XHI7_LACHI;tr|A0A063B2K8|A0A063B2K8_9LACO;tr|A0A062XAE3|A0A062XAE…	3;3;3;3;3;3;3;3;3;3;3;3;3;3;3;3;3;3;3;3;3;3;3;3;2;2;2;2;2	3;3;3;3;3;3;3;3;3;3;3;3;3;3;3;3;3;3;3;3;3;3;3;3;2;2;2;2;2	3;3;3;3;3;3;3;3;3;3;3;3;3;3;3;3;3;3;3;3;3;3;3;3;2;2;2;2;2	>tr|C8P679|C8P679_9LACO 30S ribosomal protein S7 OS=Lactobacillus antri DSM 16041 GN=rpsG PE=3 SV=1;>tr|U2QRQ7|U2QRQ7_LACBR 30S ribosomal protein S7 OS=Lactobacillus brevis ATCC 14869 = DSM 20054 GN=rpsG PE=3 SV=1;>tr|R0G3G8|R0G3G8_PEDAC 30S ribosomal prot	29	3	3	3	0	3	2	1	1	0	0	0	0	0	0	2	0	3	2	1	1	0	0	0	0	0	0	2	0	3	2	1	1	0	0	0	0	0	0	2	12.9	12.9	12.9	16.103
tr|E3C620|E3C620_9LACO;tr|C8P678|C8P678_9LACO;tr|F8KCR9|F8KCR9_LACRE;tr|C2GP81|C2GP81_LACRE;tr|C0YYA4|C0YYA4_LACRE;sp|B2G8Y2|RS12_LACRJ;sp|A5VLL0|RS12_LACRD;tr|C2EV91|C2EV91_9LACO	tr|E3C620|E3C620_9LACO;tr|C8P678|C8P678_9LACO;tr|F8KCR9|F8KCR9_LACRE;tr|C2GP81|C2GP81_LACRE;tr|C0YYA4|C0YYA4_LACRE;sp|B2G8Y2|RS12_LACRJ;sp|A5VLL0|RS12_LACRD;tr|C2EV91|C2EV91_9LACO	2;2;2;2;2;2;2;2	2;2;2;2;2;2;2;2	2;2;2;2;2;2;2;2	>tr|E3C620|E3C620_9LACO 30S ribosomal protein S12 OS=Lactobacillus oris PB013-T2-3 GN=rpsL PE=3 SV=1;>tr|C8P678|C8P678_9LACO 30S ribosomal protein S12 OS=Lactobacillus antri DSM 16041 GN=rpsL PE=3 SV=1;>tr|F8KCR9|F8KCR9_LACRE 30S ribosomal protein S12 OS=L	8	2	2	2	1	0	0	0	2	1	1	0	0	1	1	2	1	0	0	0	2	1	1	0	0	1	1	2	1	0	0	0	2	1	1	0	0	1	1	2	9.4	9.4	9.4	15.391
tr|U6F404|U6F404_LACHE;tr|F3MQ77|F3MQ77_LACHE;tr|E3R4R8|E3R4R8_9LACO;tr|C9M282|C9M282_LACHE;tr|C7XLC3|C7XLC3_9LACO;sp|A8YTD2|SYE_LACH4;tr|F0HUL8|F0HUL8_LACDL;tr|R9GCP9|R9GCP9_LACSK;sp|Q38YY5|SYE_LACSS;tr|F7R3P7|F7R3P7_9LACO;tr|E7FMK5|E7FMK5_9LACO;tr|C2D5Q7|C2D5Q7_LACBR;tr|C0XG00|C0XG00_LACHI;tr|A0A062X8M8|A0A062X8M8_9LACO;sp|Q03SU7|SYE2_LACBA;sp|B2GAB3|SYE_LACF3;tr|U2HUS1|U2HUS1_9LACO;tr|N1ZWF9|N…	tr|U6F404|U6F404_LACHE;tr|F3MQ77|F3MQ77_LACHE;tr|E3R4R8|E3R4R8_9LACO;tr|C9M282|C9M282_LACHE;tr|C7XLC3|C7XLC3_9LACO;sp|A8YTD2|SYE_LACH4;tr|F0HUL8|F0HUL8_LACDL;tr|R9GCP9|R9GCP9_LACSK;sp|Q38YY5|SYE_LACSS;tr|F7R3P7|F7R3P7_9LACO;tr|E7FMK5|E7FMK5_9LACO;tr|C2D5Q7|C2D5Q7_LACBR;tr|C0XG00|C0XG00_LACHI;tr|A0A062X8M8|A0A062X8M8_9LACO;sp|Q03SU7|SYE2_LACBA;sp|B2GAB3|SYE_LACF3;tr|U2HUS1|U2HUS1_9LACO;tr|N1ZWF9|N…	2;2;2;2;2;2;1;1;1;1;1;1;1;1;1;1;1;1;1;1;1;1;1;1;1;1;1;1;1;1;1;1;1;1;1;1	2;2;2;2;2;2;1;1;1;1;1;1;1;1;1;1;1;1;1;1;1;1;1;1;1;1;1;1;1;1;1;1;1;1;1;1	2;2;2;2;2;2;1;1;1;1;1;1;1;1;1;1;1;1;1;1;1;1;1;1;1;1;1;1;1;1;1;1;1;1;1;1	>tr|U6F404|U6F404_LACHE Glutamate--tRNA ligase OS=Lactobacillus helveticus CIRM-BIA 951 GN=gltX PE=3 SV=1;>tr|F3MQ77|F3MQ77_LACHE Glutamate--tRNA ligase OS=Lactobacillus helveticus MTCC 5463 GN=gltX PE=3 SV=1;>tr|E3R4R8|E3R4R8_9LACO Glutamate--tRNA ligase	36	2	2	2	1	0	0	0	1	0	0	0	0	1	0	1	1	0	0	0	1	0	0	0	0	1	0	1	1	0	0	0	1	0	0	0	0	1	0	1	7.2	7.2	7.2	57.621
tr|A0A061CEN5|A0A061CEN5_LACDL;tr|A0A061C557|A0A061C557_LACDE;tr|A0A061BQF2|A0A061BQF2_LACDE;tr|K0NUT5|K0NUT5_9LACO;tr|F0HUE7|F0HUE7_LACDL;sp|Q1G947|SYA_LACDA;sp|Q048Z3|SYA_LACDB;tr|U6F008|U6F008_LACHE;tr|F3MQG3|F3MQG3_LACHE;tr|E3R4K0|E3R4K0_9LACO;tr|C9M3L7|C9M3L7_LACHE;tr|C7XLK6|C7XLK6_9LACO;tr|C2HMM5|C2HMM5_LACAI;sp|Q5FLW6|SYA_LACAC;sp|A8YTJ0|SYA_LACH4	tr|A0A061CEN5|A0A061CEN5_LACDL;tr|A0A061C557|A0A061C557_LACDE;tr|A0A061BQF2|A0A061BQF2_LACDE;tr|K0NUT5|K0NUT5_9LACO;tr|F0HUE7|F0HUE7_LACDL;sp|Q1G947|SYA_LACDA;sp|Q048Z3|SYA_LACDB;tr|U6F008|U6F008_LACHE;tr|F3MQG3|F3MQG3_LACHE;tr|E3R4K0|E3R4K0_9LACO;tr|C9M3L7|C9M3L7_LACHE;tr|C7XLK6|C7XLK6_9LACO;tr|C2HMM5|C2HMM5_LACAI;sp|Q5FLW6|SYA_LACAC;sp|A8YTJ0|SYA_LACH4	1;1;1;1;1;1;1;1;1;1;1;1;1;1;1	1;1;1;1;1;1;1;1;1;1;1;1;1;1;1	1;1;1;1;1;1;1;1;1;1;1;1;1;1;1	>tr|A0A061CEN5|A0A061CEN5_LACDL Alanyl-tRNA synthetase OS=Lactobacillus delbrueckii subsp. lactis GN=alaS PE=4 SV=1;>tr|A0A061C557|A0A061C557_LACDE Alanyl-tRNA synthetase OS=Lactobacillus delbrueckii subsp. bulgaricus GN=alaS PE=4 SV=1;>tr|A0A061BQF2|A0A06	15	1	1	1	0	0	0	0	1	0	0	0	0	0	0	0	0	0	0	0	1	0	0	0	0	0	0	0	0	0	0	0	1	0	0	0	0	0	0	0	1.6	1.6	1.6	96.136
tr|U6F3F3|U6F3F3_LACHE;tr|N2A5V2|N2A5V2_9LACO;tr|F3MKJ2|F3MKJ2_LACHE;tr|C7XGE9|C7XGE9_9LACO;tr|C2HNT5|C2HNT5_LACAI;sp|A8YUR9|RS15_LACH4;tr|C9M0F3|C9M0F3_LACHE	tr|U6F3F3|U6F3F3_LACHE;tr|N2A5V2|N2A5V2_9LACO;tr|F3MKJ2|F3MKJ2_LACHE;tr|C7XGE9|C7XGE9_9LACO;tr|C2HNT5|C2HNT5_LACAI;sp|A8YUR9|RS15_LACH4;tr|C9M0F3|C9M0F3_LACHE	2;2;2;2;2;2;2	2;2;2;2;2;2;2	2;2;2;2;2;2;2	>tr|U6F3F3|U6F3F3_LACHE 30S ribosomal protein S15 OS=Lactobacillus helveticus CIRM-BIA 951 GN=rpsO PE=3 SV=1;>tr|N2A5V2|N2A5V2_9LACO 30S ribosomal protein S15 OS=Lactobacillus sp. ASF360 GN=rpsO PE=3 SV=1;>tr|F3MKJ2|F3MKJ2_LACHE 30S ribosomal protein S15 O	7	2	2	2	1	1	1	0	1	1	1	0	1	2	2	2	1	1	1	0	1	1	1	0	1	2	2	2	1	1	1	0	1	1	1	0	1	2	2	2	15.7	15.7	15.7	10.389
tr|U6F666|U6F666_LACHE;sp|A8YUS2|EFTU_LACH4	tr|U6F666|U6F666_LACHE;sp|A8YUS2|EFTU_LACH4	9;9	1;1	0;0	>tr|U6F666|U6F666_LACHE Elongation factor Tu OS=Lactobacillus helveticus CIRM-BIA 951 GN=tuf PE=3 SV=1;>sp|A8YUS2|EFTU_LACH4 Elongation factor Tu OS=Lactobacillus helveticus (strain DPC 4571) GN=tuf PE=3 SV=1	2	9	1	0	8	0	2	4	8	7	6	2	6	6	3	7	1	0	1	1	1	1	1	0	0	1	1	1	0	0	0	0	0	0	0	0	0	0	0	0	28.5	4	0	43.566
tr|C9M021|C9M021_LACHE;tr|U6F8R4|U6F8R4_LACHE;tr|F3MKX5|F3MKX5_LACHE;tr|E3R2W2|E3R2W2_9LACO;tr|C7XIC7|C7XIC7_9LACO;tr|C2HP45|C2HP45_LACAI;sp|Q5FKH0|RL32_LACAC;sp|A8YV19|RL32_LACH4;tr|K0NW14|K0NW14_9LACO;tr|F0HY82|F0HY82_LACDL;tr|E3BTH5|E3BTH5_9LACO;tr|E1NW84|E1NW84_9LACO;tr|A0A061C659|A0A061C659_LACDL;tr|A0A061BV02|A0A061BV02_LACDE;sp|Q1GAM0|RL32_LACDA;sp|Q04B07|RL32_LACDB	tr|C9M021|C9M021_LACHE;tr|U6F8R4|U6F8R4_LACHE;tr|F3MKX5|F3MKX5_LACHE;tr|E3R2W2|E3R2W2_9LACO;tr|C7XIC7|C7XIC7_9LACO;tr|C2HP45|C2HP45_LACAI;sp|Q5FKH0|RL32_LACAC;sp|A8YV19|RL32_LACH4;tr|K0NW14|K0NW14_9LACO;tr|F0HY82|F0HY82_LACDL;tr|E3BTH5|E3BTH5_9LACO;tr|E1NW84|E1NW84_9LACO;tr|A0A061C659|A0A061C659_LACDL;tr|A0A061BV02|A0A061BV02_LACDE;sp|Q1GAM0|RL32_LACDA;sp|Q04B07|RL32_LACDB	1;1;1;1;1;1;1;1;1;1;1;1;1;1;1;1	1;1;1;1;1;1;1;1;1;1;1;1;1;1;1;1	1;1;1;1;1;1;1;1;1;1;1;1;1;1;1;1	>tr|C9M021|C9M021_LACHE 50S ribosomal protein L32 OS=Lactobacillus helveticus DSM 20075 GN=rpmF PE=3 SV=1;>tr|U6F8R4|U6F8R4_LACHE 50S ribosomal protein L32 OS=Lactobacillus helveticus CIRM-BIA 951 GN=rpmF PE=3 SV=1;>tr|F3MKX5|F3MKX5_LACHE 50S ribosomal pro	16	1	1	1	0	0	1	0	0	0	0	0	0	0	0	0	0	0	1	0	0	0	0	0	0	0	0	0	0	0	1	0	0	0	0	0	0	0	0	0	26.2	26.2	26.2	6.9648
tr|E3R5P4|E3R5P4_9LACO;tr|C7XII9|C7XII9_9LACO;tr|N2A1T8|N2A1T8_9LACO;tr|U6F061|U6F061_LACHE;tr|F3MLR2|F3MLR2_LACHE;sp|A8YVQ7|IF2_LACH4;tr|C9LZ88|C9LZ88_LACHE	tr|E3R5P4|E3R5P4_9LACO;tr|C7XII9|C7XII9_9LACO;tr|N2A1T8|N2A1T8_9LACO;tr|U6F061|U6F061_LACHE;tr|F3MLR2|F3MLR2_LACHE;sp|A8YVQ7|IF2_LACH4;tr|C9LZ88|C9LZ88_LACHE	1;1;1;1;1;1;1	1;1;1;1;1;1;1	1;1;1;1;1;1;1	>tr|E3R5P4|E3R5P4_9LACO Translation initiation factor IF-2 OS=Lactobacillus crispatus CTV-05 GN=infB PE=3 SV=1;>tr|C7XII9|C7XII9_9LACO Translation initiation factor IF-2 OS=Lactobacillus crispatus 125-2-CHN GN=infB PE=3 SV=1;>tr|N2A1T8|N2A1T8_9LACO Transla	7	1	1	1	1	0	0	0	1	0	0	0	0	1	0	0	1	0	0	0	1	0	0	0	0	1	0	0	1	0	0	0	1	0	0	0	0	1	0	0	1.7	1.7	1.7	96.924
tr|U6F3S6|U6F3S6_LACHE;tr|F3MLR7|F3MLR7_LACHE;tr|E3R5Q0|E3R5Q0_9LACO;tr|C9LZ94|C9LZ94_LACHE;tr|C7XIJ5|C7XIJ5_9LACO;tr|C2HQ41|C2HQ41_LACAI;sp|Q5FJN0|SYP_LACAC;sp|A8YVR3|SYP_LACH4	tr|U6F3S6|U6F3S6_LACHE;tr|F3MLR7|F3MLR7_LACHE;tr|E3R5Q0|E3R5Q0_9LACO;tr|C9LZ94|C9LZ94_LACHE;tr|C7XIJ5|C7XIJ5_9LACO;tr|C2HQ41|C2HQ41_LACAI;sp|Q5FJN0|SYP_LACAC;sp|A8YVR3|SYP_LACH4	1;1;1;1;1;1;1;1	1;1;1;1;1;1;1;1	1;1;1;1;1;1;1;1	>tr|U6F3S6|U6F3S6_LACHE Proline--tRNA ligase OS=Lactobacillus helveticus CIRM-BIA 951 GN=proS PE=3 SV=1;>tr|F3MLR7|F3MLR7_LACHE Proline--tRNA ligase OS=Lactobacillus helveticus MTCC 5463 GN=proS PE=3 SV=1;>tr|E3R5Q0|E3R5Q0_9LACO Proline--tRNA ligase OS=Lac	8	1	1	1	1	0	0	0	1	0	0	0	0	1	0	0	1	0	0	0	1	0	0	0	0	1	0	0	1	0	0	0	1	0	0	0	0	1	0	0	3.2	3.2	3.2	63.228
tr|U6F7Z1|U6F7Z1_LACHE;tr|F3MLY1|F3MLY1_LACHE;tr|C7XIW3|C7XIW3_9LACO;sp|A8YVX6|RL27_LACH4;tr|C9LZG3|C9LZG3_LACHE;sp|Q5FJG0|RL27_LACAC;tr|C2HQB0|C2HQB0_LACAI	tr|U6F7Z1|U6F7Z1_LACHE;tr|F3MLY1|F3MLY1_LACHE;tr|C7XIW3|C7XIW3_9LACO;sp|A8YVX6|RL27_LACH4;tr|C9LZG3|C9LZG3_LACHE;sp|Q5FJG0|RL27_LACAC;tr|C2HQB0|C2HQB0_LACAI	2;2;2;2;2;1;1	2;2;2;2;2;1;1	2;2;2;2;2;1;1	>tr|U6F7Z1|U6F7Z1_LACHE 50S ribosomal protein L27 OS=Lactobacillus helveticus CIRM-BIA 951 GN=rpmA PE=3 SV=1;>tr|F3MLY1|F3MLY1_LACHE 50S ribosomal protein L27 OS=Lactobacillus helveticus MTCC 5463 GN=rpmA PE=3 SV=1;>tr|C7XIW3|C7XIW3_9LACO 50S ribosomal pro	7	2	2	2	2	2	2	2	2	2	2	1	2	2	2	2	2	2	2	2	2	2	2	1	2	2	2	2	2	2	2	2	2	2	2	1	2	2	2	2	35.4	35.4	35.4	10.191
tr|C9M0P6|C9M0P6_LACHE;tr|U6F3U5|U6F3U5_LACHE;tr|F3MK85|F3MK85_LACHE;sp|A8YW49|RS18_LACH4;tr|E3R1R1|E3R1R1_9LACO;tr|C7XJH8|C7XJH8_9LACO;tr|C2HKJ6|C2HKJ6_LACAI;sp|Q5FN07|RS18_LACAC	tr|C9M0P6|C9M0P6_LACHE;tr|U6F3U5|U6F3U5_LACHE;tr|F3MK85|F3MK85_LACHE;sp|A8YW49|RS18_LACH4;tr|E3R1R1|E3R1R1_9LACO;tr|C7XJH8|C7XJH8_9LACO;tr|C2HKJ6|C2HKJ6_LACAI;sp|Q5FN07|RS18_LACAC	4;4;4;4;4;4;4;4	4;4;4;4;4;4;4;4	4;4;4;4;4;4;4;4	>tr|C9M0P6|C9M0P6_LACHE 30S ribosomal protein S18 OS=Lactobacillus helveticus DSM 20075 GN=rpsR PE=3 SV=1;>tr|U6F3U5|U6F3U5_LACHE 30S ribosomal protein S18 OS=Lactobacillus helveticus CIRM-BIA 951 GN=rpsR PE=3 SV=1;>tr|F3MK85|F3MK85_LACHE 30S ribosomal pro	8	4	4	4	1	2	2	1	1	1	1	0	2	1	0	2	1	2	2	1	1	1	1	0	2	1	0	2	1	2	2	1	1	1	1	0	2	1	0	2	30.3	30.3	30.3	8.7561
tr|K1Z352|K1Z352_9BACT;tr|U6F300|U6F300_LACHE;tr|U2GFQ9|U2GFQ9_9LACO;tr|N1ZVZ4|N1ZVZ4_9LACO;tr|K0NS54|K0NS54_9LACO;tr|K0NET1|K0NET1_9LACO;tr|I7L586|I7L586_9LACO;tr|F3MPN7|F3MPN7_LACHE;tr|F0HX25|F0HX25_LACDL;tr|E3R675|E3R675_9LACO;tr|E3BT11|E3BT11_9LACO;tr|E1NVJ5|E1NVJ5_9LACO;tr|D7V5C6|D7V5C6_9LACO;tr|D0DYP1|D0DYP1_9LACO;tr|C9M227|C9M227_LACHE;tr|C7XL53|C7XL53_9LACO;tr|A0A063AVJ8|A0A063AVJ8_9LACO;…	tr|K1Z352|K1Z352_9BACT;tr|U6F300|U6F300_LACHE;tr|U2GFQ9|U2GFQ9_9LACO;tr|N1ZVZ4|N1ZVZ4_9LACO;tr|K0NS54|K0NS54_9LACO;tr|K0NET1|K0NET1_9LACO;tr|I7L586|I7L586_9LACO;tr|F3MPN7|F3MPN7_LACHE;tr|F0HX25|F0HX25_LACDL;tr|E3R675|E3R675_9LACO;tr|E3BT11|E3BT11_9LACO;tr|E1NVJ5|E1NVJ5_9LACO;tr|D7V5C6|D7V5C6_9LACO;tr|D0DYP1|D0DYP1_9LACO;tr|C9M227|C9M227_LACHE;tr|C7XL53|C7XL53_9LACO;tr|A0A063AVJ8|A0A063AVJ8_9LACO;…	1;1;1;1;1;1;1;1;1;1;1;1;1;1;1;1;1;1;1;1;1;1;1;1	1;1;1;1;1;1;1;1;1;1;1;1;1;1;1;1;1;1;1;1;1;1;1;1	1;1;1;1;1;1;1;1;1;1;1;1;1;1;1;1;1;1;1;1;1;1;1;1	>tr|K1Z352|K1Z352_9BACT 30S ribosomal protein S12 OS=uncultured bacterium GN=rpsL PE=3 SV=1;>tr|U6F300|U6F300_LACHE 30S ribosomal protein S12 OS=Lactobacillus helveticus CIRM-BIA 951 GN=rpsL PE=3 SV=1;>tr|U2GFQ9|U2GFQ9_9LACO 30S ribosomal protein S12 OS=La	24	1	1	1	0	0	0	0	0	0	0	0	0	0	0	1	0	0	0	0	0	0	0	0	0	0	0	1	0	0	0	0	0	0	0	0	0	0	0	1	9	9	9	14.797
tr|U6F3X5|U6F3X5_LACHE;tr|F3MPN8|F3MPN8_LACHE;tr|C9M228|C9M228_LACHE;tr|C7XL54|C7XL54_9LACO;tr|C2HM94|C2HM94_LACAI;sp|Q5FM93|RS7_LACAC;sp|A8YXK2|RS7_LACH4;tr|U2FYT0|U2FYT0_9LACO;tr|N1ZMS5|N1ZMS5_9LACO;tr|I7JUD9|I7JUD9_9LACO;tr|D0DYP0|D0DYP0_9LACO;tr|E3R676|E3R676_9LACO	tr|U6F3X5|U6F3X5_LACHE;tr|F3MPN8|F3MPN8_LACHE;tr|C9M228|C9M228_LACHE;tr|C7XL54|C7XL54_9LACO;tr|C2HM94|C2HM94_LACAI;sp|Q5FM93|RS7_LACAC;sp|A8YXK2|RS7_LACH4;tr|U2FYT0|U2FYT0_9LACO;tr|N1ZMS5|N1ZMS5_9LACO;tr|I7JUD9|I7JUD9_9LACO;tr|D0DYP0|D0DYP0_9LACO	3;3;3;3;3;3;3;2;2;2;2;1	3;3;3;3;3;3;3;2;2;2;2;1	1;1;1;1;1;1;1;0;0;0;0;1	>tr|U6F3X5|U6F3X5_LACHE 30S ribosomal protein S7 OS=Lactobacillus helveticus CIRM-BIA 951 GN=rpsG PE=3 SV=1;>tr|F3MPN8|F3MPN8_LACHE 30S ribosomal protein S7 OS=Lactobacillus helveticus MTCC 5463 GN=rpsG PE=3 SV=1;>tr|C9M228|C9M228_LACHE 30S ribosomal prote	12	3	3	1	3	2	2	2	3	2	2	2	3	2	2	2	3	2	2	2	3	2	2	2	3	2	2	2	1	1	1	1	1	1	1	1	1	1	1	1	20.5	20.5	9.6	17.887
tr|K0NW50|K0NW50_9LACO;tr|K0NP44|K0NP44_9LACO;tr|F0HX27|F0HX27_LACDL;tr|A0A061C4S0|A0A061C4S0_LACDL;tr|A0A061BSK9|A0A061BSK9_LACDE;sp|Q04C17|EFG_LACDB;tr|U6F097|U6F097_LACHE;tr|C9M229|C9M229_LACHE;tr|C7XL55|C7XL55_9LACO;tr|C2HM95|C2HM95_LACAI;sp|Q5FM92|EFG_LACAC;sp|A8YXK3|EFG_LACH4;tr|U5LTE5|U5LTE5_LACAI;tr|U5LT98|U5LT98_LACAM;tr|U5LQZ4|U5LQZ4_9LACO;tr|U5LQX8|U5LQX8_9LACO;tr|U5LQX3|U5LQX3_LACAM;t…	tr|K0NW50|K0NW50_9LACO;tr|K0NP44|K0NP44_9LACO;tr|F0HX27|F0HX27_LACDL;tr|A0A061C4S0|A0A061C4S0_LACDL;tr|A0A061BSK9|A0A061BSK9_LACDE;sp|Q04C17|EFG_LACDB;tr|U6F097|U6F097_LACHE;tr|C9M229|C9M229_LACHE;tr|C7XL55|C7XL55_9LACO;tr|C2HM95|C2HM95_LACAI;sp|Q5FM92|EFG_LACAC;sp|A8YXK3|EFG_LACH4;tr|U5LTE5|U5LTE5_LACAI;tr|U5LT98|U5LT98_LACAM;tr|U5LQZ4|U5LQZ4_9LACO;tr|U5LQX8|U5LQX8_9LACO;tr|U5LQX3|U5LQX3_LACAM;t…	2;2;2;2;2;2;2;2;2;2;2;2;1;1;1;1;1;1;1;1;1;1;1;1;1;1;1;1;1;1;1;1;1;1;1;1;1;1;1;1;1;1;1;1;1;1;1;1;1;1;1;1;1;1;1;1;1;1;1;1;1;1;1;1;1;1;1;1	2;2;2;2;2;2;2;2;2;2;2;2;1;1;1;1;1;1;1;1;1;1;1;1;1;1;1;1;1;1;1;1;1;1;1;1;1;1;1;1;1;1;1;1;1;1;1;1;1;1;1;1;1;1;1;1;1;1;1;1;1;1;1;1;1;1;1;1	2;2;2;2;2;2;2;2;2;2;2;2;1;1;1;1;1;1;1;1;1;1;1;1;1;1;1;1;1;1;1;1;1;1;1;1;1;1;1;1;1;1;1;1;1;1;1;1;1;1;1;1;1;1;1;1;1;1;1;1;1;1;1;1;1;1;1;1	>tr|K0NW50|K0NW50_9LACO Elongation factor G OS=Lactobacillus equicursoris CIP 110162 GN=fusA PE=3 SV=1;>tr|K0NP44|K0NP44_9LACO Elongation factor G OS=Lactobacillus sp. 66c GN=fusA PE=3 SV=1;>tr|F0HX27|F0HX27_LACDL Elongation factor G OS=Lactobacillus delbr	68	2	2	2	1	0	0	0	1	0	0	0	2	0	0	2	1	0	0	0	1	0	0	0	2	0	0	2	1	0	0	0	1	0	0	0	2	0	0	2	4.9	4.9	4.9	76.561
tr|U6EZS9|U6EZS9_LACHE;tr|U2FYU8|U2FYU8_9LACO;tr|N1ZWS6|N1ZWS6_9LACO;tr|I7L9A9|I7L9A9_9LACO;tr|F3MPN9|F3MPN9_LACHE;tr|D0DYN7|D0DYN7_9LACO;tr|C9M230|C9M230_LACHE;tr|C7XL56|C7XL56_9LACO;tr|C2HM96|C2HM96_LACAI;sp|Q5FM91|RS10_LACAC;sp|A8YXK4|RS10_LACH4;tr|K0NIB8|K0NIB8_9LACO;tr|K0NF47|K0NF47_9LACO;tr|F0HX28|F0HX28_LACDL;tr|E3BRS5|E3BRS5_9LACO;tr|E1NVV1|E1NVV1_9LACO;tr|A0A061CB61|A0A061CB61_LACDL;tr|A…	tr|U6EZS9|U6EZS9_LACHE;tr|U2FYU8|U2FYU8_9LACO;tr|N1ZWS6|N1ZWS6_9LACO;tr|I7L9A9|I7L9A9_9LACO;tr|F3MPN9|F3MPN9_LACHE;tr|D0DYN7|D0DYN7_9LACO;tr|C9M230|C9M230_LACHE;tr|C7XL56|C7XL56_9LACO;tr|C2HM96|C2HM96_LACAI;sp|Q5FM91|RS10_LACAC;sp|A8YXK4|RS10_LACH4;tr|K0NIB8|K0NIB8_9LACO;tr|K0NF47|K0NF47_9LACO;tr|F0HX28|F0HX28_LACDL;tr|E3BRS5|E3BRS5_9LACO;tr|E1NVV1|E1NVV1_9LACO;tr|A0A061CB61|A0A061CB61_LACDL;tr|A…	2;2;2;2;2;2;2;2;2;2;2;1;1;1;1;1;1;1;1;1;1;1;1;1	2;2;2;2;2;2;2;2;2;2;2;1;1;1;1;1;1;1;1;1;1;1;1;1	2;2;2;2;2;2;2;2;2;2;2;1;1;1;1;1;1;1;1;1;1;1;1;1	>tr|U6EZS9|U6EZS9_LACHE 30S ribosomal protein S10 OS=Lactobacillus helveticus CIRM-BIA 951 GN=rpsJ PE=3 SV=1;>tr|U2FYU8|U2FYU8_9LACO 30S ribosomal protein S10 OS=Lactobacillus jensenii MD IIE-70(2) GN=rpsJ PE=3 SV=2;>tr|N1ZWS6|N1ZWS6_9LACO 30S ribosomal pr	24	2	2	2	2	1	1	1	1	1	0	0	1	1	0	0	2	1	1	1	1	1	0	0	1	1	0	0	2	1	1	1	1	1	0	0	1	1	0	0	29.4	29.4	29.4	11.462
tr|U6F261|U6F261_LACHE;tr|F3MPP0|F3MPP0_LACHE;tr|C9M231|C9M231_LACHE;tr|C7XL57|C7XL57_9LACO;sp|A8YXK5|RL3_LACH4;tr|C2HM97|C2HM97_LACAI;sp|Q5FM90|RL3_LACAC;tr|U2GGG5|U2GGG5_9LACO;tr|D0DYN6|D0DYN6_9LACO;tr|N2A157|N2A157_9LACO;tr|K0NUM3|K0NUM3_9LACO;tr|K0NRQ6|K0NRQ6_9LACO;tr|F0HX29|F0HX29_LACDL;tr|A0A061CEE8|A0A061CEE8_LACDL;tr|A0A061BSR6|A0A061BSR6_LACDE;sp|Q1GBL8|RL3_LACDA;sp|Q04C15|RL3_LACDB	tr|U6F261|U6F261_LACHE;tr|F3MPP0|F3MPP0_LACHE;tr|C9M231|C9M231_LACHE;tr|C7XL57|C7XL57_9LACO;sp|A8YXK5|RL3_LACH4;tr|C2HM97|C2HM97_LACAI;sp|Q5FM90|RL3_LACAC	5;5;5;5;5;4;4;2;2;2;1;1;1;1;1;1;1	5;5;5;5;5;4;4;2;2;2;1;1;1;1;1;1;1	5;5;5;5;5;4;4;2;2;2;1;1;1;1;1;1;1	>tr|U6F261|U6F261_LACHE 50S ribosomal protein L3 OS=Lactobacillus helveticus CIRM-BIA 951 GN=rplC PE=3 SV=1;>tr|F3MPP0|F3MPP0_LACHE 50S ribosomal protein L3 OS=Lactobacillus helveticus MTCC 5463 GN=rplC PE=3 SV=1;>tr|C9M231|C9M231_LACHE 50S ribosomal prote	17	5	5	5	3	1	2	1	4	2	2	1	3	3	2	4	3	1	2	1	4	2	2	1	3	3	2	4	3	1	2	1	4	2	2	1	3	3	2	4	42.9	42.9	42.9	23.162
tr|U6F263|U6F263_LACHE;tr|N2A152|N2A152_9LACO;tr|F3MPP5|F3MPP5_LACHE;tr|C9M236|C9M236_LACHE;tr|C7XL62|C7XL62_9LACO;tr|C2HMA2|C2HMA2_LACAI;sp|Q5FM85|RL22_LACAC;sp|A8YXL0|RL22_LACH4;tr|E3BRR9|E3BRR9_9LACO;tr|E1NVV7|E1NVV7_9LACO	tr|U6F263|U6F263_LACHE;tr|N2A152|N2A152_9LACO;tr|F3MPP5|F3MPP5_LACHE;tr|C9M236|C9M236_LACHE;tr|C7XL62|C7XL62_9LACO;tr|C2HMA2|C2HMA2_LACAI;sp|Q5FM85|RL22_LACAC;sp|A8YXL0|RL22_LACH4	3;3;3;3;3;3;3;3;1;1	3;3;3;3;3;3;3;3;1;1	1;1;1;1;1;1;1;1;1;1	>tr|U6F263|U6F263_LACHE 50S ribosomal protein L22 OS=Lactobacillus helveticus CIRM-BIA 951 GN=rplV PE=3 SV=1;>tr|N2A152|N2A152_9LACO 50S ribosomal protein L22 OS=Lactobacillus sp. ASF360 GN=rplV PE=3 SV=1;>tr|F3MPP5|F3MPP5_LACHE 50S ribosomal protein L22 O	10	3	3	1	1	1	1	1	2	1	2	1	1	2	2	3	1	1	1	1	2	1	2	1	1	2	2	3	1	1	1	1	1	1	1	1	1	1	1	1	39.3	39.3	12	12.8
tr|U6F3Y6|U6F3Y6_LACHE;tr|F3MPP7|F3MPP7_LACHE;tr|C9M238|C9M238_LACHE;tr|C7XL64|C7XL64_9LACO;tr|C2HMA4|C2HMA4_LACAI;sp|Q5FM83|RL16_LACAC;sp|A8YXL2|RL16_LACH4	tr|U6F3Y6|U6F3Y6_LACHE;tr|F3MPP7|F3MPP7_LACHE;tr|C9M238|C9M238_LACHE;tr|C7XL64|C7XL64_9LACO;tr|C2HMA4|C2HMA4_LACAI;sp|Q5FM83|RL16_LACAC;sp|A8YXL2|RL16_LACH4	1;1;1;1;1;1;1	1;1;1;1;1;1;1	1;1;1;1;1;1;1	>tr|U6F3Y6|U6F3Y6_LACHE 50S ribosomal protein L16 OS=Lactobacillus helveticus CIRM-BIA 951 GN=rplP PE=3 SV=1;>tr|F3MPP7|F3MPP7_LACHE 50S ribosomal protein L16 OS=Lactobacillus helveticus MTCC 5463 GN=rplP PE=3 SV=1;>tr|C9M238|C9M238_LACHE 50S ribosomal pro	7	1	1	1	1	0	1	1	1	1	1	1	1	1	1	1	1	0	1	1	1	1	1	1	1	1	1	1	1	0	1	1	1	1	1	1	1	1	1	1	13.7	13.7	13.7	16.168
tr|U6EZU4|U6EZU4_LACHE;tr|F3MPQ4|F3MPQ4_LACHE;tr|C9M245|C9M245_LACHE;tr|C7XL71|C7XL71_9LACO;tr|C2HMB1|C2HMB1_LACAI;sp|Q5FM77|RS8_LACAC;sp|A8YXL9|RS8_LACH4	tr|U6EZU4|U6EZU4_LACHE;tr|F3MPQ4|F3MPQ4_LACHE;tr|C9M245|C9M245_LACHE;tr|C7XL71|C7XL71_9LACO;tr|C2HMB1|C2HMB1_LACAI;sp|Q5FM77|RS8_LACAC;sp|A8YXL9|RS8_LACH4	1;1;1;1;1;1;1	1;1;1;1;1;1;1	1;1;1;1;1;1;1	>tr|U6EZU4|U6EZU4_LACHE 30S ribosomal protein S8 OS=Lactobacillus helveticus CIRM-BIA 951 GN=rpsH PE=3 SV=1;>tr|F3MPQ4|F3MPQ4_LACHE 30S ribosomal protein S8 OS=Lactobacillus helveticus MTCC 5463 GN=rpsH PE=3 SV=1;>tr|C9M245|C9M245_LACHE 30S ribosomal prote	7	1	1	1	1	0	0	0	1	0	0	0	0	0	0	0	1	0	0	0	1	0	0	0	0	0	0	0	1	0	0	0	1	0	0	0	0	0	0	0	14.4	14.4	14.4	14.546
tr|U6F3Z7|U6F3Z7_LACHE;tr|F3MPQ7|F3MPQ7_LACHE;tr|C9M248|C9M248_LACHE;tr|C7XL74|C7XL74_9LACO;tr|C2HMB4|C2HMB4_LACAI;sp|Q5FM74|RS5_LACAC;sp|A8YXM2|RS5_LACH4;tr|N1ZMQ5|N1ZMQ5_9LACO;tr|U1DAS1|U1DAS1_ENTGA;tr|U1D9V8|U1D9V8_ENTGA;tr|R2QG57|R2QG57_9ENTE;tr|X6WR93|X6WR93_ENTFL;tr|X6WAJ0|X6WAJ0_ENTFL;tr|X6VVC3|X6VVC3_ENTFL;tr|X6VL40|X6VL40_ENTFL;tr|X6VCU5|X6VCU5_ENTFL;tr|X6UZV9|X6UZV9_ENTFL;tr|X6TD75|X6TD…	tr|U6F3Z7|U6F3Z7_LACHE;tr|F3MPQ7|F3MPQ7_LACHE;tr|C9M248|C9M248_LACHE;tr|C7XL74|C7XL74_9LACO;tr|C2HMB4|C2HMB4_LACAI;sp|Q5FM74|RS5_LACAC;sp|A8YXM2|RS5_LACH4;tr|N1ZMQ5|N1ZMQ5_9LACO	4;4;4;4;4;4;4;3;1;1;1;1;1;1;1;1;1;1;1;1;1;1;1;1;1;1;1;1;1;1;1;1;1;1;1;1;1;1;1;1;1;1;1;1;1;1;1;1;1;1;1;1;1;1;1;1;1;1;1;1;1;1;1;1;1;1;1;1;1;1;1;1;1;1;1;1;1;1;1;1;1;1;1;1;1;1;1;1;1;1;1;1;1;1;1;1;1;1;1;1;1;1;1;1;1;1;1;1;1;1;1;1;1;1;1;1;1;1;1;1;1;1;1;1;1;1;1;1;1;1;1;1;1;1;1;1;1;1;1;1;1;1;1;1;1;1;1;1;1;1;1;1;1;1;1;1;1;1;1;1;1;1;1;1;1;1;1;1;1;1;1;1;1;1;1;1;1;1;1;1;1;1;1;1;1;1;1;1;1;1;1;1;1;1;1;1;1;1;1;1…	4;4;4;4;4;4;4;3;1;1;1;1;1;1;1;1;1;1;1;1;1;1;1;1;1;1;1;1;1;1;1;1;1;1;1;1;1;1;1;1;1;1;1;1;1;1;1;1;1;1;1;1;1;1;1;1;1;1;1;1;1;1;1;1;1;1;1;1;1;1;1;1;1;1;1;1;1;1;1;1;1;1;1;1;1;1;1;1;1;1;1;1;1;1;1;1;1;1;1;1;1;1;1;1;1;1;1;1;1;1;1;1;1;1;1;1;1;1;1;1;1;1;1;1;1;1;1;1;1;1;1;1;1;1;1;1;1;1;1;1;1;1;1;1;1;1;1;1;1;1;1;1;1;1;1;1;1;1;1;1;1;1;1;1;1;1;1;1;1;1;1;1;1;1;1;1;1;1;1;1;1;1;1;1;1;1;1;1;1;1;1;1;1;1;1;1;1;1;1;1…	3;3;3;3;3;3;3;2;0;0;0;0;0;0;0;0;0;0;0;0;0;0;0;0;0;0;0;0;0;0;0;0;0;0;0;0;0;0;0;0;0;0;0;0;0;0;0;0;0;0;0;0;0;0;0;0;0;0;0;0;0;0;0;0;0;0;0;0;0;0;0;0;0;0;0;0;0;0;0;0;0;0;0;0;0;0;0;0;0;0;0;0;0;0;0;0;0;0;0;0;0;0;0;0;0;0;0;0;0;0;0;0;0;0;0;0;0;0;0;0;0;0;0;0;0;0;0;0;0;0;0;0;0;0;0;0;0;0;0;0;0;0;0;0;0;0;0;0;0;0;0;0;0;0;0;0;0;0;0;0;0;0;0;0;0;0;0;0;0;0;0;0;0;0;0;0;0;0;0;0;0;0;0;0;0;0;0;0;0;0;0;0;0;0;0;0;0;0;0;0…	>tr|U6F3Z7|U6F3Z7_LACHE 30S ribosomal protein S5 OS=Lactobacillus helveticus CIRM-BIA 951 GN=rpsE PE=3 SV=1;>tr|F3MPQ7|F3MPQ7_LACHE 30S ribosomal protein S5 OS=Lactobacillus helveticus MTCC 5463 GN=rpsE PE=3 SV=1;>tr|C9M248|C9M248_LACHE 30S ribosomal prote	239	4	4	3	3	2	2	2	3	4	3	2	3	4	3	4	3	2	2	2	3	4	3	2	3	4	3	4	2	2	2	2	2	3	2	1	2	3	2	3	45.2	45.2	38.1	18.008
tr|N2A131|N2A131_9LACO;tr|U6F282|U6F282_LACHE;tr|U2GFP6|U2GFP6_9LACO;tr|F3MPR5|F3MPR5_LACHE;tr|D0DYL1|D0DYL1_9LACO;tr|C9M256|C9M256_LACHE;tr|C7XL82|C7XL82_9LACO;tr|C2HMC2|C2HMC2_LACAI;sp|Q5FM66|RS11_LACAC;sp|A8YXM9|RS11_LACH4	tr|N2A131|N2A131_9LACO;tr|U6F282|U6F282_LACHE;tr|U2GFP6|U2GFP6_9LACO;tr|F3MPR5|F3MPR5_LACHE;tr|D0DYL1|D0DYL1_9LACO;tr|C9M256|C9M256_LACHE;tr|C7XL82|C7XL82_9LACO;tr|C2HMC2|C2HMC2_LACAI;sp|Q5FM66|RS11_LACAC;sp|A8YXM9|RS11_LACH4	2;2;2;2;2;2;2;2;2;2	2;2;2;2;2;2;2;2;2;2	1;1;1;1;1;1;1;1;1;1	>tr|N2A131|N2A131_9LACO 30S ribosomal protein S11 OS=Lactobacillus sp. ASF360 GN=rpsK PE=3 SV=1;>tr|U6F282|U6F282_LACHE 30S ribosomal protein S11 OS=Lactobacillus helveticus CIRM-BIA 951 GN=rpsK PE=3 SV=1;>tr|U2GFP6|U2GFP6_9LACO 30S ribosomal protein S11 O	10	2	2	1	2	0	0	0	2	2	1	1	2	2	1	1	2	0	0	0	2	2	1	1	2	2	1	1	1	0	0	0	1	1	1	1	1	1	1	1	22.8	22.8	10.2	13.508
sp|A9GP84|URE1_SORC5	sp|A9GP84|URE1_SORC5	1	1	1	>sp|A9GP84|URE1_SORC5 Urease subunit alpha OS=Sorangium cellulosum (strain So ce56) GN=ureC PE=3 SV=1	1	1	1	1	1	0	0	0	1	1	1	0	0	0	0	0	1	0	0	0	1	1	1	0	0	0	0	0	1	0	0	0	1	1	1	0	0	0	0	0	5.3	5.3	5.3	61.622
sp|B0CCD0|EFTU_ACAM1	sp|B0CCD0|EFTU_ACAM1	2	1	1	>sp|B0CCD0|EFTU_ACAM1 Elongation factor Tu OS=Acaryochloris marina (strain MBIC 11017) GN=tuf PE=3 SV=1	1	2	1	1	1	1	1	1	2	2	1	1	2	1	2	1	0	0	0	0	1	1	0	0	1	0	1	0	0	0	0	0	1	1	0	0	1	0	1	0	7.6	3.9	3.9	44.773
tr|V6PE52|V6PE52_ECOLX;tr|E1HMN4|E1HMN4_ECOLX;tr|D8BTX3|D8BTX3_ECOLX;tr|E9TLP4|E9TLP4_ECOLX;tr|L2F5G1|L2F5G1_ENTFL;tr|N2NFF7|N2NFF7_ECOLX;tr|M8QAK4|M8QAK4_ECOLX;tr|L3VLI9|L3VLI9_ECOLX;tr|W8STK6|W8STK6_ECOLX;tr|U9Z5L5|U9Z5L5_ECOLX;tr|T9U663|T9U663_ECOLX;tr|T9NYL4|T9NYL4_ECOLX;tr|T9KPW0|T9KPW0_ECOLX;tr|T9GKS3|T9GKS3_ECOLX;tr|T8YWU0|T8YWU0_ECOLX;tr|T8YHQ9|T8YHQ9_ECOLX;tr|T8NVZ4|T8NVZ4_ECOLX;tr|T8G9W…	tr|V6PE52|V6PE52_ECOLX;tr|E1HMN4|E1HMN4_ECOLX;tr|D8BTX3|D8BTX3_ECOLX;tr|E9TLP4|E9TLP4_ECOLX;tr|L2F5G1|L2F5G1_ENTFL;tr|N2NFF7|N2NFF7_ECOLX;tr|M8QAK4|M8QAK4_ECOLX;tr|L3VLI9|L3VLI9_ECOLX;tr|W8STK6|W8STK6_ECOLX;tr|U9Z5L5|U9Z5L5_ECOLX;tr|T9U663|T9U663_ECOLX;tr|T9NYL4|T9NYL4_ECOLX;tr|T9KPW0|T9KPW0_ECOLX;tr|T9GKS3|T9GKS3_ECOLX;tr|T8YWU0|T8YWU0_ECOLX;tr|T8YHQ9|T8YHQ9_ECOLX;tr|T8NVZ4|T8NVZ4_ECOLX;tr|T8G9W…	2;2;2;2;2;2;2;2;2;2;2;2;2;2;2;2;2;2;2;2;2;2;2;2;2;2;2;2;2;2;2;2;2;2;2;2;2;2;2;2;2;2;2;2;2;2;2;2;2;2;2;2;2;2;2;2;2;2;2;2;2;2;2;2;2;2;2;2;2;2;2;2;2;2;2;2;2;2;2;2;2;2;2;2;2;2;2;2;2;2;2;2;2;2;2;1;1;1;1;1;1;1;1;1;1;1;1;1;1;1;1;1;1;1;1;1;1;1;1;1;1;1;1;1;1;1;1;1;1;1;1;1;1;1;1;1;1;1;1;1;1;1;1;1;1;1;1;1;1;1;1;1;1;1;1;1;1;1;1;1;1;1;1;1;1;1;1;1;1;1;1;1;1;1;1;1;1;1;1;1;1;1;1;1;1;1;1;1;1;1;1;1;1;1;1;1;1;1;1;1…	2;2;2;2;2;2;2;2;2;2;2;2;2;2;2;2;2;2;2;2;2;2;2;2;2;2;2;2;2;2;2;2;2;2;2;2;2;2;2;2;2;2;2;2;2;2;2;2;2;2;2;2;2;2;2;2;2;2;2;2;2;2;2;2;2;2;2;2;2;2;2;2;2;2;2;2;2;2;2;2;2;2;2;2;2;2;2;2;2;2;2;2;2;2;2;1;1;1;1;1;1;1;1;1;1;1;1;1;1;1;1;1;1;1;1;1;1;1;1;1;1;1;1;1;1;1;1;1;1;1;1;1;1;1;1;1;1;1;1;1;1;1;1;1;1;1;1;1;1;1;1;1;1;1;1;1;1;1;1;1;1;1;1;1;1;1;1;1;1;1;1;1;1;1;1;1;1;1;1;1;1;1;1;1;1;1;1;1;1;1;1;1;1;1;1;1;1;1;1;1…	2;2;2;2;2;2;2;2;2;2;2;2;2;2;2;2;2;2;2;2;2;2;2;2;2;2;2;2;2;2;2;2;2;2;2;2;2;2;2;2;2;2;2;2;2;2;2;2;2;2;2;2;2;2;2;2;2;2;2;2;2;2;2;2;2;2;2;2;2;2;2;2;2;2;2;2;2;2;2;2;2;2;2;2;2;2;2;2;2;2;2;2;2;2;2;1;1;1;1;1;1;1;1;1;1;1;1;1;1;1;1;1;1;1;1;1;1;1;1;1;1;1;1;1;1;1;1;1;1;1;1;1;1;1;1;1;1;1;1;1;1;1;1;1;1;1;1;1;1;1;1;1;1;1;1;1;1;1;1;1;1;1;1;1;1;1;1;1;1;1;1;1;1;1;1;1;1;1;1;1;1;1;1;1;1;1;1;1;1;1;1;1;1;1;1;1;1;1;1;1…	>tr|V6PE52|V6PE52_ECOLX Beta-D-galactosidase (Fragment) OS=Escherichia coli ECA-0157 GN=lacZ PE=3 SV=1;>tr|E1HMN4|E1HMN4_ECOLX Beta galactosidase small chain (Fragment) OS=Escherichia coli MS 146-1 GN=HMPREF9543_02334 PE=3 SV=1;>tr|D8BTX3|D8BTX3_ECOLX Beta	667	2	2	2	1	0	0	0	0	0	0	2	0	0	0	0	1	0	0	0	0	0	0	2	0	0	0	0	1	0	0	0	0	0	0	2	0	0	0	0	3.2	3.2	3.2	107.32
tr|T2JBJ9|T2JBJ9_CROWT;tr|T2II84|T2II84_CROWT;sp|B1WQB7|NDK_CYAA5	tr|T2JBJ9|T2JBJ9_CROWT;tr|T2II84|T2II84_CROWT;sp|B1WQB7|NDK_CYAA5	2;2;2	2;2;2	2;2;2	>tr|T2JBJ9|T2JBJ9_CROWT Nucleoside diphosphate kinase OS=Crocosphaera watsonii WH 0401 GN=CWATWH0401_2669 PE=3 SV=1;>tr|T2II84|T2II84_CROWT Nucleoside diphosphate kinase OS=Crocosphaera watsonii WH 8502 GN=ndk PE=3 SV=1;>sp|B1WQB7|NDK_CYAA5 Nucleoside diph	3	2	2	2	2	2	2	2	2	2	2	2	2	2	2	2	2	2	2	2	2	2	2	2	2	2	2	2	2	2	2	2	2	2	2	2	2	2	2	2	15.5	15.5	15.5	12.135
tr|T2I9Q3|T2I9Q3_CROWT;tr|B4WHL1|B4WHL1_9SYNE;tr|U9W225|U9W225_9CYAN;tr|L8P060|L8P060_MICAE;tr|K9ET56|K9ET56_9CYAN;tr|I4I2E4|I4I2E4_MICAE;tr|I4HSQ4|I4HSQ4_MICAE;tr|I4F9H6|I4F9H6_MICAE;tr|H5SDC0|H5SDC0_9BACT;tr|G6FQ43|G6FQ43_9CYAN;tr|D8FYA2|D8FYA2_9CYAN;tr|D4TMS4|D4TMS4_9NOST;sp|Q3MBJ4|GLGC_ANAVT;sp|P30521|GLGC_NOSS1;sp|B7KDB8|GLGC_CYAP7;sp|B7K5U7|GLGC_CYAP8;sp|B2IUY3|GLGC_NOSP7;sp|B1WT08|GLGC_CYA…	tr|T2I9Q3|T2I9Q3_CROWT;tr|B4WHL1|B4WHL1_9SYNE;tr|U9W225|U9W225_9CYAN;tr|L8P060|L8P060_MICAE;tr|K9ET56|K9ET56_9CYAN;tr|I4I2E4|I4I2E4_MICAE;tr|I4HSQ4|I4HSQ4_MICAE;tr|I4F9H6|I4F9H6_MICAE;tr|H5SDC0|H5SDC0_9BACT;tr|G6FQ43|G6FQ43_9CYAN;tr|D8FYA2|D8FYA2_9CYAN;tr|D4TMS4|D4TMS4_9NOST;sp|Q3MBJ4|GLGC_ANAVT;sp|P30521|GLGC_NOSS1;sp|B7KDB8|GLGC_CYAP7;sp|B7K5U7|GLGC_CYAP8;sp|B2IUY3|GLGC_NOSP7;sp|B1WT08|GLGC_CYA…	1;1;1;1;1;1;1;1;1;1;1;1;1;1;1;1;1;1;1;1;1;1	1;1;1;1;1;1;1;1;1;1;1;1;1;1;1;1;1;1;1;1;1;1	1;1;1;1;1;1;1;1;1;1;1;1;1;1;1;1;1;1;1;1;1;1	>tr|T2I9Q3|T2I9Q3_CROWT Glucose-1-phosphate adenylyltransferase OS=Crocosphaera watsonii WH 8502 GN=CWATWH8502_2436 PE=3 SV=1;>tr|B4WHL1|B4WHL1_9SYNE Glucose-1-phosphate adenylyltransferase OS=Synechococcus sp. PCC 7335 GN=S7335_3001 PE=3 SV=1;>tr|U9W225|U	22	1	1	1	1	1	1	1	1	1	1	1	1	1	1	1	1	1	1	1	1	1	1	1	1	1	1	1	1	1	1	1	1	1	1	1	1	1	1	1	3.4	3.4	3.4	46.592
tr|A0A031IB32|A0A031IB32_9BACL;sp|B1YGV6|RS3_EXIS2	tr|A0A031IB32|A0A031IB32_9BACL;sp|B1YGV6|RS3_EXIS2	1;1	1;1	1;1	>tr|A0A031IB32|A0A031IB32_9BACL 30S ribosomal protein S3 OS=Exiguobacterium sp. RIT341 GN=rpsC PE=3 SV=1;>sp|B1YGV6|RS3_EXIS2 30S ribosomal protein S3 OS=Exiguobacterium sibiricum (strain DSM 17290 / JCM 13490 / 255-15) GN=rpsC PE=3 SV=1	2	1	1	1	1	0	1	0	1	0	0	0	1	1	0	1	1	0	1	0	1	0	0	0	1	1	0	1	1	0	1	0	1	0	0	0	1	1	0	1	7.3	7.3	7.3	24.214
tr|F8KFY2|F8KFY2_LACRE;tr|E3C9W0|E3C9W0_9LACO;tr|C8P6V5|C8P6V5_9LACO;tr|C2GR68|C2GR68_LACRE;tr|C0YX55|C0YX55_LACRE;sp|B2G616|PGK_LACRJ	tr|F8KFY2|F8KFY2_LACRE;tr|E3C9W0|E3C9W0_9LACO;tr|C8P6V5|C8P6V5_9LACO;tr|C2GR68|C2GR68_LACRE;tr|C0YX55|C0YX55_LACRE;sp|B2G616|PGK_LACRJ	1;1;1;1;1;1	1;1;1;1;1;1	1;1;1;1;1;1	>tr|F8KFY2|F8KFY2_LACRE Phosphoglycerate kinase OS=Lactobacillus reuteri ATCC 53608 GN=pgk PE=3 SV=1;>tr|E3C9W0|E3C9W0_9LACO Phosphoglycerate kinase OS=Lactobacillus oris PB013-T2-3 GN=pgk PE=3 SV=1;>tr|C8P6V5|C8P6V5_9LACO Phosphoglycerate kinase OS=Lactob	6	1	1	1	0	0	0	0	1	0	0	0	0	0	0	1	0	0	0	0	1	0	0	0	0	0	0	1	0	0	0	0	1	0	0	0	0	0	0	1	5.2	5.2	5.2	42.961
sp|Q31NB3|RBL_SYNE7;sp|P00880|RBL_SYNP6;tr|M1WZT1|M1WZT1_9NOST;tr|D4TRB2|D4TRB2_9NOST;sp|Q10WH6|RBL_TRIEI;sp|B2J8T2|RBL_NOSP7	sp|Q31NB3|RBL_SYNE7;sp|P00880|RBL_SYNP6;tr|M1WZT1|M1WZT1_9NOST;tr|D4TRB2|D4TRB2_9NOST;sp|Q10WH6|RBL_TRIEI;sp|B2J8T2|RBL_NOSP7	1;1;1;1;1;1	1;1;1;1;1;1	1;1;1;1;1;1	>sp|Q31NB3|RBL_SYNE7 Ribulose bisphosphate carboxylase large chain OS=Synechococcus elongatus (strain PCC 7942) GN=cbbL PE=3 SV=1;>sp|P00880|RBL_SYNP6 Ribulose bisphosphate carboxylase large chain OS=Synechococcus sp. (strain ATCC 27144 / PCC 6301 / SAUG 1	6	1	1	1	1	1	1	1	1	1	1	1	1	1	1	1	1	1	1	1	1	1	1	1	1	1	1	1	1	1	1	1	1	1	1	1	1	1	1	1	1.9	1.9	1.9	52.447
sp|O83678|SYG_TREPA;sp|B2S3R1|SYG_TREPS	sp|O83678|SYG_TREPA;sp|B2S3R1|SYG_TREPS	1;1	1;1	1;1	>sp|O83678|SYG_TREPA Glycine--tRNA ligase OS=Treponema pallidum (strain Nichols) GN=glyQS PE=3 SV=1;>sp|B2S3R1|SYG_TREPS Glycine--tRNA ligase OS=Treponema pallidum subsp. pallidum (strain SS14) GN=glyQS PE=3 SV=1	2	1	1	1	0	1	1	1	1	1	1	1	1	1	1	0	0	1	1	1	1	1	1	1	1	1	1	0	0	1	1	1	1	1	1	1	1	1	1	0	3.5	3.5	3.5	52.676
tr|U6SAL6|U6SAL6_LACCA;tr|U2GKN7|U2GKN7_LACPN;tr|S2U4W4|S2U4W4_LACPA;tr|S2SDU5|S2SDU5_LACPA;tr|S2RLH0|S2RLH0_LACPA;tr|S2M8D5|S2M8D5_LACPA;tr|S2LXQ0|S2LXQ0_LACPA;tr|S0P342|S0P342_9ENTE;tr|R0GCQ9|R0GCQ9_PEDAC;tr|K6RN77|K6RN77_LACCA;tr|K6RHA8|K6RHA8_LACCA;tr|K6R8J0|K6R8J0_LACCA;tr|K6PZG0|K6PZG0_LACCA;tr|K6PNT0|K6PNT0_LACCA;tr|F6IYG0|F6IYG0_LACPE;tr|E1JMJ3|E1JMJ3_9LACO;tr|A0A023M9U5|A0A023M9U5_LACPN;…	tr|U6SAL6|U6SAL6_LACCA;tr|U2GKN7|U2GKN7_LACPN;tr|S2U4W4|S2U4W4_LACPA;tr|S2SDU5|S2SDU5_LACPA;tr|S2RLH0|S2RLH0_LACPA;tr|S2M8D5|S2M8D5_LACPA;tr|S2LXQ0|S2LXQ0_LACPA;tr|S0P342|S0P342_9ENTE;tr|R0GCQ9|R0GCQ9_PEDAC;tr|K6RN77|K6RN77_LACCA;tr|K6RHA8|K6RHA8_LACCA;tr|K6R8J0|K6R8J0_LACCA;tr|K6PZG0|K6PZG0_LACCA;tr|K6PNT0|K6PNT0_LACCA;tr|F6IYG0|F6IYG0_LACPE;tr|E1JMJ3|E1JMJ3_9LACO;tr|A0A023M9U5|A0A023M9U5_LACPN;…	3;3;3;3;3;3;3;3;3;3;3;3;3;3;3;3;3;3;3;3;3;3;3;1;1;1	3;3;3;3;3;3;3;3;3;3;3;3;3;3;3;3;3;3;3;3;3;3;3;1;1;1	1;1;1;1;1;1;1;1;1;1;1;1;1;1;1;1;1;1;1;1;1;1;1;1;1;1	>tr|U6SAL6|U6SAL6_LACCA 30S ribosomal protein S10 OS=Lactobacillus casei 5b GN=rpsJ PE=3 SV=1;>tr|U2GKN7|U2GKN7_LACPN 30S ribosomal protein S10 OS=Lactobacillus plantarum 2165 GN=rpsJ PE=3 SV=1;>tr|S2U4W4|S2U4W4_LACPA 30S ribosomal protein S10 OS=Lactobaci	26	3	3	1	0	2	2	2	0	0	1	0	0	0	0	2	0	2	2	2	0	0	1	0	0	0	0	2	0	1	1	1	0	0	0	0	0	0	0	1	29.4	29.4	14.7	11.736
tr|U6SG03|U6SG03_LACCA;tr|S2TUZ6|S2TUZ6_LACPA;tr|S2Q6K0|S2Q6K0_LACPA;tr|S2MRL7|S2MRL7_LACPA;tr|S2LZ57|S2LZ57_LACPA;tr|K6RG34|K6RG34_LACCA;tr|K6RFW6|K6RFW6_LACCA;tr|K6RC52|K6RC52_LACCA;tr|K6QRP7|K6QRP7_LACCA;tr|K6QH91|K6QH91_LACCA;tr|G6ITN8|G6ITN8_LACRH;sp|Q039K9|EFTU_LACC3;sp|B3WE38|EFTU_LACCB;tr|C5J1V7|C5J1V7_LACCA;tr|C5J1Y1|C5J1Y1_LACCA;tr|C5J207|C5J207_LACCA;tr|C5J1V5|C5J1V5_LACCA;tr|C5J1Z7|C5…	tr|U6SG03|U6SG03_LACCA;tr|S2TUZ6|S2TUZ6_LACPA;tr|S2Q6K0|S2Q6K0_LACPA;tr|S2MRL7|S2MRL7_LACPA;tr|S2LZ57|S2LZ57_LACPA;tr|K6RG34|K6RG34_LACCA;tr|K6RFW6|K6RFW6_LACCA;tr|K6RC52|K6RC52_LACCA;tr|K6QRP7|K6QRP7_LACCA;tr|K6QH91|K6QH91_LACCA;tr|G6ITN8|G6ITN8_LACRH;sp|Q039K9|EFTU_LACC3;sp|B3WE38|EFTU_LACCB;tr|C5J1V7|C5J1V7_LACCA;tr|C5J1Y1|C5J1Y1_LACCA;tr|C5J207|C5J207_LACCA;tr|C5J1V5|C5J1V5_LACCA;tr|C5J1Z7|C5…	4;4;4;4;4;4;4;4;4;4;4;4;4;3;3;3;3;3;3;3;3;3;3;3;2;2;2;2;2;2;2;2;2;2;2;2;2;2	1;1;1;1;1;1;1;1;1;1;1;1;1;1;1;1;1;1;1;1;1;1;1;1;1;1;1;1;1;1;1;1;1;1;1;1;1;1	0;0;0;0;0;0;0;0;0;0;0;0;0;0;0;0;0;0;0;0;0;0;0;0;0;0;0;0;0;0;0;0;0;0;0;0;0;0	>tr|U6SG03|U6SG03_LACCA Elongation factor Tu OS=Lactobacillus casei 5b GN=tuf PE=3 SV=1;>tr|S2TUZ6|S2TUZ6_LACPA Elongation factor Tu OS=Lactobacillus paracasei subsp. paracasei Lpp70 GN=tuf PE=3 SV=1;>tr|S2Q6K0|S2Q6K0_LACPA Elongation factor Tu OS=Lactobac	38	4	1	0	4	1	4	3	4	3	3	0	1	3	3	3	1	0	1	0	1	0	0	0	0	0	0	0	0	0	0	0	0	0	0	0	0	0	0	0	16.7	4.8	0	43.573
tr|L7PCT0|L7PCT0_9BRAD;sp|Q6NDD2|ATPB_RHOPA;sp|B6JD09|ATPB_OLICO;tr|U1HB78|U1HB78_9BRAD;tr|I2QKZ4|I2QKZ4_9BRAD;tr|G9FXQ3|G9FXQ3_9BRAD;tr|A0A059UIX2|A0A059UIX2_9BRAD;tr|A0A059UIU9|A0A059UIU9_9BRAD;tr|A0A059UIT9|A0A059UIT9_9BRAD;tr|A0A059UID0|A0A059UID0_9BRAD;tr|A0A059UIB8|A0A059UIB8_9BRAD;tr|A0A059UF82|A0A059UF82_9BRAD;tr|A0A059UF64|A0A059UF64_9BRAD;tr|A0A059UE27|A0A059UE27_9BRAD;tr|A0A059UE21|A0A…	tr|L7PCT0|L7PCT0_9BRAD;sp|Q6NDD2|ATPB_RHOPA;sp|B6JD09|ATPB_OLICO;tr|U1HB78|U1HB78_9BRAD;tr|I2QKZ4|I2QKZ4_9BRAD;tr|G9FXQ3|G9FXQ3_9BRAD;tr|A0A059UIX2|A0A059UIX2_9BRAD;tr|A0A059UIU9|A0A059UIU9_9BRAD;tr|A0A059UIT9|A0A059UIT9_9BRAD;tr|A0A059UID0|A0A059UID0_9BRAD;tr|A0A059UIB8|A0A059UIB8_9BRAD;tr|A0A059UF82|A0A059UF82_9BRAD;tr|A0A059UF64|A0A059UF64_9BRAD;tr|A0A059UE27|A0A059UE27_9BRAD;tr|A0A059UE21|A0A…	3;3;3;3;3;2;2;2;2;2;2;2;2;2;2;2;2;2;2;2;2;2;2;2;2;2;2;2;2;2;2;2;2;2;2;2;2;2;2;2;2;2;2;2;2;2;2;2;2;2;2;2;2;2;2;2;2;2;2;2;2;2;2;2;2;2;2;2;2;2;2;2;2;2;2;2;2;2;2;2;2;2;2;2;2;2;2;2;2;2;2;2;2;2;2;2;2;2;2;2;2;2;2;2;2;2;2;2;2;2;2;2;2;2;2;2;2;2;2;2;2;2;2;2;2;2;2;2;2;2;2;2;2;2;2;2;2;2;2;2;2;2;2;2;2;2;2;2;2;2;2;2;2;2;2;2;2;2;2;2;2;2;2;2;2;2;2;2;2;2;2;2;2;2;2;2;2;2;2;2;2;2;2;2;2;2;2;2;2;2;2;2;2;2;2;2;2;2;2;2…	2;2;2;2;2;2;2;2;2;2;2;2;2;2;2;2;2;2;2;2;2;2;2;2;2;2;2;2;2;2;2;2;2;2;2;2;2;2;2;2;2;2;2;2;2;2;2;2;2;2;2;2;2;2;2;2;2;2;2;2;2;2;2;2;2;2;2;2;2;2;2;2;2;2;2;2;2;2;2;2;2;2;2;2;2;2;2;2;2;2;2;2;2;2;2;2;2;2;2;2;2;2;2;2;2;2;2;2;2;2;2;2;2;2;2;2;2;2;2;2;2;2;2;2;2;2;2;2;2;2;2;2;2;2;2;2;2;2;2;2;2;2;2;2;2;2;2;2;2;2;2;2;2;2;2;2;2;2;2;2;2;2;2;2;2;2;2;2;2;2;2;2;2;2;2;2;2;2;2;2;2;2;2;2;2;2;2;2;2;2;2;2;2;2;2;2;2;2;2;2…	2;2;2;2;2;2;2;2;2;2;2;2;2;2;2;2;2;2;2;2;2;2;2;2;2;2;2;2;2;2;2;2;2;2;2;2;2;2;2;2;2;2;2;2;2;2;2;2;2;2;2;2;2;2;2;2;2;2;2;2;2;2;2;2;2;2;2;2;2;2;2;2;2;2;2;2;2;2;2;2;2;2;2;2;2;2;2;2;2;2;2;2;2;2;2;2;2;2;2;2;2;2;2;2;2;2;2;2;2;2;2;2;2;2;2;2;2;2;2;2;2;2;2;2;2;2;2;2;2;2;2;2;2;2;2;2;2;2;2;2;2;2;2;2;2;2;2;2;2;2;2;2;2;2;2;2;2;2;2;2;2;2;2;2;2;2;2;2;2;2;2;2;2;2;2;2;2;2;2;2;2;2;2;2;2;2;2;2;2;2;2;2;2;2;2;2;2;2;2;2…	>tr|L7PCT0|L7PCT0_9BRAD ATP synthase beta chain (Fragment) OS=Bradyrhizobium valentinum GN=atpD PE=4 SV=2;>sp|Q6NDD2|ATPB_RHOPA ATP synthase subunit beta OS=Rhodopseudomonas palustris (strain ATCC BAA-98 / CGA009) GN=atpD PE=3 SV=1;>sp|B6JD09|ATPB_OLICO AT	227	3	2	2	2	1	2	1	2	3	3	2	2	2	2	2	1	1	1	1	1	2	2	1	1	1	1	1	1	1	1	1	1	2	2	1	1	1	1	1	11.2	5.8	5.8	27.261
sp|P0C8Z1|G3P1_ESCFE;tr|S3IWX5|S3IWX5_9ENTR;tr|E9Z7J8|E9Z7J8_ESCFE;sp|B7LQ20|G3P1_ESCF3;tr|M1TTW9|M1TTW9_9ENTR;tr|Q3BKW8|Q3BKW8_ERWAM;tr|Q2PB72|Q2PB72_ERWPY;tr|Q2PB70|Q2PB70_ERWT9;tr|A0ZXN6|A0ZXN6_9ENTR;tr|A0ZXN3|A0ZXN3_ERWT9;tr|U5Q4X1|U5Q4X1_9ENTR;tr|B8Q1M9|B8Q1M9_9ENTR;tr|B8Q1M8|B8Q1M8_9ENTR;tr|B8Q1M4|B8Q1M4_9ENTR;tr|B8Q1Q7|B8Q1Q7_PANAN;tr|B8Q1Q5|B8Q1Q5_9ENTR;tr|B8Q1P9|B8Q1P9_PECAS;tr|B8Q1P0|B8…	sp|P0C8Z1|G3P1_ESCFE;tr|S3IWX5|S3IWX5_9ENTR;tr|E9Z7J8|E9Z7J8_ESCFE;sp|B7LQ20|G3P1_ESCF3;tr|M1TTW9|M1TTW9_9ENTR;tr|Q3BKW8|Q3BKW8_ERWAM;tr|Q2PB72|Q2PB72_ERWPY;tr|Q2PB70|Q2PB70_ERWT9;tr|A0ZXN6|A0ZXN6_9ENTR;tr|A0ZXN3|A0ZXN3_ERWT9;tr|U5Q4X1|U5Q4X1_9ENTR;tr|B8Q1M9|B8Q1M9_9ENTR;tr|B8Q1M8|B8Q1M8_9ENTR;tr|B8Q1M4|B8Q1M4_9ENTR;tr|B8Q1Q7|B8Q1Q7_PANAN;tr|B8Q1Q5|B8Q1Q5_9ENTR;tr|B8Q1P9|B8Q1P9_PECAS;tr|B8Q1P0|B8…	2;2;2;2;1;1;1;1;1;1;1;1;1;1;1;1;1;1;1;1;1;1;1;1;1;1;1;1;1;1;1;1;1;1;1;1;1;1;1;1;1;1;1;1;1;1;1;1;1;1;1;1;1;1;1;1;1;1;1;1;1;1;1;1;1;1;1;1;1;1;1;1;1;1;1;1;1;1;1;1;1;1;1;1;1;1;1;1;1;1;1;1;1;1;1;1;1;1;1;1;1;1;1;1;1;1;1;1;1;1;1;1;1;1;1;1;1;1;1;1;1;1;1;1;1;1;1;1;1;1;1;1;1;1;1;1;1;1;1;1;1;1;1;1;1;1;1;1;1;1;1;1;1;1;1;1;1;1;1;1;1;1;1;1;1;1;1;1;1;1;1;1;1;1;1;1;1;1;1;1;1;1;1;1;1;1;1;1;1;1;1;1;1;1;1;1;1;1;1;1…	2;2;2;2;1;1;1;1;1;1;1;1;1;1;1;1;1;1;1;1;1;1;1;1;1;1;1;1;1;1;1;1;1;1;1;1;1;1;1;1;1;1;1;1;1;1;1;1;1;1;1;1;1;1;1;1;1;1;1;1;1;1;1;1;1;1;1;1;1;1;1;1;1;1;1;1;1;1;1;1;1;1;1;1;1;1;1;1;1;1;1;1;1;1;1;1;1;1;1;1;1;1;1;1;1;1;1;1;1;1;1;1;1;1;1;1;1;1;1;1;1;1;1;1;1;1;1;1;1;1;1;1;1;1;1;1;1;1;1;1;1;1;1;1;1;1;1;1;1;1;1;1;1;1;1;1;1;1;1;1;1;1;1;1;1;1;1;1;1;1;1;1;1;1;1;1;1;1;1;1;1;1;1;1;1;1;1;1;1;1;1;1;1;1;1;1;1;1;1;1…	2;2;2;2;1;1;1;1;1;1;1;1;1;1;1;1;1;1;1;1;1;1;1;1;1;1;1;1;1;1;1;1;1;1;1;1;1;1;1;1;1;1;1;1;1;1;1;1;1;1;1;1;1;1;1;1;1;1;1;1;1;1;1;1;1;1;1;1;1;1;1;1;1;1;1;1;1;1;1;1;1;1;1;1;1;1;1;1;1;1;1;1;1;1;1;1;1;1;1;1;1;1;1;1;1;1;1;1;1;1;1;1;1;1;1;1;1;1;1;1;1;1;1;1;1;1;1;1;1;1;1;1;1;1;1;1;1;1;1;1;1;1;1;1;1;1;1;1;1;1;1;1;1;1;1;1;1;1;1;1;1;1;1;1;1;1;1;1;1;1;1;1;1;1;1;1;1;1;1;1;1;1;1;1;1;1;1;1;1;1;1;1;1;1;1;1;1;1;1;1…	>sp|P0C8Z1|G3P1_ESCFE Glyceraldehyde-3-phosphate dehydrogenase A (Fragment) OS=Escherichia fergusonii GN=gapA PE=3 SV=1;>tr|S3IWX5|S3IWX5_9ENTR Glyceraldehyde-3-phosphate dehydrogenase OS=Cedecea davisae DSM 4568 GN=HMPREF0201_01649 PE=3 SV=1;>tr|E9Z7J8|E9	736	2	2	2	1	1	1	1	0	0	0	1	0	0	1	1	1	1	1	1	0	0	0	1	0	0	1	1	1	1	1	1	0	0	0	1	0	0	1	1	6.8	6.8	6.8	31.403
sp|B8E2D3|PGK_DICTD	sp|B8E2D3|PGK_DICTD	2	2	2	>sp|B8E2D3|PGK_DICTD Phosphoglycerate kinase OS=Dictyoglomus turgidum (strain Z-1310 / DSM 6724) GN=pgk PE=3 SV=1	1	2	2	2	2	2	2	2	2	2	2	2	2	2	2	2	2	2	2	2	2	2	2	2	2	2	2	2	2	2	2	2	2	2	2	2	2	2	2	2	4.8	4.8	4.8	43.487
tr|F1TDP8|F1TDP8_9FIRM;sp|B8I579|ATPB_CLOCE	tr|F1TDP8|F1TDP8_9FIRM;sp|B8I579|ATPB_CLOCE	1;1	1;1	1;1	>tr|F1TDP8|F1TDP8_9FIRM ATP synthase subunit beta OS=[Clostridium] papyrosolvens DSM 2782 GN=atpD PE=3 SV=1;>sp|B8I579|ATPB_CLOCE ATP synthase subunit beta OS=Clostridium cellulolyticum (strain ATCC 35319 / DSM 5812 / JCM 6584 / H10) GN=atpD PE=3 SV=1	2	1	1	1	1	1	1	1	1	1	1	1	1	1	1	1	1	1	1	1	1	1	1	1	1	1	1	1	1	1	1	1	1	1	1	1	1	1	1	1	4.5	4.5	4.5	50.353
tr|V4QV65|V4QV65_STRIN;tr|K1L9W0|K1L9W0_STRIN;tr|J3JQC3|J3JQC3_STRRT;tr|G5KGA9|G5KGA9_9STRE;tr|H3RN23|H3RN23_9LACO;tr|F7R3A3|F7R3A3_9LACO;tr|F8KCR1|F8KCR1_LACRE;tr|A0A069CWK4|A0A069CWK4_9LACT;tr|C5RD26|C5RD26_WEIPA;tr|E1JMU5|E1JMU5_9LACO;tr|C2EHI2|C2EHI2_9LACO;tr|G0UHT1|G0UHT1_9LACT;tr|C2ERK6|C2ERK6_9LACO;tr|U2PHQ3|U2PHQ3_LACBR;tr|C2GQ05|C2GQ05_LACRE;tr|C0YXU1|C0YXU1_LACRE;tr|F0HX05|F0HX05_LACDL;…	tr|V4QV65|V4QV65_STRIN;tr|K1L9W0|K1L9W0_STRIN;tr|J3JQC3|J3JQC3_STRRT;tr|G5KGA9|G5KGA9_9STRE;tr|H3RN23|H3RN23_9LACO;tr|F7R3A3|F7R3A3_9LACO;tr|F8KCR1|F8KCR1_LACRE;tr|A0A069CWK4|A0A069CWK4_9LACT;tr|C5RD26|C5RD26_WEIPA;tr|E1JMU5|E1JMU5_9LACO;tr|C2EHI2|C2EHI2_9LACO;tr|G0UHT1|G0UHT1_9LACT;tr|C2ERK6|C2ERK6_9LACO;tr|U2PHQ3|U2PHQ3_LACBR;tr|C2GQ05|C2GQ05_LACRE;tr|C0YXU1|C0YXU1_LACRE;tr|F0HX05|F0HX05_LACDL;…	1;1;1;1;1;1;1;1;1;1;1;1;1;1;1;1;1;1;1;1;1;1;1;1;1;1;1;1;1;1;1;1;1;1;1;1;1;1;1;1;1;1;1	1;1;1;1;1;1;1;1;1;1;1;1;1;1;1;1;1;1;1;1;1;1;1;1;1;1;1;1;1;1;1;1;1;1;1;1;1;1;1;1;1;1;1	1;1;1;1;1;1;1;1;1;1;1;1;1;1;1;1;1;1;1;1;1;1;1;1;1;1;1;1;1;1;1;1;1;1;1;1;1;1;1;1;1;1;1	>tr|V4QV65|V4QV65_STRIN Cell division protein FtsH (Fragment) OS=Streptococcus iniae IUSA1 GN=IUSA1_02385 PE=3 SV=1;>tr|K1L9W0|K1L9W0_STRIN ATP-dependent zinc metalloprotease FtsH OS=Streptococcus iniae 9117 GN=ftsH PE=3 SV=1;>tr|J3JQC3|J3JQC3_STRRT ATP-de	43	1	1	1	0	0	0	0	0	0	0	0	0	1	0	0	0	0	0	0	0	0	0	0	0	1	0	0	0	0	0	0	0	0	0	0	0	1	0	0	2.4	2.4	2.4	68.631
tr|K1GPZ2|K1GPZ2_BACFG;tr|I9JYF7|I9JYF7_BACFG;tr|F7LWG3|F7LWG3_9BACE;tr|A0A017N9I4|A0A017N9I4_BACFG;tr|A0A016N669|A0A016N669_BACFG;tr|A0A016LN90|A0A016LN90_BACFG;tr|A0A016JWD0|A0A016JWD0_BACFG;tr|A0A016JU21|A0A016JU21_BACFG;tr|A0A016I9R4|A0A016I9R4_BACFG;tr|A0A016I1R3|A0A016I1R3_BACFG;tr|A0A016F885|A0A016F885_BACFG;tr|A0A016CY50|A0A016CY50_BACFG;tr|A0A016BT95|A0A016BT95_BACFG;tr|A0A016BF38|A0A016…	tr|K1GPZ2|K1GPZ2_BACFG;tr|I9JYF7|I9JYF7_BACFG;tr|F7LWG3|F7LWG3_9BACE;tr|A0A017N9I4|A0A017N9I4_BACFG;tr|A0A016N669|A0A016N669_BACFG;tr|A0A016LN90|A0A016LN90_BACFG;tr|A0A016JWD0|A0A016JWD0_BACFG;tr|A0A016JU21|A0A016JU21_BACFG;tr|A0A016I9R4|A0A016I9R4_BACFG;tr|A0A016I1R3|A0A016I1R3_BACFG;tr|A0A016F885|A0A016F885_BACFG;tr|A0A016CY50|A0A016CY50_BACFG;tr|A0A016BT95|A0A016BT95_BACFG;tr|A0A016BF38|A0A016…	1;1;1;1;1;1;1;1;1;1;1;1;1;1;1;1;1;1;1;1;1;1;1;1;1;1;1	1;1;1;1;1;1;1;1;1;1;1;1;1;1;1;1;1;1;1;1;1;1;1;1;1;1;1	1;1;1;1;1;1;1;1;1;1;1;1;1;1;1;1;1;1;1;1;1;1;1;1;1;1;1	>tr|K1GPZ2|K1GPZ2_BACFG Ferritin OS=Bacteroides fragilis HMW 615 GN=HMPREF1204_02174 PE=3 SV=1;>tr|I9JYF7|I9JYF7_BACFG Ferritin OS=Bacteroides fragilis CL05T00C42 GN=HMPREF1079_03216 PE=3 SV=1;>tr|F7LWG3|F7LWG3_9BACE Ferritin OS=Bacteroides sp. 2_1_56FAA G	27	1	1	1	1	0	1	1	1	1	1	1	1	0	1	1	1	0	1	1	1	1	1	1	1	0	1	1	1	0	1	1	1	1	1	1	1	0	1	1	16.4	16.4	16.4	18.064
tr|F0HXQ6|F0HXQ6_LACDL;tr|A0A061CFQ3|A0A061CFQ3_LACDL;tr|A0A061C2C0|A0A061C2C0_LACDE;sp|Q93GB7|TPIS_LACDL;sp|Q1GB25|TPIS_LACDA;sp|Q04BH0|TPIS_LACDB;sp|O32757|TPIS_LACDE;tr|K1AA15|K1AA15_9STRE;tr|H7PUH6|H7PUH6_STREE;tr|G6KYQ5|G6KYQ5_STREE;tr|K9JQR4|K9JQR4_STRSZ;tr|K9JQK3|K9JQK3_STRSZ;tr|K9JQJ8|K9JQJ8_STRSZ;tr|K9JQJ2|K9JQJ2_STRSZ;tr|K9JQG0|K9JQG0_STRSZ;tr|K9JQF7|K9JQF7_STRSZ;tr|K9JPD7|K9JPD7_STRSZ;…	tr|F0HXQ6|F0HXQ6_LACDL;tr|A0A061CFQ3|A0A061CFQ3_LACDL;tr|A0A061C2C0|A0A061C2C0_LACDE;sp|Q93GB7|TPIS_LACDL;sp|Q1GB25|TPIS_LACDA;sp|Q04BH0|TPIS_LACDB;sp|O32757|TPIS_LACDE;tr|K1AA15|K1AA15_9STRE;tr|H7PUH6|H7PUH6_STREE;tr|G6KYQ5|G6KYQ5_STREE;tr|K9JQR4|K9JQR4_STRSZ;tr|K9JQK3|K9JQK3_STRSZ;tr|K9JQJ8|K9JQJ8_STRSZ;tr|K9JQJ2|K9JQJ2_STRSZ;tr|K9JQG0|K9JQG0_STRSZ;tr|K9JQF7|K9JQF7_STRSZ;tr|K9JPD7|K9JPD7_STRSZ;…	2;2;2;2;2;2;2;1;1;1;1;1;1;1;1;1;1;1;1;1;1;1;1;1;1;1;1;1;1;1;1;1;1;1;1;1;1;1;1;1;1;1;1;1;1;1;1;1;1;1;1;1;1;1;1;1;1;1;1;1;1;1;1;1;1;1;1;1;1;1;1;1;1;1;1;1;1;1;1;1;1;1;1;1;1;1;1;1;1;1;1;1;1;1;1;1;1;1;1;1;1;1;1;1;1;1;1;1;1;1;1;1;1;1;1;1;1;1;1;1;1;1;1;1;1;1;1;1;1;1;1;1;1;1;1;1;1;1;1;1;1;1;1;1;1;1;1;1;1;1;1;1;1;1;1;1;1;1;1;1;1;1;1;1;1;1;1;1;1;1;1;1;1;1;1;1;1;1;1;1;1;1;1;1;1;1;1;1;1;1;1;1;1;1;1;1;1;1;1;1…	2;2;2;2;2;2;2;1;1;1;1;1;1;1;1;1;1;1;1;1;1;1;1;1;1;1;1;1;1;1;1;1;1;1;1;1;1;1;1;1;1;1;1;1;1;1;1;1;1;1;1;1;1;1;1;1;1;1;1;1;1;1;1;1;1;1;1;1;1;1;1;1;1;1;1;1;1;1;1;1;1;1;1;1;1;1;1;1;1;1;1;1;1;1;1;1;1;1;1;1;1;1;1;1;1;1;1;1;1;1;1;1;1;1;1;1;1;1;1;1;1;1;1;1;1;1;1;1;1;1;1;1;1;1;1;1;1;1;1;1;1;1;1;1;1;1;1;1;1;1;1;1;1;1;1;1;1;1;1;1;1;1;1;1;1;1;1;1;1;1;1;1;1;1;1;1;1;1;1;1;1;1;1;1;1;1;1;1;1;1;1;1;1;1;1;1;1;1;1;1…	2;2;2;2;2;2;2;1;1;1;1;1;1;1;1;1;1;1;1;1;1;1;1;1;1;1;1;1;1;1;1;1;1;1;1;1;1;1;1;1;1;1;1;1;1;1;1;1;1;1;1;1;1;1;1;1;1;1;1;1;1;1;1;1;1;1;1;1;1;1;1;1;1;1;1;1;1;1;1;1;1;1;1;1;1;1;1;1;1;1;1;1;1;1;1;1;1;1;1;1;1;1;1;1;1;1;1;1;1;1;1;1;1;1;1;1;1;1;1;1;1;1;1;1;1;1;1;1;1;1;1;1;1;1;1;1;1;1;1;1;1;1;1;1;1;1;1;1;1;1;1;1;1;1;1;1;1;1;1;1;1;1;1;1;1;1;1;1;1;1;1;1;1;1;1;1;1;1;1;1;1;1;1;1;1;1;1;1;1;1;1;1;1;1;1;1;1;1;1;1…	>tr|F0HXQ6|F0HXQ6_LACDL Triosephosphate isomerase OS=Lactobacillus delbrueckii subsp. lactis DSM 20072 GN=tpi PE=3 SV=1;>tr|A0A061CFQ3|A0A061CFQ3_LACDL Triosephosphate isomerase OS=Lactobacillus delbrueckii subsp. lactis GN=tpi PE=4 SV=1;>tr|A0A061C2C0|A0A	258	2	2	2	0	0	1	0	1	0	0	0	0	0	0	0	0	0	1	0	1	0	0	0	0	0	0	0	0	0	1	0	1	0	0	0	0	0	0	0	11.5	11.5	11.5	27.481
tr|U6F0P3|U6F0P3_LACHE;tr|N2A184|N2A184_9LACO;tr|E3R659|E3R659_9LACO;tr|C7XL36|C7XL36_9LACO;sp|O32765|LDH_LACHE	tr|U6F0P3|U6F0P3_LACHE;tr|N2A184|N2A184_9LACO;tr|E3R659|E3R659_9LACO;tr|C7XL36|C7XL36_9LACO;sp|O32765|LDH_LACHE	1;1;1;1;1	1;1;1;1;1	1;1;1;1;1	>tr|U6F0P3|U6F0P3_LACHE L-lactate dehydrogenase OS=Lactobacillus helveticus CIRM-BIA 951 GN=ldh PE=3 SV=1;>tr|N2A184|N2A184_9LACO L-lactate dehydrogenase OS=Lactobacillus sp. ASF360 GN=ldh PE=3 SV=1;>tr|E3R659|E3R659_9LACO L-lactate dehydrogenase OS=Lactob	5	1	1	1	1	0	1	0	1	0	0	0	1	0	1	1	1	0	1	0	1	0	0	0	1	0	1	1	1	0	1	0	1	0	0	0	1	0	1	1	6.2	6.2	6.2	35.111
tr|W7VFZ1|W7VFZ1_9ACTO;tr|I0XNL6|I0XNL6_9LEPT;sp|O83110|CLPB_TREPA	tr|W7VFZ1|W7VFZ1_9ACTO;tr|I0XNL6|I0XNL6_9LEPT;sp|O83110|CLPB_TREPA	1;1;1	1;1;1	1;1;1	>tr|W7VFZ1|W7VFZ1_9ACTO Negative regulator of genetic competence ClpC/MecB OS=Micromonospora sp. M42 GN=MCBG_02136 PE=3 SV=1;>tr|I0XNL6|I0XNL6_9LEPT ATP-dependent chaperone protein ClpB OS=Leptospira licerasiae serovar Varillal str. VAR 010 GN=clpB PE=3 SV	3	1	1	1	1	1	1	1	1	1	1	1	1	1	1	1	1	1	1	1	1	1	1	1	1	1	1	1	1	1	1	1	1	1	1	1	1	1	1	1	1.6	1.6	1.6	92.917
sp|P41020|URE1_SPOPA	sp|P41020|URE1_SPOPA	1	1	1	>sp|P41020|URE1_SPOPA Urease subunit alpha OS=Sporosarcina pasteurii GN=ureC PE=1 SV=1	1	1	1	1	1	0	0	0	1	1	1	0	1	1	1	1	1	0	0	0	1	1	1	0	1	1	1	1	1	0	0	0	1	1	1	0	1	1	1	1	3.9	3.9	3.9	61.397
tr|V6ZC06|V6ZC06_MYCAB;tr|X8DD47|X8DD47_MYCAB;tr|X7Z9Z0|X7Z9Z0_MYCKA;tr|X7Z8T2|X7Z8T2_MYCKA;tr|X7WPR1|X7WPR1_MYCAB;tr|X7VRL3|X7VRL3_MYCAB;tr|I9H769|I9H769_MYCAB;tr|I9BQ10|I9BQ10_MYCAB;tr|I8ZVM4|I8ZVM4_MYCAB;tr|I8VA34|I8VA34_MYCAB;tr|I8JEW9|I8JEW9_MYCAB;tr|I8J4E5|I8J4E5_MYCAB;tr|I8G609|I8G609_MYCAB;tr|I8E966|I8E966_MYCAB;tr|I0PXS9|I0PXS9_MYCAB;tr|H0IGI0|H0IGI0_MYCAB;tr|G4HZN1|G4HZN1_MYCRH;sp|Q9CB2…	tr|V6ZC06|V6ZC06_MYCAB;tr|X8DD47|X8DD47_MYCAB;tr|X7Z9Z0|X7Z9Z0_MYCKA;tr|X7Z8T2|X7Z8T2_MYCKA;tr|X7WPR1|X7WPR1_MYCAB;tr|X7VRL3|X7VRL3_MYCAB;tr|I9H769|I9H769_MYCAB;tr|I9BQ10|I9BQ10_MYCAB;tr|I8ZVM4|I8ZVM4_MYCAB;tr|I8VA34|I8VA34_MYCAB;tr|I8JEW9|I8JEW9_MYCAB;tr|I8J4E5|I8J4E5_MYCAB;tr|I8G609|I8G609_MYCAB;tr|I8E966|I8E966_MYCAB;tr|I0PXS9|I0PXS9_MYCAB;tr|H0IGI0|H0IGI0_MYCAB;tr|G4HZN1|G4HZN1_MYCRH;sp|Q9CB2…	2;2;2;2;2;2;2;2;2;2;2;2;2;2;2;2;2;2;2;2;2;2;2;2;2;2;2;2;2;2	2;2;2;2;2;2;2;2;2;2;2;2;2;2;2;2;2;2;2;2;2;2;2;2;2;2;2;2;2;2	2;2;2;2;2;2;2;2;2;2;2;2;2;2;2;2;2;2;2;2;2;2;2;2;2;2;2;2;2;2	>tr|V6ZC06|V6ZC06_MYCAB Chaperone protein ClpB OS=Mycobacterium abscessus MAB_082312_2258 GN=clpB PE=3 SV=1;>tr|X8DD47|X8DD47_MYCAB ATP-dependent chaperone protein ClpB OS=Mycobacterium abscessus subsp. bolletii 1513 GN=clpB PE=3 SV=1;>tr|X7Z9Z0|X7Z9Z0_MYC	30	2	2	2	0	0	0	0	1	1	0	1	0	1	0	1	0	0	0	0	1	1	0	1	0	1	0	1	0	0	0	0	1	1	0	1	0	1	0	1	1.9	1.9	1.9	79.448
tr|M7DZX4|M7DZX4_STRMG;tr|M7DFS3|M7DFS3_STRMG;tr|M7DES1|M7DES1_STRMG;tr|M7DAV5|M7DAV5_STRMG;tr|M2LTN4|M2LTN4_STRMG;tr|M2L2H0|M2L2H0_STRMG;tr|M2KVV9|M2KVV9_STRMG;tr|M2KGH9|M2KGH9_STRMG;tr|M2K0L9|M2K0L9_STRMG;tr|M2J8C3|M2J8C3_STRMG;tr|M2IT88|M2IT88_STRMG;tr|M2I8B5|M2I8B5_STRMG;tr|M2I7V4|M2I7V4_STRMG;tr|M2H1U3|M2H1U3_STRMG;tr|M2EJE6|M2EJE6_STRMG;tr|M2E1F7|M2E1F7_STRMG;tr|M2DYN7|M2DYN7_STRMG;sp|P5918…	tr|M7DZX4|M7DZX4_STRMG;tr|M7DFS3|M7DFS3_STRMG;tr|M7DES1|M7DES1_STRMG;tr|M7DAV5|M7DAV5_STRMG;tr|M2LTN4|M2LTN4_STRMG;tr|M2L2H0|M2L2H0_STRMG;tr|M2KVV9|M2KVV9_STRMG;tr|M2KGH9|M2KGH9_STRMG;tr|M2K0L9|M2K0L9_STRMG;tr|M2J8C3|M2J8C3_STRMG;tr|M2IT88|M2IT88_STRMG;tr|M2I8B5|M2I8B5_STRMG;tr|M2I7V4|M2I7V4_STRMG;tr|M2H1U3|M2H1U3_STRMG;tr|M2EJE6|M2EJE6_STRMG;tr|M2E1F7|M2E1F7_STRMG;tr|M2DYN7|M2DYN7_STRMG;sp|P5918…	2;2;2;2;2;2;2;2;2;2;2;2;2;2;2;2;2;2;1;1;1;1;1;1;1;1;1;1;1;1;1;1;1;1;1;1;1;1;1;1;1;1;1;1;1;1;1;1;1;1;1;1;1;1;1;1;1;1;1;1;1;1;1;1;1;1;1;1;1;1;1;1;1;1;1;1;1;1;1;1;1;1;1;1;1;1;1;1;1;1;1;1;1;1;1;1;1;1;1;1;1;1;1;1;1;1;1;1;1;1;1;1;1;1;1;1;1;1;1;1;1;1;1;1;1;1;1;1;1;1;1;1;1;1;1;1;1;1;1;1;1;1;1;1;1;1;1;1;1;1;1;1;1;1;1;1;1;1;1;1;1;1;1;1;1;1;1;1;1;1;1;1;1;1;1;1;1;1;1;1;1;1;1;1;1;1;1;1;1;1;1	1;1;1;1;1;1;1;1;1;1;1;1;1;1;1;1;1;1;1;1;1;1;1;1;1;1;1;1;1;1;1;1;1;1;1;1;1;1;1;1;1;1;1;1;1;1;1;1;1;1;1;1;1;1;1;1;1;1;1;1;1;1;1;1;1;1;1;1;1;1;1;1;1;1;1;1;1;1;1;1;1;1;1;1;1;1;1;1;1;1;1;1;1;1;1;1;1;1;1;1;1;1;1;1;1;1;1;1;1;1;1;1;1;1;1;1;1;1;1;1;1;1;1;1;1;1;1;1;1;1;1;1;1;1;1;1;1;1;1;1;1;1;1;1;1;1;1;1;1;1;1;1;1;1;1;1;1;1;1;1;1;1;1;1;1;1;1;1;0;0;0;0;0;0;0;0;0;0;0;0;0;0;0;0;0;0;0;0;0;0;0	1;1;1;1;1;1;1;1;1;1;1;1;1;1;1;1;1;1;1;1;1;1;1;1;1;1;1;1;1;1;1;1;1;1;1;1;1;1;1;1;1;1;1;1;1;1;1;1;1;1;1;1;1;1;1;1;1;1;1;1;1;1;1;1;1;1;1;1;1;1;1;1;1;1;1;1;1;1;1;1;1;1;1;1;1;1;1;1;1;1;1;1;1;1;1;1;1;1;1;1;1;1;1;1;1;1;1;1;1;1;1;1;1;1;1;1;1;1;1;1;1;1;1;1;1;1;1;1;1;1;1;1;1;1;1;1;1;1;1;1;1;1;1;1;1;1;1;1;1;1;1;1;1;1;1;1;1;1;1;1;1;1;1;1;1;1;1;1;0;0;0;0;0;0;0;0;0;0;0;0;0;0;0;0;0;0;0;0;0;0;0	>tr|M7DZX4|M7DZX4_STRMG 30S ribosomal protein S3 OS=Streptococcus mutans AC4446 GN=rpsC PE=3 SV=1;>tr|M7DFS3|M7DFS3_STRMG 30S ribosomal protein S3 OS=Streptococcus mutans KK23 GN=rpsC PE=3 SV=1;>tr|M7DES1|M7DES1_STRMG 30S ribosomal protein S3 OS=Streptococ	191	2	1	1	1	1	1	1	2	1	1	1	1	2	1	2	0	0	0	0	1	0	0	0	0	1	0	1	0	0	0	0	1	0	0	0	0	1	0	1	12	7.4	7.4	24.121
tr|D7V1U4|D7V1U4_9LACO;tr|A0A063ASE9|A0A063ASE9_9LACO;sp|P60750|PRSA1_LACJO	tr|D7V1U4|D7V1U4_9LACO;tr|A0A063ASE9|A0A063ASE9_9LACO;sp|P60750|PRSA1_LACJO	1;1;1	1;1;1	1;1;1	>tr|D7V1U4|D7V1U4_9LACO Foldase protein PrsA OS=Lactobacillus gasseri JV-V03 GN=prsA1 PE=3 SV=1;>tr|A0A063ASE9|A0A063ASE9_9LACO Peptidylprolyl isomerase OS=Lactobacillus gasseri K7 GN=prsA PE=4 SV=1;>sp|P60750|PRSA1_LACJO Foldase protein PrsA 1 OS=Lactobac	3	1	1	1	0	0	0	0	0	0	0	0	0	0	0	1	0	0	0	0	0	0	0	0	0	0	0	1	0	0	0	0	0	0	0	0	0	0	0	1	5.4	5.4	5.4	33.013
sp|P61064|RL4_LACJO;tr|D7V5C1|D7V5C1_9LACO;tr|A0A063AVK4|A0A063AVK4_9LACO;sp|Q046C4|RL4_LACGA;tr|E3BRS3|E3BRS3_9LACO;tr|E1NVV3|E1NVV3_9LACO	sp|P61064|RL4_LACJO;tr|D7V5C1|D7V5C1_9LACO;tr|A0A063AVK4|A0A063AVK4_9LACO;sp|Q046C4|RL4_LACGA	3;2;2;2;1;1	3;2;2;2;1;1	3;2;2;2;1;1	>sp|P61064|RL4_LACJO 50S ribosomal protein L4 OS=Lactobacillus johnsonii (strain CNCM I-12250 / La1 / NCC 533) GN=rplD PE=3 SV=1;>tr|D7V5C1|D7V5C1_9LACO 50S ribosomal protein L4 OS=Lactobacillus gasseri JV-V03 GN=rplD PE=3 SV=1;>tr|A0A063AVK4|A0A063AVK4_9L	6	3	3	3	0	2	1	1	1	0	0	0	1	0	0	3	0	2	1	1	1	0	0	0	1	0	0	3	0	2	1	1	1	0	0	0	1	0	0	3	24.4	24.4	24.4	22.392
sp|P61184|HTPG_BDEBA	sp|P61184|HTPG_BDEBA	1	1	1	>sp|P61184|HTPG_BDEBA Chaperone protein HtpG OS=Bdellovibrio bacteriovorus (strain ATCC 15356 / DSM 50701 / NCIB 9529 / HD100) GN=htpG PE=3 SV=1	1	1	1	1	0	1	1	1	1	1	1	0	0	1	1	0	0	1	1	1	1	1	1	0	0	1	1	0	0	1	1	1	1	1	1	0	0	1	1	0	1.9	1.9	1.9	71.239
sp|Q20WN5|HTPG_RHOPB;sp|Q2IQY5|HTPG_RHOP2;sp|Q12ZX1|HTPG_RHOPS;sp|P61187|HTPG_RHOPA;tr|X8AP76|X8AP76_MYCXE;tr|D5XV68|D5XV68_MYCTX;tr|A0A038N3Y5|A0A038N3Y5_MYCTX;sp|Q07GW8|HTPG_RHOP5;tr|H0T387|H0T387_9BRAD;tr|U1TMQ7|U1TMQ7_LEGPN;tr|U1THN5|U1THN5_LEGPN;tr|U0F5X5|U0F5X5_LEGPN;sp|Q5ZVS1|HTPG_LEGPH;sp|Q5X5J7|HTPG_LEGPA;sp|Q5WWX9|HTPG_LEGPL;sp|A5IBL1|HTPG_LEGPC;tr|W2V6R2|W2V6R2_9GAMM;tr|W7VI16|W7VI16_9…	sp|Q20WN5|HTPG_RHOPB;sp|Q2IQY5|HTPG_RHOP2;sp|Q12ZX1|HTPG_RHOPS;sp|P61187|HTPG_RHOPA;tr|X8AP76|X8AP76_MYCXE;tr|D5XV68|D5XV68_MYCTX;tr|A0A038N3Y5|A0A038N3Y5_MYCTX;sp|Q07GW8|HTPG_RHOP5;tr|H0T387|H0T387_9BRAD;tr|U1TMQ7|U1TMQ7_LEGPN;tr|U1THN5|U1THN5_LEGPN;tr|U0F5X5|U0F5X5_LEGPN;sp|Q5ZVS1|HTPG_LEGPH;sp|Q5X5J7|HTPG_LEGPA;sp|Q5WWX9|HTPG_LEGPL;sp|A5IBL1|HTPG_LEGPC;tr|W2V6R2|W2V6R2_9GAMM;tr|W7VI16|W7VI16_9…	2;2;2;2;1;1;1;1;1;1;1;1;1;1;1;1;1;1;1;1;1;1;1;1;1;1;1;1;1;1;1;1;1;1;1;1;1;1;1;1;1;1;1;1;1;1;1;1;1;1;1;1;1;1;1;1;1;1;1;1;1;1;1;1;1;1;1;1;1;1;1;1;1;1;1;1;1;1;1;1;1;1;1;1;1;1;1;1;1;1;1;1;1;1;1;1;1;1;1;1;1;1;1;1;1;1;1;1;1;1;1;1;1;1;1;1;1;1;1;1;1;1;1;1;1;1;1;1;1;1;1;1;1;1;1;1;1;1;1;1;1;1;1;1;1;1;1;1;1;1;1;1;1;1;1;1;1;1;1;1;1;1;1;1;1;1;1;1;1;1;1;1;1;1;1;1;1;1;1;1;1;1;1;1;1;1;1;1;1;1;1;1;1;1;1;1;1;1;1;1…	2;2;2;2;1;1;1;1;1;1;1;1;1;1;1;1;1;1;1;1;1;1;1;1;1;1;1;1;1;1;1;1;1;1;1;1;1;1;1;1;1;1;1;1;1;1;1;1;1;1;1;1;1;1;1;1;1;1;1;1;1;1;1;1;1;1;1;1;1;1;1;1;1;1;1;1;1;1;1;1;1;1;1;1;1;1;1;1;1;1;1;1;1;1;1;1;1;1;1;1;1;1;1;1;1;1;1;1;1;1;1;1;1;1;1;1;1;1;1;1;1;1;1;1;1;1;1;1;1;1;1;1;1;1;1;1;1;1;1;1;1;1;1;1;1;1;1;1;1;1;1;1;1;1;1;1;1;1;1;1;1;1;1;1;1;1;1;1;1;1;1;1;1;1;1;1;1;1;1;1;1;1;1;1;1;1;1;1;1;1;1;1;1;1;1;1;1;1;1;1…	2;2;2;2;1;1;1;1;1;1;1;1;1;1;1;1;1;1;1;1;1;1;1;1;1;1;1;1;1;1;1;1;1;1;1;1;1;1;1;1;1;1;1;1;1;1;1;1;1;1;1;1;1;1;1;1;1;1;1;1;1;1;1;1;1;1;1;1;1;1;1;1;1;1;1;1;1;1;1;1;1;1;1;1;1;1;1;1;1;1;1;1;1;1;1;1;1;1;1;1;1;1;1;1;1;1;1;1;1;1;1;1;1;1;1;1;1;1;1;1;1;1;1;1;1;1;1;1;1;1;1;1;1;1;1;1;1;1;1;1;1;1;1;1;1;1;1;1;1;1;1;1;1;1;1;1;1;1;1;1;1;1;1;1;1;1;1;1;1;1;1;1;1;1;1;1;1;1;1;1;1;1;1;1;1;1;1;1;1;1;1;1;1;1;1;1;1;1;1;1…	>sp|Q20WN5|HTPG_RHOPB Chaperone protein HtpG OS=Rhodopseudomonas palustris (strain BisB18) GN=htpG PE=3 SV=1;>sp|Q2IQY5|HTPG_RHOP2 Chaperone protein HtpG OS=Rhodopseudomonas palustris (strain HaA2) GN=htpG PE=3 SV=1;>sp|Q12ZX1|HTPG_RHOPS Chaperone protein	565	2	2	2	2	2	2	2	2	2	2	2	2	2	2	2	2	2	2	2	2	2	2	2	2	2	2	2	2	2	2	2	2	2	2	2	2	2	2	2	4.5	4.5	4.5	68.212
sp|P75095|Y018_MYCPN	sp|P75095|Y018_MYCPN	1	1	1	>sp|P75095|Y018_MYCPN Putative ABC transporter ATP-binding protein MG014 homolog OS=Mycoplasma pneumoniae (strain ATCC 29342 / M129) GN=MPN_018 PE=3 SV=1	1	1	1	1	0	0	0	0	0	0	0	1	0	0	0	1	0	0	0	0	0	0	0	1	0	0	0	1	0	0	0	0	0	0	0	1	0	0	0	1	2.7	2.7	2.7	68.927
tr|C2HM06|C2HM06_LACAI;tr|U6F595|U6F595_LACHE;tr|Q076V4|Q076V4_LACHE;tr|F3MNW7|F3MNW7_LACHE;tr|E3R601|E3R601_9LACO;tr|C9M1P8|C9M1P8_LACHE;tr|C7XKW6|C7XKW6_9LACO;sp|P94870|PEPE_LACHE	tr|C2HM06|C2HM06_LACAI;tr|U6F595|U6F595_LACHE;tr|Q076V4|Q076V4_LACHE;tr|F3MNW7|F3MNW7_LACHE;tr|E3R601|E3R601_9LACO;tr|C9M1P8|C9M1P8_LACHE;tr|C7XKW6|C7XKW6_9LACO;sp|P94870|PEPE_LACHE	1;1;1;1;1;1;1;1	1;1;1;1;1;1;1;1	1;1;1;1;1;1;1;1	>tr|C2HM06|C2HM06_LACAI Aminopeptidase E (Fragment) OS=Lactobacillus acidophilus ATCC 4796 GN=pepE PE=4 SV=1;>tr|U6F595|U6F595_LACHE Aminopeptidase C OS=Lactobacillus helveticus CIRM-BIA 951 GN=LHCIRMBIA951_00205 PE=4 SV=1;>tr|Q076V4|Q076V4_LACHE Endopepti	8	1	1	1	1	0	1	0	1	1	1	0	1	0	0	1	1	0	1	0	1	1	1	0	1	0	0	1	1	0	1	0	1	1	1	0	1	0	0	1	4.6	4.6	4.6	49.581
6|A0A050L0A6_MYCTX;tr|A0A050KMC4|A0A050KMC4_MYCTX;tr|A0A050K282|A0A050K282_MYCTX;tr|A0A050JLA9|A0A050JLA9_MYCTX;tr|A0A050HAG9|A0A050HAG9_MYCTX;tr|A0A050GNZ8|A0A050GNZ8_MYCTX;tr|A0A050G0Q0|A0A050G0Q0_MYCTX;tr|A0A050EUG1|A0A050EUG1_MYCTX;tr|A0A050EF34|A0A050EF34_MYCTX;tr|A0A050BBW0|A0A050BBW0_MYCTX;tr|A0A050AKG4|A0A050AKG4_MYCTX;tr|A0A050A1J6|A0A050A1J6_MYCTX;tr|A0A049Y8W5|A0A049Y8W5_MYCTX;tr|A0A04…	tr|A0A063ARS8|A0A063ARS8_9LACO;sp|Q74K17|ATPA_LACJO;tr|I7L7J3|I7L7J3_9LACO;tr|D7V2K4|D7V2K4_9LACO;sp|Q042L3|ATPA_LACGA;tr|A4F3M1|A4F3M1_9LACO;tr|E3BR66|E3BR66_9LACO;tr|E1NY66|E1NY66_9LACO	5;5;5;5;5;4;3;3;2;2;2;2;2;2;2;2;2;2;2;2;2;2;2;1;1;1;1;1;1;1;1;1;1;1;1;1;1;1;1;1;1;1;1;1;1;1;1;1;1;1;1;1;1;1;1;1;1;1;1;1;1;1;1;1;1;1;1;1;1;1;1;1;1;1;1;1;1;1;1;1;1;1;1;1;1;1;1;1;1;1;1;1;1;1;1;1;1;1;1;1;1;1;1;1;1;1;1;1;1;1;1;1;1;1;1;1;1;1;1;1;1;1;1;1;1;1;1;1;1;1;1;1;1;1;1;1;1;1;1;1;1;1;1;1;1;1;1;1;1;1;1;1;1;1;1;1;1;1;1;1;1;1;1;1;1;1;1;1;1;1;1;1;1;1;1;1;1;1;1;1;1;1;1;1;1;1;1;1;1;1;1;1;1;1;1;1;1;1;1;1…	1;1;1;1;1;1;0;0;0;1;1;1;1;0;0;0;0;0;0;0;0;0;1;0;0;0;0;0;0;0;1;0;0;0;0;0;0;0;0;0;0;0;0;0;0;0;0;0;0;0;0;0;0;0;0;0;0;0;0;0;0;0;0;0;0;0;0;0;0;0;0;0;0;0;0;0;0;0;0;0;0;0;0;0;0;0;0;0;0;0;0;0;0;0;0;0;0;0;0;0;0;0;0;0;0;0;0;0;0;0;0;0;0;0;0;0;0;0;0;0;0;0;0;0;0;0;0;0;0;0;0;0;0;0;0;0;0;0;0;0;0;0;0;0;0;0;0;0;0;0;0;0;0;0;0;0;0;0;0;0;0;0;0;0;0;0;0;0;0;0;0;0;0;0;0;0;0;0;0;0;0;0;0;0;0;0;0;0;0;0;0;0;0;0;0;0;0;0;0;0…	1;1;1;1;1;1;0;0;0;1;1;1;1;0;0;0;0;0;0;0;0;0;1;0;0;0;0;0;0;0;1;0;0;0;0;0;0;0;0;0;0;0;0;0;0;0;0;0;0;0;0;0;0;0;0;0;0;0;0;0;0;0;0;0;0;0;0;0;0;0;0;0;0;0;0;0;0;0;0;0;0;0;0;0;0;0;0;0;0;0;0;0;0;0;0;0;0;0;0;0;0;0;0;0;0;0;0;0;0;0;0;0;0;0;0;0;0;0;0;0;0;0;0;0;0;0;0;0;0;0;0;0;0;0;0;0;0;0;0;0;0;0;0;0;0;0;0;0;0;0;0;0;0;0;0;0;0;0;0;0;0;0;0;0;0;0;0;0;0;0;0;0;0;0;0;0;0;0;0;0;0;0;0;0;0;0;0;0;0;0;0;0;0;0;0;0;0;0;0;0…	>tr|A0A063ARS8|A0A063ARS8_9LACO ATP F0F1 synthase subunit alpha OS=Lactobacillus gasseri K7 GN=LK7_007045 PE=4 SV=1;>sp|Q74K17|ATPA_LACJO ATP synthase subunit alpha OS=Lactobacillus johnsonii (strain CNCM I-12250 / La1 / NCC 533) GN=atpA PE=3 SV=1;>tr|I7L7	4304	5	1	1	2	1	1	1	5	2	2	3	2	5	1	5	1	1	1	1	1	1	1	1	1	1	1	1	1	1	1	1	1	1	1	1	1	1	1	1	12.5	2.4	2.4	55.137
tr|A0A063AXA0|A0A063AXA0_9LACO;sp|Q74K05|RS4_LACJO;sp|Q042M7|RS4_LACGA;tr|D7V2L9|D7V2L9_9LACO	tr|A0A063AXA0|A0A063AXA0_9LACO;sp|Q74K05|RS4_LACJO;sp|Q042M7|RS4_LACGA;tr|D7V2L9|D7V2L9_9LACO	2;2;2;2	1;1;1;1	1;1;1;1	>tr|A0A063AXA0|A0A063AXA0_9LACO 30S ribosomal protein S4 OS=Lactobacillus gasseri K7 GN=LK7_006975 PE=4 SV=1;>sp|Q74K05|RS4_LACJO 30S ribosomal protein S4 OS=Lactobacillus johnsonii (strain CNCM I-12250 / La1 / NCC 533) GN=rpsD PE=3 SV=1;>sp|Q042M7|RS4_LAC	4	2	1	1	1	2	2	2	2	1	1	1	1	1	1	2	0	1	1	1	1	0	0	0	0	0	0	1	0	1	1	1	1	0	0	0	0	0	0	1	14.3	9.4	9.4	23.368
tr|D7V596|D7V596_9LACO;tr|A0A063B0Z3|A0A063B0Z3_9LACO;sp|Q74L63|RL17_LACJO;sp|Q045Z9|RL17_LACGA	tr|D7V596|D7V596_9LACO;tr|A0A063B0Z3|A0A063B0Z3_9LACO;sp|Q74L63|RL17_LACJO;sp|Q045Z9|RL17_LACGA	1;1;1;1	1;1;1;1	1;1;1;1	>tr|D7V596|D7V596_9LACO 50S ribosomal protein L17 OS=Lactobacillus gasseri JV-V03 GN=rplQ PE=3 SV=1;>tr|A0A063B0Z3|A0A063B0Z3_9LACO 50S ribosomal protein L17 OS=Lactobacillus gasseri K7 GN=LK7_002170 PE=4 SV=1;>sp|Q74L63|RL17_LACJO 50S ribosomal protein L1	4	1	1	1	0	1	1	1	1	0	1	0	0	0	0	1	0	1	1	1	1	0	1	0	0	0	0	1	0	1	1	1	1	0	1	0	0	0	0	1	12.6	12.6	12.6	14.536
tr|E3BRQ7|E3BRQ7_9LACO;tr|E1NVW9|E1NVW9_9LACO;tr|I7JUD3|I7JUD3_9LACO;tr|D7V5A5|D7V5A5_9LACO;tr|A0A063B0Z0|A0A063B0Z0_9LACO;sp|Q74L73|RS5_LACJO;sp|Q046A9|RS5_LACGA;tr|K0NYP7|K0NYP7_9LACO;tr|K0NR96|K0NR96_9LACO;tr|F0HX46|F0HX46_LACDL;tr|A0A061C883|A0A061C883_LACDL;tr|A0A061C1M0|A0A061C1M0_LACDE;sp|Q1GBK1|RS5_LACDA;sp|Q04BZ8|RS5_LACDB	tr|E3BRQ7|E3BRQ7_9LACO;tr|E1NVW9|E1NVW9_9LACO;tr|I7JUD3|I7JUD3_9LACO;tr|D7V5A5|D7V5A5_9LACO;tr|A0A063B0Z0|A0A063B0Z0_9LACO;sp|Q74L73|RS5_LACJO;sp|Q046A9|RS5_LACGA;tr|K0NYP7|K0NYP7_9LACO;tr|K0NR96|K0NR96_9LACO;tr|F0HX46|F0HX46_LACDL;tr|A0A061C883|A0A061C883_LACDL;tr|A0A061C1M0|A0A061C1M0_LACDE;sp|Q1GBK1|RS5_LACDA;sp|Q04BZ8|RS5_LACDB	3;3;3;3;3;3;3;2;2;2;2;2;2;2	2;2;2;2;2;2;2;1;1;1;1;1;1;1	2;2;2;2;2;2;2;1;1;1;1;1;1;1	>tr|E3BRQ7|E3BRQ7_9LACO 30S ribosomal protein S5 OS=Lactobacillus iners LEAF 2053A-b GN=rpsE PE=3 SV=1;>tr|E1NVW9|E1NVW9_9LACO 30S ribosomal protein S5 OS=Lactobacillus iners SPIN 2503V10-D GN=rpsE PE=3 SV=1;>tr|I7JUD3|I7JUD3_9LACO 30S ribosomal protein S5	14	3	2	2	1	1	1	1	0	1	0	0	1	0	0	3	0	1	1	1	0	1	0	0	0	0	0	2	0	1	1	1	0	1	0	0	0	0	0	2	21.2	15.3	15.3	18.134
tr|D7V5A6|D7V5A6_9LACO;tr|A0A063AVL9|A0A063AVL9_9LACO;sp|Q74L74|RL18_LACJO;sp|Q046B0|RL18_LACGA	tr|D7V5A6|D7V5A6_9LACO;tr|A0A063AVL9|A0A063AVL9_9LACO;sp|Q74L74|RL18_LACJO;sp|Q046B0|RL18_LACGA	1;1;1;1	1;1;1;1	1;1;1;1	>tr|D7V5A6|D7V5A6_9LACO 50S ribosomal protein L18 OS=Lactobacillus gasseri JV-V03 GN=rplR PE=3 SV=1;>tr|A0A063AVL9|A0A063AVL9_9LACO 50S ribosomal protein L18 OS=Lactobacillus gasseri K7 GN=LK7_002115 PE=4 SV=1;>sp|Q74L74|RL18_LACJO 50S ribosomal protein L1	4	1	1	1	0	0	0	0	0	0	0	0	0	0	0	1	0	0	0	0	0	0	0	0	0	0	0	1	0	0	0	0	0	0	0	0	0	0	0	1	26.1	26.1	26.1	13.117
tr|I7JUD6|I7JUD6_9LACO;tr|D7V5B5|D7V5B5_9LACO;tr|A0A063B0Y5|A0A063B0Y5_9LACO;sp|Q74L82|RL16_LACJO;sp|Q046B8|RL16_LACGA	tr|I7JUD6|I7JUD6_9LACO;tr|D7V5B5|D7V5B5_9LACO;tr|A0A063B0Y5|A0A063B0Y5_9LACO;sp|Q74L82|RL16_LACJO;sp|Q046B8|RL16_LACGA	1;1;1;1;1	1;1;1;1;1	1;1;1;1;1	>tr|I7JUD6|I7JUD6_9LACO 50S ribosomal protein L16 OS=Lactobacillus hominis CRBIP 24.179 GN=rplP PE=3 SV=1;>tr|D7V5B5|D7V5B5_9LACO 50S ribosomal protein L16 OS=Lactobacillus gasseri JV-V03 GN=rplP PE=3 SV=1;>tr|A0A063B0Y5|A0A063B0Y5_9LACO 50S ribosomal prot	5	1	1	1	0	1	0	0	1	0	0	0	0	0	1	1	0	1	0	0	1	0	0	0	0	0	1	1	0	1	0	0	1	0	0	0	0	0	1	1	13.8	13.8	13.8	16.035
tr|D7V5B6|D7V5B6_9LACO;tr|A0A063AVK8|A0A063AVK8_9LACO;sp|Q74L83|RS3_LACJO;sp|Q046B9|RS3_LACGA;tr|I7L579|I7L579_9LACO	tr|D7V5B6|D7V5B6_9LACO;tr|A0A063AVK8|A0A063AVK8_9LACO;sp|Q74L83|RS3_LACJO;sp|Q046B9|RS3_LACGA;tr|I7L579|I7L579_9LACO	4;4;4;4;3	2;2;2;2;1	2;2;2;2;1	>tr|D7V5B6|D7V5B6_9LACO 30S ribosomal protein S3 OS=Lactobacillus gasseri JV-V03 GN=rpsC PE=3 SV=1;>tr|A0A063AVK8|A0A063AVK8_9LACO 30S ribosomal protein S3 OS=Lactobacillus gasseri K7 GN=LK7_002065 PE=4 SV=1;>sp|Q74L83|RS3_LACJO 30S ribosomal protein S3 OS	5	4	2	2	1	2	2	1	1	1	1	1	1	1	1	4	0	0	0	0	0	0	0	0	0	0	0	2	0	0	0	0	0	0	0	0	0	0	0	2	27.5	14.9	14.9	24.776
tr|U2HNW3|U2HNW3_9LACO;tr|I7IVD3|I7IVD3_9LACO;tr|D7V5B7|D7V5B7_9LACO;tr|D0DYN1|D0DYN1_9LACO;tr|A0A063B7F3|A0A063B7F3_9LACO;sp|Q74L84|RL22_LACJO;sp|Q046C0|RL22_LACGA;tr|U2QZ34|U2QZ34_LACBR;sp|Q03PW2|RL22_LACBA;tr|X0PEU2|X0PEU2_9LACO	tr|U2HNW3|U2HNW3_9LACO;tr|I7IVD3|I7IVD3_9LACO;tr|D7V5B7|D7V5B7_9LACO;tr|D0DYN1|D0DYN1_9LACO;tr|A0A063B7F3|A0A063B7F3_9LACO;sp|Q74L84|RL22_LACJO;sp|Q046C0|RL22_LACGA	3;3;3;3;3;3;3;1;1;1	1;1;1;1;1;1;1;1;1;1	1;1;1;1;1;1;1;1;1;1	>tr|U2HNW3|U2HNW3_9LACO 50S ribosomal protein L22 OS=Lactobacillus jensenii MD IIE-70(2) GN=rplV PE=3 SV=1;>tr|I7IVD3|I7IVD3_9LACO 50S ribosomal protein L22 OS=Lactobacillus hominis CRBIP 24.179 GN=rplV PE=3 SV=1;>tr|D7V5B7|D7V5B7_9LACO 50S ribosomal prote	10	3	1	1	0	0	1	0	1	0	1	0	0	1	1	3	0	0	1	0	0	0	0	0	0	0	0	1	0	0	1	0	0	0	0	0	0	0	0	1	39.3	12	12	12.858
tr|D7V5B9|D7V5B9_9LACO;tr|A0A063B558|A0A063B558_9LACO;sp|Q74L86|RL2_LACJO;sp|Q046C2|RL2_LACGA;tr|I7KGG7|I7KGG7_9LACO	tr|D7V5B9|D7V5B9_9LACO;tr|A0A063B558|A0A063B558_9LACO;sp|Q74L86|RL2_LACJO;sp|Q046C2|RL2_LACGA;tr|I7KGG7|I7KGG7_9LACO	4;4;4;4;2	2;2;2;2;1	2;2;2;2;1	>tr|D7V5B9|D7V5B9_9LACO 50S ribosomal protein L2 OS=Lactobacillus gasseri JV-V03 GN=rplB PE=3 SV=1;>tr|A0A063B558|A0A063B558_9LACO 50S ribosomal protein L2 OS=Lactobacillus gasseri K7 GN=rplB PE=4 SV=1;>sp|Q74L86|RL2_LACJO 50S ribosomal protein L2 OS=Lacto	5	4	2	2	2	2	3	2	2	0	1	0	2	2	0	4	0	1	2	1	0	0	0	0	0	0	0	2	0	1	2	1	0	0	0	0	0	0	0	2	20.9	11.5	11.5	30.33
tr|E3BRS4|E3BRS4_9LACO;tr|E1NVV2|E1NVV2_9LACO;tr|D7V5C2|D7V5C2_9LACO;tr|A0A063B7E9|A0A063B7E9_9LACO;sp|Q74L88|RL3_LACJO;sp|Q046C5|RL3_LACGA	tr|E3BRS4|E3BRS4_9LACO;tr|E1NVV2|E1NVV2_9LACO;tr|D7V5C2|D7V5C2_9LACO;tr|A0A063B7E9|A0A063B7E9_9LACO;sp|Q74L88|RL3_LACJO;sp|Q046C5|RL3_LACGA	1;1;1;1;1;1	1;1;1;1;1;1	1;1;1;1;1;1	>tr|E3BRS4|E3BRS4_9LACO 50S ribosomal protein L3 OS=Lactobacillus iners LEAF 2053A-b GN=rplC PE=3 SV=1;>tr|E1NVV2|E1NVV2_9LACO 50S ribosomal protein L3 OS=Lactobacillus iners SPIN 2503V10-D GN=rplC PE=3 SV=1;>tr|D7V5C2|D7V5C2_9LACO 50S ribosomal protein L3	6	1	1	1	0	0	0	0	0	0	0	0	0	0	0	1	0	0	0	0	0	0	0	0	0	0	0	1	0	0	0	0	0	0	0	0	0	0	0	1	10	10	10	22.483
tr|K0NYP0|K0NYP0_9LACO;tr|K0NWR5|K0NWR5_9LACO;tr|F0HX26|F0HX26_LACDL;tr|A0A061C866|A0A061C866_LACDL;tr|A0A061C1J6|A0A061C1J6_LACDE;sp|Q1GBM1|RS7_LACDA;sp|Q04C18|RS7_LACDB	tr|K0NYP0|K0NYP0_9LACO;tr|K0NWR5|K0NWR5_9LACO;tr|F0HX26|F0HX26_LACDL;tr|A0A061C866|A0A061C866_LACDL;tr|A0A061C1J6|A0A061C1J6_LACDE;sp|Q1GBM1|RS7_LACDA;sp|Q04C18|RS7_LACDB	1;1;1;1;1;1;1	1;1;1;1;1;1;1	1;1;1;1;1;1;1	>tr|K0NYP0|K0NYP0_9LACO 30S ribosomal protein S7 OS=Lactobacillus equicursoris CIP 110162 GN=rpsG PE=3 SV=1;>tr|K0NWR5|K0NWR5_9LACO 30S ribosomal protein S7 OS=Lactobacillus sp. 66c GN=rpsG PE=3 SV=1;>tr|F0HX26|F0HX26_LACDL 30S ribosomal protein S7 OS=Lact	7	1	1	1	1	1	0	0	1	1	1	0	1	1	0	0	1	1	0	0	1	1	1	0	1	1	0	0	1	1	0	0	1	1	1	0	1	1	0	0	10.9	10.9	10.9	17.922
tr|B1BX95|B1BX95_CLOPF;sp|Q8XKU4|ENO_CLOPE;sp|Q0TQZ2|ENO_CLOP1;sp|Q0STE0|ENO_CLOPS	tr|B1BX95|B1BX95_CLOPF;sp|Q8XKU4|ENO_CLOPE;sp|Q0TQZ2|ENO_CLOP1;sp|Q0STE0|ENO_CLOPS	1;1;1;1	1;1;1;1	1;1;1;1	>tr|B1BX95|B1BX95_CLOPF Enolase OS=Clostridium perfringens E str. JGS1987 GN=eno PE=3 SV=1;>sp|Q8XKU4|ENO_CLOPE Enolase OS=Clostridium perfringens (strain 13 / Type A) GN=eno PE=3 SV=1;>sp|Q0TQZ2|ENO_CLOP1 Enolase OS=Clostridium perfringens (strain ATCC 13	4	1	1	1	0	0	0	1	0	0	0	0	1	0	1	1	0	0	0	1	0	0	0	0	1	0	1	1	0	0	0	1	0	0	0	0	1	0	1	1	4.2	4.2	4.2	46.963
sp|Q11VN1|UREG_CYTH3	sp|Q11VN1|UREG_CYTH3	2	2	2	>sp|Q11VN1|UREG_CYTH3 Urease accessory protein UreG OS=Cytophaga hutchinsonii (strain ATCC 33406 / NCIMB 9469) GN=ureG PE=3 SV=1	1	2	2	2	2	1	1	1	2	2	1	1	1	1	2	2	2	1	1	1	2	2	1	1	1	1	2	2	2	1	1	1	2	2	1	1	1	1	2	2	12.3	12.3	12.3	27.392
tr|E1JMJ5|E1JMJ5_9LACO;tr|C2EHC2|C2EHC2_9LACO;sp|Q1WS91|RL4_LACS1;tr|S9UIV0|S9UIV0_PAEAL;tr|S9SMF3|S9SMF3_PAEAL;tr|E7FQ86|E7FQ86_9LACO;tr|A0A062XCB3|A0A062XCB3_9LACO;tr|A0A031IB29|A0A031IB29_9BACL;tr|A0A024QGV9|A0A024QGV9_9BACI;sp|Q9Z9L3|RL4_BACHD;sp|Q8ETY1|RL4_OCEIH;sp|C4KZP5|RL4_EXISA;sp|B1YGV1|RL4_EXIS2	tr|E1JMJ5|E1JMJ5_9LACO;tr|C2EHC2|C2EHC2_9LACO;sp|Q1WS91|RL4_LACS1	3;3;3;1;1;1;1;1;1;1;1;1;1	3;3;3;1;1;1;1;1;1;1;1;1;1	3;3;3;1;1;1;1;1;1;1;1;1;1	>tr|E1JMJ5|E1JMJ5_9LACO 50S ribosomal protein L4 OS=Lactobacillus salivarius ACS-116-V-Col5a GN=rplD PE=3 SV=1;>tr|C2EHC2|C2EHC2_9LACO 50S ribosomal protein L4 OS=Lactobacillus salivarius ATCC 11741 GN=rplD PE=3 SV=1;>sp|Q1WS91|RL4_LACS1 50S ribosomal prot	13	3	3	3	0	3	2	3	0	0	0	0	0	0	1	1	0	3	2	3	0	0	0	0	0	0	1	1	0	3	2	3	0	0	0	0	0	0	1	1	22.2	22.2	22.2	22.366
tr|E1JMK0|E1JMK0_9LACO;tr|C2EHC7|C2EHC7_9LACO;sp|Q1WS96|RS3_LACS1;tr|F7R3I8|F7R3I8_9LACO;tr|E7FQ91|E7FQ91_9LACO	tr|E1JMK0|E1JMK0_9LACO;tr|C2EHC7|C2EHC7_9LACO;sp|Q1WS96|RS3_LACS1	5;5;5;2;2	4;4;4;1;1	4;4;4;1;1	>tr|E1JMK0|E1JMK0_9LACO 30S ribosomal protein S3 OS=Lactobacillus salivarius ACS-116-V-Col5a GN=rpsC PE=3 SV=1;>tr|C2EHC7|C2EHC7_9LACO 30S ribosomal protein S3 OS=Lactobacillus salivarius ATCC 11741 GN=rpsC PE=3 SV=1;>sp|Q1WS96|RS3_LACS1 30S ribosomal prot	5	5	4	4	2	5	5	5	1	3	2	2	1	2	3	5	1	4	4	4	1	2	1	1	0	1	2	4	1	4	4	4	1	2	1	1	0	1	2	4	32.1	26.1	26.1	24.387
tr|E1JMK6|E1JMK6_9LACO;tr|C2EHD3|C2EHD3_9LACO;sp|Q1WSA2|RL5_LACS1;tr|H3NCN4|H3NCN4_9LACT	tr|E1JMK6|E1JMK6_9LACO;tr|C2EHD3|C2EHD3_9LACO;sp|Q1WSA2|RL5_LACS1;tr|H3NCN4|H3NCN4_9LACT	2;2;2;1	2;2;2;1	2;2;2;1	>tr|E1JMK6|E1JMK6_9LACO 50S ribosomal protein L5 OS=Lactobacillus salivarius ACS-116-V-Col5a GN=rplE PE=3 SV=1;>tr|C2EHD3|C2EHD3_9LACO 50S ribosomal protein L5 OS=Lactobacillus salivarius ATCC 11741 GN=rplE PE=3 SV=1;>sp|Q1WSA2|RL5_LACS1 50S ribosomal prot	4	2	2	2	0	2	2	2	0	0	0	0	0	0	0	2	0	2	2	2	0	0	0	0	0	0	0	2	0	2	2	2	0	0	0	0	0	0	0	2	21.1	21.1	21.1	20.224
tr|E1JML1|E1JML1_9LACO;tr|C2EHD8|C2EHD8_9LACO;sp|Q1WSA7|RS5_LACS1	tr|E1JML1|E1JML1_9LACO;tr|C2EHD8|C2EHD8_9LACO;sp|Q1WSA7|RS5_LACS1	2;2;2	2;2;2	2;2;2	>tr|E1JML1|E1JML1_9LACO 30S ribosomal protein S5 OS=Lactobacillus salivarius ACS-116-V-Col5a GN=rpsE PE=3 SV=1;>tr|C2EHD8|C2EHD8_9LACO 30S ribosomal protein S5 OS=Lactobacillus salivarius ATCC 11741 GN=rpsE PE=3 SV=1;>sp|Q1WSA7|RS5_LACS1 30S ribosomal prot	3	2	2	2	0	2	2	0	0	0	0	0	0	0	0	0	0	2	2	0	0	0	0	0	0	0	0	0	0	2	2	0	0	0	0	0	0	0	0	0	15.1	15.1	15.1	17.3
sp|Q1WSC2|RL13_LACS1;tr|C2EHF3|C2EHF3_9LACO;tr|E1JMM6|E1JMM6_9LACO;tr|W1UNA0|W1UNA0_9STRE;tr|J1VB84|J1VB84_STREE;tr|J1UGT7|J1UGT7_STREE;tr|J1TYB0|J1TYB0_STREE;tr|J0ZQ74|J0ZQ74_STREE;tr|J0YBT5|J0YBT5_STREE;tr|H7QLF7|H7QLF7_STREE;tr|H7P0E0|H7P0E0_STREE;tr|H7LCW5|H7LCW5_STREE;tr|H7KAL8|H7KAL8_STREE;tr|H7IUN8|H7IUN8_STREE;tr|H7GX55|H7GX55_STREE;tr|G6T7Y8|G6T7Y8_STREE;tr|G6RY58|G6RY58_STREE;tr|G6RD32|…	sp|Q1WSC2|RL13_LACS1;tr|C2EHF3|C2EHF3_9LACO;tr|E1JMM6|E1JMM6_9LACO	4;4;3;1;1;1;1;1;1;1;1;1;1;1;1;1;1;1;1;1;1;1;1;1;1;1;1;1;1;1;1;1;1;1;1;1;1;1;1;1;1;1;1;1;1;1;1;1;1;1;1;1;1;1;1;1;1;1;1;1;1;1;1;1;1;1;1;1;1;1;1;1;1;1;1;1;1;1;1;1;1;1;1;1;1;1;1;1;1;1;1;1;1;1;1;1;1;1;1;1;1;1;1;1;1;1;1;1;1;1;1;1;1;1;1;1;1;1;1;1;1;1;1;1;1;1;1;1;1;1;1;1;1;1;1;1;1;1;1;1;1;1;1;1;1;1;1;1;1;1;1;1;1;1;1;1;1;1;1;1;1;1;1;1;1;1;1;1;1;1;1;1;1;1;1;1;1;1;1;1;1;1;1;1;1;1;1;1;1;1;1;1;1;1;1;1;1;1;1;1…	4;4;3;1;1;1;1;1;1;1;1;1;1;1;1;1;1;1;1;1;1;1;1;1;1;1;1;1;1;1;1;1;1;1;1;1;1;1;1;1;1;1;1;1;1;1;1;1;1;1;1;1;1;1;1;1;1;1;1;1;1;1;1;1;1;1;1;1;1;1;1;1;1;1;1;1;1;1;1;1;1;1;1;1;1;1;1;1;1;1;1;1;1;1;1;1;1;1;1;1;1;1;1;1;1;1;1;1;1;1;1;1;1;1;1;1;1;1;1;1;1;1;1;1;1;1;1;1;1;1;1;1;1;1;1;1;1;1;1;1;1;1;1;1;1;1;1;1;1;1;1;1;1;1;1;1;1;1;1;1;1;1;1;1;1;1;1;1;1;1;1;1;1;1;1;1;1;1;1;1;1;1;1;1;1;1;1;1;1;1;1;1;1;1;1;1;1;1;1;1…	4;4;3;1;1;1;1;1;1;1;1;1;1;1;1;1;1;1;1;1;1;1;1;1;1;1;1;1;1;1;1;1;1;1;1;1;1;1;1;1;1;1;1;1;1;1;1;1;1;1;1;1;1;1;1;1;1;1;1;1;1;1;1;1;1;1;1;1;1;1;1;1;1;1;1;1;1;1;1;1;1;1;1;1;1;1;1;1;1;1;1;1;1;1;1;1;1;1;1;1;1;1;1;1;1;1;1;1;1;1;1;1;1;1;1;1;1;1;1;1;1;1;1;1;1;1;1;1;1;1;1;1;1;1;1;1;1;1;1;1;1;1;1;1;1;1;1;1;1;1;1;1;1;1;1;1;1;1;1;1;1;1;1;1;1;1;1;1;1;1;1;1;1;1;1;1;1;1;1;1;1;1;1;1;1;1;1;1;1;1;1;1;1;1;1;1;1;1;1;1…	>sp|Q1WSC2|RL13_LACS1 50S ribosomal protein L13 OS=Lactobacillus salivarius (strain UCC118) GN=rplM PE=3 SV=1;>tr|C2EHF3|C2EHF3_9LACO 50S ribosomal protein L13 OS=Lactobacillus salivarius ATCC 11741 GN=rplM PE=3 SV=1;>tr|E1JMM6|E1JMM6_9LACO 50S ribosomal p	451	4	4	4	1	4	4	4	1	1	1	1	1	0	2	3	1	4	4	4	1	1	1	1	1	0	2	3	1	4	4	4	1	1	1	1	1	0	2	3	43.5	43.5	43.5	16.314
tr|E1JLN1|E1JLN1_9LACO;tr|C2EGE5|C2EGE5_9LACO;sp|Q1WST4|RL10_LACS1	tr|E1JLN1|E1JLN1_9LACO;tr|C2EGE5|C2EGE5_9LACO;sp|Q1WST4|RL10_LACS1	1;1;1	1;1;1	1;1;1	>tr|E1JLN1|E1JLN1_9LACO 50S ribosomal protein L10 OS=Lactobacillus salivarius ACS-116-V-Col5a GN=rplJ PE=3 SV=1;>tr|C2EGE5|C2EGE5_9LACO 50S ribosomal protein L10 OS=Lactobacillus salivarius ATCC 11741 GN=rplJ PE=3 SV=1;>sp|Q1WST4|RL10_LACS1 50S ribosomal p	3	1	1	1	0	1	1	1	0	0	0	0	0	0	0	0	0	1	1	1	0	0	0	0	0	0	0	0	0	1	1	1	0	0	0	0	0	0	0	0	16.8	16.8	16.8	18.063
tr|E1JQD5|E1JQD5_9LACO;tr|C2EG88|C2EG88_9LACO;sp|Q1WSY0|ENO_LACS1	tr|E1JQD5|E1JQD5_9LACO;tr|C2EG88|C2EG88_9LACO;sp|Q1WSY0|ENO_LACS1	4;4;4	2;2;2	2;2;2	>tr|E1JQD5|E1JQD5_9LACO Enolase OS=Lactobacillus salivarius ACS-116-V-Col5a GN=eno PE=3 SV=1;>tr|C2EG88|C2EG88_9LACO Enolase OS=Lactobacillus salivarius ATCC 11741 GN=eno PE=3 SV=1;>sp|Q1WSY0|ENO_LACS1 Enolase OS=Lactobacillus salivarius (strain UCC118) GN	3	4	2	2	1	0	1	0	3	0	0	0	0	0	2	1	0	0	1	0	1	0	0	0	0	0	0	0	0	0	1	0	1	0	0	0	0	0	0	0	19	10	10	48.052
tr|E1JPF6|E1JPF6_9LACO;tr|C2EFZ9|C2EFZ9_9LACO;sp|Q1WT66|RS4_LACS1	tr|E1JPF6|E1JPF6_9LACO;tr|C2EFZ9|C2EFZ9_9LACO;sp|Q1WT66|RS4_LACS1	5;5;5	3;3;3	3;3;3	>tr|E1JPF6|E1JPF6_9LACO 30S ribosomal protein S4 OS=Lactobacillus salivarius ACS-116-V-Col5a GN=rpsD PE=3 SV=1;>tr|C2EFZ9|C2EFZ9_9LACO 30S ribosomal protein S4 OS=Lactobacillus salivarius ATCC 11741 GN=rpsD PE=3 SV=1;>sp|Q1WT66|RS4_LACS1 30S ribosomal prot	3	5	3	3	3	3	4	4	2	1	0	0	0	1	0	4	1	3	3	3	0	0	0	0	0	0	0	2	1	3	3	3	0	0	0	0	0	0	0	2	29.9	23.4	23.4	23.159
tr|E1JK18|E1JK18_9LACO;tr|C2EEY3|C2EEY3_9LACO;sp|Q1WU83|EFTU_LACS1	tr|E1JK18|E1JK18_9LACO;tr|C2EEY3|C2EEY3_9LACO;sp|Q1WU83|EFTU_LACS1	3;3;3	1;1;1	0;0;0	>tr|E1JK18|E1JK18_9LACO Elongation factor Tu OS=Lactobacillus salivarius ACS-116-V-Col5a GN=tuf PE=3 SV=1;>tr|C2EEY3|C2EEY3_9LACO Elongation factor Tu OS=Lactobacillus salivarius ATCC 11741 GN=tuf PE=3 SV=1;>sp|Q1WU83|EFTU_LACS1 Elongation factor Tu OS=Lac	3	3	1	0	3	1	3	3	3	2	2	0	0	2	3	2	1	0	1	1	1	0	0	0	0	0	1	0	0	0	0	0	0	0	0	0	0	0	0	0	11.9	4.1	0	43.273
tr|E1JK22|E1JK22_9LACO;sp|Q1WU87|RS15_LACS1;tr|C2EEX9|C2EEX9_9LACO	tr|E1JK22|E1JK22_9LACO;sp|Q1WU87|RS15_LACS1;tr|C2EEX9|C2EEX9_9LACO	1;1;1	1;1;1	1;1;1	>tr|E1JK22|E1JK22_9LACO 30S ribosomal protein S15 OS=Lactobacillus salivarius ACS-116-V-Col5a GN=rpsO PE=3 SV=1;>sp|Q1WU87|RS15_LACS1 30S ribosomal protein S15 OS=Lactobacillus salivarius (strain UCC118) GN=rpsO PE=3 SV=1;>tr|C2EEX9|C2EEX9_9LACO 30S riboso	3	1	1	1	0	1	0	0	0	0	0	0	0	0	0	0	0	1	0	0	0	0	0	0	0	0	0	0	0	1	0	0	0	0	0	0	0	0	0	0	30.3	30.3	30.3	10.368
tr|E1JK30|E1JK30_9LACO;tr|C2EEX1|C2EEX1_9LACO;sp|Q1WU95|RS16_LACS1	tr|E1JK30|E1JK30_9LACO;tr|C2EEX1|C2EEX1_9LACO;sp|Q1WU95|RS16_LACS1	2;2;2	2;2;2	2;2;2	>tr|E1JK30|E1JK30_9LACO 30S ribosomal protein S16 OS=Lactobacillus salivarius ACS-116-V-Col5a GN=rpsP PE=3 SV=1;>tr|C2EEX1|C2EEX1_9LACO 30S ribosomal protein S16 OS=Lactobacillus salivarius ATCC 11741 GN=rpsP PE=3 SV=1;>sp|Q1WU95|RS16_LACS1 30S ribosomal p	3	2	2	2	1	2	2	1	0	1	0	1	0	0	1	1	1	2	2	1	0	1	0	1	0	0	1	1	1	2	2	1	0	1	0	1	0	0	1	1	25.3	25.3	25.3	10.587
tr|E1JLW3|E1JLW3_9LACO;tr|C2EET9|C2EET9_9LACO;sp|Q1WUC6|ATPB_LACS1	tr|E1JLW3|E1JLW3_9LACO;tr|C2EET9|C2EET9_9LACO;sp|Q1WUC6|ATPB_LACS1	3;3;3	1;1;1	1;1;1	>tr|E1JLW3|E1JLW3_9LACO ATP synthase subunit beta OS=Lactobacillus salivarius ACS-116-V-Col5a GN=atpD PE=3 SV=1;>tr|C2EET9|C2EET9_9LACO ATP synthase subunit beta OS=Lactobacillus salivarius ATCC 11741 GN=atpD PE=3 SV=1;>sp|Q1WUC6|ATPB_LACS1 ATP synthase su	3	3	1	1	2	2	3	1	2	2	2	2	2	2	2	2	0	1	1	0	0	0	0	0	0	0	0	0	0	1	1	0	0	0	0	0	0	0	0	0	9.4	3.6	3.6	50.892
tr|E1JLW1|E1JLW1_9LACO;tr|C2EET7|C2EET7_9LACO;sp|Q1WUC8|ATPA_LACS1	tr|E1JLW1|E1JLW1_9LACO;tr|C2EET7|C2EET7_9LACO;sp|Q1WUC8|ATPA_LACS1	2;2;2	1;1;1	1;1;1	>tr|E1JLW1|E1JLW1_9LACO ATP synthase subunit alpha OS=Lactobacillus salivarius ACS-116-V-Col5a GN=atpA PE=3 SV=1;>tr|C2EET7|C2EET7_9LACO ATP synthase subunit alpha OS=Lactobacillus salivarius ATCC 11741 GN=atpA PE=3 SV=1;>sp|Q1WUC8|ATPA_LACS1 ATP synthase	3	2	1	1	0	0	1	1	1	1	1	1	1	1	0	1	0	0	1	1	0	0	0	0	0	0	0	0	0	0	1	1	0	0	0	0	0	0	0	0	6	3.4	3.4	54.707
tr|E1JL43|E1JL43_9LACO;tr|C2EEK0|C2EEK0_9LACO;sp|Q1WUL9|RL32_LACS1	tr|E1JL43|E1JL43_9LACO;tr|C2EEK0|C2EEK0_9LACO;sp|Q1WUL9|RL32_LACS1	1;1;1	1;1;1	1;1;1	>tr|E1JL43|E1JL43_9LACO 50S ribosomal protein L32 OS=Lactobacillus salivarius ACS-116-V-Col5a GN=rpmF PE=3 SV=1;>tr|C2EEK0|C2EEK0_9LACO 50S ribosomal protein L32 OS=Lactobacillus salivarius ATCC 11741 GN=rpmF PE=3 SV=1;>sp|Q1WUL9|RL32_LACS1 50S ribosomal p	3	1	1	1	0	1	1	1	0	0	0	0	0	0	0	0	0	1	1	1	0	0	0	0	0	0	0	0	0	1	1	1	0	0	0	0	0	0	0	0	31	31	31	6.6017
tr|E1JMW2|E1JMW2_9LACO;tr|C2EEJ0|C2EEJ0_9LACO;sp|Q1WUM9|RL20_LACS1	tr|E1JMW2|E1JMW2_9LACO;tr|C2EEJ0|C2EEJ0_9LACO;sp|Q1WUM9|RL20_LACS1	1;1;1	1;1;1	1;1;1	>tr|E1JMW2|E1JMW2_9LACO 50S ribosomal protein L20 OS=Lactobacillus salivarius ACS-116-V-Col5a GN=rplT PE=3 SV=1;>tr|C2EEJ0|C2EEJ0_9LACO 50S ribosomal protein L20 OS=Lactobacillus salivarius ATCC 11741 GN=rplT PE=3 SV=1;>sp|Q1WUM9|RL20_LACS1 50S ribosomal p	3	1	1	1	1	0	0	0	0	0	0	0	0	0	0	0	1	0	0	0	0	0	0	0	0	0	0	0	1	0	0	0	0	0	0	0	0	0	0	0	18.3	18.3	18.3	13.677
tr|E1JLD0|E1JLD0_9LACO;tr|C2EEG7|C2EEG7_9LACO;sp|Q1WUQ1|PRSA_LACS1	tr|E1JLD0|E1JLD0_9LACO;tr|C2EEG7|C2EEG7_9LACO;sp|Q1WUQ1|PRSA_LACS1	1;1;1	1;1;1	1;1;1	>tr|E1JLD0|E1JLD0_9LACO PPIC-type PPIASE domain protein (Fragment) OS=Lactobacillus salivarius ACS-116-V-Col5a GN=HMPREF9269_1194 PE=4 SV=1;>tr|C2EEG7|C2EEG7_9LACO Foldase protein PrsA OS=Lactobacillus salivarius ATCC 11741 GN=prsA-2 PE=3 SV=1;>sp|Q1WUQ1|P	3	1	1	1	0	1	1	1	0	0	0	0	0	0	0	0	0	1	1	1	0	0	0	0	0	0	0	0	0	1	1	1	0	0	0	0	0	0	0	0	8.3	8.3	8.3	22.934
tr|W6T910|W6T910_9LACO;tr|F6IYG3|F6IYG3_LACPE;tr|E1JP55|E1JP55_9LACO;sp|Q1WVA2|RS12_LACS1;tr|E7FN52|E7FN52_9LACO;tr|A0A062X618|A0A062X618_9LACO;tr|C2EIA8|C2EIA8_9LACO	tr|W6T910|W6T910_9LACO;tr|F6IYG3|F6IYG3_LACPE;tr|E1JP55|E1JP55_9LACO;sp|Q1WVA2|RS12_LACS1;tr|E7FN52|E7FN52_9LACO;tr|A0A062X618|A0A062X618_9LACO;tr|C2EIA8|C2EIA8_9LACO	1;1;1;1;1;1;1	1;1;1;1;1;1;1	1;1;1;1;1;1;1	>tr|W6T910|W6T910_9LACO 30S ribosomal protein S12 OS=Lactobacillus fabifermentans T30PCM01 GN=rpsL PE=3 SV=1;>tr|F6IYG3|F6IYG3_LACPE 30S ribosomal protein S12 OS=Lactobacillus pentosus MP-10 GN=rpsL PE=3 SV=1;>tr|E1JP55|E1JP55_9LACO 30S ribosomal protein S	7	1	1	1	0	1	1	1	0	0	0	0	0	0	0	0	0	1	1	1	0	0	0	0	0	0	0	0	0	1	1	1	0	0	0	0	0	0	0	0	10.2	10.2	10.2	15.191
tr|E1JN90|E1JN90_9LACO;tr|C2EHQ4|C2EHQ4_9LACO;sp|Q1WVN7|RS18_LACS1;tr|H4GIG2|H4GIG2_9LACO;tr|S0S6S3|S0S6S3_ENTAV;tr|R2XVK5|R2XVK5_9ENTE;tr|R2SED4|R2SED4_9ENTE;tr|R2QUN3|R2QUN3_9ENTE;tr|R2QPH6|R2QPH6_9ENTE;tr|W1KCD7|W1KCD7_9ENTE;tr|U7SGT9|U7SGT9_ENTFC;tr|U1D9K0|U1D9K0_ENTGA;tr|T4JS76|T4JS76_PEPDI;tr|S4EYD3|S4EYD3_ENTFC;tr|S4E4I4|S4E4I4_ENTFC;tr|S0S4A7|S0S4A7_9ENTE;tr|S0QLE1|S0QLE1_ENTFC;tr|S0PQQ9|…	tr|E1JN90|E1JN90_9LACO;tr|C2EHQ4|C2EHQ4_9LACO;sp|Q1WVN7|RS18_LACS1	3;3;3;1;1;1;1;1;1;1;1;1;1;1;1;1;1;1;1;1;1;1;1;1;1;1;1;1;1;1;1;1;1;1;1;1;1;1;1;1;1;1;1;1;1;1;1;1;1;1;1;1;1;1;1;1;1;1;1;1;1;1;1;1;1;1;1;1;1;1;1;1;1;1;1;1;1;1;1;1;1;1;1;1;1;1;1;1;1;1;1;1;1;1;1;1;1;1;1;1;1;1;1;1;1;1;1;1;1;1;1;1;1;1;1;1;1;1;1;1;1;1;1;1;1;1;1;1;1;1;1;1;1;1;1;1;1;1;1;1;1;1;1;1;1;1;1;1;1;1;1;1;1;1;1;1;1;1;1;1;1;1;1;1;1;1;1;1;1;1;1;1;1;1;1;1;1;1;1;1;1;1;1;1;1;1;1;1;1;1;1;1;1;1;1;1;1;1;1;1…	3;3;3;1;1;1;1;1;1;1;1;1;1;1;1;1;1;1;1;1;1;1;1;1;1;1;1;1;1;1;1;1;1;1;1;1;1;1;1;1;1;1;1;1;1;1;1;1;1;1;1;1;1;1;1;1;1;1;1;1;1;1;1;1;1;1;1;1;1;1;1;1;1;1;1;1;1;1;1;1;1;1;1;1;1;1;1;1;1;1;1;1;1;1;1;1;1;1;1;1;1;1;1;1;1;1;1;1;1;1;1;1;1;1;1;1;1;1;1;1;1;1;1;1;1;1;1;1;1;1;1;1;1;1;1;1;1;1;1;1;1;1;1;1;1;1;1;1;1;1;1;1;1;1;1;1;1;1;1;1;1;1;1;1;1;1;1;1;1;1;1;1;1;1;1;1;1;1;1;1;1;1;1;1;1;1;1;1;1;1;1;1;1;1;1;1;1;1;1;1…	3;3;3;1;1;1;1;1;1;1;1;1;1;1;1;1;1;1;1;1;1;1;1;1;1;1;1;1;1;1;1;1;1;1;1;1;1;1;1;1;1;1;1;1;1;1;1;1;1;1;1;1;1;1;1;1;1;1;1;1;1;1;1;1;1;1;1;1;1;1;1;1;1;1;1;1;1;1;1;1;1;1;1;1;1;1;1;1;1;1;1;1;1;1;1;1;1;1;1;1;1;1;1;1;1;1;1;1;1;1;1;1;1;1;1;1;1;1;1;1;1;1;1;1;1;1;1;1;1;1;1;1;1;1;1;1;1;1;1;1;1;1;1;1;1;1;1;1;1;1;1;1;1;1;1;1;1;1;1;1;1;1;1;1;1;1;1;1;1;1;1;1;1;1;1;1;1;1;1;1;1;1;1;1;1;1;1;1;1;1;1;1;1;1;1;1;1;1;1;1…	>tr|E1JN90|E1JN90_9LACO 30S ribosomal protein S18 OS=Lactobacillus salivarius ACS-116-V-Col5a GN=rpsR PE=3 SV=1;>tr|C2EHQ4|C2EHQ4_9LACO 30S ribosomal protein S18 OS=Lactobacillus salivarius ATCC 11741 GN=rpsR PE=3 SV=1;>sp|Q1WVN7|RS18_LACS1 30S ribosomal p	219	3	3	3	0	3	2	1	0	0	0	0	0	0	1	0	0	3	2	1	0	0	0	0	0	0	1	0	0	3	2	1	0	0	0	0	0	0	1	0	28.2	28.2	28.2	9.1556
MN6|Y3WMN6_STAAU;tr|Y3VUL5|Y3VUL5_STAAU;tr|Y3UCW4|Y3UCW4_STAAU;tr|Y3UAC4|Y3UAC4_STAAU;tr|Y3TYX1|Y3TYX1_STAAU;tr|Y3TIZ2|Y3TIZ2_STAAU;tr|Y3T3Z1|Y3T3Z1_STAAU;tr|Y3SC48|Y3SC48_STAAU;tr|Y3QJA8|Y3QJA8_STAAU;tr|Y3Q0K9|Y3Q0K9_STAAU;tr|Y3NDF6|Y3NDF6_STAAU;tr|Y3M5N6|Y3M5N6_STAAU;tr|Y3LBZ0|Y3LBZ0_STAAU;tr|Y3KTX9|Y3KTX9_STAAU;tr|Y3KHJ1|Y3KHJ1_STAAU;tr|Y3JQN7|Y3JQN7_STAAU;tr|Y3JN09|Y3JN09_STAAU;tr|Y3H3U3|Y3H3…	sp|Q2LR05|ATPB_SYNAS	3;1;1;1;1;1;1;1;1;1;1;1;1;1;1;1;1;1;1;1;1;1;1;1;1;1;1;1;1;1;1;1;1;1;1;1;1;1;1;1;1;1;1;1;1;1;1;1;1;1;1;1;1;1;1;1;1;1;1;1;1;1;1;1;1;1;1;1;1;1;1;1;1;1;1;1;1;1;1;1;1;1;1;1;1;1;1;1;1;1;1;1;1;1;1;1;1;1;1;1;1;1;1;1;1;1;1;1;1;1;1;1;1;1;1;1;1;1;1;1;1;1;1;1;1;1;1;1;1;1;1;1;1;1;1;1;1;1;1;1;1;1;1;1;1;1;1;1;1;1;1;1;1;1;1;1;1;1;1;1;1;1;1;1;1;1;1;1;1;1;1;1;1;1;1;1;1;1;1;1;1;1;1;1;1;1;1;1;1;1;1;1;1;1;1;1;1;1;1;1…	2;0;0;0;0;0;0;0;0;0;0;0;0;0;0;0;0;0;0;0;0;0;0;0;0;0;0;0;0;0;0;0;0;0;0;0;0;0;0;0;0;0;0;0;0;0;0;0;0;0;0;0;0;0;0;0;0;0;0;0;0;0;0;0;0;0;0;0;0;0;0;0;0;0;0;0;0;0;0;0;0;0;0;0;0;0;0;0;0;0;0;0;0;0;0;0;0;0;0;0;0;0;0;0;0;0;0;0;0;0;0;0;0;0;0;0;0;0;0;0;0;0;0;0;0;0;0;0;0;0;0;0;0;0;0;0;0;0;0;0;0;0;0;0;0;0;0;0;0;0;0;0;0;0;0;0;0;0;0;0;0;0;0;0;0;0;0;0;0;0;0;0;0;0;0;0;0;0;0;0;0;0;0;0;0;0;0;0;0;0;0;0;0;0;0;0;0;0;0;0…	2;0;0;0;0;0;0;0;0;0;0;0;0;0;0;0;0;0;0;0;0;0;0;0;0;0;0;0;0;0;0;0;0;0;0;0;0;0;0;0;0;0;0;0;0;0;0;0;0;0;0;0;0;0;0;0;0;0;0;0;0;0;0;0;0;0;0;0;0;0;0;0;0;0;0;0;0;0;0;0;0;0;0;0;0;0;0;0;0;0;0;0;0;0;0;0;0;0;0;0;0;0;0;0;0;0;0;0;0;0;0;0;0;0;0;0;0;0;0;0;0;0;0;0;0;0;0;0;0;0;0;0;0;0;0;0;0;0;0;0;0;0;0;0;0;0;0;0;0;0;0;0;0;0;0;0;0;0;0;0;0;0;0;0;0;0;0;0;0;0;0;0;0;0;0;0;0;0;0;0;0;0;0;0;0;0;0;0;0;0;0;0;0;0;0;0;0;0;0;0…	>sp|Q2LR05|ATPB_SYNAS ATP synthase subunit beta OS=Syntrophus aciditrophicus (strain SB) GN=atpD PE=3 SV=1	2586	3	2	2	3	0	1	0	3	3	2	1	1	1	1	1	2	0	0	0	2	2	1	0	0	0	0	0	2	0	0	0	2	2	1	0	0	0	0	0	6.8	3.8	3.8	50.812
tr|G6FP38|G6FP38_9CYAN;sp|Q8YPR1|PGK_NOSS1;sp|Q3MF40|PGK_ANAVT	tr|G6FP38|G6FP38_9CYAN;sp|Q8YPR1|PGK_NOSS1;sp|Q3MF40|PGK_ANAVT	1;1;1	1;1;1	1;1;1	>tr|G6FP38|G6FP38_9CYAN Phosphoglycerate kinase OS=Fischerella sp. JSC-11 GN=pgk PE=3 SV=1;>sp|Q8YPR1|PGK_NOSS1 Phosphoglycerate kinase OS=Nostoc sp. (strain PCC 7120 / UTEX 2576) GN=pgk PE=1 SV=1;>sp|Q3MF40|PGK_ANAVT Phosphoglycerate kinase OS=Anabaena va	3	1	1	1	0	1	1	1	0	0	0	0	0	1	0	1	0	1	1	1	0	0	0	0	0	1	0	1	0	1	1	1	0	0	0	0	0	1	0	1	3.5	3.5	3.5	42.586
tr|M7CK39|M7CK39_9ALTE;sp|Q3SGL1|METE_THIDA	tr|M7CK39|M7CK39_9ALTE;sp|Q3SGL1|METE_THIDA	1;1	1;1	1;1	>tr|M7CK39|M7CK39_9ALTE 5-methyltetrahydropteroyltriglutamate--homocysteine methyltransferase OS=Marinobacter santoriniensis NKSG1 GN=metE PE=3 SV=1;>sp|Q3SGL1|METE_THIDA 5-methyltetrahydropteroyltriglutamate--homocysteine methyltransferase OS=Thiobacillus	2	1	1	1	1	1	1	1	1	1	1	1	1	1	1	1	1	1	1	1	1	1	1	1	1	1	1	1	1	1	1	1	1	1	1	1	1	1	1	1	2.1	2.1	2.1	87.126
tr|Q1V0Y5|Q1V0Y5_PELUQ;sp|Q4FP38|ATPB_PELUB;tr|M4YSH5|M4YSH5_9RHIZ;tr|M4YBL9|M4YBL9_9RHIZ;tr|M4YF34|M4YF34_9RHIZ;tr|M4YDN1|M4YDN1_9RHIZ;tr|M4YBZ6|M4YBZ6_9RHIZ;tr|K2MP29|K2MP29_9PROT;sp|Q92G88|ATPB_RICCN;sp|Q1RKD7|ATPB_RICBR;sp|C4K227|ATPB_RICPU;sp|C3PLT1|ATPB_RICAE;sp|B0BVB6|ATPB_RICRO;sp|A8GY40|ATPB_RICB8;sp|A8GTS6|ATPB_RICRS;sp|A8GPZ4|ATPB_RICAH;sp|A8F2U0|ATPB_RICM5;sp|A8F004|ATPB_RICCK;tr|U6EI…	tr|Q1V0Y5|Q1V0Y5_PELUQ;sp|Q4FP38|ATPB_PELUB;tr|M4YSH5|M4YSH5_9RHIZ;tr|M4YBL9|M4YBL9_9RHIZ;tr|M4YF34|M4YF34_9RHIZ;tr|M4YDN1|M4YDN1_9RHIZ;tr|M4YBZ6|M4YBZ6_9RHIZ;tr|K2MP29|K2MP29_9PROT;sp|Q92G88|ATPB_RICCN;sp|Q1RKD7|ATPB_RICBR;sp|C4K227|ATPB_RICPU;sp|C3PLT1|ATPB_RICAE;sp|B0BVB6|ATPB_RICRO;sp|A8GY40|ATPB_RICB8;sp|A8GTS6|ATPB_RICRS;sp|A8GPZ4|ATPB_RICAH;sp|A8F2U0|ATPB_RICM5;sp|A8F004|ATPB_RICCK;tr|U6EI…	3;3;2;2;2;2;2;2;2;2;2;2;2;2;2;2;2;2;2;2;2;2;2;2;2;2;2;2;2;2;2;2;2;2;2;2;2;2;2;2;2;2;2;2;2;2;2;2;2;2;2;2;2;2;2;2;2;2;2;2;2;2;2;2;2;2;2;2;2;2;2;2;2;2;2;2;2;2;2;2;2;2;2;2;2;2;2;2;2;2;2;2;2;2;2;2;2;2;2;2;2;2;2;2;2;2;2;2;2;2;2;2;2;2;2;2;2;2;2;2;2;2;2;2;2;2;2;2;2;2;2;2;2;2;2;2;2;2;2;2;2;2;2;2;1;1;1;1;1;1;1;1;1;1;1;1;1;1;1;1;1;1;1;1;1;1;1;1;1;1;1;1;1;1;1;1;1;1;1;1;1;1;1;1;1;1;1;1;1;1;1;1;1;1;1;1;1;1;1;1…	2;2;1;1;1;1;1;1;1;1;1;1;1;1;1;1;1;1;1;1;1;1;1;1;1;1;1;1;1;1;1;1;1;1;1;1;1;1;1;1;1;1;1;1;1;1;1;1;1;1;1;1;1;1;1;1;1;1;1;1;1;1;1;1;1;1;1;1;1;1;1;1;1;1;1;1;1;1;1;1;1;1;1;1;1;1;1;1;1;1;1;1;1;1;1;1;1;1;1;1;1;1;1;1;1;1;1;1;1;1;1;1;1;1;1;1;1;1;1;1;1;1;1;1;1;1;1;1;1;1;1;1;1;1;1;1;1;1;1;1;1;1;1;1;1;1;1;1;1;1;1;1;1;1;1;1;1;1;1;1;1;1;1;1;1;1;1;1;1;1;1;1;1;1;1;1;1;1;1;1;1;1;1;1;1;1;1;1;1;1;1;1;1;1;1;1;1;1;1;1…	1;1;0;0;0;0;0;0;0;0;0;0;0;0;0;0;0;0;0;0;0;0;0;0;0;0;0;0;0;0;0;0;0;0;0;0;0;0;0;0;0;0;0;0;0;0;0;0;0;0;0;0;0;0;0;0;0;0;0;0;0;0;0;0;0;0;0;0;0;0;0;0;0;0;0;0;0;0;0;0;0;0;0;0;0;0;0;0;0;0;0;0;0;0;0;0;0;0;0;0;0;0;0;0;0;0;0;0;0;0;0;0;0;0;0;0;0;0;0;0;0;0;0;0;0;0;0;0;0;0;0;0;0;0;0;0;0;0;0;0;0;0;0;0;0;0;0;0;0;0;0;0;0;0;0;0;0;0;0;0;0;0;0;0;0;0;0;0;0;0;0;0;0;0;0;0;0;0;0;0;0;0;0;0;0;0;0;0;0;0;0;0;0;0;0;0;0;0;0;0…	>tr|Q1V0Y5|Q1V0Y5_PELUQ ATP synthase subunit beta OS=Candidatus Pelagibacter ubique HTCC1002 GN=atpD PE=3 SV=1;>sp|Q4FP38|ATPB_PELUB ATP synthase subunit beta OS=Pelagibacter ubique (strain HTCC1062) GN=atpD PE=3 SV=1;>tr|M4YSH5|M4YSH5_9RHIZ ATP synthase s	546	3	2	1	3	2	3	2	3	3	3	3	3	3	3	3	2	2	2	2	2	2	2	2	2	2	2	2	1	1	1	1	1	1	1	1	1	1	1	1	9.1	6.1	3.4	50.727
tr|U6F825|U6F825_LACHE;tr|F3MME8|F3MME8_LACHE;tr|C9M4C4|C9M4C4_LACHE;tr|C7XHG8|C7XHG8_9LACO;tr|C2HQW0|C2HQW0_LACAI;sp|Q5FIW9|RL20_LACAC	tr|U6F825|U6F825_LACHE;tr|F3MME8|F3MME8_LACHE;tr|C9M4C4|C9M4C4_LACHE;tr|C7XHG8|C7XHG8_9LACO;tr|C2HQW0|C2HQW0_LACAI;sp|Q5FIW9|RL20_LACAC	1;1;1;1;1;1	1;1;1;1;1;1	1;1;1;1;1;1	>tr|U6F825|U6F825_LACHE 50S ribosomal protein L20 OS=Lactobacillus helveticus CIRM-BIA 951 GN=rplT PE=3 SV=1;>tr|F3MME8|F3MME8_LACHE 50S ribosomal protein L20 OS=Lactobacillus helveticus MTCC 5463 GN=rplT PE=3 SV=1;>tr|C9M4C4|C9M4C4_LACHE 50S ribosomal pro	6	1	1	1	1	0	0	0	0	0	0	0	0	0	0	0	1	0	0	0	0	0	0	0	0	0	0	0	1	0	0	0	0	0	0	0	0	0	0	0	9.3	9.3	9.3	13.683
tr|C7XIL8|C7XIL8_9LACO;tr|C2HQ67|C2HQ67_LACAI;sp|Q5FJK5|RS16_LACAC;tr|U6F7A5|U6F7A5_LACHE;tr|F3MLT9|F3MLT9_LACHE;tr|C9LZB8|C9LZB8_LACHE;sp|A8YVT4|RS16_LACH4	tr|C7XIL8|C7XIL8_9LACO;tr|C2HQ67|C2HQ67_LACAI;sp|Q5FJK5|RS16_LACAC	3;3;3;1;1;1;1	3;3;3;1;1;1;1	3;3;3;1;1;1;1	>tr|C7XIL8|C7XIL8_9LACO 30S ribosomal protein S16 OS=Lactobacillus crispatus 125-2-CHN GN=rpsP PE=3 SV=1;>tr|C2HQ67|C2HQ67_LACAI 30S ribosomal protein S16 OS=Lactobacillus acidophilus ATCC 4796 GN=rpsP PE=3 SV=1;>sp|Q5FJK5|RS16_LACAC 30S ribosomal protein	7	3	3	3	3	3	2	2	3	3	3	2	3	3	2	3	3	3	2	2	3	3	3	2	3	3	2	3	3	3	2	2	3	3	3	2	3	3	2	3	33.3	33.3	33.3	10.365
tr|C7XL58|C7XL58_9LACO;tr|C2HM98|C2HM98_LACAI;sp|Q5FM89|RL4_LACAC	tr|C7XL58|C7XL58_9LACO;tr|C2HM98|C2HM98_LACAI;sp|Q5FM89|RL4_LACAC	3;3;3	3;3;3	3;3;3	>tr|C7XL58|C7XL58_9LACO 50S ribosomal protein L4 OS=Lactobacillus crispatus 125-2-CHN GN=rplD PE=3 SV=1;>tr|C2HM98|C2HM98_LACAI 50S ribosomal protein L4 OS=Lactobacillus acidophilus ATCC 4796 GN=rplD PE=3 SV=1;>sp|Q5FM89|RL4_LACAC 50S ribosomal protein L4	3	3	3	3	3	0	1	0	3	2	3	1	2	2	1	1	3	0	1	0	3	2	3	1	2	2	1	1	3	0	1	0	3	2	3	1	2	2	1	1	18	18	18	22.475
tr|U6F3D9|U6F3D9_LACHE;tr|I7JUH5|I7JUH5_9LACO;tr|F3MNR7|F3MNR7_LACHE;tr|E3R7L5|E3R7L5_9LACO;tr|C7XKU9|C7XKU9_9LACO;tr|C2HLY8|C2HLY8_LACAI;tr|A0A063B8C2|A0A063B8C2_9LACO;sp|Q74LL9|GPMA1_LACJO;sp|Q5FMJ3|GPMA_LACAC;tr|C9M1M8|C9M1M8_LACHE	tr|U6F3D9|U6F3D9_LACHE;tr|I7JUH5|I7JUH5_9LACO;tr|F3MNR7|F3MNR7_LACHE;tr|E3R7L5|E3R7L5_9LACO;tr|C7XKU9|C7XKU9_9LACO;tr|C2HLY8|C2HLY8_LACAI;tr|A0A063B8C2|A0A063B8C2_9LACO;sp|Q74LL9|GPMA1_LACJO;sp|Q5FMJ3|GPMA_LACAC;tr|C9M1M8|C9M1M8_LACHE	2;2;2;2;2;2;2;2;2;2	2;2;2;2;2;2;2;2;2;2	2;2;2;2;2;2;2;2;2;2	>tr|U6F3D9|U6F3D9_LACHE 2,3-bisphosphoglycerate-dependent phosphoglycerate mutase OS=Lactobacillus helveticus CIRM-BIA 951 GN=gpmA PE=3 SV=1;>tr|I7JUH5|I7JUH5_9LACO 2,3-bisphosphoglycerate-dependent phosphoglycerate mutase OS=Lactobacillus hominis CRBIP 24	10	2	2	2	2	1	1	0	2	1	1	0	1	1	1	1	2	1	1	0	2	1	1	0	1	1	1	1	2	1	1	0	2	1	1	0	1	1	1	1	8.3	8.3	8.3	26.55
sp|Q67TB7|ATPB_SYMTH;sp|Q8RC15|ATPB_THETN;sp|Q2RFX9|ATPB_MOOTA;sp|B9MS68|ATPB_CALBD	sp|Q67TB7|ATPB_SYMTH;sp|Q8RC15|ATPB_THETN;sp|Q2RFX9|ATPB_MOOTA;sp|B9MS68|ATPB_CALBD	2;1;1;1	1;1;1;1	1;1;1;1	>sp|Q67TB7|ATPB_SYMTH ATP synthase subunit beta OS=Symbiobacterium thermophilum (strain T / IAM 14863) GN=atpD PE=3 SV=1;>sp|Q8RC15|ATPB_THETN ATP synthase subunit beta OS=Thermoanaerobacter tengcongensis (strain DSM 15242 / JCM 11007 / NBRC 100824 / MB4)	4	2	1	1	2	1	1	1	2	2	2	2	2	2	2	2	1	1	0	1	1	1	1	1	1	1	1	1	1	1	0	1	1	1	1	1	1	1	1	1	10.8	7.8	7.8	51.357
sp|Q6AQ10|ATPB_DESPS;tr|T0JQK2|T0JQK2_9FIRM;tr|I9M4V2|I9M4V2_9FIRM;tr|F7NIU1|F7NIU1_9FIRM	sp|Q6AQ10|ATPB_DESPS;tr|T0JQK2|T0JQK2_9FIRM;tr|I9M4V2|I9M4V2_9FIRM;tr|F7NIU1|F7NIU1_9FIRM	2;1;1;1	1;1;1;1	1;1;1;1	>sp|Q6AQ10|ATPB_DESPS ATP synthase subunit beta OS=Desulfotalea psychrophila (strain LSv54 / DSM 12343) GN=atpD PE=3 SV=1;>tr|T0JQK2|T0JQK2_9FIRM ATP synthase subunit beta OS=Sporomusa ovata DSM 2662 GN=atpD PE=3 SV=1;>tr|I9M4V2|I9M4V2_9FIRM ATP synthase s	4	2	1	1	2	1	2	1	2	2	2	2	2	2	2	2	1	1	1	1	1	1	1	1	1	1	1	1	1	1	1	1	1	1	1	1	1	1	1	1	7	4	4	50.6
tr|A0A063B5P5|A0A063B5P5_9LACO;sp|Q74IL5|RL27_LACJO;tr|D7V451|D7V451_9LACO	tr|A0A063B5P5|A0A063B5P5_9LACO;sp|Q74IL5|RL27_LACJO;tr|D7V451|D7V451_9LACO	1;1;1	1;1;1	1;1;1	>tr|A0A063B5P5|A0A063B5P5_9LACO 50S ribosomal protein L27 OS=Lactobacillus gasseri K7 GN=LK7_004485 PE=4 SV=1;>sp|Q74IL5|RL27_LACJO 50S ribosomal protein L27 OS=Lactobacillus johnsonii (strain CNCM I-12250 / La1 / NCC 533) GN=rpmA PE=3 SV=1;>tr|D7V451|D7V4	3	1	1	1	0	1	1	1	0	0	1	0	0	0	0	1	0	1	1	1	0	0	1	0	0	0	0	1	0	1	1	1	0	0	1	0	0	0	0	1	19.2	19.2	19.2	10.644
tr|D7V3T1|D7V3T1_9LACO;tr|A0A063B3P7|A0A063B3P7_9LACO;sp|Q74IY5|RS21_LACJO;tr|X0F5D1|X0F5D1_LISMN;tr|X0ECI7|X0ECI7_LISMN;tr|X0E9N3|X0E9N3_LISMN;tr|X0DRQ4|X0DRQ4_LISMN;tr|W8WWJ0|W8WWJ0_LISMN;tr|W7D2Y3|W7D2Y3_9LIST;tr|W7CPR8|W7CPR8_9LIST;tr|W7CMJ1|W7CMJ1_9LIST;tr|W6PK24|W6PK24_LISMN;tr|W4R5Y5|W4R5Y5_9BACI;tr|W4EP21|W4EP21_9BACL;tr|W4DRM8|W4DRM8_9BACI;tr|V8QGH3|V8QGH3_BACTA;tr|U2TIU2|U2TIU2_BACAM;tr…
A0A034LYN0|A0A034LYN0_STAAU;tr|A0A034KSH4|A0A034KSH4_STAAU;tr|A0A034K1Z7|A0A034K1Z7_STAAU;tr|A0A034JMW9|A0A034JMW9_STAAU;tr|A0A034I835|A0A034I835_STAAU;tr|A0A034GTX6|A0A034GTX6_STAAU;tr|A0A034FJU4|A0A034FJU4_STAAU;tr|A0A034EQV9|A0A034EQV9_STAAU;tr|A0A034EEF7|A0A034EEF7_STAAU;tr|A0A034DWQ0|A0A034DWQ0_STAAU;tr|A0A034CS49|A0A034CS49_STAAU;tr|A0A034CG87|A0A034CG87_STAAU;tr|A0A034C148|A0A034C148_STAAU…	tr|D7V3T1|D7V3T1_9LACO;tr|A0A063B3P7|A0A063B3P7_9LACO;sp|Q74IY5|RS21_LACJO;tr|X0F5D1|X0F5D1_LISMN;tr|X0ECI7|X0ECI7_LISMN;tr|X0E9N3|X0E9N3_LISMN;tr|X0DRQ4|X0DRQ4_LISMN;tr|W8WWJ0|W8WWJ0_LISMN;tr|W7D2Y3|W7D2Y3_9LIST;tr|W7CPR8|W7CPR8_9LIST;tr|W7CMJ1|W7CMJ1_9LIST;tr|W6PK24|W6PK24_LISMN;tr|W4R5Y5|W4R5Y5_9BACI;tr|W4EP21|W4EP21_9BACL;tr|W4DRM8|W4DRM8_9BACI;tr|V8QGH3|V8QGH3_BACTA;tr|U2TIU2|U2TIU2_BACAM;tr…
A0A034LYN0|A0A034LYN0_STAAU;tr|A0A034KSH4|A0A034KSH4_STAAU;tr|A0A034K1Z7|A0A034K1Z7_STAAU;tr|A0A034JMW9|A0A034JMW9_STAAU;tr|A0A034I835|A0A034I835_STAAU;tr|A0A034GTX6|A0A034GTX6_STAAU;tr|A0A034FJU4|A0A034FJU4_STAAU;tr|A0A034EQV9|A0A034EQV9_STAAU;tr|A0A034EEF7|A0A034EEF7_STAAU;tr|A0A034DWQ0|A0A034DWQ0_STAAU;tr|A0A034CS49|A0A034CS49_STAAU;tr|A0A034CG87|A0A034CG87_STAAU;tr|A0A034C148|A0A034C148_STAAU…	2;2;2;1;1;1;1;1;1;1;1;1;1;1;1;1;1;1;1;1;1;1;1;1;1;1;1;1;1;1;1;1;1;1;1;1;1;1;1;1;1;1;1;1;1;1;1;1;1;1;1;1;1;1;1;1;1;1;1;1;1;1;1;1;1;1;1;1;1;1;1;1;1;1;1;1;1;1;1;1;1;1;1;1;1;1;1;1;1;1;1;1;1;1;1;1;1;1;1;1;1;1;1;1;1;1;1;1;1;1;1;1;1;1;1;1;1;1;1;1;1;1;1;1;1;1;1;1;1;1;1;1;1;1;1;1;1;1;1;1;1;1;1;1;1;1;1;1;1;1;1;1;1;1;1;1;1;1;1;1;1;1;1;1;1;1;1;1;1;1;1;1;1;1;1;1;1;1;1;1;1;1;1;1;1;1;1;1;1;1;1;1;1;1;1;1;1;1;1;1…	2;2;2;1;1;1;1;1;1;1;1;1;1;1;1;1;1;1;1;1;1;1;1;1;1;1;1;1;1;1;1;1;1;1;1;1;1;1;1;1;1;1;1;1;1;1;1;1;1;1;1;1;1;1;1;1;1;1;1;1;1;1;1;1;1;1;1;1;1;1;1;1;1;1;1;1;1;1;1;1;1;1;1;1;1;1;1;1;1;1;1;1;1;1;1;1;1;1;1;1;1;1;1;1;1;1;1;1;1;1;1;1;1;1;1;1;1;1;1;1;1;1;1;1;1;1;1;1;1;1;1;1;1;1;1;1;1;1;1;1;1;1;1;1;1;1;1;1;1;1;1;1;1;1;1;1;1;1;1;1;1;1;1;1;1;1;1;1;1;1;1;1;1;1;1;1;1;1;1;1;1;1;1;1;1;1;1;1;1;1;1;1;1;1;1;1;1;1;1;1…	2;2;2;1;1;1;1;1;1;1;1;1;1;1;1;1;1;1;1;1;1;1;1;1;1;1;1;1;1;1;1;1;1;1;1;1;1;1;1;1;1;1;1;1;1;1;1;1;1;1;1;1;1;1;1;1;1;1;1;1;1;1;1;1;1;1;1;1;1;1;1;1;1;1;1;1;1;1;1;1;1;1;1;1;1;1;1;1;1;1;1;1;1;1;1;1;1;1;1;1;1;1;1;1;1;1;1;1;1;1;1;1;1;1;1;1;1;1;1;1;1;1;1;1;1;1;1;1;1;1;1;1;1;1;1;1;1;1;1;1;1;1;1;1;1;1;1;1;1;1;1;1;1;1;1;1;1;1;1;1;1;1;1;1;1;1;1;1;1;1;1;1;1;1;1;1;1;1;1;1;1;1;1;1;1;1;1;1;1;1;1;1;1;1;1;1;1;1;1;1…	>tr|D7V3T1|D7V3T1_9LACO 30S ribosomal protein S21 OS=Lactobacillus gasseri JV-V03 GN=rpsU PE=3 SV=1;>tr|A0A063B3P7|A0A063B3P7_9LACO 30S ribosomal protein S21 OS=Lactobacillus gasseri K7 GN=LK7_005095 PE=4 SV=1;>sp|Q74IY5|RS21_LACJO 30S ribosomal protein S2	1939	2	2	2	1	1	1	1	1	1	1	1	1	2	1	1	1	1	1	1	1	1	1	1	1	2	1	1	1	1	1	1	1	1	1	1	1	2	1	1	41.4	41.4	41.4	7.068	58
sp|Q74L58|RL13_LACJO	sp|Q74L58|RL13_LACJO	1	1	1	>sp|Q74L58|RL13_LACJO 50S ribosomal protein L13 OS=Lactobacillus johnsonii (strain CNCM I-12250 / La1 / NCC 533) GN=rplM PE=3 SV=1	1	1	1	1	0	0	0	0	0	0	0	0	0	0	0	1	0	0	0	0	0	0	0	0	0	0	0	1	0	0	0	0	0	0	0	0	0	0	0	1	15	15	15	16.402
tr|A9ZGV1|A9ZGV1_COXBE;sp|Q83F55|CLPB_COXBU	tr|A9ZGV1|A9ZGV1_COXBE;sp|Q83F55|CLPB_COXBU	1;1	1;1	1;1	>tr|A9ZGV1|A9ZGV1_COXBE ATP-dependent chaperone ClpB OS=Coxiella burnetii Q321 GN=clpB PE=3 SV=1;>sp|Q83F55|CLPB_COXBU Chaperone protein ClpB OS=Coxiella burnetii (strain RSA 493 / Nine Mile phase I) GN=clpB PE=3 SV=1	2	1	1	1	1	1	1	1	1	1	1	1	1	1	1	1	1	1	1	1	1	1	1	1	1	1	1	1	1	1	1	1	1	1	1	1	1	1	1	1	2.7	2.7	2.7	96.739
sp|Q9R4E4|AROA_AGRSC;tr|J1K282|J1K282_9RHIZ	sp|Q9R4E4|AROA_AGRSC	4;1	4;1	4;1	>sp|Q9R4E4|AROA_AGRSC 3-phosphoshikimate 1-carboxyvinyltransferase OS=Agrobacterium sp. (strain CP4) GN=aroA PE=1 SV=2	2	4	4	4	3	2	2	2	3	3	3	3	3	3	3	3	3	2	2	2	3	3	3	3	3	3	3	3	3	2	2	2	3	3	3	3	3	3	3	3	14.9	14.9	14.9	47.588
sp|Q9XCB1|DNAK_RHOMR;tr|Q56VS7|Q56VS7_9AQUI;tr|K2FMJ5|K2FMJ5_9BACT	sp|Q9XCB1|DNAK_RHOMR;tr|Q56VS7|Q56VS7_9AQUI;tr|K2FMJ5|K2FMJ5_9BACT	2;1;1	2;1;1	2;1;1	>sp|Q9XCB1|DNAK_RHOMR Chaperone protein DnaK OS=Rhodothermus marinus GN=dnaK PE=3 SV=1;>tr|Q56VS7|Q56VS7_9AQUI Hsp70 (Fragment) OS=Thermocrinis ruber PE=3 SV=1;>tr|K2FMJ5|K2FMJ5_9BACT Uncharacterized protein (Fragment) OS=uncultured bacterium GN=ACD_9C0019	3	2	2	2	1	1	1	2	2	1	1	1	1	2	1	1	1	1	1	2	2	1	1	1	1	2	1	1	1	1	1	2	2	1	1	1	1	2	1	1	2.8	2.8	2.8	70.2
tr|K2DNH0|K2DNH0_9BACT;tr|G7HT41|G7HT41_9BURK;tr|N1U999|N1U999_9LEPT;tr|V4QBL5|V4QBL5_9CAUL;tr|S9QQ30|S9QQ30_9RHOB;tr|W4N0U1|W4N0U1_ACIBA;tr|W3W5G3|W3W5G3_ACIBA;tr|W3VZ25|W3VZ25_ACIBA;tr|W3S0Q7|W3S0Q7_ACIBA;tr|W3RV97|W3RV97_ACIBA;tr|W3QSQ4|W3QSQ4_ACIBA;tr|W3QG39|W3QG39_ACIBA;tr|W3PXE6|W3PXE6_ACIBA;tr|W3PIP3|W3PIP3_ACIBA;tr|W3PHD8|W3PHD8_ACIBA;tr|W3MZ77|W3MZ77_ACIBA;tr|W3MIH0|W3MIH0_ACIBA;tr|W3LGX…	tr|K2DNH0|K2DNH0_9BACT;tr|G7HT41|G7HT41_9BURK;tr|N1U999|N1U999_9LEPT;tr|V4QBL5|V4QBL5_9CAUL;tr|S9QQ30|S9QQ30_9RHOB;tr|W4N0U1|W4N0U1_ACIBA;tr|W3W5G3|W3W5G3_ACIBA;tr|W3VZ25|W3VZ25_ACIBA;tr|W3S0Q7|W3S0Q7_ACIBA;tr|W3RV97|W3RV97_ACIBA;tr|W3QSQ4|W3QSQ4_ACIBA;tr|W3QG39|W3QG39_ACIBA;tr|W3PXE6|W3PXE6_ACIBA;tr|W3PIP3|W3PIP3_ACIBA;tr|W3PHD8|W3PHD8_ACIBA;tr|W3MZ77|W3MZ77_ACIBA;tr|W3MIH0|W3MIH0_ACIBA;tr|W3LGX…	1;1;1;1;1;1;1;1;1;1;1;1;1;1;1;1;1;1;1;1;1;1;1;1;1;1;1;1;1;1;1;1;1;1;1;1;1;1;1;1;1;1;1;1;1;1;1;1;1;1;1;1;1;1;1;1;1;1;1;1;1;1;1;1;1;1;1;1;1;1;1;1;1;1;1;1;1;1;1;1;1;1;1;1;1;1;1;1;1;1;1;1;1;1;1;1;1;1;1;1;1;1;1;1;1;1;1;1;1;1;1;1;1;1;1;1;1;1;1;1;1;1;1;1;1;1;1;1;1;1;1;1;1;1;1;1;1;1;1;1;1;1;1;1;1;1;1;1;1;1;1;1;1;1;1;1;1;1;1;1;1;1;1;1;1;1;1;1;1;1;1;1;1;1;1;1;1;1;1;1;1;1;1;1;1;1;1;1;1;1;1;1;1;1;1;1;1;1;1;1…	1;1;1;1;1;1;1;1;1;1;1;1;1;1;1;1;1;1;1;1;1;1;1;1;1;1;1;1;1;1;1;1;1;1;1;1;1;1;1;1;1;1;1;1;1;1;1;1;1;1;1;1;1;1;1;1;1;1;1;1;1;1;1;1;1;1;1;1;1;1;1;1;1;1;1;1;1;1;1;1;1;1;1;1;1;1;1;1;1;1;1;1;1;1;1;1;1;1;1;1;1;1;1;1;1;1;1;1;1;1;1;1;1;1;1;1;1;1;1;1;1;1;1;1;1;1;1;1;1;1;1;1;1;1;1;1;1;1;1;1;1;1;1;1;1;1;1;1;1;1;1;1;1;1;1;1;1;1;1;1;1;1;1;1;1;1;1;1;1;1;1;1;1;1;1;1;1;1;1;1;1;1;1;1;1;1;1;1;1;1;1;1;1;1;1;1;1;1;1;1…	1;1;1;1;1;1;1;1;1;1;1;1;1;1;1;1;1;1;1;1;1;1;1;1;1;1;1;1;1;1;1;1;1;1;1;1;1;1;1;1;1;1;1;1;1;1;1;1;1;1;1;1;1;1;1;1;1;1;1;1;1;1;1;1;1;1;1;1;1;1;1;1;1;1;1;1;1;1;1;1;1;1;1;1;1;1;1;1;1;1;1;1;1;1;1;1;1;1;1;1;1;1;1;1;1;1;1;1;1;1;1;1;1;1;1;1;1;1;1;1;1;1;1;1;1;1;1;1;1;1;1;1;1;1;1;1;1;1;1;1;1;1;1;1;1;1;1;1;1;1;1;1;1;1;1;1;1;1;1;1;1;1;1;1;1;1;1;1;1;1;1;1;1;1;1;1;1;1;1;1;1;1;1;1;1;1;1;1;1;1;1;1;1;1;1;1;1;1;1;1…	>tr|K2DNH0|K2DNH0_9BACT Uncharacterized protein (Fragment) OS=uncultured bacterium GN=ACD_35C00039G0001 PE=3 SV=1;>tr|G7HT41|G7HT41_9BURK Succinate-semialdehyde dehydrogenase [NADP+] OS=Burkholderia cenocepacia H111 GN=I35_5966 PE=3 SV=1;>tr|N1U999|N1U999_	265	1	1	1	0	0	1	1	0	0	0	1	1	1	1	1	0	0	1	1	0	0	0	1	1	1	1	1	0	0	1	1	0	0	0	1	1	1	1	1	3.5	3.5	3.5	33.255
tr|A0A022HYM9|A0A022HYM9_ACIBA;tr|A0A010IPY5|A0A010IPY5_ACIBA;tr|A0A062J209|A0A062J209_ACIBA;tr|A0A022IQL6|A0A022IQL6_ACIBA;tr|A0A009H0R4|A0A009H0R4_ACIBA;tr|W3SCQ8|W3SCQ8_ACIBA;tr|W3S4J4|W3S4J4_ACIBA;tr|J5ISN8|J5ISN8_ACIBA;tr|J1MBH1|J1MBH1_ACIBA;tr|A0A062IQS5|A0A062IQS5_ACIBA;tr|K2PJV4|K2PJV4_9GAMM;tr|A0A022IID4|A0A022IID4_ACIBA;tr|K2PBI0|K2PBI0_9GAMM	tr|A0A022HYM9|A0A022HYM9_ACIBA;tr|A0A010IPY5|A0A010IPY5_ACIBA;tr|A0A062J209|A0A062J209_ACIBA;tr|A0A022IQL6|A0A022IQL6_ACIBA;tr|A0A009H0R4|A0A009H0R4_ACIBA;tr|W3SCQ8|W3SCQ8_ACIBA;tr|W3S4J4|W3S4J4_ACIBA;tr|J5ISN8|J5ISN8_ACIBA;tr|J1MBH1|J1MBH1_ACIBA;tr|A0A062IQS5|A0A062IQS5_ACIBA;tr|K2PJV4|K2PJV4_9GAMM;tr|A0A022IID4|A0A022IID4_ACIBA;tr|K2PBI0|K2PBI0_9GAMM	1;1;1;1;1;1;1;1;1;1;1;1;1	1;1;1;1;1;1;1;1;1;1;1;1;1	1;1;1;1;1;1;1;1;1;1;1;1;1	>tr|A0A022HYM9|A0A022HYM9_ACIBA Uncharacterized protein OS=Acinetobacter baumannii 1592897 GN=J595_04076 PE=4 SV=1;>tr|A0A010IPY5|A0A010IPY5_ACIBA Phage tail family protein OS=Acinetobacter baumannii 766875 GN=J576_2961 PE=4 SV=1;>tr|A0A062J209|A0A062J209_	13	1	1	1	0	0	0	0	0	0	0	0	0	0	0	1	0	0	0	0	0	0	0	0	0	0	0	1	0	0	0	0	0	0	0	0	0	0	0	1	3.2	3.2	3.2	60.471
tr|K9CXM6|K9CXM6_ACIBA;tr|A0A013RQX7|A0A013RQX7_ACIBA;tr|A0A010UZ24|A0A010UZ24_ACIBA;tr|A0A010LV78|A0A010LV78_ACIBA;tr|A0A009QMV8|A0A009QMV8_ACIBA;tr|A0A009HWU9|A0A009HWU9_ACIBA	tr|K9CXM6|K9CXM6_ACIBA;tr|A0A013RQX7|A0A013RQX7_ACIBA;tr|A0A010UZ24|A0A010UZ24_ACIBA;tr|A0A010LV78|A0A010LV78_ACIBA;tr|A0A009QMV8|A0A009QMV8_ACIBA;tr|A0A009HWU9|A0A009HWU9_ACIBA	1;1;1;1;1;1	1;1;1;1;1;1	1;1;1;1;1;1	>tr|K9CXM6|K9CXM6_ACIBA Uncharacterized protein OS=Acinetobacter baumannii WC-136 GN=ACINWC136_0206 PE=4 SV=1;>tr|A0A013RQX7|A0A013RQX7_ACIBA Uncharacterized protein OS=Acinetobacter baumannii 742879 GN=J690_3698 PE=4 SV=1;>tr|A0A010UZ24|A0A010UZ24_ACIBA U	6	1	1	1	0	0	0	1	0	0	0	0	0	0	0	0	0	0	0	1	0	0	0	0	0	0	0	0	0	0	0	1	0	0	0	0	0	0	0	0	4	4	4	22.122
tr|B7RUS8|B7RUS8_9GAMM;tr|A0A011M9Y4|A0A011M9Y4_9PROT;tr|A0A011P1R0|A0A011P1R0_9PROT	tr|B7RUS8|B7RUS8_9GAMM;tr|A0A011M9Y4|A0A011M9Y4_9PROT;tr|A0A011P1R0|A0A011P1R0_9PROT	1;1;1	1;1;1	1;1;1	>tr|B7RUS8|B7RUS8_9GAMM Chaperone protein HtpG OS=marine gamma proteobacterium HTCC2148 GN=htpG PE=3 SV=1;>tr|A0A011M9Y4|A0A011M9Y4_9PROT Chaperone protein HtpG OS=Candidatus Accumulibacter sp. SK-12 GN=htpG PE=3 SV=1;>tr|A0A011P1R0|A0A011P1R0_9PROT Chaper	3	1	1	1	1	1	1	1	1	0	1	1	1	1	1	1	1	1	1	1	1	0	1	1	1	1	1	1	1	1	1	1	1	0	1	1	1	1	1	1	2.2	2.2	2.2	71.855
tr|K2SUU5|K2SUU5_PSESY;tr|F3JIY1|F3JIY1_PSESX;tr|A0A011V5S0|A0A011V5S0_PSESY;tr|L7GAV5|L7GAV5_PSESX;tr|K2TBY7|K2TBY7_PSESY;tr|E7PHV2|E7PHV2_PSESG;tr|S6U6G2|S6U6G2_PSESF;tr|S6WXG8|S6WXG8_PSESF;tr|S6WSY8|S6WSY8_PSESF;tr|S6Q6F9|S6Q6F9_PSESF;tr|K2SS29|K2SS29_9PSED;tr|F3IG65|F3IG65_PSESL	tr|K2SUU5|K2SUU5_PSESY;tr|F3JIY1|F3JIY1_PSESX;tr|A0A011V5S0|A0A011V5S0_PSESY;tr|L7GAV5|L7GAV5_PSESX;tr|K2TBY7|K2TBY7_PSESY;tr|E7PHV2|E7PHV2_PSESG;tr|S6U6G2|S6U6G2_PSESF;tr|S6WXG8|S6WXG8_PSESF;tr|S6WSY8|S6WSY8_PSESF;tr|S6Q6F9|S6Q6F9_PSESF;tr|K2SS29|K2SS29_9PSED;tr|F3IG65|F3IG65_PSESL	1;1;1;1;1;1;1;1;1;1;1;1	1;1;1;1;1;1;1;1;1;1;1;1	1;1;1;1;1;1;1;1;1;1;1;1	>tr|K2SUU5|K2SUU5_PSESY Type IV pilus biogenesis protein PilN OS=Pseudomonas syringae pv. avellanae str. ISPaVe013 GN=pilN PE=4 SV=1;>tr|F3JIY1|F3JIY1_PSESX Type 4 fimbrial biogenesis protein PilN OS=Pseudomonas syringae pv. aceris str. M302273 GN=PSYAR_14	12	1	1	1	1	1	1	1	1	1	1	1	1	1	1	1	1	1	1	1	1	1	1	1	1	1	1	1	1	1	1	1	1	1	1	1	1	1	1	1	8.9	8.9	8.9	21.491
tr|A0A014E3W6|A0A014E3W6_ACIBA	tr|A0A014E3W6|A0A014E3W6_ACIBA	1	1	1	>tr|A0A014E3W6|A0A014E3W6_ACIBA Alpha/beta hydrolase fold family protein OS=Acinetobacter baumannii 25977_2 GN=J805_2383 PE=4 SV=1	1	1	1	1	0	0	0	0	0	0	1	1	1	1	1	1	0	0	0	0	0	0	1	1	1	1	1	1	0	0	0	0	0	0	1	1	1	1	1	1	10.5	10.5	10.5	17.58
tr|A0A017N492|A0A017N492_BACFG;tr|A0A016N373|A0A016N373_BACFG;tr|A0A016LIC0|A0A016LIC0_BACFG;tr|A0A016JTG0|A0A016JTG0_BACFG;tr|A0A016IR13|A0A016IR13_BACFG;tr|A0A016I6Y0|A0A016I6Y0_BACFG;tr|A0A016I3J8|A0A016I3J8_BACFG;tr|A0A016F2X5|A0A016F2X5_BACFG;tr|A0A016AZD8|A0A016AZD8_BACFG;tr|A0A016AUM4|A0A016AUM4_BACFG;tr|A0A016ABB3|A0A016ABB3_BACFG;tr|A0A015YF35|A0A015YF35_BACFG;tr|A0A015WDQ8|A0A015WDQ8_BA…	tr|A0A017N492|A0A017N492_BACFG;tr|A0A016N373|A0A016N373_BACFG;tr|A0A016LIC0|A0A016LIC0_BACFG;tr|A0A016JTG0|A0A016JTG0_BACFG;tr|A0A016IR13|A0A016IR13_BACFG;tr|A0A016I6Y0|A0A016I6Y0_BACFG;tr|A0A016I3J8|A0A016I3J8_BACFG;tr|A0A016F2X5|A0A016F2X5_BACFG;tr|A0A016AZD8|A0A016AZD8_BACFG;tr|A0A016AUM4|A0A016AUM4_BACFG;tr|A0A016ABB3|A0A016ABB3_BACFG;tr|A0A015YF35|A0A015YF35_BACFG;tr|A0A015WDQ8|A0A015WDQ8_BA…	1;1;1;1;1;1;1;1;1;1;1;1;1;1;1;1;1;1;1;1;1;1;1;1;1;1	1;1;1;1;1;1;1;1;1;1;1;1;1;1;1;1;1;1;1;1;1;1;1;1;1;1	1;1;1;1;1;1;1;1;1;1;1;1;1;1;1;1;1;1;1;1;1;1;1;1;1;1	>tr|A0A017N492|A0A017N492_BACFG OmpA family protein OS=Bacteroides fragilis str. S23L17 GN=M138_4016 PE=3 SV=1;>tr|A0A016N373|A0A016N373_BACFG OmpA family protein OS=Bacteroides fragilis str. 3783N1-6 GN=M119_4062 PE=3 SV=1;>tr|A0A016LIC0|A0A016LIC0_BACFG	26	1	1	1	1	0	0	0	0	1	1	1	0	0	0	0	1	0	0	0	0	1	1	1	0	0	0	0	1	0	0	0	0	1	1	1	0	0	0	0	5.4	5.4	5.4	42.733
tr|A0A016N586|A0A016N586_BACFG;tr|A0A016LM04|A0A016LM04_BACFG;tr|A0A016JE91|A0A016JE91_BACFG;tr|A0A016J0T4|A0A016J0T4_BACFG;tr|A0A016IK52|A0A016IK52_BACFG;tr|A0A016HBY0|A0A016HBY0_BACFG;tr|A0A016G0N7|A0A016G0N7_BACFG;tr|A0A016EKF8|A0A016EKF8_BACFG;tr|A0A015ZPL3|A0A015ZPL3_BACFG;tr|A0A015YAW8|A0A015YAW8_BACFG;tr|A0A015XFL6|A0A015XFL6_BACFG;tr|A0A015SA42|A0A015SA42_BACFG;tr|A0A015RHU2|A0A015RHU2_BA…	tr|A0A016N586|A0A016N586_BACFG;tr|A0A016LM04|A0A016LM04_BACFG;tr|A0A016JE91|A0A016JE91_BACFG;tr|A0A016J0T4|A0A016J0T4_BACFG;tr|A0A016IK52|A0A016IK52_BACFG;tr|A0A016HBY0|A0A016HBY0_BACFG;tr|A0A016G0N7|A0A016G0N7_BACFG;tr|A0A016EKF8|A0A016EKF8_BACFG;tr|A0A015ZPL3|A0A015ZPL3_BACFG;tr|A0A015YAW8|A0A015YAW8_BACFG;tr|A0A015XFL6|A0A015XFL6_BACFG;tr|A0A015SA42|A0A015SA42_BACFG;tr|A0A015RHU2|A0A015RHU2_BA…	1;1;1;1;1;1;1;1;1;1;1;1;1;1;1;1;1;1;1;1;1;1	1;1;1;1;1;1;1;1;1;1;1;1;1;1;1;1;1;1;1;1;1;1	1;1;1;1;1;1;1;1;1;1;1;1;1;1;1;1;1;1;1;1;1;1	>tr|A0A016N586|A0A016N586_BACFG TonB-linked outer membrane , SusC/RagA family protein OS=Bacteroides fragilis str. 3783N1-6 GN=M119_3294 PE=3 SV=1;>tr|A0A016LM04|A0A016LM04_BACFG TonB-linked outer membrane , SusC/RagA family protein OS=Bacteroides fragilis	22	1	1	1	1	0	0	0	1	1	1	1	1	1	1	0	1	0	0	0	1	1	1	1	1	1	1	0	1	0	0	0	1	1	1	1	1	1	1	0	1.7	1.7	1.7	109.79
tr|A0A015R368|A0A015R368_BACFG;tr|K1GCQ2|K1GCQ2_BACFG;tr|K1FX83|K1FX83_BACFG;tr|I9B0V8|I9B0V8_BACFG;tr|F7LK93|F7LK93_9BACE;tr|A0A017NJI2|A0A017NJI2_BACFG;tr|A0A016ND18|A0A016ND18_BACFG;tr|A0A016LVD3|A0A016LVD3_BACFG;tr|A0A016K0T7|A0A016K0T7_BACFG;tr|A0A016IFP1|A0A016IFP1_BACFG;tr|A0A016IDB0|A0A016IDB0_BACFG;tr|A0A016I7T1|A0A016I7T1_BACFG;tr|A0A016ES95|A0A016ES95_BACFG;tr|A0A016EDG4|A0A016EDG4_BAC…	tr|A0A015R368|A0A015R368_BACFG;tr|K1GCQ2|K1GCQ2_BACFG;tr|K1FX83|K1FX83_BACFG;tr|I9B0V8|I9B0V8_BACFG;tr|F7LK93|F7LK93_9BACE;tr|A0A017NJI2|A0A017NJI2_BACFG;tr|A0A016ND18|A0A016ND18_BACFG;tr|A0A016LVD3|A0A016LVD3_BACFG;tr|A0A016K0T7|A0A016K0T7_BACFG;tr|A0A016IFP1|A0A016IFP1_BACFG;tr|A0A016IDB0|A0A016IDB0_BACFG;tr|A0A016I7T1|A0A016I7T1_BACFG;tr|A0A016ES95|A0A016ES95_BACFG;tr|A0A016EDG4|A0A016EDG4_BAC…	1;1;1;1;1;1;1;1;1;1;1;1;1;1;1;1;1;1;1;1;1;1;1;1;1	1;1;1;1;1;1;1;1;1;1;1;1;1;1;1;1;1;1;1;1;1;1;1;1;1	1;1;1;1;1;1;1;1;1;1;1;1;1;1;1;1;1;1;1;1;1;1;1;1;1	>tr|A0A015R368|A0A015R368_BACFG Outer membrane beta-barrel domain protein OS=Bacteroides fragilis str. 1007-1-F #8 GN=M101_0482 PE=4 SV=1;>tr|K1GCQ2|K1GCQ2_BACFG Uncharacterized protein OS=Bacteroides fragilis HMW 610 GN=HMPREF1203_03380 PE=4 SV=1;>tr|K1FX	25	1	1	1	1	0	1	0	0	1	1	1	1	1	0	0	1	0	1	0	0	1	1	1	1	1	0	0	1	0	1	0	0	1	1	1	1	1	0	0	8.3	8.3	8.3	22.974
tr|K1DWQ4|K1DWQ4_PSEAI;tr|U9FK33|U9FK33_PSEAI;tr|J6Z2G2|J6Z2G2_PSEAI;tr|A0A024RHY1|A0A024RHY1_9BURK;tr|W9UW28|W9UW28_BURPE;tr|G7HQZ6|G7HQZ6_9BURK;tr|F0GKE9|F0GKE9_9BURK;tr|B9B5G0|B9B5G0_9BURK;tr|A9K3T4|A9K3T4_BURML;tr|A5JBB0|A5JBB0_BURML;tr|A4LNT9|A4LNT9_BURPE;tr|A2WJB3|A2WJB3_9BURK;tr|A0A074KDV4|A0A074KDV4_BURPE;tr|A0A071M8I8|A0A071M8I8_9BURK;tr|Z2DGL2|Z2DGL2_PSEAI;tr|X7DC60|X7DC60_PSEAI;tr|X7CS…	tr|K1DWQ4|K1DWQ4_PSEAI;tr|U9FK33|U9FK33_PSEAI;tr|J6Z2G2|J6Z2G2_PSEAI;tr|A0A024RHY1|A0A024RHY1_9BURK;tr|W9UW28|W9UW28_BURPE;tr|G7HQZ6|G7HQZ6_9BURK;tr|F0GKE9|F0GKE9_9BURK;tr|B9B5G0|B9B5G0_9BURK;tr|A9K3T4|A9K3T4_BURML;tr|A5JBB0|A5JBB0_BURML;tr|A4LNT9|A4LNT9_BURPE;tr|A2WJB3|A2WJB3_9BURK;tr|A0A074KDV4|A0A074KDV4_BURPE;tr|A0A071M8I8|A0A071M8I8_9BURK;tr|Z2DGL2|Z2DGL2_PSEAI;tr|X7DC60|X7DC60_PSEAI;tr|X7CS…	1;1;1;1;1;1;1;1;1;1;1;1;1;1;1;1;1;1;1;1;1;1;1;1;1;1;1;1;1;1;1;1;1;1;1;1;1;1;1;1;1;1;1;1;1;1;1;1;1;1;1;1;1;1;1;1;1;1;1;1;1;1;1;1;1;1;1;1;1;1;1;1;1;1;1;1;1;1;1;1;1;1;1;1	1;1;1;1;1;1;1;1;1;1;1;1;1;1;1;1;1;1;1;1;1;1;1;1;1;1;1;1;1;1;1;1;1;1;1;1;1;1;1;1;1;1;1;1;1;1;1;1;1;1;1;1;1;1;1;1;1;1;1;1;1;1;1;1;1;1;1;1;1;1;1;1;1;1;1;1;1;1;1;1;1;1;1;1	1;1;1;1;1;1;1;1;1;1;1;1;1;1;1;1;1;1;1;1;1;1;1;1;1;1;1;1;1;1;1;1;1;1;1;1;1;1;1;1;1;1;1;1;1;1;1;1;1;1;1;1;1;1;1;1;1;1;1;1;1;1;1;1;1;1;1;1;1;1;1;1;1;1;1;1;1;1;1;1;1;1;1;1	>tr|K1DWQ4|K1DWQ4_PSEAI Short-chain dehydrogenase (Fragment) OS=Pseudomonas aeruginosa ATCC 25324 GN=PABE173_3393 PE=4 SV=1;>tr|U9FK33|U9FK33_PSEAI Short-chain dehydrogenase OS=Pseudomonas aeruginosa BL23 GN=Q077_03275 PE=4 SV=1;>tr|J6Z2G2|J6Z2G2_PSEAI Sho	84	1	1	1	1	1	1	1	1	1	1	1	1	1	1	1	1	1	1	1	1	1	1	1	1	1	1	1	1	1	1	1	1	1	1	1	1	1	1	1	10.1	10.1	10.1	14.066
tr|I1WCG9|I1WCG9_LISMN;tr|Q83UR3|Q83UR3_LISMN;tr|U1DHR4|U1DHR4_ENTGA;tr|B8X1V8|B8X1V8_LISMN;tr|Q4U3K6|Q4U3K6_LISSE;tr|S1RNB8|S1RNB8_9ENTE;tr|K6QQL9|K6QQL9_LACCA;tr|X0FBV8|X0FBV8_LISMN;tr|X0ED90|X0ED90_LISMN;tr|X0ECJ7|X0ECJ7_LISMN;tr|X0DFN7|X0DFN7_LISMN;tr|W8WW88|W8WW88_LISMN;tr|W6PR33|W6PR33_LISMN;tr|U1WHM2|U1WHM2_LISMN;tr|Q4ESA5|Q4ESA5_LISMN;tr|D4Q4W2|D4Q4W2_LISMN;tr|D4PKE1|D4PKE1_LISMN;tr|C8K8K…	tr|I1WCG9|I1WCG9_LISMN;tr|Q83UR3|Q83UR3_LISMN;tr|U1DHR4|U1DHR4_ENTGA;tr|B8X1V8|B8X1V8_LISMN;tr|Q4U3K6|Q4U3K6_LISSE;tr|S1RNB8|S1RNB8_9ENTE;tr|K6QQL9|K6QQL9_LACCA;tr|X0FBV8|X0FBV8_LISMN;tr|X0ED90|X0ED90_LISMN;tr|X0ECJ7|X0ECJ7_LISMN;tr|X0DFN7|X0DFN7_LISMN;tr|W8WW88|W8WW88_LISMN;tr|W6PR33|W6PR33_LISMN;tr|U1WHM2|U1WHM2_LISMN;tr|Q4ESA5|Q4ESA5_LISMN;tr|D4Q4W2|D4Q4W2_LISMN;tr|D4PKE1|D4PKE1_LISMN;tr|C8K8K…	1;1;1;1;1;1;1;1;1;1;1;1;1;1;1;1;1;1;1;1;1;1;1;1;1;1;1;1;1;1;1;1;1;1;1;1;1;1;1;1;1;1;1;1;1;1;1;1;1;1;1;1;1;1;1;1;1;1;1;1;1;1;1;1;1;1;1;1;1;1;1;1;1;1;1;1;1;1;1;1;1;1;1;1;1;1;1;1;1;1;1;1;1;1;1;1;1;1;1;1;1;1;1;1;1;1;1;1;1;1;1;1;1;1;1;1;1;1;1;1;1;1;1;1;1;1;1;1;1;1;1;1;1;1;1;1;1;1;1;1;1;1;1;1;1;1;1;1;1;1;1;1;1;1;1;1;1;1;1;1;1;1;1;1;1;1;1;1;1;1;1;1;1;1;1;1;1;1;1;1;1;1;1;1;1;1;1;1;1;1;1;1;1;1;1;1;1;1;1;1…	1;1;1;1;1;1;1;1;1;1;1;1;1;1;1;1;1;1;1;1;1;1;1;1;1;1;1;1;1;1;1;1;1;1;1;1;1;1;1;1;1;1;1;1;1;1;1;1;1;1;1;1;1;1;1;1;1;1;1;1;1;1;1;1;1;1;1;1;1;1;1;1;1;1;1;1;1;1;1;1;1;1;1;1;1;1;1;1;1;1;1;1;1;1;1;1;1;1;1;1;1;1;1;1;1;1;1;1;1;1;1;1;1;1;1;1;1;1;1;1;1;1;1;1;1;1;1;1;1;1;1;1;1;1;1;1;1;1;1;1;1;1;1;1;1;1;1;1;1;1;1;1;1;1;1;1;1;1;1;1;1;1;1;1;1;1;1;1;1;1;1;1;1;1;1;1;1;1;1;1;1;1;1;1;1;1;1;1;1;1;1;1;1;1;1;1;1;1;1;1…	1;1;1;1;1;1;1;1;1;1;1;1;1;1;1;1;1;1;1;1;1;1;1;1;1;1;1;1;1;1;1;1;1;1;1;1;1;1;1;1;1;1;1;1;1;1;1;1;1;1;1;1;1;1;1;1;1;1;1;1;1;1;1;1;1;1;1;1;1;1;1;1;1;1;1;1;1;1;1;1;1;1;1;1;1;1;1;1;1;1;1;1;1;1;1;1;1;1;1;1;1;1;1;1;1;1;1;1;1;1;1;1;1;1;1;1;1;1;1;1;1;1;1;1;1;1;1;1;1;1;1;1;1;1;1;1;1;1;1;1;1;1;1;1;1;1;1;1;1;1;1;1;1;1;1;1;1;1;1;1;1;1;1;1;1;1;1;1;1;1;1;1;1;1;1;1;1;1;1;1;1;1;1;1;1;1;1;1;1;1;1;1;1;1;1;1;1;1;1;1…	>tr|I1WCG9|I1WCG9_LISMN LisR (Fragment) OS=Listeria monocytogenes GN=lisR PE=4 SV=1;>tr|Q83UR3|Q83UR3_LISMN LisR (Fragment) OS=Listeria monocytogenes GN=lisR PE=4 SV=1;>tr|U1DHR4|U1DHR4_ENTGA Uncharacterized protein (Fragment) OS=Enterococcus gallinarum EG	293	1	1	1	1	0	0	0	1	0	0	0	0	0	0	0	1	0	0	0	1	0	0	0	0	0	0	0	1	0	0	0	1	0	0	0	0	0	0	0	16.2	16.2	16.2	17.458
tr|M7A1T9|M7A1T9_LEPIR;tr|M3I0Q9|M3I0Q9_LEPIT;tr|M3H0A6|M3H0A6_LEPIR;tr|U5LMQ5|U5LMQ5_RICHE;tr|C0BGE8|C0BGE8_FLABM;tr|M6VRZ7|M6VRZ7_9LEPT;tr|M6UM26|M6UM26_9LEPT;tr|M6SC39|M6SC39_9LEPT;tr|M6GT45|M6GT45_9LEPT;tr|M5ZIY8|M5ZIY8_9LEPT;tr|M5UQD3|M5UQD3_9LEPT;tr|K6IBF9|K6IBF9_9LEPT;tr|K2Q0P8|K2Q0P8_9FLAO;tr|I3C850|I3C850_9FLAO;tr|C0BMC5|C0BMC5_9BACT;tr|X5KW98|X5KW98_9FLAO;tr|S7VBL9|S7VBL9_9BACT;tr|S3V4G…	tr|M7A1T9|M7A1T9_LEPIR;tr|M3I0Q9|M3I0Q9_LEPIT;tr|M3H0A6|M3H0A6_LEPIR;tr|U5LMQ5|U5LMQ5_RICHE;tr|C0BGE8|C0BGE8_FLABM;tr|M6VRZ7|M6VRZ7_9LEPT;tr|M6UM26|M6UM26_9LEPT;tr|M6SC39|M6SC39_9LEPT;tr|M6GT45|M6GT45_9LEPT;tr|M5ZIY8|M5ZIY8_9LEPT;tr|M5UQD3|M5UQD3_9LEPT;tr|K6IBF9|K6IBF9_9LEPT;tr|K2Q0P8|K2Q0P8_9FLAO;tr|I3C850|I3C850_9FLAO;tr|C0BMC5|C0BMC5_9BACT;tr|X5KW98|X5KW98_9FLAO;tr|S7VBL9|S7VBL9_9BACT;tr|S3V4G…	1;1;1;1;1;1;1;1;1;1;1;1;1;1;1;1;1;1;1;1;1;1;1;1;1;1;1;1;1;1;1;1;1;1;1;1;1;1;1;1;1;1;1;1;1;1;1;1;1;1;1;1;1;1;1;1;1;1;1;1;1;1;1;1;1;1;1;1;1;1;1;1;1	1;1;1;1;1;1;1;1;1;1;1;1;1;1;1;1;1;1;1;1;1;1;1;1;1;1;1;1;1;1;1;1;1;1;1;1;1;1;1;1;1;1;1;1;1;1;1;1;1;1;1;1;1;1;1;1;1;1;1;1;1;1;1;1;1;1;1;1;1;1;1;1;1	1;1;1;1;1;1;1;1;1;1;1;1;1;1;1;1;1;1;1;1;1;1;1;1;1;1;1;1;1;1;1;1;1;1;1;1;1;1;1;1;1;1;1;1;1;1;1;1;1;1;1;1;1;1;1;1;1;1;1;1;1;1;1;1;1;1;1;1;1;1;1;1;1	>tr|M7A1T9|M7A1T9_LEPIR Citrate (Si)-synthase domain protein OS=Leptospira interrogans serovar Pyrogenes str. 200701872 GN=LEP1GSC124_0238 PE=3 SV=1;>tr|M3I0Q9|M3I0Q9_LEPIT Citrate (Si)-synthase domain protein OS=Leptospira interrogans serovar Copenhageni	73	1	1	1	0	1	1	1	1	0	0	0	0	0	0	1	0	1	1	1	1	0	0	0	0	0	0	1	0	1	1	1	1	0	0	0	0	0	0	1	19.7	19.7	19.7	8.8383
tr|W4F8K5|W4F8K5_9BACL;tr|R7ZA14|R7ZA14_LYSSH;tr|K9AI64|K9AI64_9BACI;tr|D7WZP2|D7WZP2_9BACI;tr|A0A024QGW4|A0A024QGW4_9BACI	tr|W4F8K5|W4F8K5_9BACL;tr|R7ZA14|R7ZA14_LYSSH;tr|K9AI64|K9AI64_9BACI;tr|D7WZP2|D7WZP2_9BACI;tr|A0A024QGW4|A0A024QGW4_9BACI	1;1;1;1;1	1;1;1;1;1	1;1;1;1;1	>tr|W4F8K5|W4F8K5_9BACL 30S ribosomal protein S7 OS=Viridibacillus arenosi FSL R5-213 GN=rpsG PE=3 SV=1;>tr|R7ZA14|R7ZA14_LYSSH 30S ribosomal protein S7 OS=Lysinibacillus sphaericus OT4b.31 GN=rpsG PE=3 SV=1;>tr|K9AI64|K9AI64_9BACI 30S ribosomal protein S7	5	1	1	1	0	0	0	0	1	1	0	0	1	1	1	1	0	0	0	0	1	1	0	0	1	1	1	1	0	0	0	0	1	1	0	0	1	1	1	1	10.9	10.9	10.9	17.86
tr|A0A024QP49|A0A024QP49_MYCNE	tr|A0A024QP49|A0A024QP49_MYCNE	1	1	1	>tr|A0A024QP49|A0A024QP49_MYCNE MmpL4 protein OS=Mycobacterium neoaurum GN=BN1047_01597 PE=4 SV=1	1	1	1	1	1	0	0	0	1	1	1	0	1	0	1	1	1	0	0	0	1	1	1	0	1	0	1	1	1	0	0	0	1	1	1	0	1	0	1	1	1.1	1.1	1.1	105.91
tr|W8AVM4|W8AVM4_9NOCA;tr|A0A034UGQ7|A0A034UGQ7_9NOCA	tr|W8AVM4|W8AVM4_9NOCA;tr|A0A034UGQ7|A0A034UGQ7_9NOCA	1;1	1;1	1;1	>tr|W8AVM4|W8AVM4_9NOCA ABC transporter ATP-binding protein OS=Nocardia seriolae N-2927 GN=NS07_contig00166-0009 PE=3 SV=1;>tr|A0A034UGQ7|A0A034UGQ7_9NOCA Putative ABC transporter ATP-binding protein OS=Nocardia brasiliensis NBRC 14402 GN=NBRGN_070_00360 P	2	1	1	1	1	0	0	0	1	1	1	1	1	0	1	1	1	0	0	0	1	1	1	1	1	0	1	1	1	0	0	0	1	1	1	1	1	0	1	1	2.5	2.5	2.5	33.535
tr|D9WV53|D9WV53_9ACTO;tr|G7H0L8|G7H0L8_9ACTO;tr|A0A034UM53|A0A034UM53_9NOCA	tr|D9WV53|D9WV53_9ACTO;tr|G7H0L8|G7H0L8_9ACTO;tr|A0A034UM53|A0A034UM53_9NOCA	1;1;1	1;1;1	1;1;1	>tr|D9WV53|D9WV53_9ACTO Chaperone protein HtpG OS=Streptomyces himastatinicus ATCC 53653 GN=htpG PE=3 SV=1;>tr|G7H0L8|G7H0L8_9ACTO Chaperone protein HtpG OS=Gordonia araii NBRC 100433 GN=htpG PE=3 SV=1;>tr|A0A034UM53|A0A034UM53_9NOCA Chaperone protein HtpG	3	1	1	1	1	1	1	1	1	1	1	1	1	1	1	1	1	1	1	1	1	1	1	1	1	1	1	1	1	1	1	1	1	1	1	1	1	1	1	1	2.2	2.2	2.2	73.238
tr|A0A037ZF65|A0A037ZF65_9RHOB	tr|A0A037ZF65|A0A037ZF65_9RHOB	2	1	1	>tr|A0A037ZF65|A0A037ZF65_9RHOB ATP synthase subunit beta OS=Actibacterium mucosum KCTC 23349 GN=atpD PE=3 SV=1	1	2	1	1	1	0	1	0	1	1	1	1	2	1	1	1	0	0	0	0	0	0	0	0	1	0	0	0	0	0	0	0	0	0	0	0	1	0	0	0	10.8	7.8	7.8	50.509
tr|A0A038G3X2|A0A038G3X2_9BRAD;tr|R4Z446|R4Z446_9ACTN	tr|A0A038G3X2|A0A038G3X2_9BRAD;tr|R4Z446|R4Z446_9ACTN	1;1	1;1	1;1	>tr|A0A038G3X2|A0A038G3X2_9BRAD Aldehyde dehydrogenase OS=Bradyrhizobium diazoefficiens SEMIA 5080 GN=putA PE=3 SV=1;>tr|R4Z446|R4Z446_9ACTN Putative aldehyde dehydrogenase OS=Candidatus Microthrix parvicella RN1 GN=dhaS PE=3 SV=1	2	1	1	1	0	1	1	1	0	0	1	1	1	0	0	1	0	1	1	1	0	0	1	1	1	0	0	1	0	1	1	1	0	0	1	1	1	0	0	1	3	3	3	52.536
tr|W4U4A3|W4U4A3_PROAA;tr|W4TW44|W4TW44_PROAA;tr|V5D127|V5D127_PROAA;tr|V5CN46|V5CN46_PROAA;tr|U7MAY1|U7MAY1_9ACTO;tr|U7JRU1|U7JRU1_9ACTO;tr|U7IZJ9|U7IZJ9_9ACTO;tr|U7IVH9|U7IVH9_9ACTO;tr|U7IH45|U7IH45_9ACTO;tr|S3WX54|S3WX54_9ACTO;tr|F3NZU1|F3NZU1_9ACTO;tr|F3CRU9|F3CRU9_PROAA;tr|F1VNB5|F1VNB5_PROAA;tr|F1VDS6|F1VDS6_PROAA;tr|F1UG79|F1UG79_PROAA;tr|E6EB81|E6EB81_PROAA;tr|E6DWE6|E6DWE6_PROAA;tr|E6CBZ…	tr|W4U4A3|W4U4A3_PROAA;tr|W4TW44|W4TW44_PROAA;tr|V5D127|V5D127_PROAA;tr|V5CN46|V5CN46_PROAA;tr|U7MAY1|U7MAY1_9ACTO;tr|U7JRU1|U7JRU1_9ACTO;tr|U7IZJ9|U7IZJ9_9ACTO;tr|U7IVH9|U7IVH9_9ACTO;tr|U7IH45|U7IH45_9ACTO;tr|S3WX54|S3WX54_9ACTO;tr|F3NZU1|F3NZU1_9ACTO;tr|F3CRU9|F3CRU9_PROAA;tr|F1VNB5|F1VNB5_PROAA;tr|F1VDS6|F1VDS6_PROAA;tr|F1UG79|F1UG79_PROAA;tr|E6EB81|E6EB81_PROAA;tr|E6DWE6|E6DWE6_PROAA;tr|E6CBZ…	1;1;1;1;1;1;1;1;1;1;1;1;1;1;1;1;1;1;1;1;1;1;1;1;1;1;1;1;1	1;1;1;1;1;1;1;1;1;1;1;1;1;1;1;1;1;1;1;1;1;1;1;1;1;1;1;1;1	1;1;1;1;1;1;1;1;1;1;1;1;1;1;1;1;1;1;1;1;1;1;1;1;1;1;1;1;1	>tr|W4U4A3|W4U4A3_PROAA Glyceraldehyde-3-phosphate dehydrogenase OS=Propionibacterium acnes JCM 18918 GN=JCM18918_1112 PE=3 SV=1;>tr|W4TW44|W4TW44_PROAA Glyceraldehyde-3-phosphate dehydrogenase OS=Propionibacterium acnes JCM 18916 GN=JCM18916_2040 PE=3 SV=	29	1	1	1	1	1	1	1	1	1	1	1	1	1	1	1	1	1	1	1	1	1	1	1	1	1	1	1	1	1	1	1	1	1	1	1	1	1	1	1	4.2	4.2	4.2	35.977
tr|A0A060BRQ7|A0A060BRQ7_9CHLB	tr|A0A060BRQ7|A0A060BRQ7_9CHLB	1	1	1	>tr|A0A060BRQ7|A0A060BRQ7_9CHLB CAZy families GT41 protein (Fragment) OS=uncultured Pelodictyon sp. PE=4 SV=1	1	1	1	1	1	1	1	0	1	0	0	0	1	0	0	1	1	1	1	0	1	0	0	0	1	0	0	1	1	1	1	0	1	0	0	0	1	0	0	1	16.5	16.5	16.5	12.406
tr|A0A060CES6|A0A060CES6_9BACT	tr|A0A060CES6|A0A060CES6_9BACT	1	1	1	>tr|A0A060CES6|A0A060CES6_9BACT Sucrose_synth (Fragment) OS=uncultured bacterium PE=4 SV=1	1	1	1	1	0	1	1	0	0	0	0	0	0	0	0	0	0	1	1	0	0	0	0	0	0	0	0	0	0	1	1	0	0	0	0	0	0	0	0	0	31.1	31.1	31.1	7.0679
tr|A0A060CF18|A0A060CF18_9BACT;tr|A0A060C5L8|A0A060C5L8_9BACT	tr|A0A060CF18|A0A060CF18_9BACT	3;1	3;1	3;1	>tr|A0A060CF18|A0A060CF18_9BACT Ubiquitin (Fragment) OS=uncultured bacterium PE=4 SV=1	2	3	3	3	3	1	1	1	3	3	3	1	1	1	1	1	3	1	1	1	3	3	3	1	1	1	1	1	3	1	1	1	3	3	3	1	1	1	1	1	49	49	49	5.5914
tr|A0A060RKY2|A0A060RKY2_9STRE	tr|A0A060RKY2|A0A060RKY2_9STRE	1	1	1	>tr|A0A060RKY2|A0A060RKY2_9STRE Putative Nadp Dependent Aldehyde Dehydrogenase OS=Streptococcus gallolyticus GN=BN963_SGAL_01514 PE=4 SV=1	1	1	1	1	0	0	0	0	1	0	0	0	0	0	0	0	0	0	0	0	1	0	0	0	0	0	0	0	0	0	0	0	1	0	0	0	0	0	0	0	3.2	3.2	3.2	51.036
tr|S2QZC3|S2QZC3_LACPA;tr|K0NYK4|K0NYK4_9LACO;tr|I7L387|I7L387_LEUPS;tr|R0EQ07|R0EQ07_PEDAC;tr|H3RN32|H3RN32_9LACO;tr|S2LD49|S2LD49_LACPA;tr|F0HWE7|F0HWE7_LACDL;tr|A0A062XCX7|A0A062XCX7_LEUPS;tr|A0A061CLG1|A0A061CLG1_LACDL;tr|T0S3N7|T0S3N7_LEUMC;tr|S2Q579|S2Q579_LACPA;tr|K6QW82|K6QW82_LACCA;tr|C9M157|C9M157_LACHE;tr|A0A061BU31|A0A061BU31_LACDE;tr|C2GPD2|C2GPD2_LACRE;tr|A0A061BU80|A0A061BU80_LACDE	tr|S2QZC3|S2QZC3_LACPA;tr|K0NYK4|K0NYK4_9LACO;tr|I7L387|I7L387_LEUPS;tr|R0EQ07|R0EQ07_PEDAC;tr|H3RN32|H3RN32_9LACO;tr|S2LD49|S2LD49_LACPA;tr|F0HWE7|F0HWE7_LACDL;tr|A0A062XCX7|A0A062XCX7_LEUPS;tr|A0A061CLG1|A0A061CLG1_LACDL;tr|T0S3N7|T0S3N7_LEUMC;tr|S2Q579|S2Q579_LACPA;tr|K6QW82|K6QW82_LACCA;tr|C9M157|C9M157_LACHE;tr|A0A061BU31|A0A061BU31_LACDE;tr|C2GPD2|C2GPD2_LACRE;tr|A0A061BU80|A0A061BU80_LACDE	1;1;1;1;1;1;1;1;1;1;1;1;1;1;1;1	1;1;1;1;1;1;1;1;1;1;1;1;1;1;1;1	1;1;1;1;1;1;1;1;1;1;1;1;1;1;1;1	>tr|S2QZC3|S2QZC3_LACPA Cation transport ATPase (Fragment) OS=Lactobacillus paracasei subsp. paracasei Lpp126 GN=Lpp126_17519 PE=4 SV=1;>tr|K0NYK4|K0NYK4_9LACO Copper-exporting ATPase OS=Lactobacillus equicursoris CIP 110162 GN=BN147_09540 PE=3 SV=1;>tr|I7	16	1	1	1	0	0	0	0	1	0	0	0	0	1	0	0	0	0	0	0	1	0	0	0	0	1	0	0	0	0	0	0	1	0	0	0	0	1	0	0	8.6	8.6	8.6	24.42
tr|A0A061MVJ9|A0A061MVJ9_AGRRH	tr|A0A061MVJ9|A0A061MVJ9_AGRRH	1	1	1	>tr|A0A061MVJ9|A0A061MVJ9_AGRRH 3-phosphoshikimate 1-carboxyvinyltransferase OS=Rhizobium rhizogenes NBRC 13257 GN=aroA PE=4 SV=1	1	1	1	1	1	1	1	1	1	1	1	1	1	1	1	1	1	1	1	1	1	1	1	1	1	1	1	1	1	1	1	1	1	1	1	1	1	1	1	1	3.3	3.3	3.3	47.799
tr|A0A061NAR6|A0A061NAR6_9BACL	tr|A0A061NAR6|A0A061NAR6_9BACL	1	1	1	>tr|A0A061NAR6|A0A061NAR6_9BACL Sodium-dependent phosphate transporter OS=Geomicrobium sp. JCM 19055 GN=JCM19055_2747 PE=4 SV=1	1	1	1	1	0	0	0	0	0	0	0	0	1	0	0	0	0	0	0	0	0	0	0	0	1	0	0	0	0	0	0	0	0	0	0	0	1	0	0	0	3.9	3.9	3.9	43.447
tr|K2MP58|K2MP58_9PROT;tr|A0A061QDL2|A0A061QDL2_9PROT	tr|K2MP58|K2MP58_9PROT;tr|A0A061QDL2|A0A061QDL2_9PROT	2;2	2;2	2;2	>tr|K2MP58|K2MP58_9PROT Dihydrolipoyl dehydrogenase OS=Thalassospira xiamenensis M-5 = DSM 17429 GN=TH3_04849 PE=3 SV=1;>tr|A0A061QDL2|A0A061QDL2_9PROT Dihydrolipoyl dehydrogenase 1, mitochondrial OS=alpha proteobacterium Q-1 GN=LPD1 PE=4 SV=1	2	2	2	2	0	1	1	1	1	1	1	0	1	0	1	2	0	1	1	1	1	1	1	0	1	0	1	2	0	1	1	1	1	1	1	0	1	0	1	2	3.6	3.6	3.6	49.611
tr|A0A062X3Y2|A0A062X3Y2_9LACO;tr|Q8KMR8|Q8KMR8_9LACO	tr|A0A062X3Y2|A0A062X3Y2_9LACO;tr|Q8KMR8|Q8KMR8_9LACO	3;2	1;1	1;1	>tr|A0A062X3Y2|A0A062X3Y2_9LACO Translation elongation factor Tu, tuf OS=Lactobacillus animalis GN=Lani381_1621 PE=4 SV=1;>tr|Q8KMR8|Q8KMR8_9LACO Putative elongation factor Tu (Fragment) OS=Lactobacillus animalis GN=tuf PE=2 SV=1	2	3	1	1	3	2	3	3	3	2	2	0	0	1	3	2	1	1	1	1	1	1	1	0	0	0	1	1	1	1	1	1	1	1	1	0	0	0	1	1	11.9	4.1	4.1	43.412
tr|D7V6X3|D7V6X3_9LACO;tr|A0A063ARC9|A0A063ARC9_9LACO	tr|D7V6X3|D7V6X3_9LACO;tr|A0A063ARC9|A0A063ARC9_9LACO	1;1	1;1	1;1	>tr|D7V6X3|D7V6X3_9LACO Phosphoenolpyruvate-dependent sugar phosphotransferase system, EIIA 2 OS=Lactobacillus gasseri JV-V03 GN=fruA PE=4 SV=1;>tr|A0A063ARC9|A0A063ARC9_9LACO PTS fructose transporter subunit IIC OS=Lactobacillus gasseri K7 GN=LK7_009195 P	2	1	1	1	0	0	0	0	0	0	0	0	0	0	0	1	0	0	0	0	0	0	0	0	0	0	0	1	0	0	0	0	0	0	0	0	0	0	0	1	2.3	2.3	2.3	70.768
tr|N2AM20|N2AM20_9LACO;tr|I7L5W4|I7L5W4_9LACO;tr|E3R1J1|E3R1J1_9LACO;tr|D7V622|D7V622_9LACO;tr|A0A063AUY8|A0A063AUY8_9LACO;tr|C7XJV6|C7XJV6_9LACO;tr|C2HKE9|C2HKE9_LACAI;tr|U6F006|U6F006_LACHE;tr|F3MKN8|F3MKN8_LACHE;sp|P30901|LDHD_LACHE;tr|C9M0H4|C9M0H4_LACHE;tr|U2HYJ2|U2HYJ2_9LACO;tr|D0DZ64|D0DZ64_9LACO	tr|N2AM20|N2AM20_9LACO;tr|I7L5W4|I7L5W4_9LACO;tr|E3R1J1|E3R1J1_9LACO;tr|D7V622|D7V622_9LACO;tr|A0A063AUY8|A0A063AUY8_9LACO;tr|C7XJV6|C7XJV6_9LACO;tr|C2HKE9|C2HKE9_LACAI;tr|U6F006|U6F006_LACHE;tr|F3MKN8|F3MKN8_LACHE;sp|P30901|LDHD_LACHE;tr|C9M0H4|C9M0H4_LACHE	4;4;4;4;4;4;4;3;3;3;3;1;1	4;4;4;4;4;4;4;3;3;3;3;1;1	4;4;4;4;4;4;4;3;3;3;3;1;1	>tr|N2AM20|N2AM20_9LACO D-lactate dehydrogenase OS=Lactobacillus sp. ASF360 GN=C821_00215 PE=3 SV=1;>tr|I7L5W4|I7L5W4_9LACO D-lactate dehydrogenase OS=Lactobacillus hominis CRBIP 24.179 GN=BN55_09635 PE=3 SV=1;>tr|E3R1J1|E3R1J1_9LACO D-lactate dehydrogenas	13	4	4	4	4	0	0	0	4	1	0	0	1	1	0	3	4	0	0	0	4	1	0	0	1	1	0	3	4	0	0	0	4	1	0	0	1	1	0	3	19.9	19.9	19.9	37.728
tr|D7V6M7|D7V6M7_9LACO;tr|A0A063AWN2|A0A063AWN2_9LACO	tr|D7V6M7|D7V6M7_9LACO;tr|A0A063AWN2|A0A063AWN2_9LACO	3;3	3;3	3;3	>tr|D7V6M7|D7V6M7_9LACO Putative phage head-tail adaptor OS=Lactobacillus gasseri JV-V03 GN=HMPREF0514_11929 PE=4 SV=1;>tr|A0A063AWN2|A0A063AWN2_9LACO Sugar ABC transporter substrate-binding protein OS=Lactobacillus gasseri K7 GN=LK7_008705 PE=4 SV=1	2	3	3	3	0	0	0	0	0	0	0	0	0	0	0	3	0	0	0	0	0	0	0	0	0	0	0	3	0	0	0	0	0	0	0	0	0	0	0	3	16.4	16.4	16.4	47.765
tr|D7V742|D7V742_9LACO;tr|A0A063AWP4|A0A063AWP4_9LACO	tr|D7V742|D7V742_9LACO;tr|A0A063AWP4|A0A063AWP4_9LACO	1;1	1;1	1;1	>tr|D7V742|D7V742_9LACO Nicotinamide mononucleotide transporter PnuC OS=Lactobacillus gasseri JV-V03 GN=pnuC PE=4 SV=1;>tr|A0A063AWP4|A0A063AWP4_9LACO Membrane protein OS=Lactobacillus gasseri K7 GN=LK7_008780 PE=4 SV=1	2	1	1	1	0	0	0	0	0	0	0	0	0	0	0	1	0	0	0	0	0	0	0	0	0	0	0	1	0	0	0	0	0	0	0	0	0	0	0	1	3.9	3.9	3.9	29.039
tr|F3MLU7|F3MLU7_LACHE;tr|C9LZC8|C9LZC8_LACHE;tr|A4ZH36|A4ZH36_LACHE;tr|D7V418|D7V418_9LACO;tr|A0A063AZ09|A0A063AZ09_9LACO	tr|F3MLU7|F3MLU7_LACHE;tr|C9LZC8|C9LZC8_LACHE;tr|A4ZH36|A4ZH36_LACHE;tr|D7V418|D7V418_9LACO;tr|A0A063AZ09|A0A063AZ09_9LACO	1;1;1;1;1	1;1;1;1;1	1;1;1;1;1	>tr|F3MLU7|F3MLU7_LACHE Oligopeptide ABC trasporter substrate binding protein OS=Lactobacillus helveticus MTCC 5463 GN=AAULH_08026 PE=4 SV=1;>tr|C9LZC8|C9LZC8_LACHE ABC transporter, substrate-binding protein, family 5 OS=Lactobacillus helveticus DSM 20075	5	1	1	1	1	0	1	1	1	1	1	0	1	1	1	1	1	0	1	1	1	1	1	0	1	1	1	1	1	0	1	1	1	1	1	0	1	1	1	1	3.6	3.6	3.6	57.988
tr|D7V310|D7V310_9LACO;tr|A0A063AZQ6|A0A063AZQ6_9LACO;tr|N1ZZD6|N1ZZD6_9LACO;tr|C7XIE2|C7XIE2_9LACO;tr|U6F7J8|U6F7J8_LACHE;tr|F3MKY6|F3MKY6_LACHE;tr|C9M005|C9M005_LACHE;tr|C2HP60|C2HP60_LACAI;tr|Q8KQE2|Q8KQE2_LACDE;tr|E3BTG1|E3BTG1_9LACO;tr|E1NW70|E1NW70_9LACO;tr|I7KGU1|I7KGU1_9LACO;tr|K0NWZ8|K0NWZ8_9LACO;tr|F0HYA8|F0HYA8_LACDL;tr|A0A061CD64|A0A061CD64_LACDL;tr|A0A061BX14|A0A061BX14_LACDE;tr|A0A0…	tr|D7V310|D7V310_9LACO;tr|A0A063AZQ6|A0A063AZQ6_9LACO;tr|N1ZZD6|N1ZZD6_9LACO;tr|C7XIE2|C7XIE2_9LACO;tr|U6F7J8|U6F7J8_LACHE;tr|F3MKY6|F3MKY6_LACHE;tr|C9M005|C9M005_LACHE;tr|C2HP60|C2HP60_LACAI	3;3;2;2;2;2;2;2;1;1;1;1;1;1;1;1;1;1;1	3;3;2;2;2;2;2;2;1;1;1;1;1;1;1;1;1;1;1	3;3;2;2;2;2;2;2;1;1;1;1;1;1;1;1;1;1;1	>tr|D7V310|D7V310_9LACO Putative ribosomal protein S1 OS=Lactobacillus gasseri JV-V03 GN=rpsA PE=4 SV=1;>tr|A0A063AZQ6|A0A063AZQ6_9LACO 30S ribosomal protein S1 OS=Lactobacillus gasseri K7 GN=LK7_006295 PE=4 SV=1;>tr|N1ZZD6|N1ZZD6_9LACO Ribosomal protein S	19	3	3	3	1	1	2	2	1	1	0	1	1	1	1	3	1	1	2	2	1	1	0	1	1	1	1	3	1	1	2	2	1	1	0	1	1	1	1	3	13.8	13.8	13.8	43.543
tr|A0A063B3W1|A0A063B3W1_9LACO	tr|A0A063B3W1|A0A063B3W1_9LACO	5	5	2	>tr|A0A063B3W1|A0A063B3W1_9LACO Peptide ABC transporter substrate-binding protein OS=Lactobacillus gasseri K7 GN=LK7_008880 PE=4 SV=1	1	5	5	2	0	0	0	0	0	0	0	0	0	0	0	5	0	0	0	0	0	0	0	0	0	0	0	5	0	0	0	0	0	0	0	0	0	0	0	2	13.5	13.5	6.3	65.906
tr|D7V6C4|D7V6C4_9LACO;tr|A0A063B7T3|A0A063B7T3_9LACO	tr|D7V6C4|D7V6C4_9LACO;tr|A0A063B7T3|A0A063B7T3_9LACO	1;1	1;1	1;1	>tr|D7V6C4|D7V6C4_9LACO ABC transporter, solute-binding protein OS=Lactobacillus gasseri JV-V03 GN=HMPREF0514_11674 PE=4 SV=1;>tr|A0A063B7T3|A0A063B7T3_9LACO Sugar ABC transporter substrate-binding protein OS=Lactobacillus gasseri K7 GN=LK7_000225 PE=4 SV=	2	1	1	1	0	0	0	0	0	0	0	0	0	0	0	1	0	0	0	0	0	0	0	0	0	0	0	1	0	0	0	0	0	0	0	0	0	0	0	1	4.8	4.8	4.8	46.137
tr|F8KBY4|F8KBY4_LACRE;tr|E3C6N8|E3C6N8_9LACO;tr|C8P846|C8P846_9LACO;tr|C7XU23|C7XU23_9LACO;tr|C2GQM5|C2GQM5_LACRE;tr|C0Z163|C0Z163_LACRE;tr|C2ESC4|C2ESC4_9LACO;tr|U2NX33|U2NX33_LACBR;tr|A0A063BDR1|A0A063BDR1_9LACO;tr|C2D4J2|C2D4J2_LACBR;tr|C0XLQ0|C0XLQ0_LACHI	tr|F8KBY4|F8KBY4_LACRE;tr|E3C6N8|E3C6N8_9LACO;tr|C8P846|C8P846_9LACO;tr|C7XU23|C7XU23_9LACO;tr|C2GQM5|C2GQM5_LACRE;tr|C0Z163|C0Z163_LACRE;tr|C2ESC4|C2ESC4_9LACO;tr|U2NX33|U2NX33_LACBR;tr|A0A063BDR1|A0A063BDR1_9LACO;tr|C2D4J2|C2D4J2_LACBR;tr|C0XLQ0|C0XLQ0_LACHI	1;1;1;1;1;1;1;1;1;1;1	1;1;1;1;1;1;1;1;1;1;1	1;1;1;1;1;1;1;1;1;1;1	>tr|F8KBY4|F8KBY4_LACRE Pyruvate kinase OS=Lactobacillus reuteri ATCC 53608 GN=LRATCC53608_0213 PE=3 SV=1;>tr|E3C6N8|E3C6N8_9LACO Pyruvate kinase OS=Lactobacillus oris PB013-T2-3 GN=pyk PE=3 SV=1;>tr|C8P846|C8P846_9LACO Pyruvate kinase OS=Lactobacillus ant	11	1	1	1	0	0	0	0	1	0	0	0	0	0	0	1	0	0	0	0	1	0	0	0	0	0	0	1	0	0	0	0	1	0	0	0	0	0	0	1	3.6	3.6	3.6	51.825
tr|A0A068EXP9|A0A068EXP9_9RHIZ	tr|A0A068EXP9|A0A068EXP9_9RHIZ	2	1	1	>tr|A0A068EXP9|A0A068EXP9_9RHIZ ATP synthase beta subunit (Fragment) OS=Rhizobium sp. BAMJOUST GN=atpD PE=4 SV=1	1	2	1	1	1	2	1	1	1	1	1	1	1	2	1	1	0	1	0	0	0	0	0	0	0	1	0	0	0	1	0	0	0	0	0	0	0	1	0	0	20.3	10.2	10.2	13.496
tr|A0A072NF06|A0A072NF06_BACAZ	tr|A0A072NF06|A0A072NF06_BACAZ	1	1	1	>tr|A0A072NF06|A0A072NF06_BACAZ Site-specific recombinase XerD OS=Bacillus azotoformans MEV2011 GN=M670_04531 PE=4 SV=1	1	1	1	1	0	1	0	0	0	0	0	0	0	0	1	0	0	1	0	0	0	0	0	0	0	0	1	0	0	1	0	0	0	0	0	0	0	0	1	0	4.8	4.8	4.8	39.379
tr|V4RMQ0|V4RMQ0_9RHIZ;tr|A0A074MVM5|A0A074MVM5_9SPHN	tr|V4RMQ0|V4RMQ0_9RHIZ;tr|A0A074MVM5|A0A074MVM5_9SPHN	1;1	1;1	1;1	>tr|V4RMQ0|V4RMQ0_9RHIZ Oxidoreductase, short-chain dehydrogenase/reductase family protein OS=Lutibaculum baratangense AMV1 GN=N177_0280 PE=3 SV=1;>tr|A0A074MVM5|A0A074MVM5_9SPHN Short-chain dehydrogenase OS=Erythrobacter litoralis GN=EH32_03720 PE=4 SV=1	2	1	1	1	1	0	0	0	1	1	1	1	1	1	1	1	1	0	0	0	1	1	1	1	1	1	1	1	1	0	0	0	1	1	1	1	1	1	1	1	5.3	5.3	5.3	30.745
tr|T0GCW9|T0GCW9_9SPHN;tr|Q1N7B0|Q1N7B0_SPHSS;tr|J2LDZ7|J2LDZ7_9SPHN;tr|A0A074N3B4|A0A074N3B4_9SPHN	tr|T0GCW9|T0GCW9_9SPHN;tr|Q1N7B0|Q1N7B0_SPHSS;tr|J2LDZ7|J2LDZ7_9SPHN;tr|A0A074N3B4|A0A074N3B4_9SPHN	1;1;1;1	1;1;1;1	1;1;1;1	>tr|T0GCW9|T0GCW9_9SPHN Asparagine synthetase OS=Sphingobium baderi LL03 GN=L485_19140 PE=4 SV=1;>tr|Q1N7B0|Q1N7B0_SPHSS Asparagine synthetase OS=Sphingomonas sp. (strain SKA58) GN=SKA58_11645 PE=4 SV=1;>tr|J2LDZ7|J2LDZ7_9SPHN Asparagine synthetase OS=Sphi	4	1	1	1	1	1	1	1	1	1	1	1	1	1	1	1	1	1	1	1	1	1	1	1	1	1	1	1	1	1	1	1	1	1	1	1	1	1	1	1	3.2	3.2	3.2	69.619
tr|A4EL83|A4EL83_9RHOB	tr|A4EL83|A4EL83_9RHOB	1	1	1	>tr|A4EL83|A4EL83_9RHOB Phosphoglycerate kinase OS=Roseobacter sp. CCS2 GN=pgk PE=3 SV=1	1	1	1	1	1	1	1	1	1	1	1	1	1	1	1	1	1	1	1	1	1	1	1	1	1	1	1	1	1	1	1	1	1	1	1	1	1	1	1	1	4.6	4.6	4.6	40.6
tr|F8KBX0|F8KBX0_LACRE;tr|E3C6M4|E3C6M4_9LACO;tr|C8P860|C8P860_9LACO;tr|C7XU37|C7XU37_9LACO;tr|C2GLE9|C2GLE9_LACRE;tr|C2ESD8|C2ESD8_9LACO;tr|C0Z177|C0Z177_LACRE;tr|A4L2Q0|A4L2Q0_LACRE	tr|F8KBX0|F8KBX0_LACRE;tr|E3C6M4|E3C6M4_9LACO;tr|C8P860|C8P860_9LACO;tr|C7XU37|C7XU37_9LACO;tr|C2GLE9|C2GLE9_LACRE;tr|C2ESD8|C2ESD8_9LACO;tr|C0Z177|C0Z177_LACRE;tr|A4L2Q0|A4L2Q0_LACRE	1;1;1;1;1;1;1;1	1;1;1;1;1;1;1;1	1;1;1;1;1;1;1;1	>tr|F8KBX0|F8KBX0_LACRE DNA-binding protein HU OS=Lactobacillus reuteri ATCC 53608 GN=LRATCC53608_0199 PE=3 SV=1;>tr|E3C6M4|E3C6M4_9LACO DNA-binding protein HU OS=Lactobacillus oris PB013-T2-3 GN=hup PE=3 SV=1;>tr|C8P860|C8P860_9LACO DNA-binding protein HU	8	1	1	1	0	0	0	0	1	0	0	0	0	1	0	1	0	0	0	0	1	0	0	0	0	1	0	1	0	0	0	0	1	0	0	0	0	1	0	1	22	22	22	9.5238
tr|F7JAL6|F7JAL6_9FIRM;tr|A5Z747|A5Z747_9FIRM;tr|C0EWL4|C0EWL4_9FIRM;tr|F3ACT6|F3ACT6_9FIRM;tr|E5XDT0|E5XDT0_9FIRM;tr|N2ATH1|N2ATH1_9FIRM	tr|F7JAL6|F7JAL6_9FIRM;tr|A5Z747|A5Z747_9FIRM;tr|C0EWL4|C0EWL4_9FIRM;tr|F3ACT6|F3ACT6_9FIRM;tr|E5XDT0|E5XDT0_9FIRM;tr|N2ATH1|N2ATH1_9FIRM	1;1;1;1;1;1	1;1;1;1;1;1	1;1;1;1;1;1	>tr|F7JAL6|F7JAL6_9FIRM Uncharacterized protein OS=Lachnospiraceae bacterium 1_1_57FAA GN=HMPREF0990_00125 PE=4 SV=1;>tr|A5Z747|A5Z747_9FIRM Glucose/galactose-binding lipoprotein family protein OS=Eubacterium ventriosum ATCC 27560 GN=EUBVEN_01530 PE=4 SV=1	6	1	1	1	1	0	0	0	0	1	1	1	0	0	1	1	1	0	0	0	0	1	1	1	0	0	1	1	1	0	0	0	0	1	1	1	0	0	1	1	5.4	5.4	5.4	45.517
tr|A7B0J0|A7B0J0_RUMGN	tr|A7B0J0|A7B0J0_RUMGN	1	1	1	>tr|A7B0J0|A7B0J0_RUMGN Uncharacterized protein OS=Ruminococcus gnavus ATCC 29149 GN=RUMGNA_01066 PE=4 SV=1	1	1	1	1	0	0	1	0	0	0	0	1	0	0	0	0	0	0	1	0	0	0	0	1	0	0	0	0	0	0	1	0	0	0	0	1	0	0	0	0	4.3	4.3	4.3	38.587
tr|F7JNN0|F7JNN0_9FIRM;tr|F7JFJ4|F7JFJ4_9FIRM;tr|E5XI73|E5XI73_9FIRM;tr|A7B391|A7B391_RUMGN	tr|F7JNN0|F7JNN0_9FIRM;tr|F7JFJ4|F7JFJ4_9FIRM;tr|E5XI73|E5XI73_9FIRM;tr|A7B391|A7B391_RUMGN	1;1;1;1	1;1;1;1	1;1;1;1	>tr|F7JNN0|F7JNN0_9FIRM Uncharacterized protein OS=Lachnospiraceae bacterium 1_4_56FAA GN=HMPREF0988_01954 PE=4 SV=1;>tr|F7JFJ4|F7JFJ4_9FIRM Uncharacterized protein OS=Lachnospiraceae bacterium 1_1_57FAA GN=HMPREF0990_01853 PE=4 SV=1;>tr|E5XI73|E5XI73_9FIR	4	1	1	1	1	0	0	0	1	1	0	1	0	0	0	0	1	0	0	0	1	1	0	1	0	0	0	0	1	0	0	0	1	1	0	1	0	0	0	0	24.7	24.7	24.7	8.5758
tr|N2ANP2|N2ANP2_9FIRM;tr|H1AJL5|H1AJL5_9FIRM;tr|F7JL83|F7JL83_9FIRM;tr|F7JEF0|F7JEF0_9FIRM;tr|F3AHB7|F3AHB7_9FIRM;tr|F3AHB5|F3AHB5_9FIRM;tr|F0Z2D8|F0Z2D8_9CLOT;tr|E5XKA7|E5XKA7_9FIRM;tr|E5VV96|E5VV96_9FIRM;tr|A7B6J3|A7B6J3_RUMGN;tr|R6X0F6|R6X0F6_9FIRM;tr|H1ALM7|H1ALM7_9FIRM;tr|E7GGT1|E7GGT1_CLOSY;tr|B0P5E2|B0P5E2_9CLOT;tr|E8LB46|E8LB46_9FIRM;tr|S8CV97|S8CV97_CLOBO;tr|S8AZ59|S8AZ59_CLOBO;tr|M1ZPL…	tr|N2ANP2|N2ANP2_9FIRM;tr|H1AJL5|H1AJL5_9FIRM;tr|F7JL83|F7JL83_9FIRM;tr|F7JEF0|F7JEF0_9FIRM;tr|F3AHB7|F3AHB7_9FIRM;tr|F3AHB5|F3AHB5_9FIRM;tr|F0Z2D8|F0Z2D8_9CLOT;tr|E5XKA7|E5XKA7_9FIRM;tr|E5VV96|E5VV96_9FIRM;tr|A7B6J3|A7B6J3_RUMGN;tr|R6X0F6|R6X0F6_9FIRM;tr|H1ALM7|H1ALM7_9FIRM;tr|E7GGT1|E7GGT1_CLOSY;tr|B0P5E2|B0P5E2_9CLOT;tr|E8LB46|E8LB46_9FIRM;tr|S8CV97|S8CV97_CLOBO;tr|S8AZ59|S8AZ59_CLOBO;tr|M1ZPL…	3;3;3;3;3;3;3;3;3;3;3;3;3;3;3;2;2;2;2;2;2;1;1;1;1	3;3;3;3;3;3;3;3;3;3;3;3;3;3;3;2;2;2;2;2;2;1;1;1;1	2;2;2;2;2;2;2;2;2;2;2;2;2;2;2;2;2;2;2;2;2;0;0;0;0	>tr|N2ANP2|N2ANP2_9FIRM Uncharacterized protein OS=Eubacterium plexicaudatum ASF492 GN=C823_01725 PE=4 SV=1;>tr|H1AJL5|H1AJL5_9FIRM Uncharacterized protein OS=Coprobacillus sp. 8_2_54BFAA GN=HMPREF0978_01275 PE=4 SV=1;>tr|F7JL83|F7JL83_9FIRM Uncharacterize	25	3	3	2	1	2	2	2	1	1	2	3	2	2	2	1	1	2	2	2	1	1	2	3	2	2	2	1	1	1	1	1	1	1	1	2	2	2	1	1	15	15	8.3	19.708
tr|E7GLQ7|E7GLQ7_CLOSY;tr|B0NDQ7|B0NDQ7_CLOSV;tr|R0AAT5|R0AAT5_9FIRM;tr|N9ZDV5|N9ZDV5_9FIRM;tr|F3ABS4|F3ABS4_9FIRM;tr|C5EJ99|C5EJ99_9FIRM;tr|A8RMI5|A8RMI5_CLOBW;tr|F7JG50|F7JG50_9FIRM;tr|E5XIW5|E5XIW5_9FIRM;tr|A7B798|A7B798_RUMGN	tr|E7GLQ7|E7GLQ7_CLOSY;tr|B0NDQ7|B0NDQ7_CLOSV;tr|R0AAT5|R0AAT5_9FIRM;tr|N9ZDV5|N9ZDV5_9FIRM;tr|F3ABS4|F3ABS4_9FIRM;tr|C5EJ99|C5EJ99_9FIRM;tr|A8RMI5|A8RMI5_CLOBW;tr|F7JG50|F7JG50_9FIRM;tr|E5XIW5|E5XIW5_9FIRM;tr|A7B798|A7B798_RUMGN	1;1;1;1;1;1;1;1;1;1	1;1;1;1;1;1;1;1;1;1	1;1;1;1;1;1;1;1;1;1	>tr|E7GLQ7|E7GLQ7_CLOSY Pyruvate-flavodoxin oxidoreductase OS=[Clostridium] symbiosum WAL-14163 GN=HMPREF9474_01852 PE=3 SV=1;>tr|B0NDQ7|B0NDQ7_CLOSV Pyruvate-flavodoxin oxidoreductase OS=[Clostridium] scindens ATCC 35704 GN=nifJ PE=3 SV=1;>tr|R0AAT5|R0AAT	10	1	1	1	0	0	0	0	0	1	1	1	0	0	0	1	0	0	0	0	0	1	1	1	0	0	0	1	0	0	0	0	0	1	1	1	0	0	0	1	1.7	1.7	1.7	127.52
tr|F8KEE3|F8KEE3_LACRE;tr|C2GLZ0|C2GLZ0_LACRE;tr|C2EVA7|C2EVA7_9LACO;tr|C0YY90|C0YY90_LACRE;tr|A7LN93|A7LN93_LACRE;tr|H3RRF6|H3RRF6_9LACO;tr|E3CAG2|E3CAG2_9LACO;tr|C8P692|C8P692_9LACO;tr|I7L9A3|I7L9A3_9LACO;tr|D7V5B3|D7V5B3_9LACO;tr|A0A063B8L2|A0A063B8L2_9LACO;sp|Q74L80|RS17_LACJO;sp|Q046B6|RS17_LACGA	tr|F8KEE3|F8KEE3_LACRE;tr|C2GLZ0|C2GLZ0_LACRE;tr|C2EVA7|C2EVA7_9LACO;tr|C0YY90|C0YY90_LACRE;tr|A7LN93|A7LN93_LACRE;tr|H3RRF6|H3RRF6_9LACO;tr|E3CAG2|E3CAG2_9LACO;tr|C8P692|C8P692_9LACO;tr|I7L9A3|I7L9A3_9LACO;tr|D7V5B3|D7V5B3_9LACO;tr|A0A063B8L2|A0A063B8L2_9LACO;sp|Q74L80|RS17_LACJO;sp|Q046B6|RS17_LACGA	2;2;2;2;2;1;1;1;1;1;1;1;1	2;2;2;2;2;1;1;1;1;1;1;1;1	2;2;2;2;2;1;1;1;1;1;1;1;1	>tr|F8KEE3|F8KEE3_LACRE 30S ribosomal protein S17 OS=Lactobacillus reuteri ATCC 53608 GN=rpsQ PE=3 SV=1;>tr|C2GLZ0|C2GLZ0_LACRE 30S ribosomal protein S17 OS=Lactobacillus reuteri CF48-3A GN=rpsQ PE=3 SV=1;>tr|C2EVA7|C2EVA7_9LACO 30S ribosomal protein S17 O	13	2	2	2	0	0	0	0	2	0	1	0	1	1	1	2	0	0	0	0	2	0	1	0	1	1	1	2	0	0	0	0	2	0	1	0	1	1	1	2	31.8	31.8	31.8	10.168
tr|C5EU52|C5EU52_9FIRM;tr|R0A6Z6|R0A6Z6_9FIRM;tr|N9Y6I3|N9Y6I3_9FIRM;tr|N9XDJ4|N9XDJ4_9FIRM;tr|A8RKC2|A8RKC2_CLOBW	tr|C5EU52|C5EU52_9FIRM;tr|R0A6Z6|R0A6Z6_9FIRM;tr|N9Y6I3|N9Y6I3_9FIRM;tr|N9XDJ4|N9XDJ4_9FIRM;tr|A8RKC2|A8RKC2_CLOBW	1;1;1;1;1	1;1;1;1;1	1;1;1;1;1	>tr|C5EU52|C5EU52_9FIRM Galactose/glucose-binding lipoprotein OS=Clostridiales bacterium 1_7_47FAA GN=mglB PE=4 SV=1;>tr|R0A6Z6|R0A6Z6_9FIRM Methyl-galactoside ABC transporter substrate-binding protein OS=[Clostridium] clostridioforme 90A1 GN=HMPREF1087_00	5	1	1	1	1	0	0	0	1	1	1	0	0	0	0	0	1	0	0	0	1	1	1	0	0	0	0	0	1	0	0	0	1	1	1	0	0	0	0	0	5.2	5.2	5.2	46.889
tr|A9DUM5|A9DUM5_9FLAO;tr|A6ET65|A6ET65_9BACT	tr|A9DUM5|A9DUM5_9FLAO;tr|A6ET65|A6ET65_9BACT	2;1	2;1	2;1	>tr|A9DUM5|A9DUM5_9FLAO Glyceraldehyde-3-phosphate dehydrogenase OS=Kordia algicida OT-1 GN=KAOT1_02832 PE=3 SV=1;>tr|A6ET65|A6ET65_9BACT Glyceraldehyde-3-phosphate dehydrogenase OS=unidentified eubacterium SCB49 GN=SCB49_11664 PE=3 SV=1	2	2	2	2	2	1	1	1	2	2	1	1	1	1	2	1	2	1	1	1	2	2	1	1	1	1	2	1	2	1	1	1	2	2	1	1	1	1	2	1	5.1	5.1	5.1	36.105
tr|B0P4S4|B0P4S4_9CLOT	tr|B0P4S4|B0P4S4_9CLOT	1	1	1	>tr|B0P4S4|B0P4S4_9CLOT 30S ribosomal protein S7 OS=Clostridium sp. SS2/1 GN=rpsG PE=3 SV=1	1	1	1	1	0	0	0	0	1	0	0	0	0	0	0	0	0	0	0	0	1	0	0	0	0	0	0	0	0	0	0	0	1	0	0	0	0	0	0	0	8.2	8.2	8.2	19.297
82|EFTU_PSEAB;sp|P22679|EFTU_MYCHP;sp|P09591|EFTU_PSEAE;sp|C3K2X8|EFTU_PSEFS;sp|B3PMU1|EFTU_MYCA5;sp|B1KSM7|EFTU_CLOBM;sp|B1JDW6|EFTU_PSEPW;sp|B1IGF6|EFTU_CLOBK;sp|B0KK53|EFTU_PSEPG;sp|A9NAK7|EFTU_COXBR;sp|A9KD33|EFTU_COXBN;sp|A8MLC4|EFTU_ALKOO;sp|A8HTW6|EFTU_AZOC5;sp|A7GJ76|EFTU_CLOBL;sp|A7FZ71|EFTU_CLOB1;sp|A6UZH4|EFTU_PSEA7;sp|A6TWJ8|EFTU2_ALKMQ;sp|A6TWI4|EFTU1_ALKMQ;sp|A5VXN3|EFTU_PSEP1;sp|A5…	tr|C0ETQ9|C0ETQ9_9FIRM;tr|B0P4S6|B0P4S6_9CLOT;tr|A5Z911|A5Z911_9FIRM;sp|C4ZB99|EFTU_EUBR3;tr|C6JC22|C6JC22_9FIRM;tr|B0NBZ4|B0NBZ4_CLOSV;sp|C4Z2R9|EFTU_EUBE2;tr|A7B217|A7B217_RUMGN;tr|N2BAU2|N2BAU2_9FIRM;tr|F7JL11|F7JL11_9FIRM;tr|E5VVF3|E5VVF3_9FIRM;tr|N9VMU3|N9VMU3_9FIRM;tr|F7JEX6|F7JEX6_9FIRM;tr|F3AE30|F3AE30_9FIRM;tr|E7GGY2|E7GGY2_CLOSY;tr|E5XIB2|E5XIB2_9FIRM;sp|A9KRZ4|EFTU_CLOPH;tr|H1HUC7|H1HU…	5;5;4;4;4;4;4;4;3;3;3;3;3;3;3;3;3;3;2;2;2;2;2;2;2;2;2;2;2;2;2;2;2;2;2;2;2;2;2;2;2;2;2;2;2;2;2;2;2;2;2;2;2;2;2;2;2;2;2;2;2;2;2;2;2;2;2;2;2;2;2;2;2;2;2;2;2;2;2;2;2;2;2;2;2;2;2;2;2;2;2;2;2;2;2;2;2;2;2;2;2;2;2;2;2;2;2;2;2;2;2;2;2;2;2;2;2;2;2;2;2;2;2;2;2;2;2;2;2;2;2;2;2;2;2;2;2;2;2;2;2;2;2;2;2;2;2;2;2;2;2;2;2;2;2;2;2;2;2;2;2;2;2;2;2;2;2;2;2;2;2;2;2;2;2;2;2;2;2;2;2;2;2;2;2;2;2;2;2;2;2;2;2;2;2;2;2;2;2;2…	5;5;4;4;4;4;4;4;3;3;3;3;3;3;3;3;3;3;2;2;2;2;2;2;2;2;2;2;2;2;2;2;2;2;2;2;2;2;2;2;2;2;2;2;2;2;2;2;2;2;2;2;2;2;2;2;2;2;2;2;2;2;2;2;2;2;2;2;2;2;2;2;2;2;2;2;2;2;2;2;2;2;2;2;2;2;2;2;2;2;2;2;2;2;2;2;2;2;2;2;2;2;2;2;2;2;2;2;2;2;2;2;2;2;2;2;2;2;2;2;2;2;2;2;2;2;2;2;2;2;2;2;2;2;2;2;2;2;2;2;2;2;2;2;2;2;2;2;2;2;2;2;2;2;2;2;2;2;2;2;2;2;2;2;2;2;2;2;2;2;2;2;2;2;2;2;2;2;2;2;2;2;2;2;2;2;2;2;2;2;2;2;2;2;2;2;2;2;2;2…	1;1;0;1;0;1;1;1;0;0;0;0;0;0;0;0;0;0;1;0;0;0;0;0;0;1;0;0;0;0;0;1;1;1;1;1;1;1;1;1;1;1;1;1;1;1;1;1;1;1;1;1;1;1;1;1;1;1;1;0;0;0;0;0;0;0;0;0;0;0;0;0;0;0;0;0;0;0;0;0;0;0;0;0;0;0;0;0;0;0;0;0;0;0;0;0;0;0;0;0;0;0;0;0;0;0;0;0;0;0;0;0;0;0;0;0;0;0;0;0;0;0;0;0;0;0;0;0;0;0;0;0;0;0;0;0;0;0;0;0;0;0;0;0;0;0;0;0;0;0;0;0;0;0;0;0;0;0;0;0;0;0;0;0;0;0;0;0;1;1;0;0;0;0;0;0;0;0;0;0;0;0;0;0;0;0;0;0;0;0;0;0;0;0;0;0;0;0;0;0…	>tr|C0ETQ9|C0ETQ9_9FIRM Elongation factor Tu OS=[Eubacterium] hallii DSM 3353 GN=tuf PE=3 SV=1;>tr|B0P4S6|B0P4S6_9CLOT Elongation factor Tu OS=Clostridium sp. SS2/1 GN=tuf PE=3 SV=1;>tr|A5Z911|A5Z911_9FIRM Elongation factor Tu OS=Eubacterium ventriosum ATC	6967	5	5	1	2	1	4	2	1	1	1	5	2	1	1	1	2	1	4	2	1	1	1	5	2	1	1	1	0	0	0	0	0	0	0	1	0	0	0	0	19.9	19.9	4	43.995
tr|B4CZ02|B4CZ02_9BACT;tr|I6AWC2|I6AWC2_9BACT;tr|M2BTE7|M2BTE7_TREDN	tr|B4CZ02|B4CZ02_9BACT;tr|I6AWC2|I6AWC2_9BACT;tr|M2BTE7|M2BTE7_TREDN	1;1;1	1;1;1	1;1;1	>tr|B4CZ02|B4CZ02_9BACT Glyceraldehyde-3-phosphate dehydrogenase OS=Chthoniobacter flavus Ellin428 GN=CfE428DRAFT_1890 PE=3 SV=1;>tr|I6AWC2|I6AWC2_9BACT Glyceraldehyde-3-phosphate dehydrogenase OS=Opitutaceae bacterium TAV1 GN=OpiT1DRAFT_03827 PE=3 SV=1;>t	3	1	1	1	1	1	1	1	1	1	1	1	1	1	1	1	1	1	1	1	1	1	1	1	1	1	1	1	1	1	1	1	1	1	1	1	1	1	1	1	4	4	4	37.431
tr|K1YMD0|K1YMD0_9BACT;tr|B4W0S3|B4W0S3_9CYAN	tr|K1YMD0|K1YMD0_9BACT;tr|B4W0S3|B4W0S3_9CYAN	1;1	1;1	1;1	>tr|K1YMD0|K1YMD0_9BACT Uncharacterized protein OS=uncultured bacterium GN=ACD_79C01131G0005 PE=4 SV=1;>tr|B4W0S3|B4W0S3_9CYAN NAD dependent epimerase/dehydratase family OS=Coleofasciculus chthonoplastes PCC 7420 GN=MC7420_8286 PE=4 SV=1	2	1	1	1	0	0	0	0	1	0	1	1	1	1	1	1	0	0	0	0	1	0	1	1	1	1	1	1	0	0	0	0	1	0	1	1	1	1	1	1	5.4	5.4	5.4	35.149
tr|B5W5L0|B5W5L0_ARTMA;sp|A9B312|PGK_HERA2;sp|Q10Z46|PGK_TRIEI;sp|B1XNQ1|PGK_SYNP2;sp|Q8DGP7|PGK_THEEB;sp|B7JVE4|PGK_CYAP8;tr|U9VYC0|U9VYC0_9CYAN;tr|U5DNS2|U5DNS2_9CHRO;tr|B5IK24|B5IK24_9CHRO;tr|B4WRE6|B4WRE6_9SYNE;sp|Q7V461|PGK_PROMM;sp|Q46HH8|PGK_PROMT;sp|Q3AVX6|PGK_SYNS9;sp|Q3AGU1|PGK_SYNSC;sp|P74421|PGK_SYNY3;sp|B7K9Q5|PGK_CYAP7;sp|B0CD95|PGK_ACAM1;sp|A2CDG7|PGK_PROM3;tr|L8NKA9|L8NKA9_MICAE;t…	tr|B5W5L0|B5W5L0_ARTMA;sp|A9B312|PGK_HERA2;sp|Q10Z46|PGK_TRIEI;sp|B1XNQ1|PGK_SYNP2;sp|Q8DGP7|PGK_THEEB;sp|B7JVE4|PGK_CYAP8;tr|U9VYC0|U9VYC0_9CYAN;tr|U5DNS2|U5DNS2_9CHRO;tr|B5IK24|B5IK24_9CHRO;tr|B4WRE6|B4WRE6_9SYNE;sp|Q7V461|PGK_PROMM;sp|Q46HH8|PGK_PROMT;sp|Q3AVX6|PGK_SYNS9;sp|Q3AGU1|PGK_SYNSC;sp|P74421|PGK_SYNY3;sp|B7K9Q5|PGK_CYAP7;sp|B0CD95|PGK_ACAM1;sp|A2CDG7|PGK_PROM3;tr|L8NKA9|L8NKA9_MICAE;t…	2;1;1;1;1;1;1;1;1;1;1;1;1;1;1;1;1;1;1;1;1;1;1;1;1;1;1;1;1;1;1;1;1;1;1	2;1;1;1;1;1;1;1;1;1;1;1;1;1;1;1;1;1;1;1;1;1;1;1;1;1;1;1;1;1;1;1;1;1;1	2;1;1;1;1;1;1;1;1;1;1;1;1;1;1;1;1;1;1;1;1;1;1;1;1;1;1;1;1;1;1;1;1;1;1	>tr|B5W5L0|B5W5L0_ARTMA Phosphoglycerate kinase OS=Arthrospira maxima CS-328 GN=pgk PE=3 SV=1;>sp|A9B312|PGK_HERA2 Phosphoglycerate kinase OS=Herpetosiphon aurantiacus (strain ATCC 23779 / DSM 785) GN=pgk PE=3 SV=1;>sp|Q10Z46|PGK_TRIEI Phosphoglycerate kin	35	2	2	2	1	1	1	0	1	1	0	1	1	0	0	1	1	1	1	0	1	1	0	1	1	0	0	1	1	1	1	0	1	1	0	1	1	0	0	1	8.2	8.2	8.2	42.047
tr|C0BLD7|C0BLD7_9BACT	tr|C0BLD7|C0BLD7_9BACT	1	1	1	>tr|C0BLD7|C0BLD7_9BACT Putative acyl-protein synthetase OS=Flavobacteria bacterium MS024-3C GN=Flav3CDRAFT_1048 PE=4 SV=1	1	1	1	1	0	0	0	0	0	0	1	0	0	0	0	0	0	0	0	0	0	0	1	0	0	0	0	0	0	0	0	0	0	0	1	0	0	0	0	0	4.1	4.1	4.1	38.794
tr|C2D3J6|C2D3J6_LACBR;tr|C0XHL4|C0XHL4_LACHI;tr|W7CVX6|W7CVX6_9LIST;tr|Q3DID8|Q3DID8_STRAG;tr|Q3DBW4|Q3DBW4_STRAG;tr|Q3D1F6|Q3D1F6_STRAG;tr|B1SCI9|B1SCI9_9STRE;tr|W2BMG1|W2BMG1_STRAG;tr|V6W6J2|V6W6J2_STRPY;tr|V6VMC5|V6VMC5_STRPY;tr|V6VJZ0|V6VJZ0_STRPY;tr|V6IGR9|V6IGR9_STRAG;tr|V6HME2|V6HME2_STRAG;tr|V4QSJ9|V4QSJ9_STRIN;tr|U9X4C6|U9X4C6_STRPY;tr|U9X2V3|U9X2V3_STRPY;tr|U9X2U8|U9X2U8_STRPY;tr|U9WSJ…	tr|C2D3J6|C2D3J6_LACBR;tr|C0XHL4|C0XHL4_LACHI;tr|W7CVX6|W7CVX6_9LIST;tr|Q3DID8|Q3DID8_STRAG;tr|Q3DBW4|Q3DBW4_STRAG;tr|Q3D1F6|Q3D1F6_STRAG;tr|B1SCI9|B1SCI9_9STRE;tr|W2BMG1|W2BMG1_STRAG;tr|V6W6J2|V6W6J2_STRPY;tr|V6VMC5|V6VMC5_STRPY;tr|V6VJZ0|V6VJZ0_STRPY;tr|V6IGR9|V6IGR9_STRAG;tr|V6HME2|V6HME2_STRAG;tr|V4QSJ9|V4QSJ9_STRIN;tr|U9X4C6|U9X4C6_STRPY;tr|U9X2V3|U9X2V3_STRPY;tr|U9X2U8|U9X2U8_STRPY;tr|U9WSJ…	2;2;1;1;1;1;1;1;1;1;1;1;1;1;1;1;1;1;1;1;1;1;1;1;1;1;1;1;1;1;1;1;1;1;1;1;1;1;1;1;1;1;1;1;1;1;1;1;1;1;1;1;1;1;1;1;1;1;1;1;1;1;1;1;1;1;1;1;1;1;1;1;1;1;1;1;1;1;1;1;1;1;1;1;1;1;1;1;1;1;1;1;1;1;1;1;1;1;1;1;1;1;1;1;1;1;1;1;1;1;1;1;1;1;1;1;1;1;1;1;1;1;1;1;1;1;1;1;1;1;1;1;1;1;1;1;1;1;1;1;1;1;1;1;1;1;1;1;1;1;1;1;1;1;1;1;1;1;1;1;1;1;1;1;1;1;1;1;1;1;1;1;1;1;1;1;1;1;1;1;1;1;1;1;1;1;1;1;1;1;1;1;1;1;1;1;1;1;1;1…	1;1;0;0;0;0;0;0;0;0;0;0;0;0;0;0;0;0;0;0;0;0;0;0;0;0;0;0;0;0;0;0;0;0;0;0;0;0;0;0;0;0;0;0;0;0;0;0;0;0;0;0;0;0;0;0;0;0;0;0;0;0;0;0;0;0;0;0;0;0;0;0;0;0;0;0;0;0;0;0;0;0;0;0;0;0;0;0;0;0;0;0;0;0;0;0;0;0;0;0;0;0;0;0;0;0;0;0;0;0;0;0;0;0;0;0;0;0;0;0;0;0;0;0;0;0;0;0;0;0;0;0;0;0;0;0;0;0;0;0;0;0;0;0;0;0;0;0;0;0;0;0;0;0;0;0;0;0;0;0;0;0;0;0;0;0;0;0;0;0;0;0;0;0;1;0;0;0;0;0;0;0;0;0;0;1;1;1;1;1;1;1;1;1;1;0;0;0;0;0…	1;1;0;0;0;0;0;0;0;0;0;0;0;0;0;0;0;0;0;0;0;0;0;0;0;0;0;0;0;0;0;0;0;0;0;0;0;0;0;0;0;0;0;0;0;0;0;0;0;0;0;0;0;0;0;0;0;0;0;0;0;0;0;0;0;0;0;0;0;0;0;0;0;0;0;0;0;0;0;0;0;0;0;0;0;0;0;0;0;0;0;0;0;0;0;0;0;0;0;0;0;0;0;0;0;0;0;0;0;0;0;0;0;0;0;0;0;0;0;0;0;0;0;0;0;0;0;0;0;0;0;0;0;0;0;0;0;0;0;0;0;0;0;0;0;0;0;0;0;0;0;0;0;0;0;0;0;0;0;0;0;0;0;0;0;0;0;0;0;0;0;0;0;0;1;0;0;0;0;0;0;0;0;0;0;1;1;1;1;1;1;1;1;1;1;0;0;0;0;0…	>tr|C2D3J6|C2D3J6_LACBR 30S ribosomal protein S11 OS=Lactobacillus brevis subsp. gravesensis ATCC 27305 GN=rpsK PE=3 SV=1;>tr|C0XHL4|C0XHL4_LACHI 30S ribosomal protein S11 OS=Lactobacillus hilgardii ATCC 8290 GN=rpsK PE=3 SV=1;>tr|W7CVX6|W7CVX6_9LIST 30S r	271	2	1	1	1	1	1	0	1	1	0	0	1	1	0	1	0	1	1	0	0	0	0	0	0	0	0	1	0	1	1	0	0	0	0	0	0	0	0	1	22.5	10.1	10.1	13.677
tr|C2ETE8|C2ETE8_9LACO;tr|H3RQI4|H3RQI4_9LACO;tr|E3C518|E3C518_9LACO;tr|C8P6T2|C8P6T2_9LACO;tr|C7XW76|C7XW76_9LACO;tr|H4GIJ8|H4GIJ8_9LACO;tr|F8KG03|F8KG03_LACRE;tr|C2GR90|C2GR90_LACRE;tr|C0YX72|C0YX72_LACRE	tr|C2ETE8|C2ETE8_9LACO;tr|H3RQI4|H3RQI4_9LACO;tr|E3C518|E3C518_9LACO;tr|C8P6T2|C8P6T2_9LACO;tr|C7XW76|C7XW76_9LACO;tr|H4GIJ8|H4GIJ8_9LACO;tr|F8KG03|F8KG03_LACRE;tr|C2GR90|C2GR90_LACRE;tr|C0YX72|C0YX72_LACRE	1;1;1;1;1;1;1;1;1	1;1;1;1;1;1;1;1;1	1;1;1;1;1;1;1;1;1	>tr|C2ETE8|C2ETE8_9LACO UTP--glucose-1-phosphate uridylyltransferase OS=Lactobacillus vaginalis ATCC 49540 GN=galU PE=4 SV=1;>tr|H3RQI4|H3RQI4_9LACO UTP--glucose-1-phosphate uridylyltransferase OS=Lactobacillus mucosae LM1 GN=LBLM1_12980 PE=4 SV=1;>tr|E3C5	9	1	1	1	0	0	0	0	0	0	0	0	0	1	0	0	0	0	0	0	0	0	0	0	0	1	0	0	0	0	0	0	0	0	0	0	0	1	0	0	5.7	5.7	5.7	33.758
tr|F8KDP4|F8KDP4_LACRE;tr|C7XXF3|C7XXF3_9LACO;tr|C2GM24|C2GM24_LACRE;tr|C0YZD5|C0YZD5_LACRE	tr|F8KDP4|F8KDP4_LACRE;tr|C7XXF3|C7XXF3_9LACO;tr|C2GM24|C2GM24_LACRE;tr|C0YZD5|C0YZD5_LACRE	1;1;1;1	1;1;1;1	1;1;1;1	>tr|F8KDP4|F8KDP4_LACRE Mannitol-2-dehydrogenase OS=Lactobacillus reuteri ATCC 53608 GN=LRATCC53608_0963 PE=3 SV=1;>tr|C7XXF3|C7XXF3_9LACO Putative chlorophyll synthesis pathway protein BchC OS=Lactobacillus coleohominis 101-4-CHN GN=HMPREF0501_01498 PE=3	4	1	1	1	0	0	0	0	1	0	0	0	0	0	0	1	0	0	0	0	1	0	0	0	0	0	0	1	0	0	0	0	1	0	0	0	0	0	0	1	5.1	5.1	5.1	35.976
tr|E3C685|E3C685_9LACO;tr|C0Z0U1|C0Z0U1_LACRE;tr|F8KC84|F8KC84_LACRE;tr|C8P7R8|C8P7R8_9LACO;tr|C2GQG0|C2GQG0_LACRE;tr|C2ERY2|C2ERY2_9LACO	tr|E3C685|E3C685_9LACO;tr|C0Z0U1|C0Z0U1_LACRE;tr|F8KC84|F8KC84_LACRE;tr|C8P7R8|C8P7R8_9LACO;tr|C2GQG0|C2GQG0_LACRE;tr|C2ERY2|C2ERY2_9LACO	1;1;1;1;1;1	1;1;1;1;1;1	1;1;1;1;1;1	>tr|E3C685|E3C685_9LACO Pyruvate dehydrogenase E1 component, alpha subunit OS=Lactobacillus oris PB013-T2-3 GN=pdhA PE=4 SV=1;>tr|C0Z0U1|C0Z0U1_LACRE Pyruvate dehydrogenase E1 component, alpha subunit OS=Lactobacillus reuteri MM2-3 GN=pdhA PE=4 SV=1;>tr|F8	6	1	1	1	0	0	0	0	1	0	0	0	1	0	1	0	0	0	0	0	1	0	0	0	1	0	1	0	0	0	0	0	1	0	0	0	1	0	1	0	4.9	4.9	4.9	40.99
tr|E3C6M6|E3C6M6_9LACO;tr|C8P858|C8P858_9LACO;tr|F8KBX2|F8KBX2_LACRE;tr|C2GLE7|C2GLE7_LACRE;tr|C0Z175|C0Z175_LACRE	tr|E3C6M6|E3C6M6_9LACO;tr|C8P858|C8P858_9LACO;tr|F8KBX2|F8KBX2_LACRE;tr|C2GLE7|C2GLE7_LACRE;tr|C0Z175|C0Z175_LACRE	2;2;2;2;2	1;1;1;1;1	1;1;1;1;1	>tr|E3C6M6|E3C6M6_9LACO 30S ribosomal protein S1 OS=Lactobacillus oris PB013-T2-3 GN=rpsA PE=4 SV=1;>tr|C8P858|C8P858_9LACO Putative ribosomal protein S1 OS=Lactobacillus antri DSM 16041 GN=rpsA PE=4 SV=1;>tr|F8KBX2|F8KBX2_LACRE 30S ribosomal protein S1 OS	5	2	1	1	0	0	0	0	0	0	0	0	0	1	0	2	0	0	0	0	0	0	0	0	0	0	0	1	0	0	0	0	0	0	0	0	0	0	0	1	8	4.4	4.4	45.281
tr|E1JMW0|E1JMW0_9LACO;tr|C2EEI8|C2EEI8_9LACO	tr|E1JMW0|E1JMW0_9LACO;tr|C2EEI8|C2EEI8_9LACO	1;1	1;1	1;1	>tr|E1JMW0|E1JMW0_9LACO Translation initiation factor IF-3 OS=Lactobacillus salivarius ACS-116-V-Col5a GN=infC PE=3 SV=1;>tr|C2EEI8|C2EEI8_9LACO Translation initiation factor IF-3 OS=Lactobacillus salivarius ATCC 11741 GN=infC PE=3 SV=1	2	1	1	1	0	1	0	0	0	0	0	0	0	0	0	0	0	1	0	0	0	0	0	0	0	0	0	0	0	1	0	0	0	0	0	0	0	0	0	0	7.4	7.4	7.4	21.608
tr|E1JQB2|E1JQB2_9LACO;tr|C2EFE6|C2EFE6_9LACO	tr|E1JQB2|E1JQB2_9LACO;tr|C2EFE6|C2EFE6_9LACO	2;2	2;2	2;2	>tr|E1JQB2|E1JQB2_9LACO Pyruvate kinase OS=Lactobacillus salivarius ACS-116-V-Col5a GN=pyk PE=3 SV=1;>tr|C2EFE6|C2EFE6_9LACO Pyruvate kinase OS=Lactobacillus salivarius ATCC 11741 GN=pyk PE=3 SV=1	2	2	2	2	0	0	2	0	0	0	0	0	0	0	0	0	0	0	2	0	0	0	0	0	0	0	0	0	0	0	2	0	0	0	0	0	0	0	0	0	5.5	5.5	5.5	62.788
tr|E1JPN3|E1JPN3_9LACO;tr|C2EGJ2|C2EGJ2_9LACO	tr|E1JPN3|E1JPN3_9LACO;tr|C2EGJ2|C2EGJ2_9LACO	1;1	1;1	1;1	>tr|E1JPN3|E1JPN3_9LACO ABC transporter, substrate-binding protein, family 5 OS=Lactobacillus salivarius ACS-116-V-Col5a GN=HMPREF9269_1094 PE=4 SV=1;>tr|C2EGJ2|C2EGJ2_9LACO ABC transporter, substrate-binding protein, family 5 OS=Lactobacillus salivarius A	2	1	1	1	0	1	1	0	0	0	0	0	0	0	0	0	0	1	1	0	0	0	0	0	0	0	0	0	0	1	1	0	0	0	0	0	0	0	0	0	3	3	3	60.739
tr|E1JLP8|E1JLP8_9LACO;tr|C2EGL4|C2EGL4_9LACO	tr|E1JLP8|E1JLP8_9LACO;tr|C2EGL4|C2EGL4_9LACO	4;4	4;4	4;4	>tr|E1JLP8|E1JLP8_9LACO ABC transporter, substrate-binding protein, family 5 OS=Lactobacillus salivarius ACS-116-V-Col5a GN=HMPREF9269_1764 PE=4 SV=1;>tr|C2EGL4|C2EGL4_9LACO ABC transporter, substrate-binding protein, family 5 OS=Lactobacillus salivarius A	2	4	4	4	1	2	4	3	0	1	1	0	0	0	1	1	1	2	4	3	0	1	1	0	0	0	1	1	1	2	4	3	0	1	1	0	0	0	1	1	12.7	12.7	12.7	59.698
tr|E1JLQ2|E1JLQ2_9LACO;tr|C2EGL8|C2EGL8_9LACO	tr|E1JLQ2|E1JLQ2_9LACO;tr|C2EGL8|C2EGL8_9LACO	1;1	1;1	1;1	>tr|E1JLQ2|E1JLQ2_9LACO ABC transporter, ATP-binding protein OS=Lactobacillus salivarius ACS-116-V-Col5a GN=HMPREF9269_1768 PE=3 SV=1;>tr|C2EGL8|C2EGL8_9LACO ABC transporter, ATP-binding protein OS=Lactobacillus salivarius ATCC 11741 GN=nikE PE=3 SV=1	2	1	1	1	0	1	1	1	0	0	0	0	0	0	0	0	0	1	1	1	0	0	0	0	0	0	0	0	0	1	1	1	0	0	0	0	0	0	0	0	6.3	6.3	6.3	35.785
tr|C2ERY3|C2ERY3_9LACO	tr|C2ERY3|C2ERY3_9LACO	2	1	0	>tr|C2ERY3|C2ERY3_9LACO Transketolase, C-terminal domain protein OS=Lactobacillus vaginalis ATCC 49540 GN=pdhB PE=4 SV=1	1	2	1	0	0	0	0	0	1	0	0	0	0	2	0	0	0	0	0	0	0	0	0	0	0	1	0	0	0	0	0	0	0	0	0	0	0	0	0	0	12.3	8.6	0	35.102
tr|C2ERY4|C2ERY4_9LACO	tr|C2ERY4|C2ERY4_9LACO	2	2	2	>tr|C2ERY4|C2ERY4_9LACO 2-oxo acid dehydrogenase acyltransferase (Catalytic domain) OS=Lactobacillus vaginalis ATCC 49540 GN=HMPREF0549_0220 PE=3 SV=1	1	2	2	2	0	0	0	0	1	0	0	0	0	2	0	0	0	0	0	0	1	0	0	0	0	2	0	0	0	0	0	0	1	0	0	0	0	2	0	0	8.1	8.1	8.1	47.545
tr|C2ES02|C2ES02_9LACO	tr|C2ES02|C2ES02_9LACO	7	2	2	>tr|C2ES02|C2ES02_9LACO Elongation factor Tu OS=Lactobacillus vaginalis ATCC 49540 GN=tuf PE=3 SV=1	1	7	2	2	5	1	3	3	7	4	4	0	1	6	4	5	0	0	0	0	2	0	0	0	0	1	0	0	0	0	0	0	2	0	0	0	0	1	0	0	28	7.8	7.8	43.536
tr|C2ES71|C2ES71_9LACO	tr|C2ES71|C2ES71_9LACO	2	2	2	>tr|C2ES71|C2ES71_9LACO Sodium pump decarboxylase, gamma subunit OS=Lactobacillus vaginalis ATCC 49540 GN=HMPREF0549_0307 PE=4 SV=1	1	2	2	2	0	0	0	0	1	0	0	1	0	2	0	1	0	0	0	0	1	0	0	1	0	2	0	1	0	0	0	0	1	0	0	1	0	2	0	1	8.9	8.9	8.9	25.959
tr|C2ESD6|C2ESD6_9LACO	tr|C2ESD6|C2ESD6_9LACO	2	2	1	>tr|C2ESD6|C2ESD6_9LACO Putative ribosomal protein S1 OS=Lactobacillus vaginalis ATCC 49540 GN=rpsA PE=4 SV=1	1	2	2	1	0	0	0	0	1	0	0	0	0	2	0	2	0	0	0	0	1	0	0	0	0	2	0	2	0	0	0	0	1	0	0	0	0	1	0	1	6.3	6.3	2.7	45.126
tr|C2ETG1|C2ETG1_9LACO	tr|C2ETG1|C2ETG1_9LACO	3	2	2	>tr|C2ETG1|C2ETG1_9LACO Glyceraldehyde-3-phosphate dehydrogenase, type I OS=Lactobacillus vaginalis ATCC 49540 GN=gap PE=3 SV=1	1	3	2	2	1	0	0	0	3	0	0	0	0	1	0	0	0	0	0	0	2	0	0	0	0	1	0	0	0	0	0	0	2	0	0	0	0	1	0	0	16.6	13.4	13.4	36.335
tr|C2ETG4|C2ETG4_9LACO;tr|E3C9V8|E3C9V8_9LACO;tr|C8P6V7|C8P6V7_9LACO;tr|H3RR98|H3RR98_9LACO;tr|C2D5H3|C2D5H3_LACBR;tr|C0XMP0|C0XMP0_LACHI	tr|C2ETG4|C2ETG4_9LACO;tr|E3C9V8|E3C9V8_9LACO;tr|C8P6V7|C8P6V7_9LACO;tr|H3RR98|H3RR98_9LACO	6;5;5;3;2;2	6;5;5;3;2;2	1;1;1;1;1;1	>tr|C2ETG4|C2ETG4_9LACO Enolase OS=Lactobacillus vaginalis ATCC 49540 GN=eno PE=3 SV=1;>tr|E3C9V8|E3C9V8_9LACO Enolase OS=Lactobacillus oris PB013-T2-3 GN=eno PE=3 SV=1;>tr|C8P6V7|C8P6V7_9LACO Enolase OS=Lactobacillus antri DSM 16041 GN=eno PE=3 SV=1;>tr|H	6	6	6	1	1	0	0	0	6	0	0	0	0	1	2	3	1	0	0	0	6	0	0	0	0	1	2	3	0	0	0	0	1	0	0	0	0	0	0	1	22.3	22.3	3	47.941
tr|C8P9F0|C8P9F0_9LACO;tr|E3C5M5|E3C5M5_9LACO;tr|C2ETQ5|C2ETQ5_9LACO	tr|C8P9F0|C8P9F0_9LACO;tr|E3C5M5|E3C5M5_9LACO;tr|C2ETQ5|C2ETQ5_9LACO	3;3;3	1;1;1	1;1;1	>tr|C8P9F0|C8P9F0_9LACO Putative ribosomal protein S4 OS=Lactobacillus antri DSM 16041 GN=rpsD PE=4 SV=1;>tr|E3C5M5|E3C5M5_9LACO 30S ribosomal protein S4 OS=Lactobacillus oris PB013-T2-3 GN=rpsD PE=3 SV=1;>tr|C2ETQ5|C2ETQ5_9LACO 30S ribosomal protein S4 OS	3	3	1	1	2	0	1	1	3	1	0	0	0	2	0	2	0	0	0	0	1	0	0	0	0	1	0	0	0	0	0	0	1	0	0	0	0	1	0	0	26.1	16.2	16.2	16.195
tr|C2EV99|C2EV99_9LACO;tr|E3CAH0|E3CAH0_9LACO;tr|C8P684|C8P684_9LACO	tr|C2EV99|C2EV99_9LACO	3;1;1	3;1;1	3;1;1	>tr|C2EV99|C2EV99_9LACO 50S ribosomal protein L4 OS=Lactobacillus vaginalis ATCC 49540 GN=rplD PE=3 SV=1	3	3	3	3	0	0	0	0	3	0	0	0	1	2	0	1	0	0	0	0	3	0	0	0	1	2	0	1	0	0	0	0	3	0	0	0	1	2	0	1	28	28	28	22.26
tr|C2EVA1|C2EVA1_9LACO;tr|C8P686|C8P686_9LACO;tr|F8KEE9|F8KEE9_LACRE;tr|C7XVR5|C7XVR5_9LACO;tr|C2GLZ6|C2GLZ6_LACRE;tr|C0YY96|C0YY96_LACRE;sp|B2G8X5|RL2_LACRJ;sp|A5VLK2|RL2_LACRD;tr|E3CAG8|E3CAG8_9LACO;tr|H3RRG2|H3RRG2_9LACO;tr|X0SQT3|X0SQT3_9BACI;sp|Q9Z9L1|RL2_BACHD;tr|I8AFC6|I8AFC6_9BACI;tr|H4GIV5|H4GIV5_9LACO;sp|B2GDW6|RL2_LACF3	tr|C2EVA1|C2EVA1_9LACO;tr|C8P686|C8P686_9LACO;tr|F8KEE9|F8KEE9_LACRE;tr|C7XVR5|C7XVR5_9LACO;tr|C2GLZ6|C2GLZ6_LACRE;tr|C0YY96|C0YY96_LACRE;sp|B2G8X5|RL2_LACRJ;sp|A5VLK2|RL2_LACRD;tr|E3CAG8|E3CAG8_9LACO	3;2;2;2;2;2;2;2;2;1;1;1;1;1;1	3;2;2;2;2;2;2;2;2;1;1;1;1;1;1	3;2;2;2;2;2;2;2;2;1;1;1;1;1;1	>tr|C2EVA1|C2EVA1_9LACO 50S ribosomal protein L2 OS=Lactobacillus vaginalis ATCC 49540 GN=rplB PE=3 SV=1;>tr|C8P686|C8P686_9LACO 50S ribosomal protein L2 OS=Lactobacillus antri DSM 16041 GN=rplB PE=3 SV=1;>tr|F8KEE9|F8KEE9_LACRE 50S ribosomal protein L2 OS	15	3	3	3	2	0	1	0	3	0	2	1	2	3	2	2	2	0	1	0	3	0	2	1	2	3	2	2	2	0	1	0	3	0	2	1	2	3	2	2	17.7	17.7	17.7	28.618
tr|C2EVA4|C2EVA4_9LACO	tr|C2EVA4|C2EVA4_9LACO	7	2	1	>tr|C2EVA4|C2EVA4_9LACO 30S ribosomal protein S3 OS=Lactobacillus vaginalis ATCC 49540 GN=rpsC PE=3 SV=1	1	7	2	1	4	3	2	1	6	2	4	1	3	5	4	7	1	0	0	0	2	0	1	0	1	2	0	2	0	0	0	0	1	0	0	0	0	1	0	1	36.1	14.2	7.3	24.495
tr|C2EVA5|C2EVA5_9LACO	tr|C2EVA5|C2EVA5_9LACO	1	1	1	>tr|C2EVA5|C2EVA5_9LACO 50S ribosomal protein L16 OS=Lactobacillus vaginalis ATCC 49540 GN=rplP PE=3 SV=1	1	1	1	1	0	0	0	0	1	0	0	0	0	1	0	1	0	0	0	0	1	0	0	0	0	1	0	1	0	0	0	0	1	0	0	0	0	1	0	1	13.9	13.9	13.9	15.99
tr|C2EVB0|C2EVB0_9LACO;sp|B2GDV7|RL5_LACF3	tr|C2EVB0|C2EVB0_9LACO	3;1	1;1	0;0	>tr|C2EVB0|C2EVB0_9LACO 50S ribosomal protein L5 OS=Lactobacillus vaginalis ATCC 49540 GN=rplE PE=3 SV=1	2	3	1	0	3	0	1	0	3	1	2	1	1	2	2	2	1	0	0	0	1	0	1	0	0	1	1	1	0	0	0	0	0	0	0	0	0	0	0	0	28.3	11.7	0	20.188
tr|E3CAF5|E3CAF5_9LACO;tr|C8P6A0|C8P6A0_9LACO;tr|C2EVB5|C2EVB5_9LACO	tr|E3CAF5|E3CAF5_9LACO;tr|C8P6A0|C8P6A0_9LACO;tr|C2EVB5|C2EVB5_9LACO	2;2;2	1;1;1	1;1;1	>tr|E3CAF5|E3CAF5_9LACO 30S ribosomal protein S5 OS=Lactobacillus oris PB013-T2-3 GN=rpsE PE=3 SV=1;>tr|C8P6A0|C8P6A0_9LACO 30S ribosomal protein S5 OS=Lactobacillus antri DSM 16041 GN=rpsE PE=3 SV=1;>tr|C2EVB5|C2EVB5_9LACO 30S ribosomal protein S5 OS=Lact	3	2	1	1	1	0	0	0	0	0	0	0	1	1	0	1	0	0	0	0	0	0	0	0	0	1	0	0	0	0	0	0	0	0	0	0	0	1	0	0	20.4	14.4	14.4	17.452
tr|C2EVD0|C2EVD0_9LACO	tr|C2EVD0|C2EVD0_9LACO	1	1	1	>tr|C2EVD0|C2EVD0_9LACO 50S ribosomal protein L13 OS=Lactobacillus vaginalis ATCC 49540 GN=rplM PE=3 SV=1	1	1	1	1	0	0	0	0	1	0	0	0	0	0	0	0	0	0	0	0	1	0	0	0	0	0	0	0	0	0	0	0	1	0	0	0	0	0	0	0	15.8	15.8	15.8	16.874
tr|C2EW63|C2EW63_9LACO	tr|C2EW63|C2EW63_9LACO	1	1	1	>tr|C2EW63|C2EW63_9LACO 50S ribosomal protein L21 OS=Lactobacillus vaginalis ATCC 49540 GN=rplU PE=3 SV=1	1	1	1	1	0	0	0	0	1	0	1	1	1	1	0	1	0	0	0	0	1	0	1	1	1	1	0	1	0	0	0	0	1	0	1	1	1	1	0	1	19.6	19.6	19.6	11.244
tr|C2EWA4|C2EWA4_9LACO;tr|C7XUN1|C7XUN1_9LACO;sp|B2GD28|RS16_LACF3	tr|C2EWA4|C2EWA4_9LACO;tr|C7XUN1|C7XUN1_9LACO;sp|B2GD28|RS16_LACF3	2;1;1	2;1;1	2;1;1	>tr|C2EWA4|C2EWA4_9LACO 30S ribosomal protein S16 OS=Lactobacillus vaginalis ATCC 49540 GN=rpsP PE=3 SV=1;>tr|C7XUN1|C7XUN1_9LACO 30S ribosomal protein S16 OS=Lactobacillus coleohominis 101-4-CHN GN=rpsP PE=3 SV=1;>sp|B2GD28|RS16_LACF3 30S ribosomal protei	3	2	2	2	0	0	0	0	2	0	0	0	0	1	0	1	0	0	0	0	2	0	0	0	0	1	0	1	0	0	0	0	2	0	0	0	0	1	0	1	33	33	33	10.534
tr|C2GM60|C2GM60_LACRE;tr|E3CA41|E3CA41_9LACO;tr|C8P5B0|C8P5B0_9LACO;tr|C0YZH2|C0YZH2_LACRE;tr|H3RSD5|H3RSD5_9LACO;tr|H3RQI2|H3RQI2_9LACO	tr|C2GM60|C2GM60_LACRE;tr|E3CA41|E3CA41_9LACO;tr|C8P5B0|C8P5B0_9LACO;tr|C0YZH2|C0YZH2_LACRE	3;2;2;2;1;1	3;2;2;2;1;1	3;2;2;2;1;1	>tr|C2GM60|C2GM60_LACRE L-2-hydroxyisocaproate dehydrogenase OS=Lactobacillus reuteri CF48-3A GN=HMPREF0534_0270 PE=4 SV=1;>tr|E3CA41|E3CA41_9LACO L-2-hydroxyisocaproate dehydrogenase OS=Lactobacillus oris PB013-T2-3 GN=dhkM PE=4 SV=1;>tr|C8P5B0|C8P5B0_9LA	6	3	3	3	0	0	0	0	1	0	0	0	0	0	0	2	0	0	0	0	1	0	0	0	0	0	0	2	0	0	0	0	1	0	0	0	0	0	0	2	14.5	14.5	14.5	34.168
tr|U6SFS4|U6SFS4_LACCA;tr|S2U6Q5|S2U6Q5_LACPA;tr|S2RJC4|S2RJC4_LACPA;tr|S2MKV7|S2MKV7_LACPA;tr|S2MBJ6|S2MBJ6_LACPA;tr|L2HK82|L2HK82_ENTFC;tr|K6S989|K6S989_LACCA;tr|K6R145|K6R145_LACCA;tr|K6QXS9|K6QXS9_LACCA;tr|K6QQR6|K6QQR6_LACCA;tr|C2GPD6|C2GPD6_LACRE;tr|F7QWX6|F7QWX6_9LACO;tr|K6QYW6|K6QYW6_LACCA	tr|U6SFS4|U6SFS4_LACCA;tr|S2U6Q5|S2U6Q5_LACPA;tr|S2RJC4|S2RJC4_LACPA;tr|S2MKV7|S2MKV7_LACPA;tr|S2MBJ6|S2MBJ6_LACPA;tr|L2HK82|L2HK82_ENTFC;tr|K6S989|K6S989_LACCA;tr|K6R145|K6R145_LACCA;tr|K6QXS9|K6QXS9_LACCA;tr|K6QQR6|K6QQR6_LACCA;tr|C2GPD6|C2GPD6_LACRE;tr|F7QWX6|F7QWX6_9LACO;tr|K6QYW6|K6QYW6_LACCA	1;1;1;1;1;1;1;1;1;1;1;1;1	1;1;1;1;1;1;1;1;1;1;1;1;1	1;1;1;1;1;1;1;1;1;1;1;1;1	>tr|U6SFS4|U6SFS4_LACCA ABC transporter permease OS=Lactobacillus casei 5b GN=N422_03205 PE=4 SV=1;>tr|S2U6Q5|S2U6Q5_LACPA Exporter of polyketide antibiotics OS=Lactobacillus paracasei subsp. paracasei Lpp70 GN=Lpp70_00160 PE=4 SV=1;>tr|S2RJC4|S2RJC4_LACPA	13	1	1	1	0	0	0	0	0	0	0	0	0	1	0	0	0	0	0	0	0	0	0	0	0	1	0	0	0	0	0	0	0	0	0	0	0	1	0	0	3.9	3.9	3.9	58.275
tr|C2GQ14|C2GQ14_LACRE	tr|C2GQ14|C2GQ14_LACRE	2	2	2	>tr|C2GQ14|C2GQ14_LACRE Hydratase/decarboxylase OS=Lactobacillus reuteri CF48-3A GN=HMPREF0534_1274 PE=4 SV=1	1	2	2	2	0	0	0	0	0	0	0	0	0	0	0	2	0	0	0	0	0	0	0	0	0	0	0	2	0	0	0	0	0	0	0	0	0	0	0	2	20.2	20.2	20.2	29.068
tr|F8KG51|F8KG51_LACRE;tr|E3C878|E3C878_9LACO;tr|C8P6N8|C8P6N8_9LACO;tr|C2GRE2|C2GRE2_LACRE	tr|F8KG51|F8KG51_LACRE;tr|E3C878|E3C878_9LACO;tr|C8P6N8|C8P6N8_9LACO;tr|C2GRE2|C2GRE2_LACRE	1;1;1;1	1;1;1;1	1;1;1;1	>tr|F8KG51|F8KG51_LACRE Aldehyde-alcohol dehydrogenase OS=Lactobacillus reuteri ATCC 53608 GN=LRATCC53608_1697 PE=4 SV=1;>tr|E3C878|E3C878_9LACO Putative XkdX family protein OS=Lactobacillus oris PB013-T2-3 GN=adh PE=4 SV=1;>tr|C8P6N8|C8P6N8_9LACO Aldehyde	4	1	1	1	0	0	0	0	1	0	0	0	0	0	0	0	0	0	0	0	1	0	0	0	0	0	0	0	0	0	0	0	1	0	0	0	0	0	0	0	3.4	3.4	3.4	97.181
tr|C2GSG1|C2GSG1_LACRE	tr|C2GSG1|C2GSG1_LACRE	2	2	2	>tr|C2GSG1|C2GSG1_LACRE KxYKxGKxW signal domain protein OS=Lactobacillus reuteri CF48-3A GN=HMPREF0534_2121 PE=4 SV=1	1	2	2	2	0	0	0	0	2	0	0	0	0	1	0	0	0	0	0	0	2	0	0	0	0	1	0	0	0	0	0	0	2	0	0	0	0	1	0	0	1.9	1.9	1.9	200.29
tr|U5LQL8|U5LQL8_LACAI;tr|U5LQK5|U5LQK5_9LACO;tr|U5LQK0|U5LQK0_9LACO;tr|U5LQJ6|U5LQJ6_9LACO;tr|U5LPK6|U5LPK6_LACAM;tr|U5LPK2|U5LPK2_LACAI;tr|C2HKJ9|C2HKJ9_LACAI;tr|C7XJI1|C7XJI1_9LACO;tr|U6F734|U6F734_LACHE;tr|F3MK82|F3MK82_LACHE;tr|C9M0P9|C9M0P9_LACHE	tr|U5LQL8|U5LQL8_LACAI;tr|U5LQK5|U5LQK5_9LACO;tr|U5LQK0|U5LQK0_9LACO;tr|U5LQJ6|U5LQJ6_9LACO;tr|U5LPK6|U5LPK6_LACAM;tr|U5LPK2|U5LPK2_LACAI;tr|C2HKJ9|C2HKJ9_LACAI;tr|C7XJI1|C7XJI1_9LACO;tr|U6F734|U6F734_LACHE;tr|F3MK82|F3MK82_LACHE;tr|C9M0P9|C9M0P9_LACHE	1;1;1;1;1;1;1;1;1;1;1	1;1;1;1;1;1;1;1;1;1;1	1;1;1;1;1;1;1;1;1;1;1	>tr|U5LQL8|U5LQL8_LACAI DNA gyrase subunit A (Fragment) OS=Lactobacillus acidophilus GN=gyrA PE=4 SV=1;>tr|U5LQK5|U5LQK5_9LACO DNA gyrase subunit A (Fragment) OS=Lactobacillus gallinarum GN=gyrA PE=4 SV=1;>tr|U5LQK0|U5LQK0_9LACO DNA gyrase subunit A (Fragm	11	1	1	1	1	0	0	0	1	0	1	0	0	1	0	1	1	0	0	0	1	0	1	0	0	1	0	1	1	0	0	0	1	0	1	0	0	1	0	1	7.9	7.9	7.9	20.118
tr|E3R7J7|E3R7J7_9LACO;tr|U6F4N5|U6F4N5_LACHE;tr|C7XK11|C7XK11_9LACO;tr|C2HKR7|C2HKR7_LACAI;tr|C9LZH0|C9LZH0_LACHE;tr|U6F5Z5|U6F5Z5_LACHE;tr|F3MLY9|F3MLY9_LACHE	tr|E3R7J7|E3R7J7_9LACO;tr|U6F4N5|U6F4N5_LACHE;tr|C7XK11|C7XK11_9LACO;tr|C2HKR7|C2HKR7_LACAI;tr|C9LZH0|C9LZH0_LACHE;tr|U6F5Z5|U6F5Z5_LACHE;tr|F3MLY9|F3MLY9_LACHE	1;1;1;1;1;1;1	1;1;1;1;1;1;1	1;1;1;1;1;1;1	>tr|E3R7J7|E3R7J7_9LACO Glycosyl hydrolase family 25 (Fragment) OS=Lactobacillus crispatus CTV-05 GN=LBKG_02356 PE=4 SV=1;>tr|U6F4N5|U6F4N5_LACHE Gametolysin OS=Lactobacillus helveticus CIRM-BIA 951 GN=LHCIRMBIA951_00253 PE=4 SV=1;>tr|C7XK11|C7XK11_9LACO G	7	1	1	1	1	0	1	0	1	0	1	0	0	1	0	1	1	0	1	0	1	0	1	0	0	1	0	1	1	0	1	0	1	0	1	0	0	1	0	1	6.9	6.9	6.9	24.395
tr|C2HKW8|C2HKW8_LACAI	tr|C2HKW8|C2HKW8_LACAI	7	1	1	>tr|C2HKW8|C2HKW8_LACAI ABC transporter, solute-binding protein OS=Lactobacillus acidophilus ATCC 4796 GN=HMPREF0492_0172 PE=4 SV=1	1	7	1	1	1	0	0	0	5	2	1	0	1	7	1	1	0	0	0	0	0	0	0	0	0	1	0	0	0	0	0	0	0	0	0	0	0	1	0	0	18.4	3.4	3.4	43.809
tr|U6F513|U6F513_LACHE;tr|F3MLI3|F3MLI3_LACHE;tr|E3R1F7|E3R1F7_9LACO;tr|C9M1E1|C9M1E1_LACHE;tr|C7XKL8|C7XKL8_9LACO;tr|C2HLQ9|C2HLQ9_LACAI	tr|U6F513|U6F513_LACHE;tr|F3MLI3|F3MLI3_LACHE;tr|E3R1F7|E3R1F7_9LACO;tr|C9M1E1|C9M1E1_LACHE;tr|C7XKL8|C7XKL8_9LACO;tr|C2HLQ9|C2HLQ9_LACAI	1;1;1;1;1;1	1;1;1;1;1;1	1;1;1;1;1;1	>tr|U6F513|U6F513_LACHE LemA family protein OS=Lactobacillus helveticus CIRM-BIA 951 GN=LHCIRMBIA951_01344 PE=4 SV=1;>tr|F3MLI3|F3MLI3_LACHE Uncharacterized protein OS=Lactobacillus helveticus MTCC 5463 GN=AAULH_00658 PE=4 SV=1;>tr|E3R1F7|E3R1F7_9LACO LemA	6	1	1	1	1	0	0	0	0	1	1	0	0	1	0	0	1	0	0	0	0	1	1	0	0	1	0	0	1	0	0	0	0	1	1	0	0	1	0	0	7	7	7	21.227
tr|E3R7A7|E3R7A7_9LACO;tr|C2HN29|C2HN29_LACAI;tr|C7XM27|C7XM27_9LACO	tr|E3R7A7|E3R7A7_9LACO;tr|C2HN29|C2HN29_LACAI;tr|C7XM27|C7XM27_9LACO	1;1;1	1;1;1	1;1;1	>tr|E3R7A7|E3R7A7_9LACO ABC transporter, solute-binding protein OS=Lactobacillus crispatus CTV-05 GN=LBKG_02264 PE=4 SV=1;>tr|C2HN29|C2HN29_LACAI ABC transporter, solute-binding protein OS=Lactobacillus acidophilus ATCC 4796 GN=HMPREF0492_0933 PE=4 SV=1;>t	3	1	1	1	0	0	0	0	1	0	0	0	0	1	0	0	0	0	0	0	1	0	0	0	0	1	0	0	0	0	0	0	1	0	0	0	0	1	0	0	4.3	4.3	4.3	46.152
tr|C5WDQ2|C5WDQ2_9ENTR	tr|C5WDQ2|C5WDQ2_9ENTR	1	1	1	>tr|C5WDQ2|C5WDQ2_9ENTR 5-methyltetrahydropteroyltriglutamate--homocysteine methyltransferase OS=Candidatus Ishikawaella capsulata Mpkobe GN=metE PE=3 SV=1	1	1	1	1	1	1	1	1	1	1	1	1	1	1	1	1	1	1	1	1	1	1	1	1	1	1	1	1	1	1	1	1	1	1	1	1	1	1	1	1	2.8	2.8	2.8	87.051
tr|C7H462|C7H462_9FIRM	tr|C7H462|C7H462_9FIRM	1	1	1	>tr|C7H462|C7H462_9FIRM Enolase OS=Faecalibacterium prausnitzii A2-165 GN=eno PE=3 SV=1	1	1	1	1	0	0	1	0	0	0	0	1	0	0	0	0	0	0	1	0	0	0	0	1	0	0	0	0	0	0	1	0	0	0	0	1	0	0	0	0	3.5	3.5	3.5	46.117
tr|C7H4C6|C7H4C6_9FIRM	tr|C7H4C6|C7H4C6_9FIRM	1	1	1	>tr|C7H4C6|C7H4C6_9FIRM Tat pathway signal sequence domain protein OS=Faecalibacterium prausnitzii A2-165 GN=FAEPRAA2165_01139 PE=4 SV=1	1	1	1	1	0	0	1	0	0	0	0	0	0	0	0	0	0	0	1	0	0	0	0	0	0	0	0	0	0	0	1	0	0	0	0	0	0	0	0	0	3.1	3.1	3.1	37.966
tr|C7H5K7|C7H5K7_9FIRM;tr|B1BRT1|B1BRT1_CLOPF;tr|N9YUH7|N9YUH7_CLOBU;tr|M3F5V3|M3F5V3_9BACL;tr|I9M4G7|I9M4G7_9FIRM;tr|C4IED4|C4IED4_CLOBU;tr|B1R2I6|B1R2I6_CLOBU;tr|A0A024PCA1|A0A024PCA1_9BACI	tr|C7H5K7|C7H5K7_9FIRM;tr|B1BRT1|B1BRT1_CLOPF;tr|N9YUH7|N9YUH7_CLOBU;tr|M3F5V3|M3F5V3_9BACL;tr|I9M4G7|I9M4G7_9FIRM;tr|C4IED4|C4IED4_CLOBU;tr|B1R2I6|B1R2I6_CLOBU;tr|A0A024PCA1|A0A024PCA1_9BACI	2;1;1;1;1;1;1;1	2;1;1;1;1;1;1;1	2;1;1;1;1;1;1;1	>tr|C7H5K7|C7H5K7_9FIRM Acetyl-CoA C-acetyltransferase OS=Faecalibacterium prausnitzii A2-165 GN=FAEPRAA2165_01578 PE=3 SV=1;>tr|B1BRT1|B1BRT1_CLOPF Acetyl-CoA acetyltransferase OS=Clostridium perfringens E str. JGS1987 GN=AC3_2791 PE=3 SV=1;>tr|N9YUH7|N9Y	8	2	2	2	0	0	2	2	0	1	1	1	1	1	1	1	0	0	2	2	0	1	1	1	1	1	1	1	0	0	2	2	0	1	1	1	1	1	1	1	8.4	8.4	8.4	42.09
tr|C7H5K9|C7H5K9_9FIRM	tr|C7H5K9|C7H5K9_9FIRM	1	1	1	>tr|C7H5K9|C7H5K9_9FIRM 3-hydroxyacyl-CoA dehydrogenase, NAD binding domain protein OS=Faecalibacterium prausnitzii A2-165 GN=FAEPRAA2165_01580 PE=4 SV=1	1	1	1	1	0	0	0	0	0	0	0	1	0	0	0	0	0	0	0	0	0	0	0	1	0	0	0	0	0	0	0	0	0	0	0	1	0	0	0	0	5.9	5.9	5.9	31.109
tr|C7H6W3|C7H6W3_9FIRM	tr|C7H6W3|C7H6W3_9FIRM	1	1	1	>tr|C7H6W3|C7H6W3_9FIRM Tat pathway signal sequence domain protein OS=Faecalibacterium prausnitzii A2-165 GN=FAEPRAA2165_01979 PE=4 SV=1	1	1	1	1	0	0	1	0	1	0	0	1	0	0	0	1	0	0	1	0	1	0	0	1	0	0	0	1	0	0	1	0	1	0	0	1	0	0	0	1	4.3	4.3	4.3	47.807
tr|W6WBW9|W6WBW9_9RHIZ;tr|J0L3Q4|J0L3Q4_RHILT;tr|C7H9U2|C7H9U2_9FIRM	tr|W6WBW9|W6WBW9_9RHIZ;tr|J0L3Q4|J0L3Q4_RHILT;tr|C7H9U2|C7H9U2_9FIRM	1;1;1	1;1;1	1;1;1	>tr|W6WBW9|W6WBW9_9RHIZ Glycerol-3-phosphate-transporting ATPase OS=Rhizobium sp. CF080 GN=PMI07_004828 PE=4 SV=1;>tr|J0L3Q4|J0L3Q4_RHILT ATPase component of ABC-type sugar transporter OS=Rhizobium leguminosarum bv. trifolii WSM2297 GN=Rleg4DRAFT_5281 PE=4	3	1	1	1	1	0	0	0	0	0	0	1	1	0	0	1	1	0	0	0	0	0	0	1	1	0	0	1	1	0	0	0	0	0	0	1	1	0	0	1	4.6	4.6	4.6	40.924
tr|E3R478|E3R478_9LACO;tr|C7XGB3|C7XGB3_9LACO	tr|E3R478|E3R478_9LACO;tr|C7XGB3|C7XGB3_9LACO	3;3	3;3	3;3	>tr|E3R478|E3R478_9LACO Bacterial group 3 Ig-like protein OS=Lactobacillus crispatus CTV-05 GN=LBKG_01104 PE=4 SV=1;>tr|C7XGB3|C7XGB3_9LACO Bacterial group 3 Ig-like protein OS=Lactobacillus crispatus 125-2-CHN GN=HMPREF5045_00058 PE=4 SV=1	2	3	3	3	1	0	0	0	1	0	0	0	0	3	0	0	1	0	0	0	1	0	0	0	0	3	0	0	1	0	0	0	1	0	0	0	0	3	0	0	9	9	9	60.872
tr|C7XGC5|C7XGC5_9LACO;tr|E3R468|E3R468_9LACO	tr|C7XGC5|C7XGC5_9LACO;tr|E3R468|E3R468_9LACO	3;2	3;2	3;2	>tr|C7XGC5|C7XGC5_9LACO Bacterial group 3 Ig-like protein OS=Lactobacillus crispatus 125-2-CHN GN=HMPREF5045_00070 PE=4 SV=1;>tr|E3R468|E3R468_9LACO Bacterial group 3 Ig-like protein OS=Lactobacillus crispatus CTV-05 GN=LBKG_01093 PE=4 SV=1	2	3	3	3	1	1	1	0	3	1	0	0	0	2	0	0	1	1	1	0	3	1	0	0	0	2	0	0	1	1	1	0	3	1	0	0	0	2	0	0	10.9	10.9	10.9	56.411
tr|C7XGC7|C7XGC7_9LACO	tr|C7XGC7|C7XGC7_9LACO	8	8	3	>tr|C7XGC7|C7XGC7_9LACO Glyceraldehyde-3-phosphate dehydrogenase OS=Lactobacillus crispatus 125-2-CHN GN=gap PE=3 SV=1	1	8	8	3	5	3	6	3	7	6	5	5	5	6	5	6	5	3	6	3	7	6	5	5	5	6	5	6	3	1	3	1	3	3	2	2	2	3	2	2	38.8	38.8	16.9	36.539
tr|N2A581|N2A581_9LACO;tr|E3R466|E3R466_9LACO;tr|C7XGC8|C7XGC8_9LACO;tr|U6F4H6|U6F4H6_LACHE;tr|U2GP53|U2GP53_9LACO;tr|F3MRH4|F3MRH4_LACHE;tr|D0DX62|D0DX62_9LACO;tr|C2HNE2|C2HNE2_LACAI;sp|Q5FL50|PGK_LACAC;sp|A8YUE3|PGK_LACH4;tr|C9M2I7|C9M2I7_LACHE;tr|S2R8C1|S2R8C1_LACPA;tr|S2SFA2|S2SFA2_LACPA;tr|U6SCT9|U6SCT9_LACCA;tr|S2UKY5|S2UKY5_LACPA;tr|S2MI03|S2MI03_LACPA;tr|S2M0P2|S2M0P2_LACPA;tr|K6RQ31|K6RQ…	tr|N2A581|N2A581_9LACO;tr|E3R466|E3R466_9LACO;tr|C7XGC8|C7XGC8_9LACO;tr|U6F4H6|U6F4H6_LACHE;tr|U2GP53|U2GP53_9LACO;tr|F3MRH4|F3MRH4_LACHE;tr|D0DX62|D0DX62_9LACO;tr|C2HNE2|C2HNE2_LACAI;sp|Q5FL50|PGK_LACAC;sp|A8YUE3|PGK_LACH4;tr|C9M2I7|C9M2I7_LACHE	3;3;3;2;2;2;2;2;2;2;2;1;1;1;1;1;1;1;1;1;1;1;1;1;1;1;1;1;1;1;1;1;1;1;1;1;1;1;1;1;1;1	3;3;3;2;2;2;2;2;2;2;2;1;1;1;1;1;1;1;1;1;1;1;1;1;1;1;1;1;1;1;1;1;1;1;1;1;1;1;1;1;1;1	3;3;3;2;2;2;2;2;2;2;2;1;1;1;1;1;1;1;1;1;1;1;1;1;1;1;1;1;1;1;1;1;1;1;1;1;1;1;1;1;1;1	>tr|N2A581|N2A581_9LACO Phosphoglycerate kinase OS=Lactobacillus sp. ASF360 GN=pgk PE=3 SV=1;>tr|E3R466|E3R466_9LACO Phosphoglycerate kinase OS=Lactobacillus crispatus CTV-05 GN=pgk PE=3 SV=1;>tr|C7XGC8|C7XGC8_9LACO Phosphoglycerate kinase OS=Lactobacillus	42	3	3	3	2	1	1	1	3	1	1	1	2	1	1	1	2	1	1	1	3	1	1	1	2	1	1	1	2	1	1	1	3	1	1	1	2	1	1	1	14.1	14.1	14.1	42.991
tr|C7XGE8|C7XGE8_9LACO;tr|U6F7B8|U6F7B8_LACHE;tr|F3MKJ1|F3MKJ1_LACHE;tr|C9M0F2|C9M0F2_LACHE	tr|C7XGE8|C7XGE8_9LACO;tr|U6F7B8|U6F7B8_LACHE;tr|F3MKJ1|F3MKJ1_LACHE;tr|C9M0F2|C9M0F2_LACHE	2;1;1;1	2;1;1;1	2;1;1;1	>tr|C7XGE8|C7XGE8_9LACO 30S ribosomal protein S20 OS=Lactobacillus crispatus 125-2-CHN GN=rpsT PE=3 SV=1;>tr|U6F7B8|U6F7B8_LACHE 30S ribosomal protein S20 OS=Lactobacillus helveticus CIRM-BIA 951 GN=rpsT PE=3 SV=1;>tr|F3MKJ1|F3MKJ1_LACHE 30S ribosomal prot	4	2	2	2	1	0	0	0	1	1	1	0	0	1	1	1	1	0	0	0	1	1	1	0	0	1	1	1	1	0	0	0	1	1	1	0	0	1	1	1	23.5	23.5	23.5	9.5229
tr|C7XGF2|C7XGF2_9LACO;tr|E5FN99|E5FN99_LACHE;tr|C7B9Q4|C7B9Q4_LACHE;tr|C5J277|C5J277_LACHE;tr|C5J2A9|C5J2A9_LACHE;tr|C5J2B9|C5J2B9_LACHE;tr|C7B9R1|C7B9R1_LACHE;tr|C5J2B6|C5J2B6_LACHE;tr|C5J285|C5J285_LACHE;tr|C7B9R0|C7B9R0_LACHE;tr|C5J275|C5J275_LACHE;tr|C7B9Q7|C7B9Q7_LACHE;tr|C7B9P5|C7B9P5_LACHE;tr|C5J293|C5J293_LACHE;tr|C5J2E3|C5J2E3_LACHE;tr|C7B9Q3|C7B9Q3_LACHE;tr|C5J290|C5J290_LACHE;tr|C7B9P…	tr|C7XGF2|C7XGF2_9LACO;tr|E5FN99|E5FN99_LACHE;tr|C7B9Q4|C7B9Q4_LACHE;tr|C5J277|C5J277_LACHE;tr|C5J2A9|C5J2A9_LACHE;tr|C5J2B9|C5J2B9_LACHE;tr|C7B9R1|C7B9R1_LACHE;tr|C5J2B6|C5J2B6_LACHE;tr|C5J285|C5J285_LACHE;tr|C7B9R0|C7B9R0_LACHE;tr|C5J275|C5J275_LACHE;tr|C7B9Q7|C7B9Q7_LACHE;tr|C7B9P5|C7B9P5_LACHE;tr|C5J293|C5J293_LACHE;tr|C5J2E3|C5J2E3_LACHE;tr|C7B9Q3|C7B9Q3_LACHE;tr|C5J290|C5J290_LACHE;tr|C7B9P…	12;7;7;7;7;7;7;7;7;7;7;7;7;7;7;7;7;7;7;7;7;7;7;7;7;7;7;7;7;7;7;7;7;6;6;6;6;6;5;5;5;4;2;2;2	12;7;7;7;7;7;7;7;7;7;7;7;7;7;7;7;7;7;7;7;7;7;7;7;7;7;7;7;7;7;7;7;7;6;6;6;6;6;5;5;5;4;2;2;2	3;2;1;1;1;1;1;1;1;1;1;1;1;1;1;1;1;1;1;1;1;1;1;1;1;1;1;1;1;1;1;1;1;1;1;1;1;1;1;1;1;1;1;0;0	>tr|C7XGF2|C7XGF2_9LACO Elongation factor Tu OS=Lactobacillus crispatus 125-2-CHN GN=tuf PE=3 SV=1;>tr|E5FN99|E5FN99_LACHE Translational elongation factor Tu (Fragment) OS=Lactobacillus helveticus GN=tuf PE=4 SV=1;>tr|C7B9Q4|C7B9Q4_LACHE Elongation factor	45	12	12	3	11	1	3	5	11	8	8	3	8	7	5	7	11	1	3	5	11	8	8	3	8	7	5	7	3	0	0	0	3	1	1	1	1	1	2	0	41.4	41.4	12.4	43.617
tr|E3R5Q3|E3R5Q3_9LACO;tr|C7XGF3|C7XGF3_9LACO	tr|E3R5Q3|E3R5Q3_9LACO;tr|C7XGF3|C7XGF3_9LACO	1;1	1;1	1;1	>tr|E3R5Q3|E3R5Q3_9LACO Trigger factor OS=Lactobacillus crispatus CTV-05 GN=tig PE=3 SV=1;>tr|C7XGF3|C7XGF3_9LACO Trigger factor OS=Lactobacillus crispatus 125-2-CHN GN=tig PE=3 SV=1	2	1	1	1	1	0	0	0	1	0	0	0	1	0	0	0	1	0	0	0	1	0	0	0	1	0	0	0	1	0	0	0	1	0	0	0	1	0	0	0	5	5	5	49.751
tr|C7XGI6|C7XGI6_9LACO;tr|E3R2K7|E3R2K7_9LACO;tr|N1ZTF5|N1ZTF5_9LACO;tr|D7V3W1|D7V3W1_9LACO;tr|A0A063B3M3|A0A063B3M3_9LACO;sp|Q74IV0|ENO3_LACJO;sp|Q043Z5|ENO1_LACGA;tr|U6F8P8|U6F8P8_LACHE;tr|F3MKM9|F3MKM9_LACHE;tr|C9M0A5|C9M0A5_LACHE;tr|C2HNY6|C2HNY6_LACAI;sp|Q5FKM6|ENO_LACAC;sp|A8YUV4|ENO_LACH4;tr|I7LAF5|I7LAF5_9LACO;tr|R2SQK6|R2SQK6_9ENTE;tr|K0NYL5|K0NYL5_9LACO;tr|F0HTP2|F0HTP2_LACDL;tr|A0A061C…	tr|C7XGI6|C7XGI6_9LACO;tr|E3R2K7|E3R2K7_9LACO;tr|N1ZTF5|N1ZTF5_9LACO;tr|D7V3W1|D7V3W1_9LACO;tr|A0A063B3M3|A0A063B3M3_9LACO;sp|Q74IV0|ENO3_LACJO;sp|Q043Z5|ENO1_LACGA;tr|U6F8P8|U6F8P8_LACHE;tr|F3MKM9|F3MKM9_LACHE;tr|C9M0A5|C9M0A5_LACHE;tr|C2HNY6|C2HNY6_LACAI;sp|Q5FKM6|ENO_LACAC;sp|A8YUV4|ENO_LACH4;tr|I7LAF5|I7LAF5_9LACO	8;7;6;5;5;5;5;5;5;5;5;5;5;4;1;1;1;1;1;1;1;1;1	8;7;6;5;5;5;5;5;5;5;5;5;5;4;1;1;1;1;1;1;1;1;1	8;7;6;5;5;5;5;5;5;5;5;5;5;4;1;1;1;1;1;1;1;1;1	>tr|C7XGI6|C7XGI6_9LACO Enolase OS=Lactobacillus crispatus 125-2-CHN GN=eno PE=3 SV=1;>tr|E3R2K7|E3R2K7_9LACO Enolase OS=Lactobacillus crispatus CTV-05 GN=eno PE=3 SV=1;>tr|N1ZTF5|N1ZTF5_9LACO Enolase OS=Lactobacillus sp. ASF360 GN=eno PE=3 SV=1;>tr|D7V3W1	23	8	8	8	5	1	0	0	5	3	3	1	2	2	3	5	5	1	0	0	5	3	3	1	2	2	3	5	5	1	0	0	5	3	3	1	2	2	3	5	25.5	25.5	25.5	46.67
tr|E3R3C4|E3R3C4_9LACO;tr|C7XGN9|C7XGN9_9LACO	tr|E3R3C4|E3R3C4_9LACO;tr|C7XGN9|C7XGN9_9LACO	1;1	1;1	1;1	>tr|E3R3C4|E3R3C4_9LACO ErfK/YbiS/YcfS/YnhG OS=Lactobacillus crispatus CTV-05 GN=LBKG_00791 PE=4 SV=1;>tr|C7XGN9|C7XGN9_9LACO Uncharacterized protein OS=Lactobacillus crispatus 125-2-CHN GN=HMPREF5045_00489 PE=4 SV=1	2	1	1	1	0	0	0	0	0	0	0	0	0	1	0	0	0	0	0	0	0	0	0	0	0	1	0	0	0	0	0	0	0	0	0	0	0	1	0	0	6.2	6.2	6.2	45.083
tr|C7XGT8|C7XGT8_9LACO	tr|C7XGT8|C7XGT8_9LACO	1	1	1	>tr|C7XGT8|C7XGT8_9LACO DNA-binding protein HU-alpha OS=Lactobacillus crispatus 125-2-CHN GN=hupA PE=3 SV=1	1	1	1	1	1	1	0	0	1	1	0	0	1	1	0	1	1	1	0	0	1	1	0	0	1	1	0	1	1	1	0	0	1	1	0	0	1	1	0	1	17	17	17	10.272
tr|C7XGV1|C7XGV1_9LACO	tr|C7XGV1|C7XGV1_9LACO	1	1	1	>tr|C7XGV1|C7XGV1_9LACO ABC transporter, substrate-binding protein, family 5 OS=Lactobacillus crispatus 125-2-CHN GN=HMPREF5045_00895 PE=4 SV=1	1	1	1	1	0	0	0	0	0	0	0	0	0	0	0	1	0	0	0	0	0	0	0	0	0	0	0	1	0	0	0	0	0	0	0	0	0	0	0	1	2.4	2.4	2.4	60.89
tr|E3R7E1|E3R7E1_9LACO;tr|C7XGW7|C7XGW7_9LACO	tr|E3R7E1|E3R7E1_9LACO;tr|C7XGW7|C7XGW7_9LACO	1;1	1;1	1;1	>tr|E3R7E1|E3R7E1_9LACO Membrane protein insertase, YidC/Oxa1 family OS=Lactobacillus crispatus CTV-05 GN=LBKG_02299 PE=3 SV=1;>tr|C7XGW7|C7XGW7_9LACO Membrane protein insertase, YidC/Oxa1 family OS=Lactobacillus crispatus 125-2-CHN GN=HMPREF5045_00911 PE=	2	1	1	1	0	0	0	0	0	0	0	0	0	1	0	0	0	0	0	0	0	0	0	0	0	1	0	0	0	0	0	0	0	0	0	0	0	1	0	0	5.3	5.3	5.3	35.672
tr|E3R3Z7|E3R3Z7_9LACO;tr|C7XH56|C7XH56_9LACO	tr|E3R3Z7|E3R3Z7_9LACO;tr|C7XH56|C7XH56_9LACO	2;2	2;2	2;2	>tr|E3R3Z7|E3R3Z7_9LACO ATP synthase subunit b OS=Lactobacillus crispatus CTV-05 GN=atpF PE=3 SV=1;>tr|C7XH56|C7XH56_9LACO ATP synthase subunit b OS=Lactobacillus crispatus 125-2-CHN GN=atpF PE=3 SV=1	2	2	2	2	0	0	0	0	2	0	0	0	1	2	0	0	0	0	0	0	2	0	0	0	1	2	0	0	0	0	0	0	2	0	0	0	1	2	0	0	14.9	14.9	14.9	18.461
tr|E3R3Z5|E3R3Z5_9LACO;tr|C7XH58|C7XH58_9LACO;sp|Q5FKY2|ATPA_LACAC;sp|A8YUJ9|ATPA_LACH4;tr|N2A0L8|N2A0L8_9LACO;tr|F3MKA8|F3MKA8_LACHE;tr|A0A061BTF2|A0A061BTF2_LACDE;tr|A0A061BPH3|A0A061BPH3_LACDE;sp|Q1GAW7|ATPA_LACDA;sp|Q04BA5|ATPA_LACDB;tr|U6F3V4|U6F3V4_LACHE;tr|C9M2Q4|C9M2Q4_LACHE;tr|C2HNL6|C2HNL6_LACAI;tr|K0NKX0|K0NKX0_9LACO;tr|U2HTQ1|U2HTQ1_9LACO;tr|D0DXV5|D0DXV5_9LACO;tr|F0HXW8|F0HXW8_LACDL;…	tr|E3R3Z5|E3R3Z5_9LACO;tr|C7XH58|C7XH58_9LACO;sp|Q5FKY2|ATPA_LACAC;sp|A8YUJ9|ATPA_LACH4;tr|N2A0L8|N2A0L8_9LACO;tr|F3MKA8|F3MKA8_LACHE;tr|A0A061BTF2|A0A061BTF2_LACDE;tr|A0A061BPH3|A0A061BPH3_LACDE;sp|Q1GAW7|ATPA_LACDA;sp|Q04BA5|ATPA_LACDB;tr|U6F3V4|U6F3V4_LACHE;tr|C9M2Q4|C9M2Q4_LACHE;tr|C2HNL6|C2HNL6_LACAI;tr|K0NKX0|K0NKX0_9LACO;tr|U2HTQ1|U2HTQ1_9LACO;tr|D0DXV5|D0DXV5_9LACO;tr|F0HXW8|F0HXW8_LACDL	9;9;7;7;7;6;6;6;6;6;6;6;6;5;5;5;5;3;3;3;3;2;2;2;2;2;2;2;2;2;2;2;2;2;2;2;2;2;2;2;2;2;2;2;2;2;2;2;2;2;2;2;2;2;2;2;2;2;2;2;2;2;2;2;2;1;1;1;1	9;9;7;7;7;6;6;6;6;6;6;6;6;5;5;5;5;3;3;3;3;2;2;2;2;2;2;2;2;2;2;2;2;2;2;2;2;2;2;2;2;2;2;2;2;2;2;2;2;2;2;2;2;2;2;2;2;2;2;2;2;2;2;2;2;1;1;1;1	5;5;4;4;3;4;2;2;2;2;3;3;3;2;2;2;1;1;1;1;1;1;1;1;1;1;1;1;1;1;1;1;1;1;1;1;1;1;1;1;1;1;1;1;1;1;1;1;1;1;1;1;1;1;1;1;1;1;1;1;1;1;1;1;1;1;1;1;1	>tr|E3R3Z5|E3R3Z5_9LACO ATP synthase subunit alpha OS=Lactobacillus crispatus CTV-05 GN=atpA PE=3 SV=1;>tr|C7XH58|C7XH58_9LACO ATP synthase subunit alpha OS=Lactobacillus crispatus 125-2-CHN GN=atpA PE=3 SV=1;>sp|Q5FKY2|ATPA_LACAC ATP synthase subunit alph	69	9	9	5	5	0	0	0	9	4	4	2	4	9	3	8	5	0	0	0	9	4	4	2	4	9	3	8	4	0	0	0	5	3	3	0	3	5	3	4	24.7	24.7	14.5	54.918
tr|E3R2L3|E3R2L3_9LACO;tr|C7XH67|C7XH67_9LACO	tr|E3R2L3|E3R2L3_9LACO;tr|C7XH67|C7XH67_9LACO	1;1	1;1	1;1	>tr|E3R2L3|E3R2L3_9LACO Ferritin-like protein OS=Lactobacillus crispatus CTV-05 GN=LBKG_00520 PE=3 SV=1;>tr|C7XH67|C7XH67_9LACO Ferritin-like protein OS=Lactobacillus crispatus 125-2-CHN GN=HMPREF5045_00268 PE=3 SV=1	2	1	1	1	1	0	0	0	1	1	0	1	0	0	1	1	1	0	0	0	1	1	0	1	0	0	1	1	1	0	0	0	1	1	0	1	0	0	1	1	12.9	12.9	12.9	18.161
tr|E3R3D4|E3R3D4_9LACO;tr|C7XHB2|C7XHB2_9LACO	tr|E3R3D4|E3R3D4_9LACO;tr|C7XHB2|C7XHB2_9LACO	7;7	7;7	7;7	>tr|E3R3D4|E3R3D4_9LACO ABC transporter, solute-binding protein OS=Lactobacillus crispatus CTV-05 GN=LBKG_00801 PE=4 SV=1;>tr|C7XHB2|C7XHB2_9LACO ABC transporter, solute-binding protein OS=Lactobacillus crispatus 125-2-CHN GN=HMPREF5045_00498 PE=4 SV=1	2	7	7	7	2	1	1	0	4	1	2	1	2	7	2	5	2	1	1	0	4	1	2	1	2	7	2	5	2	1	1	0	4	1	2	1	2	7	2	5	31.8	31.8	31.8	47.131
tr|E3R6Q0|E3R6Q0_9LACO;tr|C7XHH0|C7XHH0_9LACO	tr|E3R6Q0|E3R6Q0_9LACO;tr|C7XHH0|C7XHH0_9LACO	1;1	1;1	1;1	>tr|E3R6Q0|E3R6Q0_9LACO Translation initiation factor IF-3 (Fragment) OS=Lactobacillus crispatus CTV-05 GN=infC PE=3 SV=1;>tr|C7XHH0|C7XHH0_9LACO Translation initiation factor IF-3 OS=Lactobacillus crispatus 125-2-CHN GN=infC PE=3 SV=1	2	1	1	1	1	0	0	0	1	0	0	0	0	1	0	0	1	0	0	0	1	0	0	0	0	1	0	0	1	0	0	0	1	0	0	0	0	1	0	0	25.9	25.9	25.9	9.2316
tr|E3R498|E3R498_9LACO;tr|C7XHL8|C7XHL8_9LACO	tr|E3R498|E3R498_9LACO;tr|C7XHL8|C7XHL8_9LACO	2;2	2;2	2;2	>tr|E3R498|E3R498_9LACO Uncharacterized protein OS=Lactobacillus crispatus CTV-05 GN=LBKG_01127 PE=4 SV=1;>tr|C7XHL8|C7XHL8_9LACO Uncharacterized protein OS=Lactobacillus crispatus 125-2-CHN GN=HMPREF5045_00034 PE=4 SV=1	2	2	2	2	1	0	0	1	2	2	2	0	2	2	0	2	1	0	0	1	2	2	2	0	2	2	0	2	1	0	0	1	2	2	2	0	2	2	0	2	8.6	8.6	8.6	39.03
tr|E3R490|E3R490_9LACO;tr|C7XHM7|C7XHM7_9LACO	tr|E3R490|E3R490_9LACO;tr|C7XHM7|C7XHM7_9LACO	1;1	1;1	1;1	>tr|E3R490|E3R490_9LACO Protein translocase subunit SecA OS=Lactobacillus crispatus CTV-05 GN=secA PE=3 SV=1;>tr|C7XHM7|C7XHM7_9LACO Protein translocase subunit SecA OS=Lactobacillus crispatus 125-2-CHN GN=secA PE=3 SV=1	2	1	1	1	1	0	0	0	1	0	1	0	1	1	0	0	1	0	0	0	1	0	1	0	1	1	0	0	1	0	0	0	1	0	1	0	1	1	0	0	3	3	3	91.331
tr|E3R3Z3|E3R3Z3_9LACO;tr|C7XHN2|C7XHN2_9LACO;tr|Q6RX77|Q6RX77_LACAM;tr|Q6RX71|Q6RX71_LACHE;tr|U6F1Y5|U6F1Y5_LACHE;tr|F3MKA9|F3MKA9_LACHE;tr|C9M2Q6|C9M2Q6_LACHE;sp|A8YUK1|ATPB_LACH4;tr|C2HNL8|C2HNL8_LACAI;sp|Q5FKY0|ATPB_LACAC;tr|Q6RX73|Q6RX73_LACAI;tr|N1ZZJ0|N1ZZJ0_9LACO;tr|U2G3E2|U2G3E2_9LACO;sp|P21933|ATPB_STRDO;tr|E2E6I6|E2E6I6_9ENTE;tr|E2E6H8|E2E6H8_ENTAV;tr|G1DUZ5|G1DUZ5_9ENTE;tr|Q6RX78|Q6RX…	tr|E3R3Z3|E3R3Z3_9LACO;tr|C7XHN2|C7XHN2_9LACO;tr|Q6RX77|Q6RX77_LACAM;tr|Q6RX71|Q6RX71_LACHE;tr|U6F1Y5|U6F1Y5_LACHE;tr|F3MKA9|F3MKA9_LACHE;tr|C9M2Q6|C9M2Q6_LACHE;sp|A8YUK1|ATPB_LACH4;tr|C2HNL8|C2HNL8_LACAI;sp|Q5FKY0|ATPB_LACAC;tr|Q6RX73|Q6RX73_LACAI;tr|N1ZZJ0|N1ZZJ0_9LACO;tr|U2G3E2|U2G3E2_9LACO	6;6;4;4;4;4;4;4;4;4;3;3;3;2;2;2;2;2;2;2;2;2;2;2;2;2;2;2;2;2;2;2;2;2;2;2;2;2;2;2;1	6;6;4;4;4;4;4;4;4;4;3;3;3;2;2;2;2;2;2;2;2;2;2;2;2;2;2;2;2;2;2;2;2;2;2;2;2;2;2;2;1	4;4;2;2;2;2;2;2;2;2;1;1;2;0;0;0;0;1;0;0;0;0;0;0;0;0;0;0;1;1;1;1;1;1;1;1;1;1;0;0;0	>tr|E3R3Z3|E3R3Z3_9LACO ATP synthase subunit beta OS=Lactobacillus crispatus CTV-05 GN=atpD PE=3 SV=1;>tr|C7XHN2|C7XHN2_9LACO ATP synthase subunit beta OS=Lactobacillus crispatus 125-2-CHN GN=atpD PE=3 SV=1;>tr|Q6RX77|Q6RX77_LACAM ATP synthase beta chain (	41	6	6	4	3	2	3	2	4	3	3	3	3	5	3	5	3	2	3	2	4	3	3	3	3	5	3	5	1	1	1	1	2	1	1	1	1	3	1	3	19.4	19.4	13.8	52.152
tr|E3R3Y3|E3R3Y3_9LACO;tr|C7XHP3|C7XHP3_9LACO;tr|U6F5Q4|U6F5Q4_LACHE;tr|F3MKC0|F3MKC0_LACHE;tr|C9M2R7|C9M2R7_LACHE;sp|Q5FKX2|RS4_LACAC;sp|A8YUL2|RS4_LACH4;tr|C2HNN0|C2HNN0_LACAI	tr|E3R3Y3|E3R3Y3_9LACO;tr|C7XHP3|C7XHP3_9LACO	7;7;3;3;3;3;3;3	7;7;3;3;3;3;3;3	4;4;1;1;1;1;1;1	>tr|E3R3Y3|E3R3Y3_9LACO Ribosomal protein S4 (Fragment) OS=Lactobacillus crispatus CTV-05 GN=rpsD PE=3 SV=1;>tr|C7XHP3|C7XHP3_9LACO 30S ribosomal protein S4 OS=Lactobacillus crispatus 125-2-CHN GN=rpsD PE=3 SV=1	8	7	7	4	5	1	2	2	7	5	1	1	3	5	3	5	5	1	2	2	7	5	1	1	3	5	3	5	2	0	0	0	4	3	0	0	2	3	2	2	37.4	37.4	26.1	23.317
tr|E3R3Y2|E3R3Y2_9LACO;tr|C7XHP4|C7XHP4_9LACO	tr|E3R3Y2|E3R3Y2_9LACO;tr|C7XHP4|C7XHP4_9LACO	1;1	1;1	1;1	>tr|E3R3Y2|E3R3Y2_9LACO Septation ring formation regulator EzrA OS=Lactobacillus crispatus CTV-05 GN=ezrA PE=4 SV=1;>tr|C7XHP4|C7XHP4_9LACO Septation ring formation regulator EzrA OS=Lactobacillus crispatus 125-2-CHN GN=ezrA PE=4 SV=1	2	1	1	1	0	0	0	0	0	0	0	0	0	1	0	0	0	0	0	0	0	0	0	0	0	1	0	0	0	0	0	0	0	0	0	0	0	1	0	0	2.6	2.6	2.6	65.589
tr|E3R5L6|E3R5L6_9LACO;tr|C7XI51|C7XI51_9LACO	tr|E3R5L6|E3R5L6_9LACO;tr|C7XI51|C7XI51_9LACO	1;1	1;1	1;1	>tr|E3R5L6|E3R5L6_9LACO Putative ATP synthase F0, A subunit OS=Lactobacillus crispatus CTV-05 GN=LBKG_01619 PE=4 SV=1;>tr|C7XI51|C7XI51_9LACO ABC transporter, ATP-binding protein OS=Lactobacillus crispatus 125-2-CHN GN=HMPREF5045_00610 PE=4 SV=1	2	1	1	1	0	0	0	0	1	0	0	0	0	0	0	0	0	0	0	0	1	0	0	0	0	0	0	0	0	0	0	0	1	0	0	0	0	0	0	0	4.3	4.3	4.3	57.68
tr|C7XI66|C7XI66_9LACO	tr|C7XI66|C7XI66_9LACO	4	4	4	>tr|C7XI66|C7XI66_9LACO Foldase protein PrsA OS=Lactobacillus crispatus 125-2-CHN GN=prsA PE=3 SV=1	1	4	4	4	3	1	2	1	3	3	3	0	1	4	1	4	3	1	2	1	3	3	3	0	1	4	1	4	3	1	2	1	3	3	3	0	1	4	1	4	13.8	13.8	13.8	32.788
tr|E3R2W7|E3R2W7_9LACO;tr|C7XID1|C7XID1_9LACO;tr|F3MKX9|F3MKX9_LACHE;tr|C9M017|C9M017_LACHE;tr|U6F6S2|U6F6S2_LACHE;sp|A8YV22|PFKA_LACH4;tr|C2HP49|C2HP49_LACAI;sp|Q5FKG6|PFKA_LACAC	tr|E3R2W7|E3R2W7_9LACO;tr|C7XID1|C7XID1_9LACO;tr|F3MKX9|F3MKX9_LACHE;tr|C9M017|C9M017_LACHE;tr|U6F6S2|U6F6S2_LACHE;sp|A8YV22|PFKA_LACH4	4;4;3;3;2;2;1;1	4;4;3;3;2;2;1;1	4;4;3;3;2;2;1;1	>tr|E3R2W7|E3R2W7_9LACO ATP-dependent 6-phosphofructokinase OS=Lactobacillus crispatus CTV-05 GN=pfkA PE=3 SV=1;>tr|C7XID1|C7XID1_9LACO ATP-dependent 6-phosphofructokinase OS=Lactobacillus crispatus 125-2-CHN GN=pfkA PE=3 SV=1;>tr|F3MKX9|F3MKX9_LACHE ATP-d	8	4	4	4	4	0	0	0	2	3	1	1	1	1	1	2	4	0	0	0	2	3	1	1	1	1	1	2	4	0	0	0	2	3	1	1	1	1	1	2	25	25	25	34.313
tr|C7XID2|C7XID2_9LACO;tr|F3MKY0|F3MKY0_LACHE;tr|C9M016|C9M016_LACHE;tr|V5T854|V5T854_9LACO;tr|C2HP50|C2HP50_LACAI;tr|N2A671|N2A671_9LACO	tr|C7XID2|C7XID2_9LACO;tr|F3MKY0|F3MKY0_LACHE;tr|C9M016|C9M016_LACHE;tr|V5T854|V5T854_9LACO;tr|C2HP50|C2HP50_LACAI	12;10;10;7;6;4	12;10;10;7;6;4	4;2;2;2;1;1	>tr|C7XID2|C7XID2_9LACO Pyruvate kinase OS=Lactobacillus crispatus 125-2-CHN GN=pyk PE=3 SV=1;>tr|F3MKY0|F3MKY0_LACHE Pyruvate kinase OS=Lactobacillus helveticus MTCC 5463 GN=AAULH_05926 PE=3 SV=1;>tr|C9M016|C9M016_LACHE Pyruvate kinase OS=Lactobacillus he	6	12	12	4	11	3	3	3	11	6	4	4	8	7	4	7	11	3	3	3	11	6	4	4	8	7	4	7	4	1	1	1	3	2	2	2	3	3	1	2	24.8	24.8	10.7	63.081
tr|C7XIK1|C7XIK1_9LACO	tr|C7XIK1|C7XIK1_9LACO	1	1	1	>tr|C7XIK1|C7XIK1_9LACO Elongation factor Ts OS=Lactobacillus crispatus 125-2-CHN GN=tsf PE=3 SV=1	1	1	1	1	1	0	0	0	1	0	0	0	0	0	0	0	1	0	0	0	1	0	0	0	0	0	0	0	1	0	0	0	1	0	0	0	0	0	0	0	5	5	5	37.614
tr|C7XIK2|C7XIK2_9LACO	tr|C7XIK2|C7XIK2_9LACO	1	1	1	>tr|C7XIK2|C7XIK2_9LACO 30S ribosomal protein S2 OS=Lactobacillus crispatus 125-2-CHN GN=rpsB PE=3 SV=1	1	1	1	1	1	0	0	0	1	0	0	0	0	0	0	0	1	0	0	0	1	0	0	0	0	0	0	0	1	0	0	0	1	0	0	0	0	0	0	0	5.8	5.8	5.8	28.734
tr|C7XIL5|C7XIL5_9LACO;tr|U6F8I1|U6F8I1_LACHE;tr|F3MLT6|F3MLT6_LACHE;sp|Q5FJK8|RL19_LACAC;sp|A8YVT1|RL19_LACH4;tr|C9LZB5|C9LZB5_LACHE;tr|C2HQ64|C2HQ64_LACAI;tr|N1ZWC3|N1ZWC3_9LACO;tr|U2GN29|U2GN29_9LACO;tr|D0DWQ4|D0DWQ4_9LACO;tr|I8AHZ3|I8AHZ3_9BACI;tr|K0NHW4|K0NHW4_9LACO;tr|F0HTW0|F0HTW0_LACDL;tr|A0A061CCE9|A0A061CCE9_LACDL	tr|C7XIL5|C7XIL5_9LACO;tr|U6F8I1|U6F8I1_LACHE;tr|F3MLT6|F3MLT6_LACHE;sp|Q5FJK8|RL19_LACAC;sp|A8YVT1|RL19_LACH4;tr|C9LZB5|C9LZB5_LACHE;tr|C2HQ64|C2HQ64_LACAI;tr|N1ZWC3|N1ZWC3_9LACO;tr|U2GN29|U2GN29_9LACO;tr|D0DWQ4|D0DWQ4_9LACO	4;3;3;3;3;3;3;2;2;2;1;1;1;1	4;3;3;3;3;3;3;2;2;2;1;1;1;1	4;3;3;3;3;3;3;2;2;2;1;1;1;1	>tr|C7XIL5|C7XIL5_9LACO 50S ribosomal protein L19 OS=Lactobacillus crispatus 125-2-CHN GN=rplS PE=3 SV=1;>tr|U6F8I1|U6F8I1_LACHE 50S ribosomal protein L19 OS=Lactobacillus helveticus CIRM-BIA 951 GN=rplS PE=3 SV=1;>tr|F3MLT6|F3MLT6_LACHE 50S ribosomal prot	14	4	4	4	3	0	1	0	4	3	3	0	3	3	3	3	3	0	1	0	4	3	3	0	3	3	3	3	3	0	1	0	4	3	3	0	3	3	3	3	38.3	38.3	38.3	13.057
tr|U6F0V7|U6F0V7_LACHE;tr|C7XIN7|C7XIN7_9LACO;tr|F3MMP7|F3MMP7_LACHE;tr|C9M4L1|C9M4L1_LACHE;tr|U2G538|U2G538_9LACO;tr|D0DZU2|D0DZU2_9LACO;tr|C2HR20|C2HR20_LACAI;tr|N1ZXC2|N1ZXC2_9LACO;tr|E3R5E0|E3R5E0_9LACO;tr|E3BSA8|E3BSA8_9LACO;tr|E1NYK4|E1NYK4_9LACO;tr|K0NZE0|K0NZE0_9LACO;tr|F0HUA8|F0HUA8_LACDL;tr|A0A061CDL7|A0A061CDL7_LACDL;tr|A0A061BUU8|A0A061BUU8_LACDE;tr|I7IVN6|I7IVN6_9LACO;tr|D7V4U5|D7V4U…	tr|U6F0V7|U6F0V7_LACHE;tr|C7XIN7|C7XIN7_9LACO;tr|F3MMP7|F3MMP7_LACHE;tr|C9M4L1|C9M4L1_LACHE;tr|U2G538|U2G538_9LACO;tr|D0DZU2|D0DZU2_9LACO;tr|C2HR20|C2HR20_LACAI;tr|N1ZXC2|N1ZXC2_9LACO;tr|E3R5E0|E3R5E0_9LACO	5;5;4;4;4;4;4;3;3;2;2;1;1;1;1;1;1;1	5;5;4;4;4;4;4;3;3;2;2;1;1;1;1;1;1;1	5;5;4;4;4;4;4;3;3;2;2;1;1;1;1;1;1;1	>tr|U6F0V7|U6F0V7_LACHE Fructose-bisphosphate aldolase class-II OS=Lactobacillus helveticus CIRM-BIA 951 GN=LHCIRMBIA951_00009 PE=4 SV=1;>tr|C7XIN7|C7XIN7_9LACO Fructose-1,6-bisphosphate aldolase, class II OS=Lactobacillus crispatus 125-2-CHN GN=fba PE=4 S	18	5	5	5	4	0	0	0	4	3	2	0	4	3	1	3	4	0	0	0	4	3	2	0	4	3	1	3	4	0	0	0	4	3	2	0	4	3	1	3	22.1	22.1	22.1	33.34
tr|U6F0Y7|U6F0Y7_LACHE;tr|F3MMQ5|F3MMQ5_LACHE;tr|C9M4L9|C9M4L9_LACHE;tr|C7XIP1|C7XIP1_9LACO	tr|U6F0Y7|U6F0Y7_LACHE;tr|F3MMQ5|F3MMQ5_LACHE;tr|C9M4L9|C9M4L9_LACHE;tr|C7XIP1|C7XIP1_9LACO	1;1;1;1	1;1;1;1	1;1;1;1	>tr|U6F0Y7|U6F0Y7_LACHE Serine-type D-Ala-D-Ala carboxypeptidase OS=Lactobacillus helveticus CIRM-BIA 951 GN=LHCIRMBIA951_00019 PE=3 SV=1;>tr|F3MMQ5|F3MMQ5_LACHE D-alanyl-D-alanine carboxypeptidase OS=Lactobacillus helveticus MTCC 5463 GN=AAULH_09853 PE=3	4	1	1	1	0	0	0	0	0	0	0	0	0	1	0	0	0	0	0	0	0	0	0	0	0	1	0	0	0	0	0	0	0	0	0	0	0	1	0	0	3.2	3.2	3.2	46.756
tr|E3R7K4|E3R7K4_9LACO;tr|C7XIS9|C7XIS9_9LACO;tr|C2HQ76|C2HQ76_LACAI	tr|E3R7K4|E3R7K4_9LACO;tr|C7XIS9|C7XIS9_9LACO	6;6;1	6;6;1	6;6;1	>tr|E3R7K4|E3R7K4_9LACO ABC transporter, substrate-binding protein, family 5 OS=Lactobacillus crispatus CTV-05 GN=LBKG_02363 PE=4 SV=1;>tr|C7XIS9|C7XIS9_9LACO ABC transporter, substrate-binding protein, family 5 OS=Lactobacillus crispatus 125-2-CHN GN=HMPR	3	6	6	6	4	1	2	1	6	3	4	2	5	5	4	5	4	1	2	1	6	3	4	2	5	5	4	5	4	1	2	1	6	3	4	2	5	5	4	5	16.8	16.8	16.8	66.324
tr|E3R731|E3R731_9LACO;tr|C7XIT3|C7XIT3_9LACO;tr|C9LZD2|C9LZD2_LACHE;tr|C2HQ80|C2HQ80_LACAI;tr|U6F2I6|U6F2I6_LACHE;tr|F3MLV3|F3MLV3_LACHE;tr|N1ZR48|N1ZR48_9LACO	tr|E3R731|E3R731_9LACO;tr|C7XIT3|C7XIT3_9LACO;tr|C9LZD2|C9LZD2_LACHE;tr|C2HQ80|C2HQ80_LACAI;tr|U6F2I6|U6F2I6_LACHE;tr|F3MLV3|F3MLV3_LACHE	3;3;2;2;2;2;1	3;3;2;2;2;2;1	2;2;2;1;2;2;1	>tr|E3R731|E3R731_9LACO Oligopeptide ABC transporter, ATP-binding protein AppF OS=Lactobacillus crispatus CTV-05 GN=appF PE=3 SV=1;>tr|C7XIT3|C7XIT3_9LACO Oligopeptide ABC transporter, ATP-binding protein AppF OS=Lactobacillus crispatus 125-2-CHN GN=appF P	7	3	3	2	1	0	0	0	1	0	0	0	0	3	0	1	1	0	0	0	1	0	0	0	0	3	0	1	1	0	0	0	1	0	0	0	0	2	0	1	15.9	15.9	9.5	37.691
tr|E3R730|E3R730_9LACO;tr|C7XIT4|C7XIT4_9LACO;tr|N1ZK95|N1ZK95_9LACO	tr|E3R730|E3R730_9LACO;tr|C7XIT4|C7XIT4_9LACO;tr|N1ZK95|N1ZK95_9LACO	4;4;3	4;4;3	1;1;0	>tr|E3R730|E3R730_9LACO Oligopeptide transport ATP-binding protein OppD OS=Lactobacillus crispatus CTV-05 GN=oppD PE=4 SV=1;>tr|C7XIT4|C7XIT4_9LACO Oligopeptide transport ATP-binding protein OppD OS=Lactobacillus crispatus 125-2-CHN GN=oppD PE=4 SV=1;>tr|N	3	4	4	1	3	0	0	0	4	3	4	0	2	4	2	4	3	0	0	0	4	3	4	0	2	4	2	4	0	0	0	0	1	1	1	0	1	1	0	1	17.2	17.2	4.1	37.869
tr|C7XIX1|C7XIX1_9LACO	tr|C7XIX1|C7XIX1_9LACO	1	1	1	>tr|C7XIX1|C7XIX1_9LACO Glycosyl hydrolase family 25 OS=Lactobacillus crispatus 125-2-CHN GN=HMPREF5045_00719 PE=4 SV=1	1	1	1	1	0	0	0	0	0	0	0	0	0	1	0	0	0	0	0	0	0	0	0	0	0	1	0	0	0	0	0	0	0	0	0	0	0	1	0	0	2.2	2.2	2.2	43.727
tr|C7XJD8|C7XJD8_9LACO;tr|E3R1T7|E3R1T7_9LACO;tr|Q8L0X5|Q8L0X5_LACHE;tr|C9M3U4|C9M3U4_LACHE;tr|U6F3M5|U6F3M5_LACHE;tr|F3MMT1|F3MMT1_LACHE;tr|C9M3W3|C9M3W3_LACHE;tr|C2HLJ5|C2HLJ5_LACAI;tr|F3MMV3|F3MMV3_LACHE;tr|N2A6T0|N2A6T0_9LACO;tr|U6F596|U6F596_LACHE	tr|C7XJD8|C7XJD8_9LACO;tr|E3R1T7|E3R1T7_9LACO	9;7;2;2;2;2;2;2;1;1;1	9;7;2;2;2;2;2;2;1;1;1	9;7;2;2;2;2;2;2;1;1;1	>tr|C7XJD8|C7XJD8_9LACO ABC transporter, solute-binding protein OS=Lactobacillus crispatus 125-2-CHN GN=HMPREF5045_01497 PE=4 SV=1;>tr|E3R1T7|E3R1T7_9LACO ABC transporter, solute-binding protein OS=Lactobacillus crispatus CTV-05 GN=LBKG_00023 PE=4 SV=1	11	9	9	9	3	1	1	1	6	3	1	1	2	8	3	4	3	1	1	1	6	3	1	1	2	8	3	4	3	1	1	1	6	3	1	1	2	8	3	4	30.7	30.7	30.7	47.572
tr|U6F5L8|U6F5L8_LACHE;tr|F3MNH0|F3MNH0_LACHE;tr|E3R6B4|E3R6B4_9LACO;tr|C9M114|C9M114_LACHE;tr|C7XJR5|C7XJR5_9LACO;tr|I7L7C1|I7L7C1_9LACO;tr|E3BT55|E3BT55_9LACO;tr|E1NVF0|E1NVF0_9LACO;tr|D7V5I8|D7V5I8_9LACO;tr|A0A063B7A6|A0A063B7A6_9LACO;tr|N2AP26|N2AP26_9LACO;tr|I7LA88|I7LA88_9LACO;tr|C2HKW7|C2HKW7_LACAI	tr|U6F5L8|U6F5L8_LACHE;tr|F3MNH0|F3MNH0_LACHE;tr|E3R6B4|E3R6B4_9LACO;tr|C9M114|C9M114_LACHE;tr|C7XJR5|C7XJR5_9LACO;tr|I7L7C1|I7L7C1_9LACO;tr|E3BT55|E3BT55_9LACO;tr|E1NVF0|E1NVF0_9LACO;tr|D7V5I8|D7V5I8_9LACO;tr|A0A063B7A6|A0A063B7A6_9LACO;tr|N2AP26|N2AP26_9LACO;tr|I7LA88|I7LA88_9LACO;tr|C2HKW7|C2HKW7_LACAI	2;2;2;2;2;1;1;1;1;1;1;1;1	2;2;2;2;2;1;1;1;1;1;1;1;1	2;2;2;2;2;1;1;1;1;1;1;1;1	>tr|U6F5L8|U6F5L8_LACHE Sugar ABC superfamily ATP binding cassette transporter, ABC protein OS=Lactobacillus helveticus CIRM-BIA 951 GN=LHCIRMBIA951_01368 PE=4 SV=1;>tr|F3MNH0|F3MNH0_LACHE Maltose ABC transporter, ATP-binding protein OS=Lactobacillus helve	13	2	2	2	1	1	0	0	2	1	1	0	0	1	0	1	1	1	0	0	2	1	1	0	0	1	0	1	1	1	0	0	2	1	1	0	0	1	0	1	8.4	8.4	8.4	41.137
tr|C7XJS1|C7XJS1_9LACO	tr|C7XJS1|C7XJS1_9LACO	1	1	1	>tr|C7XJS1|C7XJS1_9LACO Uncharacterized protein OS=Lactobacillus crispatus 125-2-CHN GN=HMPREF5045_01264 PE=4 SV=1	1	1	1	1	0	0	0	0	0	0	1	0	0	0	0	1	0	0	0	0	0	0	1	0	0	0	0	1	0	0	0	0	0	0	1	0	0	0	0	1	12.8	12.8	12.8	12.507
tr|C7XJX0|C7XJX0_9LACO	tr|C7XJX0|C7XJX0_9LACO	7	7	7	>tr|C7XJX0|C7XJX0_9LACO ABC transporter, substrate-binding protein, family 5 OS=Lactobacillus crispatus 125-2-CHN GN=HMPREF5045_01076 PE=4 SV=1	1	7	7	7	6	1	2	1	6	5	6	3	3	6	3	5	6	1	2	1	6	5	6	3	3	6	3	5	6	1	2	1	6	5	6	3	3	6	3	5	26.5	26.5	26.5	40.916
tr|E3R6N8|E3R6N8_9LACO;tr|C7XK00|C7XK00_9LACO;tr|F3MNN5|F3MNN5_LACHE;tr|N2ACB8|N2ACB8_9LACO;tr|U6F415|U6F415_LACHE;tr|C9M0U9|C9M0U9_LACHE	tr|E3R6N8|E3R6N8_9LACO;tr|C7XK00|C7XK00_9LACO	3;3;1;1;1;1	3;3;1;1;1;1	3;3;1;1;1;1	>tr|E3R6N8|E3R6N8_9LACO Cadmium-exporting ATPase OS=Lactobacillus crispatus CTV-05 GN=cadA PE=3 SV=1;>tr|C7XK00|C7XK00_9LACO Cadmium-exporting ATPase OS=Lactobacillus crispatus 125-2-CHN GN=cadA PE=3 SV=1	6	3	3	3	0	0	0	0	2	0	0	0	0	3	0	1	0	0	0	0	2	0	0	0	0	3	0	1	0	0	0	0	2	0	0	0	0	3	0	1	7.6	7.6	7.6	66.177
tr|C7XK95|C7XK95_9LACO;tr|E3R2C8|E3R2C8_9LACO;tr|C2HL53|C2HL53_LACAI;tr|E3R2C7|E3R2C7_9LACO;tr|U6F317|U6F317_LACHE;tr|F3MN34|F3MN34_LACHE;tr|C9M407|C9M407_LACHE	tr|C7XK95|C7XK95_9LACO;tr|E3R2C8|E3R2C8_9LACO;tr|C2HL53|C2HL53_LACAI	4;3;2;1;1;1;1	4;3;2;1;1;1;1	4;3;2;1;1;1;1	>tr|C7XK95|C7XK95_9LACO PTS system fructose-specific EIIABC component OS=Lactobacillus crispatus 125-2-CHN GN=fruA PE=4 SV=1;>tr|E3R2C8|E3R2C8_9LACO Phosphoenolpyruvate-dependent sugar phosphotransferase system, EIIA 2 (Fragment) OS=Lactobacillus crispatus	7	4	4	4	2	0	0	0	3	3	2	0	3	4	3	2	2	0	0	0	3	3	2	0	3	4	3	2	2	0	0	0	3	3	2	0	3	4	3	2	7.2	7.2	7.2	70.803
tr|E3R266|E3R266_9LACO;tr|C7XKF1|C7XKF1_9LACO	tr|E3R266|E3R266_9LACO;tr|C7XKF1|C7XKF1_9LACO	2;2	2;2	2;2	>tr|E3R266|E3R266_9LACO Cell envelope-like function transcriptional attenuator common domain protein OS=Lactobacillus crispatus CTV-05 GN=LBKG_00161 PE=4 SV=1;>tr|C7XKF1|C7XKF1_9LACO Cell envelope-like function transcriptional attenuator common domain prot	2	2	2	2	0	0	0	0	1	0	0	0	0	2	0	0	0	0	0	0	1	0	0	0	0	2	0	0	0	0	0	0	1	0	0	0	0	2	0	0	8.6	8.6	8.6	39.65
tr|E3R5Z3|E3R5Z3_9LACO;tr|C7XKV9|C7XKV9_9LACO;tr|C2HLZ9|C2HLZ9_LACAI;tr|F3MNW2|F3MNW2_LACHE;tr|C9M1P1|C9M1P1_LACHE;tr|A0A061BZE4|A0A061BZE4_LACDE;tr|K0NJE1|K0NJE1_9LACO;tr|N1ZUN4|N1ZUN4_9LACO;tr|F0HUM2|F0HUM2_LACDL;tr|A0A061C911|A0A061C911_LACDL;tr|F0HWR0|F0HWR0_LACDL;tr|F0HWQ8|F0HWQ8_LACDL;tr|A0A061C476|A0A061C476_LACDL	tr|E3R5Z3|E3R5Z3_9LACO;tr|C7XKV9|C7XKV9_9LACO	9;9;3;2;2;1;1;1;1;1;1;1;1	9;9;3;2;2;1;1;1;1;1;1;1;1	9;9;3;2;2;1;1;1;1;1;1;1;1	>tr|E3R5Z3|E3R5Z3_9LACO ABC transporter, substrate-binding protein, family 5 OS=Lactobacillus crispatus CTV-05 GN=LBKG_01765 PE=4 SV=1;>tr|C7XKV9|C7XKV9_9LACO ABC transporter, substrate-binding protein, family 5 OS=Lactobacillus crispatus 125-2-CHN GN=HMPR	13	9	9	9	6	1	1	0	8	3	4	0	6	5	1	7	6	1	1	0	8	3	4	0	6	5	1	7	6	1	1	0	8	3	4	0	6	5	1	7	24.9	24.9	24.9	58.189
tr|E3R5Z4|E3R5Z4_9LACO;tr|C7XKW0|C7XKW0_9LACO;tr|C2HM00|C2HM00_LACAI;tr|F3MNW3|F3MNW3_LACHE;tr|C9M1P2|C9M1P2_LACHE	tr|E3R5Z4|E3R5Z4_9LACO;tr|C7XKW0|C7XKW0_9LACO	6;6;1;1;1	6;6;1;1;1	6;6;1;1;1	>tr|E3R5Z4|E3R5Z4_9LACO ABC transporter, substrate-binding protein, family 5 OS=Lactobacillus crispatus CTV-05 GN=LBKG_01766 PE=4 SV=1;>tr|C7XKW0|C7XKW0_9LACO ABC transporter, substrate-binding protein, family 5 OS=Lactobacillus crispatus 125-2-CHN GN=HMPR	5	6	6	6	2	1	1	0	2	0	3	0	1	1	0	4	2	1	1	0	2	0	3	0	1	1	0	4	2	1	1	0	2	0	3	0	1	1	0	4	17.2	17.2	17.2	60.575
tr|E3R600|E3R600_9LACO;tr|C9M1P7|C9M1P7_LACHE;tr|C7XKW5|C7XKW5_9LACO;tr|C2HM05|C2HM05_LACAI;tr|A0A061CFD0|A0A061CFD0_LACDL;tr|F0HWR8|F0HWR8_LACDL;tr|A0A061BLB9|A0A061BLB9_LACDE	tr|E3R600|E3R600_9LACO;tr|C9M1P7|C9M1P7_LACHE;tr|C7XKW5|C7XKW5_9LACO;tr|C2HM05|C2HM05_LACAI	3;3;3;2;1;1;1	3;3;3;2;1;1;1	3;3;3;2;1;1;1	>tr|E3R600|E3R600_9LACO Oligopeptide ABC transporter, ATP-binding protein OppF OS=Lactobacillus crispatus CTV-05 GN=oppF PE=3 SV=1;>tr|C9M1P7|C9M1P7_LACHE ABC transporter, ATP-binding protein OS=Lactobacillus helveticus DSM 20075 GN=oppF PE=3 SV=1;>tr|C7XK	7	3	3	3	1	0	0	1	2	0	1	0	1	2	0	2	1	0	0	1	2	0	1	0	1	2	0	2	1	0	0	1	2	0	1	0	1	2	0	2	17.8	17.8	17.8	35.515
tr|C7XKY4|C7XKY4_9LACO;tr|E3R618|E3R618_9LACO	tr|C7XKY4|C7XKY4_9LACO;tr|E3R618|E3R618_9LACO	3;2	3;2	3;2	>tr|C7XKY4|C7XKY4_9LACO Uncharacterized protein OS=Lactobacillus crispatus 125-2-CHN GN=HMPREF5045_01653 PE=4 SV=1;>tr|E3R618|E3R618_9LACO Uncharacterized protein OS=Lactobacillus crispatus CTV-05 GN=LBKG_01792 PE=4 SV=1	2	3	3	3	2	0	0	0	2	2	1	0	2	3	1	1	2	0	0	0	2	2	1	0	2	3	1	1	2	0	0	0	2	2	1	0	2	3	1	1	8.3	8.3	8.3	55.894
tr|E3R652|E3R652_9LACO;tr|C7XL30|C7XL30_9LACO	tr|E3R652|E3R652_9LACO;tr|C7XL30|C7XL30_9LACO	1;1	1;1	1;1	>tr|E3R652|E3R652_9LACO 50S ribosomal protein L31 type B OS=Lactobacillus crispatus CTV-05 GN=rpmE2 PE=3 SV=1;>tr|C7XL30|C7XL30_9LACO 50S ribosomal protein L31 type B OS=Lactobacillus crispatus 125-2-CHN GN=rpmE2 PE=3 SV=1	2	1	1	1	1	0	0	0	1	0	0	0	0	0	0	1	1	0	0	0	1	0	0	0	0	0	0	1	1	0	0	0	1	0	0	0	0	0	0	1	29.6	29.6	29.6	9.1342
tr|U6F327|U6F327_LACHE;tr|U6BZW9|U6BZW9_LACHE;tr|F3MPJ4|F3MPJ4_LACHE;tr|E3R658|E3R658_9LACO;tr|C9M209|C9M209_LACHE;tr|C7XL35|C7XL35_9LACO	tr|U6F327|U6F327_LACHE;tr|U6BZW9|U6BZW9_LACHE;tr|F3MPJ4|F3MPJ4_LACHE;tr|E3R658|E3R658_9LACO;tr|C9M209|C9M209_LACHE;tr|C7XL35|C7XL35_9LACO	1;1;1;1;1;1	1;1;1;1;1;1	1;1;1;1;1;1	>tr|U6F327|U6F327_LACHE Uncharacterized protein OS=Lactobacillus helveticus CIRM-BIA 951 GN=LHCIRMBIA951_02229 PE=4 SV=1;>tr|U6BZW9|U6BZW9_LACHE Branched chain amino acid responsive transcriptional regulator BcaR OS=Lactobacillus helveticus GN=bcaR PE=4 SV	6	1	1	1	0	0	0	0	0	0	0	0	1	1	0	1	0	0	0	0	0	0	0	0	1	1	0	1	0	0	0	0	0	0	0	0	1	1	0	1	9.4	9.4	9.4	26.452
tr|E3R673|E3R673_9LACO;tr|C7XL50|C7XL50_9LACO;tr|C2HM90|C2HM90_LACAI;tr|U6F0M8|U6F0M8_LACHE;sp|Q5FM97|RPOB_LACAC;sp|A8YXJ8|RPOB_LACH4	tr|E3R673|E3R673_9LACO;tr|C7XL50|C7XL50_9LACO;tr|C2HM90|C2HM90_LACAI;tr|U6F0M8|U6F0M8_LACHE;sp|Q5FM97|RPOB_LACAC;sp|A8YXJ8|RPOB_LACH4	2;2;1;1;1;1	2;2;1;1;1;1	2;2;1;1;1;1	>tr|E3R673|E3R673_9LACO DNA-directed RNA polymerase subunit beta OS=Lactobacillus crispatus CTV-05 GN=rpoB PE=3 SV=1;>tr|C7XL50|C7XL50_9LACO DNA-directed RNA polymerase subunit beta OS=Lactobacillus crispatus 125-2-CHN GN=rpoB PE=3 SV=1;>tr|C2HM90|C2HM90_L	6	2	2	2	1	0	0	0	2	1	1	1	1	1	1	1	1	0	0	0	2	1	1	1	1	1	1	1	1	0	0	0	2	1	1	1	1	1	1	1	3.6	3.6	3.6	135.47
tr|C7XL51|C7XL51_9LACO;tr|C9M225|C9M225_LACHE;tr|U6F147|U6F147_LACHE;tr|F3MPL0|F3MPL0_LACHE;sp|A8YXJ9|RPOC_LACH4;tr|A8UDA5|A8UDA5_9LACT;tr|C2HM91|C2HM91_LACAI;tr|R3WBU1|R3WBU1_9ENTE;tr|S0JU04|S0JU04_9ENTE;tr|R2PJG2|R2PJG2_9ENTE;tr|R2PFD3|R2PFD3_ENTCA;tr|C9CQS5|C9CQS5_ENTCA;tr|S0KKM5|S0KKM5_ENTAV;tr|R3TU10|R3TU10_9ENTE;tr|R2VIG2|R2VIG2_9ENTE;tr|R2T5X9|R2T5X9_9ENTE;tr|R2SLI0|R2SLI0_9ENTE;tr|R2RCD7|…	tr|C7XL51|C7XL51_9LACO;tr|C9M225|C9M225_LACHE;tr|U6F147|U6F147_LACHE;tr|F3MPL0|F3MPL0_LACHE;sp|A8YXJ9|RPOC_LACH4;tr|A8UDA5|A8UDA5_9LACT;tr|C2HM91|C2HM91_LACAI;tr|R3WBU1|R3WBU1_9ENTE;tr|S0JU04|S0JU04_9ENTE;tr|R2PJG2|R2PJG2_9ENTE;tr|R2PFD3|R2PFD3_ENTCA;tr|C9CQS5|C9CQS5_ENTCA;tr|S0KKM5|S0KKM5_ENTAV;tr|R3TU10|R3TU10_9ENTE;tr|R2VIG2|R2VIG2_9ENTE;tr|R2T5X9|R2T5X9_9ENTE;tr|R2SLI0|R2SLI0_9ENTE;tr|R2RCD7|…	4;3;3;3;3;2;2;2;2;2;2;2;2;2;2;2;2;2;2;2;2;2;2;2;2;2;2;2;2;2;2	4;3;3;3;3;2;2;2;2;2;2;2;2;2;2;2;2;2;2;2;2;2;2;2;2;2;2;2;2;2;2	3;2;2;2;2;1;1;1;1;1;1;1;1;1;1;1;1;1;1;1;1;1;1;1;1;1;1;1;1;1;1	>tr|C7XL51|C7XL51_9LACO DNA-directed RNA polymerase subunit beta OS=Lactobacillus crispatus 125-2-CHN GN=rpoC PE=3 SV=1;>tr|C9M225|C9M225_LACHE DNA-directed RNA polymerase subunit beta OS=Lactobacillus helveticus DSM 20075 GN=rpoC PE=3 SV=1;>tr|U6F147|U6	31	4	4	3	1	0	0	0	3	0	0	1	0	4	1	2	1	0	0	0	3	0	0	1	0	4	1	2	1	0	0	0	2	0	0	0	0	3	0	1	5.7	5.7	4.8	135.89
tr|C7XL60|C7XL60_9LACO;tr|C2HMA0|C2HMA0_LACAI;tr|N1ZQT8|N1ZQT8_9LACO;sp|Q5FM87|RL2_LACAC;tr|C9M234|C9M234_LACHE;tr|U6F0A2|U6F0A2_LACHE;tr|U2HVH8|U2HVH8_9LACO;tr|F3MPP3|F3MPP3_LACHE;tr|D0DYN3|D0DYN3_9LACO;sp|A8YXK8|RL2_LACH4;tr|R9GG95|R9GG95_LACSK;sp|Q38UR5|RL2_LACSS	tr|C7XL60|C7XL60_9LACO;tr|C2HMA0|C2HMA0_LACAI;tr|N1ZQT8|N1ZQT8_9LACO;sp|Q5FM87|RL2_LACAC	6;3;3;3;2;2;2;2;2;2;1;1	6;3;3;3;2;2;2;2;2;2;1;1	4;1;2;1;0;0;0;0;0;0;0;0	>tr|C7XL60|C7XL60_9LACO 50S ribosomal protein L2 OS=Lactobacillus crispatus 125-2-CHN GN=rplB PE=3 SV=1;>tr|C2HMA0|C2HMA0_LACAI 50S ribosomal protein L2 OS=Lactobacillus acidophilus ATCC 4796 GN=rplB PE=3 SV=1;>tr|N1ZQT8|N1ZQT8_9LACO 50S ribosomal protein	12	6	6	4	6	4	5	4	6	4	4	1	6	5	3	6	6	4	5	4	6	4	4	1	6	5	3	6	4	3	4	3	4	4	3	1	4	3	3	4	36.7	36.7	27.3	30.279
tr|A0A013APJ0|A0A013APJ0_STAAU;tr|A0A013A5X9|A0A013A5X9_STAAU;tr|A0A012ZLF9|A0A012ZLF9_STAAU;tr|A0A012ZBA3|A0A012ZBA3_STAAU;tr|A0A012Z5U8|A0A012Z5U8_STAAU;tr|A0A012YSQ0|A0A012YSQ0_STAAU;tr|A0A012YRR8|A0A012YRR8_STAAU;tr|A0A012Y918|A0A012Y918_STAAU;tr|A0A012Y910|A0A012Y910_STAAU;tr|A0A012Y7Y4|A0A012Y7Y4_STAAU;tr|A0A012Y4R9|A0A012Y4R9_STAAU;tr|A0A012VEI7|A0A012VEI7_STAAU;tr|A0A012V3K5|A0A012V3K5_ST…	tr|C7XL61|C7XL61_9LACO;tr|U2GFS3|U2GFS3_9LACO;tr|D0DYN2|D0DYN2_9LACO;tr|N9VM80|N9VM80_9FIRM;tr|C6JFY1|C6JFY1_9FIRM;tr|C0EWF0|C0EWF0_9FIRM;tr|B0NFH7|B0NFH7_CLOSV;tr|A7B541|A7B541_RUMGN;tr|U6EZT4|U6EZT4_LACHE;tr|F3MPP4|F3MPP4_LACHE;tr|C9M235|C9M235_LACHE;sp|A8YXK9|RS19_LACH4;tr|N1ZWS1|N1ZWS1_9LACO;tr|C2HMA1|C2HMA1_LACAI;sp|Q5FM86|RS19_LACAC	3;2;2;2;2;2;2;2;2;2;2;2;2;2;2;1;1;1;1;1;1;1;1;1;1;1;1;1;1;1;1;1;1;1;1;1;1;1;1;1;1;1;1;1;1;1;1;1;1;1;1;1;1;1;1;1;1;1;1;1;1;1;1;1;1;1;1;1;1;1;1;1;1;1;1;1;1;1;1;1;1;1;1;1;1;1;1;1;1;1;1;1;1;1;1;1;1;1;1;1;1;1;1;1;1;1;1;1;1;1;1;1;1;1;1;1;1;1;1;1;1;1;1;1;1;1;1;1;1;1;1;1;1;1;1;1;1;1;1;1;1;1;1;1;1;1;1;1;1;1;1;1;1;1;1;1;1;1;1;1;1;1;1;1;1;1;1;1;1;1;1;1;1;1;1;1;1;1;1;1;1;1;1;1;1;1;1;1;1;1;1;1;1;1;1;1;1;1;1;1…	3;2;2;2;2;2;2;2;2;2;2;2;2;2;2;1;1;1;1;1;1;1;1;1;1;1;1;1;1;1;1;1;1;1;1;1;1;1;1;1;1;1;1;1;1;1;1;1;1;1;1;1;1;1;1;1;1;1;1;1;1;1;1;1;1;1;1;1;1;1;1;1;1;1;1;1;1;1;1;1;1;1;1;1;1;1;1;1;1;1;1;1;1;1;1;1;1;1;1;1;1;1;1;1;1;1;1;1;1;1;1;1;1;1;1;1;1;1;1;1;1;1;1;1;1;1;1;1;1;1;1;1;1;1;1;1;1;1;1;1;1;1;1;1;1;1;1;1;1;1;1;1;1;1;1;1;1;1;1;1;1;1;1;1;1;1;1;1;1;1;1;1;1;1;1;1;1;1;1;1;1;1;1;1;1;1;1;1;1;1;1;1;1;1;1;1;1;1;1;1…	2;2;2;1;1;1;1;1;1;1;1;1;1;1;1;1;1;1;1;1;1;1;1;1;1;1;1;1;1;1;1;1;1;1;1;1;1;1;1;1;1;1;1;1;1;1;1;1;1;1;1;1;1;1;1;1;1;1;1;1;1;1;1;1;1;1;1;1;1;1;1;1;1;1;1;1;1;1;1;1;1;1;1;1;1;1;1;1;1;1;1;1;1;1;1;1;1;1;1;1;1;1;1;1;1;1;1;1;1;1;1;1;1;1;1;1;1;1;1;1;1;1;1;1;1;1;1;1;1;1;1;1;1;1;1;1;1;1;1;1;1;1;1;1;1;1;1;1;1;1;1;1;1;1;1;1;1;1;1;1;1;1;1;1;1;1;1;1;1;1;1;1;1;1;1;1;1;1;1;1;1;1;1;1;1;1;1;1;1;1;1;1;1;1;1;1;1;1;1;1…	>tr|C7XL61|C7XL61_9LACO 30S ribosomal protein S19 OS=Lactobacillus crispatus 125-2-CHN GN=rpsS PE=3 SV=1;>tr|U2GFS3|U2GFS3_9LACO 30S ribosomal protein S19 OS=Lactobacillus jensenii MD IIE-70(2) GN=rpsS PE=3 SV=1;>tr|D0DYN2|D0DYN2_9LACO 30S ribosomal protei	1457	3	3	2	3	0	0	0	1	0	0	1	1	0	1	1	3	0	0	0	1	0	0	1	1	0	1	1	2	0	0	0	0	0	0	0	0	0	0	0	46.8	46.8	35.1	10.444
tr|C7XL63|C7XL63_9LACO;tr|N1ZVX8|N1ZVX8_9LACO;tr|U6F310|U6F310_LACHE;tr|F3MPP6|F3MPP6_LACHE;tr|C9M237|C9M237_LACHE;tr|C2HMA3|C2HMA3_LACAI;sp|Q5FM84|RS3_LACAC;sp|A8YXL1|RS3_LACH4;tr|U6SD74|U6SD74_LACCA;tr|S2UKH8|S2UKH8_LACPA;tr|S2SED9|S2SED9_LACPA;tr|S2Q8H6|S2Q8H6_LACPA;tr|S2LXJ2|S2LXJ2_LACPA;tr|S2LR71|S2LR71_LACPA;tr|K6R910|K6R910_LACCA;tr|K6R8Q5|K6R8Q5_LACCA;tr|K6QU16|K6QU16_LACCA;tr|K6QHJ9|K6QH…	tr|C7XL63|C7XL63_9LACO;tr|N1ZVX8|N1ZVX8_9LACO;tr|U6F310|U6F310_LACHE;tr|F3MPP6|F3MPP6_LACHE;tr|C9M237|C9M237_LACHE;tr|C2HMA3|C2HMA3_LACAI;sp|Q5FM84|RS3_LACAC;sp|A8YXL1|RS3_LACH4	7;5;4;4;4;4;4;4;2;2;2;2;2;2;2;2;2;2;2;2;2;1;1;1;1;1;1;1;1;1;1;1;1;1;1;1;1;1;1;1;1;1;1;1;1;1;1;1;1;1;1;1;1;1;1;1;1;1;1;1;1;1;1;1;1;1;1;1;1;1;1	7;5;4;4;4;4;4;4;2;2;2;2;2;2;2;2;2;2;2;2;2;1;1;1;1;1;1;1;1;1;1;1;1;1;1;1;1;1;1;1;1;1;1;1;1;1;1;1;1;1;1;1;1;1;1;1;1;1;1;1;1;1;1;1;1;1;1;1;1;1;1	3;1;1;1;1;1;1;1;0;0;0;0;0;0;0;0;0;0;0;0;0;0;0;0;0;0;0;0;0;0;0;0;0;0;0;0;0;0;0;0;0;0;0;0;0;0;0;0;0;0;0;0;0;0;0;0;0;0;0;0;0;0;0;0;0;0;0;0;0;0;0	>tr|C7XL63|C7XL63_9LACO 30S ribosomal protein S3 OS=Lactobacillus crispatus 125-2-CHN GN=rpsC PE=3 SV=1;>tr|N1ZVX8|N1ZVX8_9LACO 30S ribosomal protein S3 OS=Lactobacillus sp. ASF360 GN=rpsC PE=3 SV=1;>tr|U6F310|U6F310_LACHE 30S ribosomal protein S3 OS=Lacto	71	7	7	3	7	3	2	2	7	6	7	4	7	6	5	6	7	3	2	2	7	6	7	4	7	6	5	6	3	0	0	0	3	2	3	1	3	2	2	2	30.4	30.4	12.5	25.099
tr|C7XL66|C7XL66_9LACO;tr|C9M240|C9M240_LACHE;tr|C2HMA6|C2HMA6_LACAI;tr|U6EZT9|U6EZT9_LACHE;tr|N1ZWR5|N1ZWR5_9LACO;tr|F3MPP9|F3MPP9_LACHE;sp|Q5FM81|RS17_LACAC;sp|A8YXL4|RS17_LACH4	tr|C7XL66|C7XL66_9LACO;tr|C9M240|C9M240_LACHE;tr|C2HMA6|C2HMA6_LACAI;tr|U6EZT9|U6EZT9_LACHE;tr|N1ZWR5|N1ZWR5_9LACO;tr|F3MPP9|F3MPP9_LACHE;sp|Q5FM81|RS17_LACAC;sp|A8YXL4|RS17_LACH4	3;2;2;2;2;2;2;2	3;2;2;2;2;2;2;2	3;2;2;2;2;2;2;2	>tr|C7XL66|C7XL66_9LACO 30S ribosomal protein S17 OS=Lactobacillus crispatus 125-2-CHN GN=rpsQ PE=3 SV=1;>tr|C9M240|C9M240_LACHE 30S ribosomal protein S17 OS=Lactobacillus helveticus DSM 20075 GN=rpsQ PE=3 SV=1;>tr|C2HMA6|C2HMA6_LACAI 30S ribosomal protein	8	3	3	3	1	0	0	0	1	1	1	0	0	1	1	1	1	0	0	0	1	1	1	0	0	1	1	1	1	0	0	0	1	1	1	0	0	1	1	1	33	33	33	10.562
tr|C7XL84|C7XL84_9LACO	tr|C7XL84|C7XL84_9LACO	2	2	2	>tr|C7XL84|C7XL84_9LACO 50S ribosomal protein L17 OS=Lactobacillus crispatus 125-2-CHN GN=rplQ PE=3 SV=1	1	2	2	2	1	2	2	2	1	1	1	1	1	2	1	2	1	2	2	2	1	1	1	1	1	2	1	2	1	2	2	2	1	1	1	1	1	2	1	2	17.3	17.3	17.3	14.352
tr|E3R4V8|E3R4V8_9LACO;tr|C7XL89|C7XL89_9LACO;tr|U6F413|U6F413_LACHE;tr|F3MPS0|F3MPS0_LACHE;tr|C9M263|C9M263_LACHE;sp|A8YTB1|RL13_LACH4;tr|C2HMC9|C2HMC9_LACAI;sp|Q5FM59|RL13_LACAC;tr|E3BRP2|E3BRP2_9LACO;tr|E1NVY5|E1NVY5_9LACO	tr|E3R4V8|E3R4V8_9LACO;tr|C7XL89|C7XL89_9LACO;tr|U6F413|U6F413_LACHE;tr|F3MPS0|F3MPS0_LACHE;tr|C9M263|C9M263_LACHE;sp|A8YTB1|RL13_LACH4;tr|C2HMC9|C2HMC9_LACAI;sp|Q5FM59|RL13_LACAC	7;7;5;5;5;5;4;4;1;1	7;7;5;5;5;5;4;4;1;1	7;7;5;5;5;5;4;4;1;1	>tr|E3R4V8|E3R4V8_9LACO 50S ribosomal protein L13 OS=Lactobacillus crispatus CTV-05 GN=rplM PE=3 SV=1;>tr|C7XL89|C7XL89_9LACO 50S ribosomal protein L13 OS=Lactobacillus crispatus 125-2-CHN GN=rplM PE=3 SV=1;>tr|U6F413|U6F413_LACHE 50S ribosomal protein L13	10	7	7	7	6	2	4	3	7	6	4	2	5	6	5	5	6	2	4	3	7	6	4	2	5	6	5	5	6	2	4	3	7	6	4	2	5	6	5	5	63.3	63.3	63.3	16.513
tr|C7XL90|C7XL90_9LACO;tr|U6F0D2|U6F0D2_LACHE;tr|U2GGF3|U2GGF3_9LACO;tr|N1ZQQ7|N1ZQQ7_9LACO;tr|K0NW69|K0NW69_9LACO;tr|K0NP75|K0NP75_9LACO;tr|F3MPS1|F3MPS1_LACHE;tr|F0HX61|F0HX61_LACDL;tr|C9M264|C9M264_LACHE;tr|C2HMD0|C2HMD0_LACAI;tr|A0A063B587|A0A063B587_9LACO;tr|A0A061C4V3|A0A061C4V3_LACDL;tr|A0A061BSP4|A0A061BSP4_LACDE;tr|U2P0D1|U2P0D1_LACBR;tr|W6TCQ5|W6TCQ5_9LACO;tr|H3NCI7|H3NCI7_9LACT;sp|Q03P…	tr|C7XL90|C7XL90_9LACO;tr|U6F0D2|U6F0D2_LACHE;tr|U2GGF3|U2GGF3_9LACO;tr|N1ZQQ7|N1ZQQ7_9LACO;tr|K0NW69|K0NW69_9LACO;tr|K0NP75|K0NP75_9LACO;tr|F3MPS1|F3MPS1_LACHE;tr|F0HX61|F0HX61_LACDL;tr|C9M264|C9M264_LACHE;tr|C2HMD0|C2HMD0_LACAI;tr|A0A063B587|A0A063B587_9LACO;tr|A0A061C4V3|A0A061C4V3_LACDL;tr|A0A061BSP4|A0A061BSP4_LACDE	3;2;2;2;2;2;2;2;2;2;2;2;2;1;1;1;1;1	3;2;2;2;2;2;2;2;2;2;2;2;2;1;1;1;1;1	3;2;2;2;2;2;2;2;2;2;2;2;2;1;1;1;1;1	>tr|C7XL90|C7XL90_9LACO 30S ribosomal protein S9 OS=Lactobacillus crispatus 125-2-CHN GN=rpsI PE=3 SV=1;>tr|U6F0D2|U6F0D2_LACHE 30S ribosomal protein S9 OS=Lactobacillus helveticus CIRM-BIA 951 GN=rpsI PE=3 SV=1;>tr|U2GGF3|U2GGF3_9LACO 30S ribosomal protei	18	3	3	3	3	2	2	2	3	3	3	1	2	3	3	2	3	2	2	2	3	3	3	1	2	3	3	2	3	2	2	2	3	3	3	1	2	3	3	2	26	26	26	14.447
tr|I7IVC3|I7IVC3_9LACO;tr|E3R4S3|E3R4S3_9LACO;tr|C7XLB9|C7XLB9_9LACO;tr|N1ZN64|N1ZN64_9LACO;tr|U6F571|U6F571_LACHE;tr|F3MPZ1|F3MPZ1_LACHE;tr|D7V577|D7V577_9LACO;tr|C9M278|C9M278_LACHE;tr|A0A063B595|A0A063B595_9LACO;sp|Q10744|PEPC_LACHE	tr|I7IVC3|I7IVC3_9LACO;tr|E3R4S3|E3R4S3_9LACO;tr|C7XLB9|C7XLB9_9LACO;tr|N1ZN64|N1ZN64_9LACO;tr|U6F571|U6F571_LACHE;tr|F3MPZ1|F3MPZ1_LACHE;tr|D7V577|D7V577_9LACO;tr|C9M278|C9M278_LACHE;tr|A0A063B595|A0A063B595_9LACO;sp|Q10744|PEPC_LACHE	2;2;2;1;1;1;1;1;1;1	2;2;2;1;1;1;1;1;1;1	2;2;2;1;1;1;1;1;1;1	>tr|I7IVC3|I7IVC3_9LACO Aminopeptidase C OS=Lactobacillus hominis CRBIP 24.179 GN=BN55_06435 PE=4 SV=1;>tr|E3R4S3|E3R4S3_9LACO Aminopeptidase C OS=Lactobacillus crispatus CTV-05 GN=pepC PE=4 SV=1;>tr|C7XLB9|C7XLB9_9LACO Aminopeptidase C OS=Lactobacillus cr	10	2	2	2	1	0	0	1	1	0	0	0	0	0	0	1	1	0	0	1	1	0	0	0	0	0	0	1	1	0	0	1	1	0	0	0	0	0	0	1	8.7	8.7	8.7	51.354
tr|E3R4Q6|E3R4Q6_9LACO;tr|C7XLD5|C7XLD5_9LACO;tr|U6F0T5|U6F0T5_LACHE;tr|F3MQ87|F3MQ87_LACHE;tr|C9M297|C9M297_LACHE;sp|A8YTE3|RL1_LACH4;tr|C2HMH1|C2HMH1_LACAI;sp|Q5FM22|RL1_LACAC	tr|E3R4Q6|E3R4Q6_9LACO;tr|C7XLD5|C7XLD5_9LACO;tr|U6F0T5|U6F0T5_LACHE;tr|F3MQ87|F3MQ87_LACHE;tr|C9M297|C9M297_LACHE;sp|A8YTE3|RL1_LACH4;tr|C2HMH1|C2HMH1_LACAI;sp|Q5FM22|RL1_LACAC	3;3;2;2;2;2;2;2	3;3;2;2;2;2;2;2	3;3;2;2;2;2;2;2	>tr|E3R4Q6|E3R4Q6_9LACO 50S ribosomal protein L1 OS=Lactobacillus crispatus CTV-05 GN=rplA PE=3 SV=1;>tr|C7XLD5|C7XLD5_9LACO 50S ribosomal protein L1 OS=Lactobacillus crispatus 125-2-CHN GN=rplA PE=3 SV=1;>tr|U6F0T5|U6F0T5_LACHE 50S ribosomal protein L1 OS	8	3	3	3	1	1	2	1	2	1	2	1	2	2	2	2	1	1	2	1	2	1	2	1	2	2	2	2	1	1	2	1	2	1	2	1	2	2	2	2	20.9	20.9	20.9	24.718
tr|E3R4P8|E3R4P8_9LACO;tr|C7XLE3|C7XLE3_9LACO;tr|U6F1Q1|U6F1Q1_LACHE;tr|N1ZND7|N1ZND7_9LACO;tr|F3MQB2|F3MQB2_LACHE;tr|C9M2A7|C9M2A7_LACHE;tr|C2HMI0|C2HMI0_LACAI;sp|Q5FM13|RL10_LACAC;sp|A8YTF1|RL10_LACH4	tr|E3R4P8|E3R4P8_9LACO;tr|C7XLE3|C7XLE3_9LACO;tr|U6F1Q1|U6F1Q1_LACHE;tr|N1ZND7|N1ZND7_9LACO;tr|F3MQB2|F3MQB2_LACHE;tr|C9M2A7|C9M2A7_LACHE;tr|C2HMI0|C2HMI0_LACAI;sp|Q5FM13|RL10_LACAC;sp|A8YTF1|RL10_LACH4	2;2;1;1;1;1;1;1;1	2;2;1;1;1;1;1;1;1	2;2;1;1;1;1;1;1;1	>tr|E3R4P8|E3R4P8_9LACO 50S ribosomal protein L10 OS=Lactobacillus crispatus CTV-05 GN=rplJ PE=3 SV=1;>tr|C7XLE3|C7XLE3_9LACO 50S ribosomal protein L10 OS=Lactobacillus crispatus 125-2-CHN GN=rplJ PE=3 SV=1;>tr|U6F1Q1|U6F1Q1_LACHE 50S ribosomal protein L10	9	2	2	2	1	0	0	0	2	1	1	0	1	1	0	0	1	0	0	0	2	1	1	0	1	1	0	0	1	0	0	0	2	1	1	0	1	1	0	0	26.5	26.5	26.5	18.617
tr|E3R1G7|E3R1G7_9LACO;tr|C7XLH4|C7XLH4_9LACO	tr|E3R1G7|E3R1G7_9LACO;tr|C7XLH4|C7XLH4_9LACO	1;1	1;1	1;1	>tr|E3R1G7|E3R1G7_9LACO Serine protease do-like HtrA OS=Lactobacillus crispatus CTV-05 GN=htrA PE=4 SV=1;>tr|C7XLH4|C7XLH4_9LACO Serine protease do-like HtrA OS=Lactobacillus crispatus 125-2-CHN GN=htrA PE=4 SV=1	2	1	1	1	0	0	0	0	1	1	1	0	0	0	0	0	0	0	0	0	1	1	1	0	0	0	0	0	0	0	0	0	1	1	1	0	0	0	0	0	3.8	3.8	3.8	43.363
tr|C7XLK1|C7XLK1_9LACO	tr|C7XLK1|C7XLK1_9LACO	1	1	1	>tr|C7XLK1|C7XLK1_9LACO Preprotein translocase, YajC subunit OS=Lactobacillus crispatus 125-2-CHN GN=yajC PE=4 SV=1	1	1	1	1	0	0	0	1	1	1	0	0	1	1	1	1	0	0	0	1	1	1	0	0	1	1	1	1	0	0	0	1	1	1	0	0	1	1	1	1	10.5	10.5	10.5	14.808
tr|E3R4J2|E3R4J2_9LACO;tr|C7XLL2|C7XLL2_9LACO	tr|E3R4J2|E3R4J2_9LACO;tr|C7XLL2|C7XLL2_9LACO	2;2	2;2	2;2	>tr|E3R4J2|E3R4J2_9LACO Large-conductance mechanosensitive channel OS=Lactobacillus crispatus CTV-05 GN=mscL PE=3 SV=1;>tr|C7XLL2|C7XLL2_9LACO Large-conductance mechanosensitive channel OS=Lactobacillus crispatus 125-2-CHN GN=mscL PE=3 SV=1	2	2	2	2	0	0	0	0	2	0	2	0	0	2	0	1	0	0	0	0	2	0	2	0	0	2	0	1	0	0	0	0	2	0	2	0	0	2	0	1	15.3	15.3	15.3	13.876
tr|E3R740|E3R740_9LACO;tr|C7XLT2|C7XLT2_9LACO;tr|C9M3D9|C9M3D9_LACHE;tr|F3MP54|F3MP54_LACHE	tr|E3R740|E3R740_9LACO;tr|C7XLT2|C7XLT2_9LACO	7;7;1;1	7;7;1;1	7;7;1;1	>tr|E3R740|E3R740_9LACO Putative bacterial surface layer protein OS=Lactobacillus crispatus CTV-05 GN=LBKG_02188 PE=4 SV=1;>tr|C7XLT2|C7XLT2_9LACO Putative bacterial surface layer protein OS=Lactobacillus crispatus 125-2-CHN GN=HMPREF5045_01993 PE=4 SV=1	4	7	7	7	3	0	0	0	4	3	3	0	2	7	1	2	3	0	0	0	4	3	3	0	2	7	1	2	3	0	0	0	4	3	3	0	2	7	1	2	21.8	21.8	21.8	51.573
tr|C7XLY7|C7XLY7_9LACO;tr|U6F3V5|U6F3V5_LACHE;tr|F3MQS4|F3MQS4_LACHE;tr|C9M3I2|C9M3I2_LACHE	tr|C7XLY7|C7XLY7_9LACO;tr|U6F3V5|U6F3V5_LACHE;tr|F3MQS4|F3MQS4_LACHE;tr|C9M3I2|C9M3I2_LACHE	1;1;1;1	1;1;1;1	1;1;1;1	>tr|C7XLY7|C7XLY7_9LACO Mannose permease IIC component OS=Lactobacillus crispatus 125-2-CHN GN=manY PE=4 SV=1;>tr|U6F3V5|U6F3V5_LACHE PTS family mannose porter, IIC component OS=Lactobacillus helveticus CIRM-BIA 951 GN=LHCIRMBIA951_01861 PE=4 SV=1;>tr|F3MQ	4	1	1	1	1	1	1	1	1	1	1	1	1	1	1	1	1	1	1	1	1	1	1	1	1	1	1	1	1	1	1	1	1	1	1	1	1	1	1	1	6.3	6.3	6.3	27.87
tr|C7XLY8|C7XLY8_9LACO;tr|U6F6C7|U6F6C7_LACHE;tr|F3MQS3|F3MQS3_LACHE;tr|C9M3I3|C9M3I3_LACHE	tr|C7XLY8|C7XLY8_9LACO;tr|U6F6C7|U6F6C7_LACHE;tr|F3MQS3|F3MQS3_LACHE;tr|C9M3I3|C9M3I3_LACHE	1;1;1;1	1;1;1;1	1;1;1;1	>tr|C7XLY8|C7XLY8_9LACO Putative PTS system mannose-specific EIIAB component OS=Lactobacillus crispatus 125-2-CHN GN=HMPREF5045_02049 PE=4 SV=1;>tr|U6F6C7|U6F6C7_LACHE PTS family mannose porter, IIAB component OS=Lactobacillus helveticus CIRM-BIA 951 GN=LH	4	1	1	1	1	1	1	0	1	1	1	1	1	1	1	1	1	1	1	0	1	1	1	1	1	1	1	1	1	1	1	0	1	1	1	1	1	1	1	1	5.4	5.4	5.4	36.129
tr|E3R4F1|E3R4F1_9LACO;tr|C7XM08|C7XM08_9LACO	tr|E3R4F1|E3R4F1_9LACO;tr|C7XM08|C7XM08_9LACO	1;1	1;1	1;1	>tr|E3R4F1|E3R4F1_9LACO Uncharacterized protein OS=Lactobacillus crispatus CTV-05 GN=LBKG_01185 PE=4 SV=1;>tr|C7XM08|C7XM08_9LACO Uncharacterized protein OS=Lactobacillus crispatus 125-2-CHN GN=HMPREF5045_01898 PE=4 SV=1	2	1	1	1	1	0	0	0	1	0	0	0	0	1	0	0	1	0	0	0	1	0	0	0	0	1	0	0	1	0	0	0	1	0	0	0	0	1	0	0	3.5	3.5	3.5	51.039
tr|H3RRA1|H3RRA1_9LACO;tr|C7XW46|C7XW46_9LACO;tr|F8KFY3|F8KFY3_LACRE;tr|C2GR69|C2GR69_LACRE;tr|C0YX56|C0YX56_LACRE	tr|H3RRA1|H3RRA1_9LACO;tr|C7XW46|C7XW46_9LACO;tr|F8KFY3|F8KFY3_LACRE;tr|C2GR69|C2GR69_LACRE;tr|C0YX56|C0YX56_LACRE	2;2;1;1;1	1;1;1;1;1	1;1;1;1;1	>tr|H3RRA1|H3RRA1_9LACO Glyceraldehyde-3-phosphate dehydrogenase, type I OS=Lactobacillus mucosae LM1 GN=LBLM1_12770 PE=3 SV=1;>tr|C7XW46|C7XW46_9LACO Glyceraldehyde-3-phosphate dehydrogenase, type I OS=Lactobacillus coleohominis 101-4-CHN GN=gap PE=3 SV=1	5	2	1	1	2	0	0	0	2	0	1	0	0	1	1	1	1	0	0	0	1	0	1	0	0	1	1	1	1	0	0	0	1	0	1	0	0	1	1	1	8.6	5.3	5.3	36.176
tr|E3C541|E3C541_9LACO;tr|C8P5H7|C8P5H7_9LACO;tr|C7XVB0|C7XVB0_9LACO;tr|F8KDF8|F8KDF8_LACRE;tr|C2GRW1|C2GRW1_LACRE;tr|C0YZ34|C0YZ34_LACRE;tr|H3RS05|H3RS05_9LACO	tr|E3C541|E3C541_9LACO;tr|C8P5H7|C8P5H7_9LACO;tr|C7XVB0|C7XVB0_9LACO;tr|F8KDF8|F8KDF8_LACRE;tr|C2GRW1|C2GRW1_LACRE;tr|C0YZ34|C0YZ34_LACRE;tr|H3RS05|H3RS05_9LACO	2;2;1;1;1;1;1	2;2;1;1;1;1;1	2;2;1;1;1;1;1	>tr|E3C541|E3C541_9LACO 6-phosphogluconate dehydrogenase, decarboxylating OS=Lactobacillus oris PB013-T2-3 GN=gnd PE=3 SV=1;>tr|C8P5H7|C8P5H7_9LACO 6-phosphogluconate dehydrogenase, decarboxylating OS=Lactobacillus antri DSM 16041 GN=gnd PE=3 SV=1;>tr|C7XV	7	2	2	2	0	0	0	0	0	0	1	0	0	2	0	1	0	0	0	0	0	0	1	0	0	2	0	1	0	0	0	0	0	0	1	0	0	2	0	1	6.5	6.5	6.5	53.252
tr|C9LZD1|C9LZD1_LACHE;tr|U6F214|U6F214_LACHE;tr|F3MLV2|F3MLV2_LACHE;tr|E3R732|E3R732_9LACO;tr|C7XIT2|C7XIT2_9LACO;tr|C2HQ79|C2HQ79_LACAI	tr|C9LZD1|C9LZD1_LACHE;tr|U6F214|U6F214_LACHE;tr|F3MLV2|F3MLV2_LACHE;tr|E3R732|E3R732_9LACO;tr|C7XIT2|C7XIT2_9LACO;tr|C2HQ79|C2HQ79_LACAI	2;2;2;1;1;1	2;2;2;1;1;1	2;2;2;1;1;1	>tr|C9LZD1|C9LZD1_LACHE ABC transporter, permease protein OS=Lactobacillus helveticus DSM 20075 GN=oppB PE=3 SV=1;>tr|U6F214|U6F214_LACHE Oligopeptide transport protein OS=Lactobacillus helveticus CIRM-BIA 951 GN=LHCIRMBIA951_00076 PE=3 SV=1;>tr|F3MLV2|F3M	6	2	2	2	0	0	0	0	1	0	1	0	1	2	0	0	0	0	0	0	1	0	1	0	1	2	0	0	0	0	0	0	1	0	1	0	1	2	0	0	13.3	13.3	13.3	34.18
tr|F3MKJ4|F3MKJ4_LACHE;tr|C9M0F6|C9M0F6_LACHE;tr|C2HNT8|C2HNT8_LACAI;sp|Q5FKR8|EFTU_LACAC;tr|C5J2E8|C5J2E8_LACHE;tr|C5J2C0|C5J2C0_LACHE;tr|C5J2E6|C5J2E6_LACHE;tr|Q2QCW6|Q2QCW6_LACHE;tr|Q6UE32|Q6UE32_LACHE;tr|C5J2F6|C5J2F6_LACHE;tr|Q8KMP9|Q8KMP9_LACHE;tr|C5J2F5|C5J2F5_LACHE;tr|Q8KMS2|Q8KMS2_LACAI;tr|U2GHF9|U2GHF9_9LACO;tr|D0DY24|D0DY24_9LACO;tr|M9T1J1|M9T1J1_9LACO	tr|F3MKJ4|F3MKJ4_LACHE;tr|C9M0F6|C9M0F6_LACHE;tr|C2HNT8|C2HNT8_LACAI;sp|Q5FKR8|EFTU_LACAC;tr|C5J2E8|C5J2E8_LACHE;tr|C5J2C0|C5J2C0_LACHE;tr|C5J2E6|C5J2E6_LACHE;tr|Q2QCW6|Q2QCW6_LACHE;tr|Q6UE32|Q6UE32_LACHE;tr|C5J2F6|C5J2F6_LACHE;tr|Q8KMP9|Q8KMP9_LACHE;tr|C5J2F5|C5J2F5_LACHE;tr|Q8KMS2|Q8KMS2_LACAI	10;10;9;9;7;7;7;6;6;6;6;6;5;4;4;2	1;1;0;0;1;1;1;1;1;1;1;1;0;0;0;0	0;0;0;0;0;0;0;0;0;0;0;0;0;0;0;0	>tr|F3MKJ4|F3MKJ4_LACHE Elongation factor Tu OS=Lactobacillus helveticus MTCC 5463 GN=tuf PE=3 SV=1;>tr|C9M0F6|C9M0F6_LACHE Elongation factor Tu OS=Lactobacillus helveticus DSM 20075 GN=tuf PE=3 SV=1;>tr|C2HNT8|C2HNT8_LACAI Elongation factor Tu OS=Lactobac	16	10	1	0	9	1	3	5	9	8	7	2	8	7	3	8	1	0	0	0	1	1	0	0	1	1	0	1	0	0	0	0	0	0	0	0	0	0	0	0	32.6	3.5	0	43.578
tr|F3MPX3|F3MPX3_LACHE;tr|U6F298|U6F298_LACHE;tr|C9M0N4|C9M0N4_LACHE	tr|F3MPX3|F3MPX3_LACHE;tr|U6F298|U6F298_LACHE;tr|C9M0N4|C9M0N4_LACHE	1;1;1	1;1;1	1;1;1	>tr|F3MPX3|F3MPX3_LACHE Putative alkylphosphonate ABC transporter OS=Lactobacillus helveticus MTCC 5463 GN=AAULH_00120 PE=4 SV=1;>tr|U6F298|U6F298_LACHE Phosphonate ABC superfamily ATP binding cassette transporter, binding protein OS=Lactobacillus helvetic	3	1	1	1	0	0	0	0	0	0	0	0	1	1	0	0	0	0	0	0	0	0	0	0	1	1	0	0	0	0	0	0	0	0	0	0	1	1	0	0	8.8	8.8	8.8	28.105
tr|U6F3N6|U6F3N6_LACHE;tr|F3MRH3|F3MRH3_LACHE;tr|C9M2I6|C9M2I6_LACHE;tr|U2G667|U2G667_9LACO;tr|K0NKE8|K0NKE8_9LACO;tr|D0DX63|D0DX63_9LACO;tr|A0A061CGL4|A0A061CGL4_LACDL;tr|A0A061BTF0|A0A061BTF0_LACDE;tr|A0A061BT64|A0A061BT64_LACDE;sp|O32755|G3P_LACDE;tr|F0HXQ4|F0HXQ4_LACDL;tr|N2A0J5|N2A0J5_9LACO;tr|C2HNE1|C2HNE1_LACAI;tr|I7JVF4|I7JVF4_9LACO;tr|W6TCX2|W6TCX2_9LACO;tr|U2IFR8|U2IFR8_LACPN;tr|Q88YH6|…	tr|U6F3N6|U6F3N6_LACHE;tr|F3MRH3|F3MRH3_LACHE;tr|C9M2I6|C9M2I6_LACHE;tr|U2G667|U2G667_9LACO;tr|K0NKE8|K0NKE8_9LACO;tr|D0DX63|D0DX63_9LACO;tr|A0A061CGL4|A0A061CGL4_LACDL;tr|A0A061BTF0|A0A061BTF0_LACDE;tr|A0A061BT64|A0A061BT64_LACDE;sp|O32755|G3P_LACDE;tr|F0HXQ4|F0HXQ4_LACDL	6;6;6;3;3;3;3;3;3;3;3;2;2;2;2;2;2;2;2;1;1;1;1;1;1;1;1;1;1;1;1;1;1;1;1;1;1;1	1;1;1;1;1;1;1;1;1;1;1;0;0;0;1;1;1;1;1;1;1;1;1;0;0;1;1;1;1;1;1;1;1;1;1;1;1;1	0;0;0;0;0;0;0;0;0;0;0;0;0;0;0;0;0;0;0;0;0;0;0;0;0;0;0;0;0;0;0;0;0;0;0;0;0;0	>tr|U6F3N6|U6F3N6_LACHE Glyceraldehyde-3-phosphate dehydrogenase OS=Lactobacillus helveticus CIRM-BIA 951 GN=LHCIRMBIA951_01988 PE=3 SV=1;>tr|F3MRH3|F3MRH3_LACHE Glyceraldehyde-3-phosphate dehydrogenase OS=Lactobacillus helveticus MTCC 5463 GN=AAULH_04100	38	6	1	0	3	2	3	2	5	3	3	3	3	3	3	4	1	0	0	0	1	0	0	0	0	0	0	0	0	0	0	0	0	0	0	0	0	0	0	0	24.9	3.3	0	36.589
tr|C9P773|C9P773_VIBME	tr|C9P773|C9P773_VIBME	1	1	1	>tr|C9P773|C9P773_VIBME Methyl-accepting chemotaxis protein OS=Vibrio metschnikovii CIP 69.14 GN=VIB_002363 PE=4 SV=1	1	1	1	1	1	0	0	0	1	1	1	1	1	1	1	1	1	0	0	0	1	1	1	1	1	1	1	1	1	0	0	0	1	1	1	1	1	1	1	1	4	4	4	46.346
tr|U2HNV9|U2HNV9_9LACO;tr|D0DYM4|D0DYM4_9LACO;tr|I7JUD4|I7JUD4_9LACO;tr|N1ZMR0|N1ZMR0_9LACO;tr|K0NYP5|K0NYP5_9LACO;tr|K0NR93|K0NR93_9LACO;tr|F3MPQ2|F3MPQ2_LACHE;tr|C9M243|C9M243_LACHE;tr|C7XL69|C7XL69_9LACO;tr|C2HMA9|C2HMA9_LACAI;sp|Q5FM78|RL5_LACAC;tr|W6TAF5|W6TAF5_9LACO;tr|U6SD81|U6SD81_LACCA;tr|U2IB42|U2IB42_LACPN;tr|S2U0I7|S2U0I7_LACPA;tr|S2S6X7|S2S6X7_LACPA;tr|S2R5B2|S2R5B2_LACPA;tr|S2MHP2|S…	tr|U2HNV9|U2HNV9_9LACO;tr|D0DYM4|D0DYM4_9LACO;tr|I7JUD4|I7JUD4_9LACO;tr|N1ZMR0|N1ZMR0_9LACO;tr|K0NYP5|K0NYP5_9LACO;tr|K0NR93|K0NR93_9LACO;tr|F3MPQ2|F3MPQ2_LACHE;tr|C9M243|C9M243_LACHE;tr|C7XL69|C7XL69_9LACO;tr|C2HMA9|C2HMA9_LACAI;sp|Q5FM78|RL5_LACAC	3;3;2;2;2;2;2;2;2;2;2;1;1;1;1;1;1;1;1;1;1;1;1;1;1;1;1;1;1;1;1;1;1;1;1;1;1;1;1;1;1;1;1;1;1;1;1;1;1;1;1;1;1	3;3;2;2;2;2;2;2;2;2;2;1;1;1;1;1;1;1;1;1;1;1;1;1;1;1;1;1;1;1;1;1;1;1;1;1;1;1;1;1;1;1;1;1;1;1;1;1;1;1;1;1;1	1;1;1;1;1;1;1;1;1;1;1;0;0;0;0;0;0;0;0;0;0;0;0;0;0;0;0;0;0;0;0;0;0;0;0;0;1;1;1;1;1;1;1;1;0;0;0;0;0;0;0;0;0	>tr|U2HNV9|U2HNV9_9LACO 50S ribosomal protein L5 OS=Lactobacillus jensenii MD IIE-70(2) GN=rplE PE=3 SV=1;>tr|D0DYM4|D0DYM4_9LACO 50S ribosomal protein L5 OS=Lactobacillus jensenii 115-3-CHN GN=rplE PE=3 SV=1;>tr|I7JUD4|I7JUD4_9LACO 50S ribosomal protein L	53	3	3	1	3	1	2	1	3	2	2	2	2	2	2	2	3	1	2	1	3	2	2	2	2	2	2	2	1	1	1	1	1	1	1	1	1	1	1	1	28.3	28.3	11.7	20.246
tr|U2HVG7|U2HVG7_9LACO;tr|D0DYN0|D0DYN0_9LACO;tr|A0A061BYI0|A0A061BYI0_LACDE;sp|Q1GBL2|RS3_LACDA;sp|Q04C09|RS3_LACDB;tr|E3BRR8|E3BRR8_9LACO;tr|E1NVV8|E1NVV8_9LACO	tr|U2HVG7|U2HVG7_9LACO;tr|D0DYN0|D0DYN0_9LACO;tr|A0A061BYI0|A0A061BYI0_LACDE;sp|Q1GBL2|RS3_LACDA;sp|Q04C09|RS3_LACDB	4;4;3;3;3;1;1	1;1;1;1;1;1;1	0;0;0;0;0;0;0	>tr|U2HVG7|U2HVG7_9LACO 30S ribosomal protein S3 OS=Lactobacillus jensenii MD IIE-70(2) GN=rpsC PE=3 SV=1;>tr|D0DYN0|D0DYN0_9LACO 30S ribosomal protein S3 OS=Lactobacillus jensenii 115-3-CHN GN=rpsC PE=3 SV=1;>tr|A0A061BYI0|A0A061BYI0_LACDE 30S ribosomal p	7	4	1	0	3	4	2	2	4	3	3	2	3	3	2	4	0	1	1	0	1	0	0	0	0	0	0	1	0	0	0	0	0	0	0	0	0	0	0	0	21.4	6.7	0	25.057
tr|D1PZE3|D1PZE3_9BACT	tr|D1PZE3|D1PZE3_9BACT	1	1	1	>tr|D1PZE3|D1PZE3_9BACT LeuA allosteric (Dimerization) domain protein (Fragment) OS=Prevotella bergensis DSM 17361 GN=cimA PE=4 SV=1	1	1	1	1	1	1	0	0	0	0	0	0	0	0	0	0	1	1	0	0	0	0	0	0	0	0	0	0	1	1	0	0	0	0	0	0	0	0	0	0	5.7	5.7	5.7	29.613
tr|D8FGH7|D8FGH7_9FIRM;tr|D1VSM2|D1VSM2_9FIRM	tr|D8FGH7|D8FGH7_9FIRM;tr|D1VSM2|D1VSM2_9FIRM	1;1	1;1	1;1	>tr|D8FGH7|D8FGH7_9FIRM Glyceraldehyde 3-phosphate dehydrogenase domain protein (Fragment) OS=Peptoniphilus sp. oral taxon 836 str. F0141 GN=HMPREF9131_1070 PE=3 SV=1;>tr|D1VSM2|D1VSM2_9FIRM Glyceraldehyde-3-phosphate dehydrogenase OS=Peptoniphilus lacrima	2	1	1	1	1	1	1	1	1	0	1	1	1	1	1	1	1	1	1	1	1	0	1	1	1	1	1	1	1	1	1	1	1	0	1	1	1	1	1	1	11.5	11.5	11.5	13.333
tr|J4VPA3|J4VPA3_9FUSO;tr|I3DF40|I3DF40_9FUSO;tr|E5BEE7|E5BEE7_9FUSO;tr|S4VL74|S4VL74_FUSNU;tr|K1HDS0|K1HDS0_9FUSO;tr|D6LJW0|D6LJW0_9FUSO;tr|D4CRS8|D4CRS8_9FUSO	tr|J4VPA3|J4VPA3_9FUSO;tr|I3DF40|I3DF40_9FUSO;tr|E5BEE7|E5BEE7_9FUSO;tr|S4VL74|S4VL74_FUSNU;tr|K1HDS0|K1HDS0_9FUSO;tr|D6LJW0|D6LJW0_9FUSO;tr|D4CRS8|D4CRS8_9FUSO	1;1;1;1;1;1;1	1;1;1;1;1;1;1	1;1;1;1;1;1;1	>tr|J4VPA3|J4VPA3_9FUSO Glyceraldehyde-3-phosphate dehydrogenase OS=Fusobacterium necrophorum subsp. funduliforme Fnf 1007 GN=gap PE=3 SV=1;>tr|I3DF40|I3DF40_9FUSO Glyceraldehyde-3-phosphate dehydrogenase OS=Fusobacterium necrophorum subsp. funduliforme AT	7	1	1	1	0	1	1	1	0	0	0	0	0	0	0	1	0	1	1	1	0	0	0	0	0	0	0	1	0	1	1	1	0	0	0	0	0	0	0	1	5.1	5.1	5.1	35.769
tr|D4YHP1|D4YHP1_9LACT	tr|D4YHP1|D4YHP1_9LACT	2	1	1	>tr|D4YHP1|D4YHP1_9LACT Elongation factor Tu OS=Aerococcus viridans ATCC 11563 GN=tuf PE=3 SV=1	1	2	1	1	2	1	1	1	2	2	2	1	1	2	2	2	1	0	0	0	1	1	1	1	1	1	1	1	1	0	0	0	1	1	1	1	1	1	1	1	8.1	4.3	4.3	42.97
tr|D6TFJ7|D6TFJ7_9CHLR	tr|D6TFJ7|D6TFJ7_9CHLR	1	1	1	>tr|D6TFJ7|D6TFJ7_9CHLR Peptidase S9 prolyl oligopeptidase active site domain protein OS=Ktedonobacter racemifer DSM 44963 GN=Krac_10161 PE=4 SV=1	1	1	1	1	0	0	0	0	0	0	0	1	0	1	0	0	0	0	0	0	0	0	0	1	0	1	0	0	0	0	0	0	0	0	0	1	0	1	0	0	2.4	2.4	2.4	88.888
tr|D7V419|D7V419_9LACO	tr|D7V419|D7V419_9LACO	1	1	1	>tr|D7V419|D7V419_9LACO ABC transporter, substrate-binding protein, family 5 OS=Lactobacillus gasseri JV-V03 GN=oppA2 PE=4 SV=1	1	1	1	1	0	0	0	0	0	0	0	0	0	0	0	1	0	0	0	0	0	0	0	0	0	0	0	1	0	0	0	0	0	0	0	0	0	0	0	1	3.1	3.1	3.1	67.84
tr|D7V4T9|D7V4T9_9LACO	tr|D7V4T9|D7V4T9_9LACO	1	1	1	>tr|D7V4T9|D7V4T9_9LACO Uncharacterized protein OS=Lactobacillus gasseri JV-V03 GN=HMPREF0514_11139 PE=4 SV=1	1	1	1	1	1	1	1	1	1	1	1	1	1	1	1	1	1	1	1	1	1	1	1	1	1	1	1	1	1	1	1	1	1	1	1	1	1	1	1	1	6.7	6.7	6.7	22.529
tr|D7V730|D7V730_9LACO	tr|D7V730|D7V730_9LACO	4	1	1	>tr|D7V730|D7V730_9LACO ABC transporter, substrate-binding protein, family 5 OS=Lactobacillus gasseri JV-V03 GN=oppA4 PE=4 SV=1	1	4	1	1	0	0	1	0	0	0	0	0	0	0	0	3	0	0	1	0	0	0	0	0	0	0	0	0	0	0	1	0	0	0	0	0	0	0	0	0	10.6	3.4	3.4	65.793
tr|D9MNZ1|D9MNZ1_9BACT	tr|D9MNZ1|D9MNZ1_9BACT	1	1	1	>tr|D9MNZ1|D9MNZ1_9BACT Phosphoglycerate kinase OS=uncultured Nitrospirae bacterium MY2-3C GN=pgk PE=3 SV=1	1	1	1	1	1	0	1	1	1	1	1	1	1	1	1	1	1	0	1	1	1	1	1	1	1	1	1	1	1	0	1	1	1	1	1	1	1	1	1	1	4.8	4.8	4.8	42.263
tr|E3BT54|E3BT54_9LACO;tr|E1NVF1|E1NVF1_9LACO	tr|E3BT54|E3BT54_9LACO;tr|E1NVF1|E1NVF1_9LACO	1;1	1;1	1;1	>tr|E3BT54|E3BT54_9LACO ABC transporter, solute-binding protein OS=Lactobacillus iners LEAF 2053A-b GN=HMPREF9216_0452 PE=4 SV=1;>tr|E1NVF1|E1NVF1_9LACO ABC transporter, solute-binding protein OS=Lactobacillus iners SPIN 2503V10-D GN=HMPREF9215_0530 PE=4 S	2	1	1	1	0	0	0	0	0	0	0	0	0	1	0	0	0	0	0	0	0	0	0	0	0	1	0	0	0	0	0	0	0	0	0	0	0	1	0	0	4.2	4.2	4.2	43.328
tr|E3BTJ1|E3BTJ1_9LACO;tr|E1NW99|E1NW99_9LACO;tr|I7KG51|I7KG51_9LACO;tr|E9RH08|E9RH08_9LACO;tr|D7V2T0|D7V2T0_9LACO;tr|A0A063B458|A0A063B458_9LACO;sp|Q74JU6|EFTU_LACJO;sp|Q042T5|EFTU_LACGA;tr|Q8KMQ3|Q8KMQ3_9LACO	tr|E3BTJ1|E3BTJ1_9LACO;tr|E1NW99|E1NW99_9LACO;tr|I7KG51|I7KG51_9LACO;tr|E9RH08|E9RH08_9LACO;tr|D7V2T0|D7V2T0_9LACO;tr|A0A063B458|A0A063B458_9LACO;sp|Q74JU6|EFTU_LACJO;sp|Q042T5|EFTU_LACGA;tr|Q8KMQ3|Q8KMQ3_9LACO	4;4;3;3;3;3;3;3;2	1;1;1;1;1;1;1;1;1	1;1;1;1;1;1;1;1;1	>tr|E3BTJ1|E3BTJ1_9LACO Elongation factor Tu OS=Lactobacillus iners LEAF 2053A-b GN=tuf PE=3 SV=1;>tr|E1NW99|E1NW99_9LACO Elongation factor Tu OS=Lactobacillus iners SPIN 2503V10-D GN=tuf PE=3 SV=1;>tr|I7KG51|I7KG51_9LACO Elongation factor Tu OS=Lactobacil	9	4	1	1	3	0	2	2	4	3	3	0	2	3	2	3	0	0	0	0	1	0	0	0	0	0	0	0	0	0	0	0	1	0	0	0	0	0	0	0	17.4	5.6	5.6	43.491
tr|E3C684|E3C684_9LACO;tr|C8P7R9|C8P7R9_9LACO	tr|E3C684|E3C684_9LACO;tr|C8P7R9|C8P7R9_9LACO	2;1	2;1	0;0	>tr|E3C684|E3C684_9LACO Transketolase, C-terminal domain protein OS=Lactobacillus oris PB013-T2-3 GN=bkdA PE=4 SV=1;>tr|C8P7R9|C8P7R9_9LACO Transketolase, C-terminal domain protein OS=Lactobacillus antri DSM 16041 GN=acoB PE=4 SV=1	2	2	2	0	0	0	0	0	1	0	0	0	0	2	0	0	0	0	0	0	1	0	0	0	0	2	0	0	0	0	0	0	0	0	0	0	0	0	0	0	8.6	8.6	0	35.188
tr|E3R1A7|E3R1A7_9LACO	tr|E3R1A7|E3R1A7_9LACO	1	1	1	>tr|E3R1A7|E3R1A7_9LACO Phosphonates import ATP-binding protein PhnC OS=Lactobacillus crispatus CTV-05 GN=phnC PE=3 SV=1	1	1	1	1	1	0	0	0	1	1	1	0	1	1	0	1	1	0	0	0	1	1	1	0	1	1	0	1	1	0	0	0	1	1	1	0	1	1	0	1	5.4	5.4	5.4	28.454
tr|E3R1A8|E3R1A8_9LACO;tr|U6F438|U6F438_LACHE;tr|F3MMW1|F3MMW1_LACHE;tr|C9M1I7|C9M1I7_LACHE;tr|C7XKR2|C7XKR2_9LACO;tr|C2HLW0|C2HLW0_LACAI	tr|E3R1A8|E3R1A8_9LACO;tr|U6F438|U6F438_LACHE;tr|F3MMW1|F3MMW1_LACHE;tr|C9M1I7|C9M1I7_LACHE;tr|C7XKR2|C7XKR2_9LACO	6;4;4;4;3;1	6;4;4;4;3;1	6;4;4;4;3;1	>tr|E3R1A8|E3R1A8_9LACO Phosphate/phosphite/phosphonate ABC transporter, periplasmic binding protein OS=Lactobacillus crispatus CTV-05 GN=phnD PE=4 SV=1;>tr|U6F438|U6F438_LACHE Phosphonate ABC superfamily ATP binding cassette transporter, binding protein O	6	6	6	6	4	0	2	0	6	1	0	0	2	4	1	2	4	0	2	0	6	1	0	0	2	4	1	2	4	0	2	0	6	1	0	0	2	4	1	2	23.6	23.6	23.6	33.972
tr|E3R1U1|E3R1U1_9LACO;tr|C7XJD4|C7XJD4_9LACO;tr|C2HLJ0|C2HLJ0_LACAI;tr|U6F642|U6F642_LACHE;tr|F3MMT5|F3MMT5_LACHE;tr|C9M3V9|C9M3V9_LACHE	tr|E3R1U1|E3R1U1_9LACO;tr|C7XJD4|C7XJD4_9LACO	3;2;1;1;1;1	3;2;1;1;1;1	3;2;1;1;1;1	>tr|E3R1U1|E3R1U1_9LACO ABC transporter, ATP-binding protein OS=Lactobacillus crispatus CTV-05 GN=LBKG_00027 PE=4 SV=1;>tr|C7XJD4|C7XJD4_9LACO ABC transporter, ATP-binding protein OS=Lactobacillus crispatus 125-2-CHN GN=HMPREF5045_01493 PE=4 SV=1	6	3	3	3	0	0	0	0	1	0	0	0	0	3	0	1	0	0	0	0	1	0	0	0	0	3	0	1	0	0	0	0	1	0	0	0	0	3	0	1	17.4	17.4	17.4	40.497
tr|E3R6B3|E3R6B3_9LACO;tr|C7XJR6|C7XJR6_9LACO;tr|N2AIW2|N2AIW2_9LACO;tr|I7IVU5|I7IVU5_9LACO;tr|F0HWK6|F0HWK6_LACDL;tr|A0A063AVE1|A0A063AVE1_9LACO;tr|A0A061C092|A0A061C092_LACDL;tr|U6F6P8|U6F6P8_LACHE;tr|F3MNG9|F3MNG9_LACHE;tr|C9M115|C9M115_LACHE;tr|D7V5I7|D7V5I7_9LACO	tr|E3R6B3|E3R6B3_9LACO;tr|C7XJR6|C7XJR6_9LACO	10;8;3;1;1;1;1;1;1;1;1	10;8;3;1;1;1;1;1;1;1;1	4;2;0;0;0;0;0;0;0;0;0	>tr|E3R6B3|E3R6B3_9LACO ABC transporter, solute-binding protein OS=Lactobacillus crispatus CTV-05 GN=LBKG_01896 PE=4 SV=1;>tr|C7XJR6|C7XJR6_9LACO ABC transporter, solute-binding protein OS=Lactobacillus crispatus 125-2-CHN GN=HMPREF5045_01259 PE=4 SV=1	11	10	10	4	2	0	1	0	9	3	2	0	1	10	1	1	2	0	1	0	9	3	2	0	1	10	1	1	1	0	1	0	4	1	1	0	0	4	0	0	27	27	12	43.776
tr|E3R6M3|E3R6M3_9LACO	tr|E3R6M3|E3R6M3_9LACO	2	2	2	>tr|E3R6M3|E3R6M3_9LACO Basic membrane protein OS=Lactobacillus crispatus CTV-05 GN=LBKG_02013 PE=4 SV=1	1	2	2	2	1	0	0	0	0	1	0	0	0	2	0	0	1	0	0	0	0	1	0	0	0	2	0	0	1	0	0	0	0	1	0	0	0	2	0	0	9.8	9.8	9.8	34.497
tr|E3R6M4|E3R6M4_9LACO;tr|U2HRT8|U2HRT8_9LACO;tr|D0DZC2|D0DZC2_9LACO	tr|E3R6M4|E3R6M4_9LACO	12;1;1	12;1;1	12;1;1	>tr|E3R6M4|E3R6M4_9LACO Basic membrane protein OS=Lactobacillus crispatus CTV-05 GN=LBKG_02014 PE=4 SV=1	3	12	12	12	7	0	0	0	9	2	4	3	5	11	6	9	7	0	0	0	9	2	4	3	5	11	6	9	7	0	0	0	9	2	4	3	5	11	6	9	41.2	41.2	41.2	38.823
tr|E4LFI9|E4LFI9_9FIRM	tr|E4LFI9|E4LFI9_9FIRM	1	1	1	>tr|E4LFI9|E4LFI9_9FIRM 7-cyano-7-deazaguanine synthase OS=Veillonella sp. oral taxon 158 str. F0412 GN=queC PE=3 SV=1	1	1	1	1	1	1	1	1	1	1	1	1	1	1	1	1	1	1	1	1	1	1	1	1	1	1	1	1	1	1	1	1	1	1	1	1	1	1	1	1	7.9	7.9	7.9	24.738
tr|E4VH40|E4VH40_9HELI	tr|E4VH40|E4VH40_9HELI	1	1	1	>tr|E4VH40|E4VH40_9HELI Outer membrane insertion signal domain protein OS=Helicobacter canadensis MIT 98-5491 GN=HCMG_01600 PE=4 SV=1	1	1	1	1	1	1	1	1	1	1	1	1	1	1	1	1	1	1	1	1	1	1	1	1	1	1	1	1	1	1	1	1	1	1	1	1	1	1	1	1	3.3	3.3	3.3	52.108
tr|E5VUS0|E5VUS0_9FIRM	tr|E5VUS0|E5VUS0_9FIRM	2	1	1	>tr|E5VUS0|E5VUS0_9FIRM Rubredoxin OS=Anaerostipes sp. 3_2_56FAA GN=HMPREF1011_01745 PE=4 SV=1	1	2	1	1	1	1	2	2	1	1	2	2	1	1	2	1	1	0	1	1	1	1	1	1	1	1	1	1	1	0	1	1	1	1	1	1	1	1	1	1	15	8.3	8.3	19.876
tr|E6L3U8|E6L3U8_9PROT	tr|E6L3U8|E6L3U8_9PROT	1	1	1	>tr|E6L3U8|E6L3U8_9PROT Histidinol-phosphatase OS=Arcobacter butzleri JV22 GN=hisJ PE=4 SV=1	1	1	1	1	0	0	0	0	1	1	1	0	0	0	0	0	0	0	0	0	1	1	1	0	0	0	0	0	0	0	0	0	1	1	1	0	0	0	0	0	6.8	6.8	6.8	30.587
tr|E6L488|E6L488_9PROT	tr|E6L488|E6L488_9PROT	1	1	1	>tr|E6L488|E6L488_9PROT Glyceraldehyde-3-phosphate dehydrogenase OS=Arcobacter butzleri JV22 GN=gapA PE=3 SV=1	1	1	1	1	1	1	1	1	1	1	1	1	1	1	1	1	1	1	1	1	1	1	1	1	1	1	1	1	1	1	1	1	1	1	1	1	1	1	1	1	4.2	4.2	4.2	35.341
tr|N6UMC2|N6UMC2_9RHIZ;tr|E6YZ36|E6YZ36_BARSR	tr|N6UMC2|N6UMC2_9RHIZ;tr|E6YZ36|E6YZ36_BARSR	1;1	1;1	1;1	>tr|N6UMC2|N6UMC2_9RHIZ Glutamate-cysteine ligase OS=Bartonella schoenbuchensis m07a GN=gshA PE=4 SV=1;>tr|E6YZ36|E6YZ36_BARSR Glutamate-cysteine ligase OS=Bartonella schoenbuchensis (strain DSM 13525 / NCTC 13165 / R1) GN=gshA PE=4 SV=1	2	1	1	1	0	0	0	0	0	0	0	0	0	0	1	0	0	0	0	0	0	0	0	0	0	0	1	0	0	0	0	0	0	0	0	0	0	0	1	0	3.7	3.7	3.7	51.653
tr|E7GH50|E7GH50_CLOSY	tr|E7GH50|E7GH50_CLOSY	1	1	1	>tr|E7GH50|E7GH50_CLOSY Uncharacterized protein OS=[Clostridium] symbiosum WAL-14163 GN=HMPREF9474_00243 PE=4 SV=1	1	1	1	1	1	0	0	0	0	0	0	0	0	0	0	0	1	0	0	0	0	0	0	0	0	0	0	0	1	0	0	0	0	0	0	0	0	0	0	0	1.6	1.6	1.6	81.765
tr|F0F8M5|F0F8M5_9BACT	tr|F0F8M5|F0F8M5_9BACT	1	1	1	>tr|F0F8M5|F0F8M5_9BACT Uncharacterized protein OS=Prevotella multiformis DSM 16608 GN=HMPREF9141_1942 PE=4 SV=1	1	1	1	1	0	0	0	0	0	0	0	0	0	1	0	0	0	0	0	0	0	0	0	0	0	1	0	0	0	0	0	0	0	0	0	0	0	1	0	0	21.4	21.4	21.4	4.6963
tr|L0WKW3|L0WKW3_MORCR;tr|F1WYU1|F1WYU1_MORCA;tr|F1WUK7|F1WUK7_MORCA;tr|F1WJM0|F1WJM0_MORCA	tr|L0WKW3|L0WKW3_MORCR;tr|F1WYU1|F1WYU1_MORCA;tr|F1WUK7|F1WUK7_MORCA;tr|F1WJM0|F1WJM0_MORCA	1;1;1;1	1;1;1;1	1;1;1;1	>tr|L0WKW3|L0WKW3_MORCR Chaperone protein HscA homolog OS=Moraxella catarrhalis (strain RH4) GN=hscA PE=3 SV=1;>tr|F1WYU1|F1WYU1_MORCA Chaperone protein HscA homolog OS=Moraxella catarrhalis BC7 GN=hscA PE=3 SV=1;>tr|F1WUK7|F1WUK7_MORCA Chaperone protein H	4	1	1	1	1	1	1	1	1	1	1	1	1	1	1	1	1	1	1	1	1	1	1	1	1	1	1	1	1	1	1	1	1	1	1	1	1	1	1	1	2.6	2.6	2.6	67.093
tr|G6VRC9|G6VRC9_STREE;tr|F2B419|F2B419_STREE	tr|G6VRC9|G6VRC9_STREE;tr|F2B419|F2B419_STREE	1;1	1;1	1;1	>tr|G6VRC9|G6VRC9_STREE Putative uncharacterized protein OS=Streptococcus pneumoniae 3063-00 GN=SPAR135_0544 PE=4 SV=1;>tr|F2B419|F2B419_STREE Putative uncharacterized protein OS=Streptococcus pneumoniae GA04375 GN=SPAR5_0545 PE=4 SV=1	2	1	1	1	1	0	0	0	0	0	0	0	0	0	0	0	1	0	0	0	0	0	0	0	0	0	0	0	1	0	0	0	0	0	0	0	0	0	0	0	4.3	4.3	4.3	51.44
tr|F3MPW8|F3MPW8_LACHE	tr|F3MPW8|F3MPW8_LACHE	1	1	1	>tr|F3MPW8|F3MPW8_LACHE Uncharacterized protein (Fragment) OS=Lactobacillus helveticus MTCC 5463 GN=AAULH_00095 PE=4 SV=1	1	1	1	1	0	0	0	0	1	0	0	0	0	1	0	0	0	0	0	0	1	0	0	0	0	1	0	0	0	0	0	0	1	0	0	0	0	1	0	0	9.6	9.6	9.6	19.162
tr|W7VKB6|W7VKB6_9ACTO;tr|S3ZN37|S3ZN37_9ACTO;tr|H0B8S6|H0B8S6_9ACTO;tr|G0Q0V5|G0Q0V5_STRGR;tr|F5L5Y5|F5L5Y5_9BACI;tr|R4Z0I9|R4Z0I9_9ACTN	tr|W7VKB6|W7VKB6_9ACTO;tr|S3ZN37|S3ZN37_9ACTO;tr|H0B8S6|H0B8S6_9ACTO;tr|G0Q0V5|G0Q0V5_STRGR;tr|F5L5Y5|F5L5Y5_9BACI;tr|R4Z0I9|R4Z0I9_9ACTN	1;1;1;1;1;1	1;1;1;1;1;1	1;1;1;1;1;1	>tr|W7VKB6|W7VKB6_9ACTO Thiolase OS=Micromonospora sp. M42 GN=MCBG_01412 PE=3 SV=1;>tr|S3ZN37|S3ZN37_9ACTO Putative Beta-ketoadipyl-CoA thiolase OS=Streptomyces aurantiacus JA 4570 GN=STRAU_7142 PE=3 SV=1;>tr|H0B8S6|H0B8S6_9ACTO Acetyl-CoA acetyltransferas	6	1	1	1	0	1	1	1	0	0	0	0	1	1	0	1	0	1	1	1	0	0	0	0	1	1	0	1	0	1	1	1	0	0	0	0	1	1	0	1	5.2	5.2	5.2	40.3
tr|F7NPC5|F7NPC5_9FIRM	tr|F7NPC5|F7NPC5_9FIRM	1	1	1	>tr|F7NPC5|F7NPC5_9FIRM GTPase HflX OS=Acetonema longum DSM 6540 GN=hflX PE=3 SV=1	1	1	1	1	0	0	0	0	0	0	0	0	0	0	1	0	0	0	0	0	0	0	0	0	0	0	1	0	0	0	0	0	0	0	0	0	0	0	1	0	1.3	1.3	1.3	68.493
tr|F8UNM1|F8UNM1_CLOPF	tr|F8UNM1|F8UNM1_CLOPF	1	1	1	>tr|F8UNM1|F8UNM1_CLOPF Tubulin/FtsZ, GTPase OS=Clostridium perfringens GN=CP4_0464 PE=4 SV=1	1	1	1	1	0	0	0	0	0	0	0	1	1	0	1	0	0	0	0	0	0	0	0	1	1	0	1	0	0	0	0	0	0	0	0	1	1	0	1	0	5.4	5.4	5.4	24.633
tr|G2FHZ8|G2FHZ8_9GAMM;tr|G2DA81|G2DA81_9GAMM	tr|G2FHZ8|G2FHZ8_9GAMM;tr|G2DA81|G2DA81_9GAMM	1;1	1;1	1;1	>tr|G2FHZ8|G2FHZ8_9GAMM Chaperone protein HtpG OS=endosymbiont of Tevnia jerichonana (vent Tica) GN=htpG PE=3 SV=1;>tr|G2DA81|G2DA81_9GAMM Chaperone protein HtpG OS=endosymbiont of Riftia pachyptila (vent Ph05) GN=pgm PE=3 SV=1	2	1	1	1	0	0	0	0	0	0	1	0	0	0	0	0	0	0	0	0	0	0	1	0	0	0	0	0	0	0	0	0	0	0	1	0	0	0	0	0	2.2	2.2	2.2	72.541
tr|G7HC66|G7HC66_9BURK	tr|G7HC66|G7HC66_9BURK	1	1	1	>tr|G7HC66|G7HC66_9BURK Permease of the drug/metabolite transporter (DMT) superfamily OS=Burkholderia cenocepacia H111 GN=I35_1417 PE=4 SV=1	1	1	1	1	0	0	0	0	1	1	0	1	1	1	1	0	0	0	0	0	1	1	0	1	1	1	1	0	0	0	0	0	1	1	0	1	1	1	1	0	10.7	10.7	10.7	29.9
tr|V4QTE1|V4QTE1_9RHIZ;tr|H0EB93|H0EB93_9ACTN;tr|U1U444|U1U444_9ENTR;tr|W9G6A1|W9G6A1_9MICO	tr|V4QTE1|V4QTE1_9RHIZ;tr|H0EB93|H0EB93_9ACTN;tr|U1U444|U1U444_9ENTR;tr|W9G6A1|W9G6A1_9MICO	1;1;1;1	1;1;1;1	1;1;1;1	>tr|V4QTE1|V4QTE1_9RHIZ Aldo-keto reductase OS=Lutibaculum baratangense AMV1 GN=N177_3085 PE=4 SV=1;>tr|H0EB93|H0EB93_9ACTN Aldo-keto reductase OS=Patulibacter medicamentivorans GN=PAI11_41220 PE=4 SV=1;>tr|U1U444|U1U444_9ENTR Aldo/keto reductase OS=Pantoe	4	1	1	1	0	1	1	0	0	0	0	0	0	0	0	1	0	1	1	0	0	0	0	0	0	0	0	1	0	1	1	0	0	0	0	0	0	0	0	1	4.3	4.3	4.3	35.511
tr|H3NJ01|H3NJ01_9LACT;tr|K1LK22|K1LK22_9LACT;tr|W1UE98|W1UE98_9STRE;tr|U1E8J0|U1E8J0_ENTGA;tr|C5J262|C5J262_LACPN;tr|C5J274|C5J274_LACPN;tr|C5J218|C5J218_LACPN;tr|C5J217|C5J217_LACPN;tr|C5J250|C5J250_LACPN;tr|C5J234|C5J234_LACPN;tr|C5J255|C5J255_LACPN;tr|C5J260|C5J260_LACPN;tr|C5J247|C5J247_LACPN;tr|C5J224|C5J224_LACPN;tr|C5J229|C5J229_LACPN;tr|C5J258|C5J258_LACPN;tr|C5J239|C5J239_LACPN;tr|F0GU1…	tr|H3NJ01|H3NJ01_9LACT;tr|K1LK22|K1LK22_9LACT;tr|W1UE98|W1UE98_9STRE;tr|U1E8J0|U1E8J0_ENTGA;tr|C5J262|C5J262_LACPN;tr|C5J274|C5J274_LACPN;tr|C5J218|C5J218_LACPN;tr|C5J217|C5J217_LACPN;tr|C5J250|C5J250_LACPN;tr|C5J234|C5J234_LACPN;tr|C5J255|C5J255_LACPN;tr|C5J260|C5J260_LACPN;tr|C5J247|C5J247_LACPN;tr|C5J224|C5J224_LACPN;tr|C5J229|C5J229_LACPN;tr|C5J258|C5J258_LACPN;tr|C5J239|C5J239_LACPN;tr|F0GU1…	2;2;1;1;1;1;1;1;1;1;1;1;1;1;1;1;1;1;1;1;1;1;1;1;1;1;1;1;1;1;1;1;1;1;1;1;1;1;1;1;1;1;1;1	1;1;0;0;0;0;0;0;0;0;0;0;0;0;0;0;0;0;0;0;0;0;0;0;0;0;0;0;0;0;0;0;0;0;0;0;0;0;0;0;0;1;0;0	1;1;0;0;0;0;0;0;0;0;0;0;0;0;0;0;0;0;0;0;0;0;0;0;0;0;0;0;0;0;0;0;0;0;0;0;0;0;0;0;0;1;0;0	>tr|H3NJ01|H3NJ01_9LACT Elongation factor Tu OS=Facklamia languida CCUG 37842 GN=tuf PE=3 SV=1;>tr|K1LK22|K1LK22_9LACT Elongation factor Tu OS=Facklamia hominis CCUG 36813 GN=tuf PE=3 SV=1;>tr|W1UE98|W1UE98_9STRE Elongation factor Tu (Fragment) OS=Streptoc	44	2	1	1	2	2	2	2	2	2	2	1	1	2	2	2	1	1	1	1	1	1	1	1	1	1	1	1	1	1	1	1	1	1	1	1	1	1	1	1	8.1	4.3	4.3	43.31
tr|H3RNE9|H3RNE9_9LACO	tr|H3RNE9|H3RNE9_9LACO	1	1	1	>tr|H3RNE9|H3RNE9_9LACO Hydratase/decarboxylase OS=Lactobacillus mucosae LM1 GN=LBLM1_04390 PE=4 SV=1	1	1	1	1	0	0	0	0	1	0	0	0	0	0	0	1	0	0	0	0	1	0	0	0	0	0	0	1	0	0	0	0	1	0	0	0	0	0	0	1	6.5	6.5	6.5	29.203
tr|I0WJC3|I0WJC3_9FLAO	tr|I0WJC3|I0WJC3_9FLAO	1	1	1	>tr|I0WJC3|I0WJC3_9FLAO TonB-dependent receptor plug OS=Imtechella halotolerans K1 GN=W5A_00660 PE=4 SV=1	1	1	1	1	1	1	1	1	1	1	1	1	1	1	1	1	1	1	1	1	1	1	1	1	1	1	1	1	1	1	1	1	1	1	1	1	1	1	1	1	1.4	1.4	1.4	127.26
tr|I3IQ92|I3IQ92_9PLAN	tr|I3IQ92|I3IQ92_9PLAN	1	1	1	>tr|I3IQ92|I3IQ92_9PLAN Oxidoreductase OS=planctomycete KSU-1 GN=KSU1_D0578 PE=4 SV=1	1	1	1	1	1	0	0	0	1	1	1	1	1	1	1	1	1	0	0	0	1	1	1	1	1	1	1	1	1	0	0	0	1	1	1	1	1	1	1	1	3.8	3.8	3.8	31.56
tr|I4I2F4|I4I2F4_MICAE	tr|I4I2F4|I4I2F4_MICAE	1	1	1	>tr|I4I2F4|I4I2F4_MICAE Uncharacterized protein OS=Microcystis aeruginosa PCC 9808 GN=MICAG_480005 PE=4 SV=1	1	1	1	1	1	0	0	0	1	1	0	1	0	0	0	0	1	0	0	0	1	1	0	1	0	0	0	0	1	0	0	0	1	1	0	1	0	0	0	0	10.8	10.8	10.8	16.245
tr|I4I3P0|I4I3P0_MICAE	tr|I4I3P0|I4I3P0_MICAE	1	1	1	>tr|I4I3P0|I4I3P0_MICAE ATP-dependent Clp protease ATP-binding subunit clpA homolog OS=Microcystis aeruginosa PCC 9809 GN=clpC PE=3 SV=1	1	1	1	1	1	0	0	0	1	0	0	1	1	1	1	0	1	0	0	0	1	0	0	1	1	1	1	0	1	0	0	0	1	0	0	1	1	1	1	0	2	2	2	87.716
tr|I7JUZ5|I7JUZ5_9LACO;tr|Q8VPJ1|Q8VPJ1_LACDE;tr|A0A061CH80|A0A061CH80_LACDL;tr|E3BQY5|E3BQY5_9LACO;tr|E1NWU2|E1NWU2_9LACO;tr|D7V422|D7V422_9LACO;tr|A0A063B6Y1|A0A063B6Y1_9LACO	tr|I7JUZ5|I7JUZ5_9LACO;tr|Q8VPJ1|Q8VPJ1_LACDE;tr|A0A061CH80|A0A061CH80_LACDL;tr|E3BQY5|E3BQY5_9LACO;tr|E1NWU2|E1NWU2_9LACO;tr|D7V422|D7V422_9LACO;tr|A0A063B6Y1|A0A063B6Y1_9LACO	2;1;1;1;1;1;1	1;1;1;1;1;1;1	1;1;1;1;1;1;1	>tr|I7JUZ5|I7JUZ5_9LACO Oligopeptide transport ATP-binding protein oppF OS=Lactobacillus hominis CRBIP 24.179 GN=BN55_01165 PE=3 SV=1;>tr|Q8VPJ1|Q8VPJ1_LACDE ATP-binding protein OppF OS=Lactobacillus delbrueckii subsp. bulgaricus GN=oppF PE=3 SV=1;>tr|A0A0	7	2	1	1	0	0	0	0	0	0	0	0	0	1	0	1	0	0	0	0	0	0	0	0	0	0	0	1	0	0	0	0	0	0	0	0	0	0	0	1	11.2	4.7	4.7	37.008
tr|I7KHA8|I7KHA8_9LACO	tr|I7KHA8|I7KHA8_9LACO	3	1	0	>tr|I7KHA8|I7KHA8_9LACO Oligopeptide ABC superfamily ATP binding cassette transporter, ABC protein OS=Lactobacillus hominis CRBIP 24.179 GN=BN55_01160 PE=4 SV=1	1	3	1	0	3	0	0	0	3	1	2	0	1	3	2	3	1	0	0	0	1	0	0	0	0	1	1	1	0	0	0	0	0	0	0	0	0	0	0	0	13.1	4.8	0	37.851
tr|U2IC33|U2IC33_9PORP;tr|J6GY59|J6GY59_9PORP	tr|U2IC33|U2IC33_9PORP;tr|J6GY59|J6GY59_9PORP	1;1	1;1	1;1	>tr|U2IC33|U2IC33_9PORP Glyceraldehyde-3-phosphate dehydrogenase OS=Porphyromonas sp. oral taxon 278 str. W7784 GN=HMPREF1556_01287 PE=3 SV=1;>tr|J6GY59|J6GY59_9PORP Glyceraldehyde-3-phosphate dehydrogenase OS=Porphyromonas sp. oral taxon 279 str. F0450 GN	2	1	1	1	1	1	1	1	1	1	1	1	1	1	1	1	1	1	1	1	1	1	1	1	1	1	1	1	1	1	1	1	1	1	1	1	1	1	1	1	6	6	6	35.823
tr|K1YJ76|K1YJ76_9BACT	tr|K1YJ76|K1YJ76_9BACT	1	1	1	>tr|K1YJ76|K1YJ76_9BACT Adenosylhomocysteinase OS=uncultured bacterium GN=ahcY PE=3 SV=1	1	1	1	1	1	0	1	0	1	1	1	1	1	1	1	1	1	0	1	0	1	1	1	1	1	1	1	1	1	0	1	0	1	1	1	1	1	1	1	1	2.8	2.8	2.8	52.063
tr|K2CE53|K2CE53_9BACT;tr|K2B8X5|K2B8X5_9BACT;tr|K1ZFI0|K1ZFI0_9BACT	tr|K2CE53|K2CE53_9BACT;tr|K2B8X5|K2B8X5_9BACT;tr|K1ZFI0|K1ZFI0_9BACT	1;1;1	1;1;1	1;1;1	>tr|K2CE53|K2CE53_9BACT Uncharacterized protein (Fragment) OS=uncultured bacterium GN=ACD_45C00624G0002 PE=4 SV=1;>tr|K2B8X5|K2B8X5_9BACT Uncharacterized protein OS=uncultured bacterium GN=ACD_46C00514G0002 PE=4 SV=1;>tr|K1ZFI0|K1ZFI0_9BACT Uncharacterized	3	1	1	1	1	0	0	0	1	1	1	1	1	1	1	0	1	0	0	0	1	1	1	1	1	1	1	0	1	0	0	0	1	1	1	1	1	1	1	0	3.1	3.1	3.1	50.074
tr|K2ACG4|K2ACG4_9BACT	tr|K2ACG4|K2ACG4_9BACT	2	2	2	>tr|K2ACG4|K2ACG4_9BACT Uncharacterized protein OS=uncultured bacterium GN=ACD_60C00139G0003 PE=4 SV=1	1	2	2	2	2	1	2	2	2	2	2	2	2	2	2	2	2	1	2	2	2	2	2	2	2	2	2	2	2	1	2	2	2	2	2	2	2	2	2	2	4.3	4.3	4.3	37.437
tr|K2CCU6|K2CCU6_9BACT	tr|K2CCU6|K2CCU6_9BACT	1	1	1	>tr|K2CCU6|K2CCU6_9BACT Uncharacterized protein (Fragment) OS=uncultured bacterium GN=ACD_30C00101G0005 PE=4 SV=1	1	1	1	1	1	1	1	1	1	1	1	1	1	1	1	1	1	1	1	1	1	1	1	1	1	1	1	1	1	1	1	1	1	1	1	1	1	1	1	1	4.5	4.5	4.5	22.224
tr|K2FWU0|K2FWU0_9BACT	tr|K2FWU0|K2FWU0_9BACT	1	1	1	>tr|K2FWU0|K2FWU0_9BACT ATP synthase subunit alpha OS=uncultured bacterium GN=atpA PE=3 SV=1	1	1	1	1	1	0	1	0	1	1	1	1	1	1	1	1	1	0	1	0	1	1	1	1	1	1	1	1	1	0	1	0	1	1	1	1	1	1	1	1	2.8	2.8	2.8	54.854
tr|K2JM37|K2JM37_9PROT;sp|A8F006|ATPA_RICCK;tr|A0A067AA24|A0A067AA24_9RICK	tr|K2JM37|K2JM37_9PROT;sp|A8F006|ATPA_RICCK;tr|A0A067AA24|A0A067AA24_9RICK	2;1;1	1;1;1	0;0;0	>tr|K2JM37|K2JM37_9PROT ATP synthase subunit alpha OS=Oceanibaculum indicum P24 GN=atpA PE=3 SV=1;>sp|A8F006|ATPA_RICCK ATP synthase subunit alpha OS=Rickettsia canadensis (strain McKiel) GN=atpA PE=3 SV=1;>tr|A0A067AA24|A0A067AA24_9RICK ATP synthase subun	3	2	1	0	2	2	2	2	2	2	2	2	2	2	2	2	1	1	1	1	1	1	1	1	1	1	1	1	0	0	0	0	0	0	0	0	0	0	0	0	5.5	2.9	0	55.129
tr|K5CSI4|K5CSI4_RHILU	tr|K5CSI4|K5CSI4_RHILU	1	1	1	>tr|K5CSI4|K5CSI4_RHILU Chemotaxis MotD protein OS=Rhizobium lupini HPC(L) GN=C241_08459 PE=4 SV=1	1	1	1	1	1	0	0	0	1	1	1	1	1	1	0	0	1	0	0	0	1	1	1	1	1	1	0	0	1	0	0	0	1	1	1	1	1	1	0	0	3.5	3.5	3.5	46.681
tr|K6ZCK2|K6ZCK2_9ALTE	tr|K6ZCK2|K6ZCK2_9ALTE	1	1	1	>tr|K6ZCK2|K6ZCK2_9ALTE Trigger factor OS=Glaciecola pallidula DSM 14239 = ACAM 615 GN=tig PE=3 SV=1	1	1	1	1	0	0	0	1	0	0	0	0	0	0	0	0	0	0	0	1	0	0	0	0	0	0	0	0	0	0	0	1	0	0	0	0	0	0	0	0	1.6	1.6	1.6	48.285
tr|K6ZX50|K6ZX50_9ALTE	tr|K6ZX50|K6ZX50_9ALTE	1	1	1	>tr|K6ZX50|K6ZX50_9ALTE IN2-2 protein OS=Glaciecola polaris LMG 21857 GN=GPLA_2413 PE=4 SV=1	1	1	1	1	1	1	1	1	1	1	1	1	1	1	1	1	1	1	1	1	1	1	1	1	1	1	1	1	1	1	1	1	1	1	1	1	1	1	1	1	3.9	3.9	3.9	36.376
tr|M4WP37|M4WP37_9BACT	tr|M4WP37|M4WP37_9BACT	1	1	1	>tr|M4WP37|M4WP37_9BACT 60 kDa chaperonin (Fragment) OS=uncultured bacterium GN=cpn60 PE=4 SV=1	1	1	1	1	0	0	0	0	1	1	1	0	1	1	1	0	0	0	0	0	1	1	1	0	1	1	1	0	0	0	0	0	1	1	1	0	1	1	1	0	7.3	7.3	7.3	19.086
tr|N1W7A1|N1W7A1_9LEPT	tr|N1W7A1|N1W7A1_9LEPT	1	1	1	>tr|N1W7A1|N1W7A1_9LEPT PF04536 family protein OS=Leptospira vanthielii serovar Holland str. Waz Holland = ATCC 700522 GN=LEP1GSC199_2793 PE=4 SV=1	1	1	1	1	0	0	0	0	1	1	1	1	1	1	1	1	0	0	0	0	1	1	1	1	1	1	1	1	0	0	0	0	1	1	1	1	1	1	1	1	5.5	5.5	5.5	60.454
tr|N2A142|N2A142_9LACO;tr|U2GFQ1|U2GFQ1_9LACO;tr|D0DYM1|D0DYM1_9LACO;tr|C7XL72|C7XL72_9LACO	tr|N2A142|N2A142_9LACO;tr|U2GFQ1|U2GFQ1_9LACO;tr|D0DYM1|D0DYM1_9LACO;tr|C7XL72|C7XL72_9LACO	2;1;1;1	2;1;1;1	2;1;1;1	>tr|N2A142|N2A142_9LACO 50S ribosomal protein L6 OS=Lactobacillus sp. ASF360 GN=rplF PE=3 SV=1;>tr|U2GFQ1|U2GFQ1_9LACO 50S ribosomal protein L6 OS=Lactobacillus jensenii MD IIE-70(2) GN=rplF PE=3 SV=1;>tr|D0DYM1|D0DYM1_9LACO 50S ribosomal protein L6 OS=Lac	4	2	2	2	2	0	0	0	2	0	0	0	1	0	0	0	2	0	0	0	2	0	0	0	1	0	0	0	2	0	0	0	2	0	0	0	1	0	0	0	21.6	21.6	21.6	19.262
tr|N2J331|N2J331_9PSED	tr|N2J331|N2J331_9PSED	1	1	1	>tr|N2J331|N2J331_9PSED Acetyl-CoA acetyltransferase OS=Pseudomonas sp. HPB0071 GN=HMPREF1487_07171 PE=3 SV=1	1	1	1	1	1	0	1	0	0	0	0	1	1	0	0	1	1	0	1	0	0	0	0	1	1	0	0	1	1	0	1	0	0	0	0	1	1	0	0	1	5.1	5.1	5.1	40.546
tr|N9P487|N9P487_9GAMM;tr|N9NIY5|N9NIY5_9GAMM	tr|N9P487|N9P487_9GAMM;tr|N9NIY5|N9NIY5_9GAMM	1;1	1;1	1;1	>tr|N9P487|N9P487_9GAMM Uncharacterized protein OS=Acinetobacter sp. CIP 101966 GN=F891_01782 PE=4 SV=1;>tr|N9NIY5|N9NIY5_9GAMM Uncharacterized protein OS=Acinetobacter sp. CIP 102136 GN=F893_01890 PE=4 SV=1	2	1	1	1	1	1	1	1	1	1	1	1	1	1	1	1	1	1	1	1	1	1	1	1	1	1	1	1	1	1	1	1	1	1	1	1	1	1	1	1	3	3	3	74.502
tr|Q1NMF4|Q1NMF4_9DELT	tr|Q1NMF4|Q1NMF4_9DELT	2	2	2	>tr|Q1NMF4|Q1NMF4_9DELT Ketol-acid reductoisomerase OS=delta proteobacterium MLMS-1 GN=MldDRAFT_1423 PE=4 SV=1	1	2	2	2	0	1	1	2	2	1	0	1	1	0	1	1	0	1	1	2	2	1	0	1	1	0	1	1	0	1	1	2	2	1	0	1	1	0	1	1	6.7	6.7	6.7	53.678
tr|Q9Z4J9|Q9Z4J9_9LACO;tr|F3MND6|F3MND6_LACHE;tr|C7XGU5|C7XGU5_9LACO;tr|Q8VW90|Q8VW90_LACHE;tr|Q8VW89|Q8VW89_LACHE;tr|E2IPN7|E2IPN7_LACHE;tr|Q9XB19|Q9XB19_LACHE;tr|Q2QCW0|Q2QCW0_LACHE;tr|Q9S395|Q9S395_LACHE;tr|Q9S3A0|Q9S3A0_LACHE;tr|Q9S399|Q9S399_LACHE;tr|Q9S398|Q9S398_LACHE;tr|Q9S397|Q9S397_LACHE;tr|Q9S396|Q9S396_LACHE;sp|P38059|SLAP_LACHE;tr|U4QM68|U4QM68_LACHE;tr|E3R679|E3R679_9LACO;tr|Q8VW91|…	tr|Q9Z4J9|Q9Z4J9_9LACO	4;1;1;1;1;1;1;1;1;1;1;1;1;1;1;1;1;1;1;1;1;1	4;1;1;1;1;1;1;1;1;1;1;1;1;1;1;1;1;1;1;1;1;1	4;1;1;1;1;1;1;1;1;1;1;1;1;1;1;1;1;1;1;1;1;1	>tr|Q9Z4J9|Q9Z4J9_9LACO S-layer protein OS=Lactobacillus crispatus GN=S-layer PE=4 SV=1	22	4	4	4	4	0	0	0	4	2	2	0	3	3	2	3	4	0	0	0	4	2	2	0	3	3	2	3	4	0	0	0	4	2	2	0	3	3	2	3	8.2	8.2	8.2	47.012
tr|R9HFG6|R9HFG6_BACT4	tr|R9HFG6|R9HFG6_BACT4	1	1	1	>tr|R9HFG6|R9HFG6_BACT4 Uncharacterized protein OS=Bacteroides thetaiotaomicron dnLKV9 GN=C799_01969 PE=4 SV=1	1	1	1	1	1	0	0	0	1	1	1	1	0	1	1	1	1	0	0	0	1	1	1	1	0	1	1	1	1	0	0	0	1	1	1	1	0	1	1	1	4.2	4.2	4.2	48.772
tr|S1NLE7|S1NLE7_9ENTE	tr|S1NLE7|S1NLE7_9ENTE	1	1	1	>tr|S1NLE7|S1NLE7_9ENTE Uncharacterized protein OS=Enterococcus dispar ATCC 51266 GN=I569_01873 PE=4 SV=1	1	1	1	1	1	0	0	0	1	1	1	1	1	0	1	0	1	0	0	0	1	1	1	1	1	0	1	0	1	0	0	0	1	1	1	1	1	0	1	0	4.5	4.5	4.5	46.022
tr|S7HX78|S7HX78_VIBFL	tr|S7HX78|S7HX78_VIBFL	1	1	1	>tr|S7HX78|S7HX78_VIBFL Succinate-semialdehyde dehydrogenase OS=Vibrio fluvialis PG41 GN=L910_2224 PE=3 SV=1	1	1	1	1	1	0	0	0	1	1	1	0	0	0	1	0	1	0	0	0	1	1	1	0	0	0	1	0	1	0	0	0	1	1	1	0	0	0	1	0	4.4	4.4	4.4	51.146
tr|S7T8J1|S7T8J1_9DELT	tr|S7T8J1|S7T8J1_9DELT	1	1	1	>tr|S7T8J1|S7T8J1_9DELT ATP synthase subunit beta OS=Desulfovibrio alkalitolerans DSM 16529 GN=atpD PE=3 SV=1	1	1	1	1	1	1	1	1	1	1	1	1	1	1	1	1	1	1	1	1	1	1	1	1	1	1	1	1	1	1	1	1	1	1	1	1	1	1	1	1	3	3	3	50.161
tr|S7VJT9|S7VJT9_DESML;tr|S7U673|S7U673_DESML	tr|S7VJT9|S7VJT9_DESML;tr|S7U673|S7U673_DESML	1;1	1;1	1;1	>tr|S7VJT9|S7VJT9_DESML Transposase IS4 family protein (Fragment) OS=Desulfococcus multivorans DSM 2059 GN=dsmv_3780 PE=4 SV=1;>tr|S7U673|S7U673_DESML Transposase IS4 family protein (Fragment) OS=Desulfococcus multivorans DSM 2059 GN=dsmv_3781 PE=4 SV=1	2	1	1	1	1	1	1	1	1	1	1	0	0	1	1	1	1	1	1	1	1	1	1	0	0	1	1	1	1	1	1	1	1	1	1	0	0	1	1	1	4.1	4.1	4.1	45.182
tr|S9SQC0|S9SQC0_PAEAL	tr|S9SQC0|S9SQC0_PAEAL	1	1	1	>tr|S9SQC0|S9SQC0_PAEAL Tyrocidine synthetase 2 OS=Paenibacillus alvei TS-15 GN=PAALTS15_16321 PE=4 SV=1	1	1	1	1	1	0	0	0	0	0	0	0	0	0	0	0	1	0	0	0	0	0	0	0	0	0	0	0	1	0	0	0	0	0	0	0	0	0	0	0	0.5	0.5	0.5	177.13
tr|S9UP42|S9UP42_PAEAL;tr|S9U411|S9U411_PAEAL	tr|S9UP42|S9UP42_PAEAL;tr|S9U411|S9U411_PAEAL	1;1	1;1	1;1	>tr|S9UP42|S9UP42_PAEAL Uncharacterized protein OS=Paenibacillus alvei A6-6i-x GN=PAAL66ix_14371 PE=4 SV=1;>tr|S9U411|S9U411_PAEAL Uncharacterized protein OS=Paenibacillus alvei TS-15 GN=PAALTS15_00445 PE=4 SV=1	2	1	1	1	0	0	0	0	0	1	1	0	0	0	0	0	0	0	0	0	0	1	1	0	0	0	0	0	0	0	0	0	0	1	1	0	0	0	0	0	8.2	8.2	8.2	18.764
tr|T0GE51|T0GE51_9SPHN	tr|T0GE51|T0GE51_9SPHN	1	1	1	>tr|T0GE51|T0GE51_9SPHN Isocitrate dehydrogenase [NADP] OS=Sphingobium baderi LL03 GN=L485_15505 PE=3 SV=1	1	1	1	1	1	0	1	1	1	1	1	1	1	0	1	1	1	0	1	1	1	1	1	1	1	0	1	1	1	0	1	1	1	1	1	1	1	0	1	1	3.2	3.2	3.2	45.97
tr|T0IHS7|T0IHS7_9FIRM	tr|T0IHS7|T0IHS7_9FIRM	1	1	1	>tr|T0IHS7|T0IHS7_9FIRM 3-oxoacyl-[acyl-carrier-protein] synthase 3 OS=Sporomusa ovata DSM 2662 GN=fabH2 PE=3 SV=1	1	1	1	1	1	1	1	1	1	1	1	1	1	1	1	1	1	1	1	1	1	1	1	1	1	1	1	1	1	1	1	1	1	1	1	1	1	1	1	1	5.2	5.2	5.2	34.641
tr|T2RPU4|T2RPU4_SACER	tr|T2RPU4|T2RPU4_SACER	1	1	1	>tr|T2RPU4|T2RPU4_SACER Adenosylhomocysteinase OS=Saccharopolyspora erythraea D GN=ahcY PE=3 SV=1	1	1	1	1	1	1	1	1	1	1	1	1	1	1	1	1	1	1	1	1	1	1	1	1	1	1	1	1	1	1	1	1	1	1	1	1	1	1	1	1	2.7	2.7	2.7	53.626
tr|U6F670|U6F670_LACHE	tr|U6F670|U6F670_LACHE	1	1	1	>tr|U6F670|U6F670_LACHE Cell envelope-associated proteinase OS=Lactobacillus helveticus CIRM-BIA 951 GN=LHCIRMBIA951_01696 PE=3 SV=1	1	1	1	1	1	0	0	0	1	1	0	0	1	1	0	0	1	0	0	0	1	1	0	0	1	1	0	0	1	0	0	0	1	1	0	0	1	1	0	0	1.3	1.3	1.3	198.72
tr|U6F7I8|U6F7I8_LACHE;tr|A0A061BQ70|A0A061BQ70_LACDE;tr|K0NJW5|K0NJW5_9LACO;tr|A0A061C151|A0A061C151_LACDE;sp|P34038|KPYK_LACDE;tr|F0HY96|F0HY96_LACDL;tr|D7V300|D7V300_9LACO;tr|A0A063AZR1|A0A063AZR1_9LACO;tr|A0A061C0D0|A0A061C0D0_LACDL;tr|U2HXC0|U2HXC0_9LACO;tr|I7KGT9|I7KGT9_9LACO;tr|E3BTH1|E3BTH1_9LACO;tr|E1NW80|E1NW80_9LACO;tr|D0DY54|D0DY54_9LACO;tr|V5T7F3|V5T7F3_9LACO	tr|U6F7I8|U6F7I8_LACHE	9;4;4;4;4;2;2;2;2;1;1;1;1;1;1	1;0;0;0;0;0;0;0;0;0;0;0;0;0;0	1;0;0;0;0;0;0;0;0;0;0;0;0;0;0	>tr|U6F7I8|U6F7I8_LACHE Pyruvate kinase OS=Lactobacillus helveticus CIRM-BIA 951 GN=LHCIRMBIA951_00999 PE=3 SV=1	15	9	1	1	8	2	2	2	9	4	2	2	6	4	4	5	1	0	0	0	1	0	0	0	1	0	1	0	1	0	0	0	1	0	0	0	1	0	1	0	17.5	3.4	3.4	63.172
tr|V4RND4|V4RND4_9RHIZ	tr|V4RND4|V4RND4_9RHIZ	1	1	1	>tr|V4RND4|V4RND4_9RHIZ Alanine--tRNA ligase OS=Lutibaculum baratangense AMV1 GN=alaS PE=3 SV=1	1	1	1	1	1	0	0	0	1	0	0	0	0	0	0	0	1	0	0	0	1	0	0	0	0	0	0	0	1	0	0	0	1	0	0	0	0	0	0	0	1.6	1.6	1.6	96.656
tr|W1U4P9|W1U4P9_CLOBU	tr|W1U4P9|W1U4P9_CLOBU	1	1	1	>tr|W1U4P9|W1U4P9_CLOBU Phosphoesterase OS=Clostridium butyricum DORA_1 GN=Q607_CBUC00195G0042 PE=4 SV=1	1	1	1	1	0	1	0	1	1	1	1	0	0	1	0	0	0	1	0	1	1	1	1	0	0	1	0	0	0	1	0	1	1	1	1	0	0	1	0	0	25.3	25.3	25.3	10.218
tr|W4ENE8|W4ENE8_9BACL	tr|W4ENE8|W4ENE8_9BACL	1	1	1	>tr|W4ENE8|W4ENE8_9BACL Pseudouridine synthase OS=Viridibacillus arenosi FSL R5-213 GN=C176_18091 PE=3 SV=1	1	1	1	1	0	0	0	0	0	0	0	0	0	0	0	1	0	0	0	0	0	0	0	0	0	0	0	1	0	0	0	0	0	0	0	0	0	0	0	1	2.5	2.5	2.5	32.532
tr|W9B152|W9B152_9MYCO	tr|W9B152|W9B152_9MYCO	1	1	1	>tr|W9B152|W9B152_9MYCO Uncharacterized protein OS=Mycobacterium cosmeticum GN=BN977_03702 PE=4 SV=1	1	1	1	1	1	1	1	1	1	1	1	1	1	1	0	1	1	1	1	1	1	1	1	1	1	1	0	1	1	1	1	1	1	1	1	1	1	1	0	1	2.9	2.9	2.9	68.95
tr|W9BRU7|W9BRU7_9SPHN	tr|W9BRU7|W9BRU7_9SPHN	1	1	1	>tr|W9BRU7|W9BRU7_9SPHN Shikimate kinase OS=Blastomonas sp. CACIA14H2 GN=aroK PE=3 SV=1	1	1	1	1	1	1	1	1	1	1	1	1	1	1	1	1	1	1	1	1	1	1	1	1	1	1	1	1	1	1	1	1	1	1	1	1	1	1	1	1	9.5	9.5	9.5	21.192
tr|X5K7G0|X5K7G0_9FLAO	tr|X5K7G0|X5K7G0_9FLAO	1	1	1	>tr|X5K7G0|X5K7G0_9FLAO Cytoplasmic peptidoglycan synthetase domain-containing protein OS=Elizabethkingia anophelis GN=E18064_250032 PE=4 SV=1	1	1	1	1	1	0	0	0	1	1	1	1	1	1	1	1	1	0	0	0	1	1	1	1	1	1	1	1	1	0	0	0	1	1	1	1	1	1	1	1	4.5	4.5	4.5	50.262
tr|X7YHK7|X7YHK7_MYCKA	tr|X7YHK7|X7YHK7_MYCKA	1	1	1	>tr|X7YHK7|X7YHK7_MYCKA Bacterial regulatory s, luxR family protein OS=Mycobacterium kansasii 732 GN=I546_5857 PE=4 SV=1	1	1	1	1	0	0	0	0	1	0	0	0	0	0	0	0	0	0	0	0	1	0	0	0	0	0	0	0	0	0	0	0	1	0	0	0	0	0	0	0	0.7	0.7	0.7	102.5
tr|X7ZJC0|X7ZJC0_MYCKA	tr|X7ZJC0|X7ZJC0_MYCKA	1	1	1	>tr|X7ZJC0|X7ZJC0_MYCKA Cyclic nucleotide-binding domain protein OS=Mycobacterium kansasii 662 GN=I545_2382 PE=4 SV=1	1	1	1	1	1	1	1	1	1	1	1	1	1	1	1	1	1	1	1	1	1	1	1	1	1	1	1	1	1	1	1	1	1	1	1	1	1	1	1	1	4.2	4.2	4.2	49.342
tr|Z5F9C8|Z5F9C8_KLEPN	tr|Z5F9C8|Z5F9C8_KLEPN	1	1	1	>tr|Z5F9C8|Z5F9C8_KLEPN Miniconductance mechanosensitive channel OS=Klebsiella pneumoniae BIDMC 52 GN=P814_00623 PE=4 SV=1	1	1	1	1	0	1	1	1	1	1	1	1	1	1	1	1	0	1	1	1	1	1	1	1	1	1	1	1	0	1	1	1	1	1	1	1	1	1	1	1	3.3	3.3	3.3	47.22
(B)
Sequence	Length	Modifications	Modified sequence	Oxidation (M) Probabilities	Oxidation (M) Score Diffs	Oxidation (M)	Missed cleavages	Proteins	Leading Proteins	Leading Razor Protein	Type	Raw file	Experiment	MS/MS m/z	Charge	m/z	Mass	Resolution	Uncalibrated - Calibrated m/z [ppm]	Uncalibrated - Calibrated m/z [Da]	Mass Error [ppm]	Mass Error [Da]	Uncalibrated Mass Error [ppm]	Uncalibrated Mass Error [Da]	Max intensity m/z 0	Retention time	Retention length	Calibrated retention time	Calibrated retention time start	Calibrated retention time finish	Retention time calibration	Match time difference	Match m/z difference	Match q-value	Match score	Number of data points	Number of scans	Number of isotopic peaks	PIF	Fraction of total spectrum	Base peak fraction	PEP	MS/MS Count	MS/MS Scan Number	Score	Delta score	Combinatorics	Intensity	Reverse
AAAENIIPHTTGSAK	15	Unmodified	_AAAENIIPHTTGSAK_			0	0	tr|U6F3N6|U6F3N6_LACHE;tr|F3MRH3|F3MRH3_LACHE;tr|C9M2I6|C9M2I6_LACHE;tr|C7XGC7|C7XGC7_9LACO	tr|U6F3N6|U6F3N6_LACHE;tr|C7XGC7|C7XGC7_9LACO	tr|C7XGC7|C7XGC7_9LACO	MULTI-MSMS	KA4_2	1	494.26	3	494.263	1479.77	50348.9	0.1948	9.6282e-05	-0.29063	-0.00014365	-0.095828	-4.7364e-05	494.263	60.476	2.2948	59.423	57.902	60.197	-1.0521					335	114	4	0	0	0	0.016687	2	20152	124.62	84.247	1	173010000
AAAENIIPHTTGSAK	15	Unmodified	_AAAENIIPHTTGSAK_			0	0	tr|U6F3N6|U6F3N6_LACHE;tr|F3MRH3|F3MRH3_LACHE;tr|C9M2I6|C9M2I6_LACHE;tr|C7XGC7|C7XGC7_9LACO	tr|U6F3N6|U6F3N6_LACHE;tr|C7XGC7|C7XGC7_9LACO	tr|C7XGC7|C7XGC7_9LACO	MULTI-MSMS	KA4_3	1	494.26	3	494.263	1479.77	50283.6	0.46425	0.00022946	-0.8588	-0.00042447	-0.39456	-0.00019501	494.263	58.169	1.9973	59.472	58.124	60.121	1.3034					288	86	4	0	0	0	0.036269	1	19309	101.2	42.445	1	140450000
AAAENIIPHTTGSAK	15	Unmodified	_AAAENIIPHTTGSAK_			0	0	tr|U6F3N6|U6F3N6_LACHE;tr|F3MRH3|F3MRH3_LACHE;tr|C9M2I6|C9M2I6_LACHE;tr|C7XGC7|C7XGC7_9LACO	tr|U6F3N6|U6F3N6_LACHE;tr|C7XGC7|C7XGC7_9LACO	tr|C7XGC7|C7XGC7_9LACO	MULTI-MSMS	KA5_1	2	494.26	3	494.263	1479.77	49772.1	0.75681	0.00037406	0.030327	1.499e-05	0.78714	0.00038905	494.263	59.998	1.9995	59.647	58.254	60.253	-0.35103					270	91	4	0	0	0	0.023592	3	19570	119.54	72.665	1	122170000
AAAENIIPHTTGSAK	15	Unmodified	_AAAENIIPHTTGSAK_			0	0	tr|U6F3N6|U6F3N6_LACHE;tr|F3MRH3|F3MRH3_LACHE;tr|C9M2I6|C9M2I6_LACHE;tr|C7XGC7|C7XGC7_9LACO	tr|U6F3N6|U6F3N6_LACHE;tr|C7XGC7|C7XGC7_9LACO	tr|C7XGC7|C7XGC7_9LACO	MULTI-MSMS	KA5_3	2	494.26	3	494.263	1479.77	50385.3	-1.0021	-0.00049531	0.26594	0.00013144	-0.73619	-0.00036387	494.264	57.851	2.2224	59.908	58.365	60.587	2.0569					262	113	3	0	0	0	0.028559	2	19037	112.17	68.898	1	141650000
AAAENIIPHTTGSAK	15	Unmodified	_AAAENIIPHTTGSAK_			0	0	tr|U6F3N6|U6F3N6_LACHE;tr|F3MRH3|F3MRH3_LACHE;tr|C9M2I6|C9M2I6_LACHE;tr|C7XGC7|C7XGC7_9LACO	tr|U6F3N6|U6F3N6_LACHE;tr|C7XGC7|C7XGC7_9LACO	tr|C7XGC7|C7XGC7_9LACO	MULTI-MSMS	KB1_1_140605192717	3	494.6	3	494.263	1479.77	50117.2	0.04724	2.3349e-05	0.097618	4.8249e-05	0.14486	7.1598e-05	494.263	59.744	2.1586	59.994	58.444	60.602	0.25039					279	99	4	0	0	0	0.034937	1	19711	103.88	57.806	1	48119000
AAAENIIPHTTGSAK	15	Unmodified	_AAAENIIPHTTGSAK_			0	0	tr|U6F3N6|U6F3N6_LACHE;tr|F3MRH3|F3MRH3_LACHE;tr|C9M2I6|C9M2I6_LACHE;tr|C7XGC7|C7XGC7_9LACO	tr|U6F3N6|U6F3N6_LACHE;tr|C7XGC7|C7XGC7_9LACO	tr|C7XGC7|C7XGC7_9LACO	MULTI-MSMS	KB1_2	3	494.26	3	494.263	1479.77	50316.9	-0.65045	-0.0003215	1.0825	0.00053504	0.43204	0.00021354	494.264	58.411	2.1187	59.711	58.221	60.34	1.3007					238	92	4	0	0	0	0.025976	2	19562	117.2	65.939	1	65109000
AAAENIIPHTTGSAK	15	Unmodified	_AAAENIIPHTTGSAK_			0	0	tr|U6F3N6|U6F3N6_LACHE;tr|F3MRH3|F3MRH3_LACHE;tr|C9M2I6|C9M2I6_LACHE;tr|C7XGC7|C7XGC7_9LACO	tr|U6F3N6|U6F3N6_LACHE;tr|C7XGC7|C7XGC7_9LACO	tr|C7XGC7|C7XGC7_9LACO	MULTI-MSMS	KB1_3	3	494.26	3	494.263	1479.77	50400.2	0.28526	0.00014099	-0.23914	-0.0001182	0.046126	2.2799e-05	494.263	57.348	1.8511	60.003	58.843	60.694	2.6546					212	89	3	0	0	0	0.030883	1	19213	107.35	60.468	1	46302000
AAAENIIPHTTGSAK	15	Unmodified	_AAAENIIPHTTGSAK_			0	0	tr|U6F3N6|U6F3N6_LACHE;tr|F3MRH3|F3MRH3_LACHE;tr|C9M2I6|C9M2I6_LACHE;tr|C7XGC7|C7XGC7_9LACO	tr|U6F3N6|U6F3N6_LACHE;tr|C7XGC7|C7XGC7_9LACO	tr|C7XGC7|C7XGC7_9LACO	MULTI-MSMS	KD1_1_140611215026	7	494.26	3	494.263	1479.77	50129.5	-1.0905	-0.00053898	1.1173	0.00055222	0.026774	1.3233e-05	494.264	64.536	1.9713	59.374	58.013	59.984	-5.162					207	83	4	0	0	0	0.025976	1	22031	117.2	68.635	1	41474000
AAAENIIPHTTGSAK	15	Unmodified	_AAAENIIPHTTGSAK_			0	0	tr|U6F3N6|U6F3N6_LACHE;tr|F3MRH3|F3MRH3_LACHE;tr|C9M2I6|C9M2I6_LACHE;tr|C7XGC7|C7XGC7_9LACO	tr|U6F3N6|U6F3N6_LACHE;tr|C7XGC7|C7XGC7_9LACO	tr|C7XGC7|C7XGC7_9LACO	MULTI-MSMS	KE1_2	9	740.89	2	740.891	1479.77	44634.7	-0.3166	-0.00023456	0.45174	0.00033469	0.13514	0.00010012	740.892	60.91	0.42709	60.005	59.822	60.249	-0.90501					31	17	2	0	0	0	4.9766e-07	1	21383	179.9	120.02	1	14584000
AAAENIIPHTTGSAK	15	Unmodified	_AAAENIIPHTTGSAK_			0	0	tr|U6F3N6|U6F3N6_LACHE;tr|F3MRH3|F3MRH3_LACHE;tr|C9M2I6|C9M2I6_LACHE;tr|C7XGC7|C7XGC7_9LACO	tr|U6F3N6|U6F3N6_LACHE;tr|C7XGC7|C7XGC7_9LACO	tr|C7XGC7|C7XGC7_9LACO	MULTI-MSMS	KE1_3	9	741.39	2	740.891	1479.77	42633.5	-0.29719	-0.00022019	-1.3768	-0.00102	-1.6739	-0.0012402	741.392	46.792	0.58822	60.074	59.773	60.361	13.283					41	23	2	0	0	0	1.4048e-10	2	16958	190.18	127.49	1	34927000
AAAENIIPHTTGSAK	15	Unmodified	_AAAENIIPHTTGSAK_			0	0	tr|U6F3N6|U6F3N6_LACHE;tr|F3MRH3|F3MRH3_LACHE;tr|C9M2I6|C9M2I6_LACHE;tr|C7XGC7|C7XGC7_9LACO	tr|U6F3N6|U6F3N6_LACHE;tr|C7XGC7|C7XGC7_9LACO	tr|C7XGC7|C7XGC7_9LACO	MULTI-MSMS	KE1_3	9	494.26	3	494.263	1479.77	49567.6	-0.28842	-0.00014256	-0.87838	-0.00043415	-1.1668	-0.00057671	494.263	46.781	0.96065	60.064	59.569	60.53	13.283					117	34	4	0	0	0	0.016687	1	16998	124.62	76.908	1	364470000
AAAENIIPHTTGSAK	15	Unmodified	_AAAENIIPHTTGSAK_			0	0	tr|U6F3N6|U6F3N6_LACHE;tr|F3MRH3|F3MRH3_LACHE;tr|C9M2I6|C9M2I6_LACHE;tr|C7XGC7|C7XGC7_9LACO	tr|U6F3N6|U6F3N6_LACHE;tr|C7XGC7|C7XGC7_9LACO	tr|C7XGC7|C7XGC7_9LACO	MULTI-MATCH	KA4_1	1		3	494.263	1479.77	50575.2	-0.073495	-3.6326e-05	0.26952	0.00013321	0.19602	9.6887e-05	494.264	60.013	2.3507	60.013	58.308	60.659	0	-0.12992	-0.00038978	NaN	124.62	297	107	4	NaN	NaN	NaN	NaN	0		NaN	NaN	0	130140000
AAAENIIPHTTGSAK	15	Unmodified	_AAAENIIPHTTGSAK_			0	0	tr|U6F3N6|U6F3N6_LACHE;tr|F3MRH3|F3MRH3_LACHE;tr|C9M2I6|C9M2I6_LACHE;tr|C7XGC7|C7XGC7_9LACO	tr|U6F3N6|U6F3N6_LACHE;tr|C7XGC7|C7XGC7_9LACO	tr|C7XGC7|C7XGC7_9LACO	MULTI-MATCH	KA4_2	1		3	494.263	1479.77	49797.5	-0.3441	-0.00017008	4.6319	0.0022894	4.2878	0.0021193	494.264	61.315	0.12157	60.263	60.175	60.296	-1.0521	0.11921	0.0060788	NaN	124.62	8	5	2	NaN	NaN	NaN	NaN	0		NaN	NaN	0	6732300
AAAENIIPHTTGSAK	15	Unmodified	_AAAENIIPHTTGSAK_			0	0	tr|U6F3N6|U6F3N6_LACHE;tr|F3MRH3|F3MRH3_LACHE;tr|C9M2I6|C9M2I6_LACHE;tr|C7XGC7|C7XGC7_9LACO	tr|U6F3N6|U6F3N6_LACHE;tr|C7XGC7|C7XGC7_9LACO	tr|C7XGC7|C7XGC7_9LACO	MULTI-MATCH	KA4_3	1		3	494.263	1479.77	50065.9	-0.44704	-0.00022096	1.3723	0.00067827	0.92525	0.00045732	494.264	58.852	0.08865	60.356	60.309	60.397	1.5039	0.21263	0.0012454	NaN	124.62	9	7	2	NaN	NaN	NaN	NaN	0		NaN	NaN	0	13560000
AAAENIIPHTTGSAK	15	Unmodified	_AAAENIIPHTTGSAK_			0	0	tr|U6F3N6|U6F3N6_LACHE;tr|F3MRH3|F3MRH3_LACHE;tr|C9M2I6|C9M2I6_LACHE;tr|C7XGC7|C7XGC7_9LACO	tr|U6F3N6|U6F3N6_LACHE;tr|C7XGC7|C7XGC7_9LACO	tr|C7XGC7|C7XGC7_9LACO	MULTI-MATCH	KA5_1	2		3	494.263	1479.77	58496.9	0.69172	0.00034189	3.4847	0.0017224	4.1764	0.0020643	494.264	60.789	0.0835	60.237	60.214	60.297	-0.55151	0.093713	0.0043777	NaN	124.62	6	5	2	NaN	NaN	NaN	NaN	0		NaN	NaN	0	7948700
AAAENIIPHTTGSAK	15	Unmodified	_AAAENIIPHTTGSAK_			0	0	tr|U6F3N6|U6F3N6_LACHE;tr|F3MRH3|F3MRH3_LACHE;tr|C9M2I6|C9M2I6_LACHE;tr|C7XGC7|C7XGC7_9LACO	tr|U6F3N6|U6F3N6_LACHE;tr|C7XGC7|C7XGC7_9LACO	tr|C7XGC7|C7XGC7_9LACO	MULTI-MATCH	KB2_2	4		3	494.263	1479.77	50354.3	-1.2693	-0.00062739	2.2898	0.0011317	1.0204	0.00050435	494.265	57.185	1.4041	60.495	59.633	61.037	3.3103	0.35177	0.0026058	NaN	124.62	156	83	3	NaN	NaN	NaN	NaN	0		NaN	NaN	0	311520000
AAAENIIPHTTGSAK	15	Unmodified	_AAAENIIPHTTGSAK_			0	0	tr|U6F3N6|U6F3N6_LACHE;tr|F3MRH3|F3MRH3_LACHE;tr|C9M2I6|C9M2I6_LACHE;tr|C7XGC7|C7XGC7_9LACO	tr|U6F3N6|U6F3N6_LACHE;tr|C7XGC7|C7XGC7_9LACO	tr|C7XGC7|C7XGC7_9LACO	MULTI-MATCH	KB2_3	4		3	494.263	1479.77	50481.1	0.64353	0.00031807	-0.14584	-7.2081e-05	0.4977	0.00024599	494.263	60.334	2.2945	59.632	57.929	60.223	-0.70185	0.024555	-0.00095695	NaN	124.62	177	108	2	NaN	NaN	NaN	NaN	0		NaN	NaN	0	72263000
AAAENIIPHTTGSAK	15	Unmodified	_AAAENIIPHTTGSAK_			0	0	tr|U6F3N6|U6F3N6_LACHE;tr|F3MRH3|F3MRH3_LACHE;tr|C9M2I6|C9M2I6_LACHE;tr|C7XGC7|C7XGC7_9LACO	tr|U6F3N6|U6F3N6_LACHE;tr|C7XGC7|C7XGC7_9LACO	tr|C7XGC7|C7XGC7_9LACO	MULTI-MATCH	KC1_1	5		3	494.263	1479.77	50895.3	-1.5725	-0.00077723	1.2945	0.00063983	-0.27799	-0.0001374	494.264	60.26	0.99712	59.808	59.212	60.209	-0.45155	0.20129	0.0011788	NaN	124.62	83	47	2	NaN	NaN	NaN	NaN	0		NaN	NaN	0	41631000
AAAENIIPHTTGSAK	15	Unmodified	_AAAENIIPHTTGSAK_			0	0	tr|U6F3N6|U6F3N6_LACHE;tr|F3MRH3|F3MRH3_LACHE;tr|C9M2I6|C9M2I6_LACHE;tr|C7XGC7|C7XGC7_9LACO	tr|U6F3N6|U6F3N6_LACHE;tr|C7XGC7|C7XGC7_9LACO	tr|C7XGC7|C7XGC7_9LACO	MULTI-MATCH	KC1_2_140612045551	5		3	494.263	1479.77	50881.1	-0.051774	-2.559e-05	0.50746	0.00025082	0.45568	0.00022523	494.264	65.066	1.1469	59.552	58.976	60.123	-5.5137	-0.055137	1.1748e-05	NaN	124.62	134	58	3	NaN	NaN	NaN	NaN	0		NaN	NaN	0	4525900
AAAENIIPHTTGSAK	15	Unmodified	_AAAENIIPHTTGSAK_			0	0	tr|U6F3N6|U6F3N6_LACHE;tr|F3MRH3|F3MRH3_LACHE;tr|C9M2I6|C9M2I6_LACHE;tr|C7XGC7|C7XGC7_9LACO	tr|U6F3N6|U6F3N6_LACHE;tr|C7XGC7|C7XGC7_9LACO	tr|C7XGC7|C7XGC7_9LACO	MULTI-MATCH	KC1_3_140612100034	5		3	494.263	1479.77	50911.9	-0.61106	-0.00030202	0.97174	0.00048029	0.36068	0.00017827	494.264	62.953	0.96887	59.598	59.061	60.03	-3.3555	-0.0095022	0.00070018	NaN	124.62	101	47	3	NaN	NaN	NaN	NaN	0		NaN	NaN	0	5550200
AAAENIIPHTTGSAK	15	Unmodified	_AAAENIIPHTTGSAK_			0	0	tr|U6F3N6|U6F3N6_LACHE;tr|F3MRH3|F3MRH3_LACHE;tr|C9M2I6|C9M2I6_LACHE;tr|C7XGC7|C7XGC7_9LACO	tr|U6F3N6|U6F3N6_LACHE;tr|C7XGC7|C7XGC7_9LACO	tr|C7XGC7|C7XGC7_9LACO	MULTI-MATCH	KC3_1	6		3	494.263	1479.77	50508.7	0.5148	0.00025445	0.793	0.00039195	1.3078	0.0006464	494.264	63.625	2.1392	59.316	57.737	59.876	-4.3098	-0.29159	0.00043514	NaN	124.62	195	92	4	NaN	NaN	NaN	NaN	0		NaN	NaN	0	101310000
AAAENIIPHTTGSAK	15	Unmodified	_AAAENIIPHTTGSAK_			0	0	tr|U6F3N6|U6F3N6_LACHE;tr|F3MRH3|F3MRH3_LACHE;tr|C9M2I6|C9M2I6_LACHE;tr|C7XGC7|C7XGC7_9LACO	tr|U6F3N6|U6F3N6_LACHE;tr|C7XGC7|C7XGC7_9LACO	tr|C7XGC7|C7XGC7_9LACO	MULTI-MATCH	KC3_2_140612165744	6		3	494.263	1479.77	50589.5	-1.4165	-0.00070013	1.8357	0.00090732	0.41919	0.00020719	494.264	60.585	1.475	60.585	59.587	61.062	0.00038147	0.44162	0.0019326	NaN	124.62	147	77	3	NaN	NaN	NaN	NaN	0		NaN	NaN	0	29744000
AAAENIIPHTTGSAK	15	Unmodified	_AAAENIIPHTTGSAK_			0	0	tr|U6F3N6|U6F3N6_LACHE;tr|F3MRH3|F3MRH3_LACHE;tr|C9M2I6|C9M2I6_LACHE;tr|C7XGC7|C7XGC7_9LACO	tr|U6F3N6|U6F3N6_LACHE;tr|C7XGC7|C7XGC7_9LACO	tr|C7XGC7|C7XGC7_9LACO	MULTI-MATCH	KD4_3	8		3	494.263	1479.77	50655.3	-0.9289	-0.00045912	1.771	0.00087532	0.84205	0.0004162	494.264	61.047	1.3581	59.698	58.857	60.215	-1.3491	0.090859	0.0018852	NaN	124.62	144	70	3	NaN	NaN	NaN	NaN	0		NaN	NaN	0	89008000
AAAENIIPHTTGSAK	15	Unmodified	_AAAENIIPHTTGSAK_			0	0	tr|U6F3N6|U6F3N6_LACHE;tr|F3MRH3|F3MRH3_LACHE;tr|C9M2I6|C9M2I6_LACHE;tr|C7XGC7|C7XGC7_9LACO	tr|U6F3N6|U6F3N6_LACHE;tr|C7XGC7|C7XGC7_9LACO	tr|C7XGC7|C7XGC7_9LACO	MULTI-MATCH	KE1_1	9		2	740.891	1479.77	45242	1.2162	0.00090107	-2.0772	-0.001539	-0.86103	-0.00063793	740.89	61.596	0.4705	60.44	60.225	60.695	-1.1554	0.29263	-0.001971	NaN	190.18	38	24	2	NaN	NaN	NaN	NaN	0		NaN	NaN	0	17007000
AAAENIIPHTTGSAK	15	Unmodified	_AAAENIIPHTTGSAK_			0	0	tr|U6F3N6|U6F3N6_LACHE;tr|F3MRH3|F3MRH3_LACHE;tr|C9M2I6|C9M2I6_LACHE;tr|C7XGC7|C7XGC7_9LACO	tr|U6F3N6|U6F3N6_LACHE;tr|C7XGC7|C7XGC7_9LACO	tr|C7XGC7|C7XGC7_9LACO	MULTI-MATCH	KE1_2	9		3	494.263	1479.77	50963.3	-0.1768	-8.7386e-05	0.51843	0.00025624	0.34163	0.00016885	494.264	60.526	2.7861	59.621	57.688	60.474	-0.90501	0.013905	2.8016e-05	NaN	124.62	332	120	4	NaN	NaN	NaN	NaN	0		NaN	NaN	0	165910000
AAAENIIPHTTGSAK	15	Unmodified	_AAAENIIPHTTGSAK_			0	0	tr|U6F3N6|U6F3N6_LACHE;tr|F3MRH3|F3MRH3_LACHE;tr|C9M2I6|C9M2I6_LACHE;tr|C7XGC7|C7XGC7_9LACO	tr|U6F3N6|U6F3N6_LACHE;tr|C7XGC7|C7XGC7_9LACO	tr|C7XGC7|C7XGC7_9LACO	MULTI-MATCH	KE4_1	10		3	494.263	1479.77	50886.4	0.17583	8.6907e-05	-0.35756	-0.00017673	-0.18172	-8.982e-05	494.263	49.091	0.74161	60.072	59.697	60.438	10.981	-0.071322	-0.0013196	NaN	124.62	52	21	3	NaN	NaN	NaN	NaN	0		NaN	NaN	0	12531000
AAAENIIPHTTGSAK	15	Unmodified	_AAAENIIPHTTGSAK_			0	0	tr|U6F3N6|U6F3N6_LACHE;tr|F3MRH3|F3MRH3_LACHE;tr|C9M2I6|C9M2I6_LACHE;tr|C7XGC7|C7XGC7_9LACO	tr|U6F3N6|U6F3N6_LACHE;tr|C7XGC7|C7XGC7_9LACO	tr|C7XGC7|C7XGC7_9LACO	MULTI-MATCH	KE4_3	10		2	740.891	1479.77	NaN	-2.9131	-0.0021583	1.3819	0.0010238	-1.5312	-0.0011344	741.393	47.183	0.13704	60.072	59.979	60.116	12.888	-0.075993	0.0031547	NaN	190.18	5	3	2	NaN	NaN	NaN	NaN	0		NaN	NaN	0	648220
AAAENIIPHTTGSAK	15	Unmodified	_AAAENIIPHTTGSAK_			0	0	tr|U6F3N6|U6F3N6_LACHE;tr|F3MRH3|F3MRH3_LACHE;tr|C9M2I6|C9M2I6_LACHE;tr|C7XGC7|C7XGC7_9LACO	tr|U6F3N6|U6F3N6_LACHE;tr|C7XGC7|C7XGC7_9LACO	tr|C7XGC7|C7XGC7_9LACO	MULTI-MATCH	KE4_3	10		3	494.263	1479.77	50576.5	-0.2815	-0.00013914	-0.18534	-9.1608e-05	-0.46684	-0.00023074	494.263	47.198	0.74582	60.087	59.693	60.439	12.888	-0.056643	-0.0010642	NaN	124.62	61	24	3	NaN	NaN	NaN	NaN	0		NaN	NaN	0	10121000
AAAENIIPHTTGSAK	15	Unmodified	_AAAENIIPHTTGSAK_			0	0	tr|U6F3N6|U6F3N6_LACHE;tr|F3MRH3|F3MRH3_LACHE;tr|C9M2I6|C9M2I6_LACHE;tr|C7XGC7|C7XGC7_9LACO	tr|U6F3N6|U6F3N6_LACHE;tr|C7XGC7|C7XGC7_9LACO	tr|C7XGC7|C7XGC7_9LACO	MULTI-MATCH	KF1_1	11		3	494.263	1479.77	50600.9	-0.59091	-0.00029207	1.081	0.00053428	0.49004	0.00024221	494.264	47.058	0.81153	59.938	59.524	60.336	12.88	-0.20553	0.00081341	NaN	124.62	65	25	3	NaN	NaN	NaN	NaN	0		NaN	NaN	0	49752000
AAAENIIPHTTGSAK	15	Unmodified	_AAAENIIPHTTGSAK_			0	0	tr|U6F3N6|U6F3N6_LACHE;tr|F3MRH3|F3MRH3_LACHE;tr|C9M2I6|C9M2I6_LACHE;tr|C7XGC7|C7XGC7_9LACO	tr|U6F3N6|U6F3N6_LACHE;tr|C7XGC7|C7XGC7_9LACO	tr|C7XGC7|C7XGC7_9LACO	MULTI-MATCH	KF1_2_140618150408	11		3	494.263	1479.77	49251.9	-0.35837	-0.00017713	1.0423	0.00051517	0.68392	0.00033804	494.264	51.966	0.75322	60.085	59.705	60.458	8.119	-0.058516	0.00075608	NaN	124.62	64	25	3	NaN	NaN	NaN	NaN	0		NaN	NaN	0	54263000
AAAENIIPHTTGSAK	15	Unmodified	_AAAENIIPHTTGSAK_			0	0	tr|U6F3N6|U6F3N6_LACHE;tr|F3MRH3|F3MRH3_LACHE;tr|C9M2I6|C9M2I6_LACHE;tr|C7XGC7|C7XGC7_9LACO	tr|U6F3N6|U6F3N6_LACHE;tr|C7XGC7|C7XGC7_9LACO	tr|C7XGC7|C7XGC7_9LACO	MULTI-MATCH	KF1_3	11		3	494.263	1479.77	50185.8	0.20598	0.00010181	0.12874	6.3631e-05	0.33471	0.00016544	494.264	46.517	0.74617	60.051	59.627	60.373	13.534	-0.092482	-0.00059852	NaN	124.62	61	23	3	NaN	NaN	NaN	NaN	0		NaN	NaN	0	34369000
AAAENIIPHTTGSAK	15	Unmodified	_AAAENIIPHTTGSAK_			0	0	tr|U6F3N6|U6F3N6_LACHE;tr|F3MRH3|F3MRH3_LACHE;tr|C9M2I6|C9M2I6_LACHE;tr|C7XGC7|C7XGC7_9LACO	tr|U6F3N6|U6F3N6_LACHE;tr|C7XGC7|C7XGC7_9LACO	tr|C7XGC7|C7XGC7_9LACO	MULTI-MATCH	KF2_1_140616133834	12		3	494.263	1479.77	49404.1	0.47914	0.00023682	-0.5989	-0.00029601	-0.11976	-5.9191e-05	494.263	53.389	0.75097	59.654	59.244	59.995	6.2657	0.047062	-0.0016287	NaN	124.62	56	27	3	NaN	NaN	NaN	NaN	0		NaN	NaN	0	22057000
AAAENIIPHTTGSAK	15	Unmodified	_AAAENIIPHTTGSAK_			0	0	tr|U6F3N6|U6F3N6_LACHE;tr|F3MRH3|F3MRH3_LACHE;tr|C9M2I6|C9M2I6_LACHE;tr|C7XGC7|C7XGC7_9LACO	tr|U6F3N6|U6F3N6_LACHE;tr|C7XGC7|C7XGC7_9LACO	tr|C7XGC7|C7XGC7_9LACO	MULTI-MATCH	KF2_2_140616183134	12		3	494.263	1479.77	49810.1	0.21872	0.0001081	0.145	7.1668e-05	0.36372	0.00017977	494.263	47.874	0.71077	59.802	59.491	60.202	11.928	0.19493	-0.0005257	NaN	124.62	64	26	3	NaN	NaN	NaN	NaN	0		NaN	NaN	0	23137000
AAAENIIPHTTGSAK	15	Unmodified	_AAAENIIPHTTGSAK_			0	0	tr|U6F3N6|U6F3N6_LACHE;tr|F3MRH3|F3MRH3_LACHE;tr|C9M2I6|C9M2I6_LACHE;tr|C7XGC7|C7XGC7_9LACO	tr|U6F3N6|U6F3N6_LACHE;tr|C7XGC7|C7XGC7_9LACO	tr|C7XGC7|C7XGC7_9LACO	MULTI-MATCH	KF2_3	12		3	494.263	1479.77	50613.6	-0.59056	-0.00029189	1.1108	0.00054903	0.52025	0.00025714	494.264	49.774	0.64268	59.799	59.515	60.158	10.025	0.19142	0.00090638	NaN	124.62	56	24	3	NaN	NaN	NaN	NaN	0		NaN	NaN	0	27909000
AAAFVRDEVADVHEEKDAVVVK	22	Unmodified	_AAAFVRDEVADVHEEKDAVVVK_			0	2	tr|C7XL84|C7XL84_9LACO	tr|C7XL84|C7XL84_9LACO	tr|C7XL84|C7XL84_9LACO	MULTI-MSMS	KA4_1	1	480.26	5	480.254	2396.23	50295.7	1.0518	0.00050513	0.011144	5.3518e-06	1.0629	0.00051048	480.454	99.204	0.61668	99.204	98.919	99.536	0					79	24	4	0	0	0	0.0047906	1	33839	126.02	107.19	1	128530000
AAAFVRDEVADVHEEKDAVVVK	22	Unmodified	_AAAFVRDEVADVHEEKDAVVVK_			0	2	tr|C7XL84|C7XL84_9LACO	tr|C7XL84|C7XL84_9LACO	tr|C7XL84|C7XL84_9LACO	MULTI-MSMS	KA4_2	1	480.46	5	480.254	2396.23	50646.4	0.55853	0.00026824	2.7279	0.0013101	3.2864	0.0015783	480.456	100.53	0.65312	98.878	98.521	99.174	-1.6535					108	31	5	0	0	0	0.029605	1	34847	110.4	85.612	1	113890000
AAAFVRDEVADVHEEKDAVVVK	22	Unmodified	_AAAFVRDEVADVHEEKDAVVVK_			0	2	tr|C7XL84|C7XL84_9LACO	tr|C7XL84|C7XL84_9LACO	tr|C7XL84|C7XL84_9LACO	MULTI-MSMS	KA4_3	1	480.25	5	480.254	2396.23	51192.4	1.9899	0.00095566	0.1408	6.7621e-05	2.1307	0.0010233	480.254	99.549	0.67587	99.449	99.112	99.788	-0.099937					98	29	4	0	0	0	0.028303	2	34432	111.97	91.983	1	120660000
AAAFVRDEVADVHEEKDAVVVK	22	Unmodified	_AAAFVRDEVADVHEEKDAVVVK_			0	2	tr|C7XL84|C7XL84_9LACO	tr|C7XL84|C7XL84_9LACO	tr|C7XL84|C7XL84_9LACO	MULTI-MSMS	KA5_2_plus_7ul_Loemi	2	600.32	4	600.066	2396.23	44934.4	-2.5908	-0.0015546	2.4541	0.0014726	-0.13667	-8.201e-05	600.318	102.77	0.77561	100.22	99.869	100.65	-2.5562					99	32	4	0	0	0	0.00093379	2	35356	145.04	117.48	1	86917000
AAAFVRDEVADVHEEKDAVVVK	22	Unmodified	_AAAFVRDEVADVHEEKDAVVVK_			0	2	tr|C7XL84|C7XL84_9LACO	tr|C7XL84|C7XL84_9LACO	tr|C7XL84|C7XL84_9LACO	MULTI-MSMS	KA5_2_plus_7ul_Loemi	2	480.45	5	480.254	2396.23	50273.8	-0.7349	-0.00035294	0.81904	0.00039335	0.084135	4.0406e-05	480.455	102.77	0.73015	100.22	99.894	100.62	-2.5562					120	30	6	0	0	0	0.025393	1	35371	114.76	89.229	1	119420000
AAAFVRDEVADVHEEKDAVVVK	22	Unmodified	_AAAFVRDEVADVHEEKDAVVVK_			0	2	tr|C7XL84|C7XL84_9LACO	tr|C7XL84|C7XL84_9LACO	tr|C7XL84|C7XL84_9LACO	MULTI-MSMS	KC3_1	6	600.32	4	600.066	2396.23	46391.1	0.54	0.00032404	0.057793	3.468e-05	0.59779	0.00035872	600.066	103.97	0.51006	99.259	99.001	99.511	-4.7108					60	25	3	0	0	0	0.0061848	1	37608	126.97	101.72	1	155810000
AAAFVRDEVADVHEEKDAVVVK	22	Unmodified	_AAAFVRDEVADVHEEKDAVVVK_			0	2	tr|C7XL84|C7XL84_9LACO	tr|C7XL84|C7XL84_9LACO	tr|C7XL84|C7XL84_9LACO	MULTI-MSMS	KD1_1_140611215026	7	600.32	4	600.066	2396.23	44730.2	0.97133	0.00058286	-0.95584	-0.00057357	0.015489	9.2942e-06	600.316	108.17	1.0102	100	99.579	100.59	-8.1694					129	35	5	0	0	0	0.0083662	1	37866	125.11	97.908	1	59962000
AAAFVRDEVADVHEEKDAVVVK	22	Unmodified	_AAAFVRDEVADVHEEKDAVVVK_			0	2	tr|C7XL84|C7XL84_9LACO	tr|C7XL84|C7XL84_9LACO	tr|C7XL84|C7XL84_9LACO	MULTI-MSMS	KD1_2	7	480.45	5	480.254	2396.23	49719.3	-1.7054	-0.000819	1.7685	0.00084931	0.063107	3.0307e-05	480.455	97.489	0.85235	100.35	100	100.85	2.8582					109	28	6	0	0	0	0.020787	2	35052	118.46	103.78	1	237920000
AAAFVRDEVADVHEEKDAVVVK	22	Unmodified	_AAAFVRDEVADVHEEKDAVVVK_			0	2	tr|C7XL84|C7XL84_9LACO	tr|C7XL84|C7XL84_9LACO	tr|C7XL84|C7XL84_9LACO	MULTI-MSMS	KD1_3	7	600.32	4	600.066	2396.23	45649.6	-1.6163	-0.00096989	1.3589	0.00081546	-0.25736	-0.00015443	600.317	97.795	0.84114	100.4	99.985	100.83	2.6061					129	33	5	0	0	0	0.0031648	1	35539	134.62	100.83	1	174520000
AAAFVRDEVADVHEEKDAVVVK	22	Unmodified	_AAAFVRDEVADVHEEKDAVVVK_			0	2	tr|C7XL84|C7XL84_9LACO	tr|C7XL84|C7XL84_9LACO	tr|C7XL84|C7XL84_9LACO	MULTI-MSMS	KE1_1	9	600.32	4	600.066	2396.23	45924.8	-2.5169	-0.0015103	2.5197	0.001512	0.0027239	1.6345e-06	600.318	104.94	0.65169	100.48	100.23	100.88	-4.4634					63	22	4	0	0	0	0.032571	1	37459	118.08	96.513	1	81098000
AAAFVRDEVADVHEEKDAVVVK	22	Unmodified	_AAAFVRDEVADVHEEKDAVVVK_			0	2	tr|C7XL84|C7XL84_9LACO	tr|C7XL84|C7XL84_9LACO	tr|C7XL84|C7XL84_9LACO	MULTI-MSMS	KE1_3	9	480.25	5	480.254	2396.23	50748.2	1.205	0.00057869	0.5343	0.0002566	1.7393	0.00083529	480.254	86.663	0.66856	100.75	100.46	101.13	14.084					94	30	4	0	0	0	0.022747	1	31754	116.94	102.13	1	135640000
AAAFVRDEVADVHEEKDAVVVK	22	Unmodified	_AAAFVRDEVADVHEEKDAVVVK_			0	2	tr|C7XL84|C7XL84_9LACO	tr|C7XL84|C7XL84_9LACO	tr|C7XL84|C7XL84_9LACO	MULTI-MSMS	KE4_1	10	480.66	5	480.254	2396.23	50780.7	-0.56281	-0.00027029	0.21492	0.00010322	-0.34789	-0.00016708	480.455	89.861	0.82747	101.14	100.79	101.62	11.281					97	28	4	0	0	0	0.030194	1	32117	106	92.63	1	24704000
AAAFVRDEVADVHEEKDAVVVK	22	Unmodified	_AAAFVRDEVADVHEEKDAVVVK_			0	2	tr|C7XL84|C7XL84_9LACO	tr|C7XL84|C7XL84_9LACO	tr|C7XL84|C7XL84_9LACO	MULTI-MSMS	KF1_1	11	480.45	5	480.254	2396.23	50866.5	-0.39784	-0.00019106	-0.24192	-0.00011618	-0.63976	-0.00030725	480.455	86.992	0.6605	100.77	100.46	101.12	13.782					71	24	4	0	0	0	0.026591	1	31199	113.78	99.207	1	34048000
AAAFVRDEVADVHEEKDAVVVK	22	Unmodified	_AAAFVRDEVADVHEEKDAVVVK_			0	2	tr|C7XL84|C7XL84_9LACO	tr|C7XL84|C7XL84_9LACO	tr|C7XL84|C7XL84_9LACO	MULTI-MSMS	KF1_3	11	480.25	5	480.254	2396.23	50844.1	-1.1771	-0.00056532	0.51085	0.00024534	-0.66628	-0.00031998	480.455	86.931	0.6283	100.97	100.7	101.33	14.035					75	24	4	0	0	0	0.031189	1	31499	108.5	93.686	1	36654000
AAAFVRDEVADVHEEKDAVVVK	22	Unmodified	_AAAFVRDEVADVHEEKDAVVVK_			0	2	tr|C7XL84|C7XL84_9LACO	tr|C7XL84|C7XL84_9LACO	tr|C7XL84|C7XL84_9LACO	MULTI-MATCH	KA5_1	2		5	480.254	2396.23	51756.9	-0.99004	-0.00047547	1.3833	0.00066434	0.39326	0.00018887	480.455	100.78	0.75587	99.823	99.418	100.17	-0.95248	-0.15152	0.0013165	NaN	114.76	106	38	4	NaN	NaN	NaN	NaN	0		NaN	NaN	0	89242000
AAAFVRDEVADVHEEKDAVVVK	22	Unmodified	_AAAFVRDEVADVHEEKDAVVVK_			0	2	tr|C7XL84|C7XL84_9LACO	tr|C7XL84|C7XL84_9LACO	tr|C7XL84|C7XL84_9LACO	MULTI-MATCH	KA5_3	2		5	480.254	2396.23	52024.8	0.55333	0.00026574	1.9559	0.00093935	2.5093	0.0012051	480.455	97.826	0.5773	99.582	99.269	99.846	1.7562	0.2503	0.0025373	NaN	126.02	103	27	5	NaN	NaN	NaN	NaN	0		NaN	NaN	0	94350000
AAAFVRDEVADVHEEKDAVVVK	22	Unmodified	_AAAFVRDEVADVHEEKDAVVVK_			0	2	tr|C7XL84|C7XL84_9LACO	tr|C7XL84|C7XL84_9LACO	tr|C7XL84|C7XL84_9LACO	MULTI-MATCH	KB1_2	3		5	480.254	2396.23	51327.7	0.37991	0.00018245	0.60224	0.00028923	0.98214	0.00047168	480.255	98.468	0.80051	99.468	99.22	100.02	0.99993	0.13599	-0.00071331	NaN	126.02	69	29	4	NaN	NaN	NaN	NaN	0		NaN	NaN	0	26355000
AAAFVRDEVADVHEEKDAVVVK	22	Unmodified	_AAAFVRDEVADVHEEKDAVVVK_			0	2	tr|C7XL84|C7XL84_9LACO	tr|C7XL84|C7XL84_9LACO	tr|C7XL84|C7XL84_9LACO	MULTI-MATCH	KB1_3	3		5	480.254	2396.23	51560.1	-0.66729	-0.00032047	0.77053	0.00037005	0.10324	4.958e-05	480.455	97.323	0.70938	99.476	99.137	99.846	2.1533	0.14411	-0.00030919	NaN	126.02	81	24	5	NaN	NaN	NaN	NaN	0		NaN	NaN	0	27895000
AAAFVRDEVADVHEEKDAVVVK	22	Unmodified	_AAAFVRDEVADVHEEKDAVVVK_			0	2	tr|C7XL84|C7XL84_9LACO	tr|C7XL84|C7XL84_9LACO	tr|C7XL84|C7XL84_9LACO	MULTI-MATCH	KB2_1	4		5	480.254	2396.23	50833.5	-2.3463	-0.0011268	1.453	0.0006978	-0.89328	-0.000429	480.455	98.541	0.57298	99.895	99.631	100.2	1.3539	-0.079588	0.0014838	NaN	114.76	58	19	4	NaN	NaN	NaN	NaN	0		NaN	NaN	0	38096000
AAAFVRDEVADVHEEKDAVVVK	22	Unmodified	_AAAFVRDEVADVHEEKDAVVVK_			0	2	tr|C7XL84|C7XL84_9LACO	tr|C7XL84|C7XL84_9LACO	tr|C7XL84|C7XL84_9LACO	MULTI-MATCH	KB2_2	4		5	480.254	2396.23	51415.6	-0.48135	-0.00023117	0.75181	0.00036106	0.27047	0.00012989	480.455	97.346	0.65643	99.754	99.469	100.13	2.4079	-0.22037	-0.00019989	NaN	114.76	51	24	3	NaN	NaN	NaN	NaN	0		NaN	NaN	0	42913000
AAAFVRDEVADVHEEKDAVVVK	22	Unmodified	_AAAFVRDEVADVHEEKDAVVVK_			0	2	tr|C7XL84|C7XL84_9LACO	tr|C7XL84|C7XL84_9LACO	tr|C7XL84|C7XL84_9LACO	MULTI-MATCH	KC1_1	5		5	480.254	2396.23	54878.6	-0.85432	-0.00041029	-0.031837	-1.529e-05	-0.88616	-0.00042558	480.454	100.31	0.54115	99.759	99.514	100.05	-0.55178	-0.21554	-0.0020816	NaN	114.76	24	16	2	NaN	NaN	NaN	NaN	0		NaN	NaN	0	23308000
AAAFVRDEVADVHEEKDAVVVK	22	Unmodified	_AAAFVRDEVADVHEEKDAVVVK_			0	2	tr|C7XL84|C7XL84_9LACO	tr|C7XL84|C7XL84_9LACO	tr|C7XL84|C7XL84_9LACO	MULTI-MATCH	KC1_2_140612045551	5		4	600.066	2396.23	45755.5	-0.21185	-0.00012712	-0.14233	-8.5409e-05	-0.35418	-0.00021253	600.317	109.15	0.30841	100.23	100.12	100.43	-8.9221	-0.11573	-0.0025008	NaN	145.04	14	10	2	NaN	NaN	NaN	NaN	0		NaN	NaN	0	2830600
AAAFVRDEVADVHEEKDAVVVK	22	Unmodified	_AAAFVRDEVADVHEEKDAVVVK_			0	2	tr|C7XL84|C7XL84_9LACO	tr|C7XL84|C7XL84_9LACO	tr|C7XL84|C7XL84_9LACO	MULTI-MATCH	KC1_2_140612045551	5		5	480.254	2396.23	54730	-0.44285	-0.00021268	0.95026	0.00045637	0.50741	0.00024368	480.254	109.14	0.57843	100.21	99.94	100.52	-8.9221	0.23918	0.00027664	NaN	114.76	46	25	3	NaN	NaN	NaN	NaN	0		NaN	NaN	0	2343600
AAAFVRDEVADVHEEKDAVVVK	22	Unmodified	_AAAFVRDEVADVHEEKDAVVVK_			0	2	tr|C7XL84|C7XL84_9LACO	tr|C7XL84|C7XL84_9LACO	tr|C7XL84|C7XL84_9LACO	MULTI-MATCH	KC3_1	6		5	480.254	2396.23	50768	1.2548	0.00060263	0.036072	1.7324e-05	1.2909	0.00061996	480.454	103.98	0.61869	99.266	98.95	99.568	-4.7108	-0.066098	-0.0020728	NaN	126.02	76	31	4	NaN	NaN	NaN	NaN	0		NaN	NaN	0	146300000
AAAFVRDEVADVHEEKDAVVVK	22	Unmodified	_AAAFVRDEVADVHEEKDAVVVK_			0	2	tr|C7XL84|C7XL84_9LACO	tr|C7XL84|C7XL84_9LACO	tr|C7XL84|C7XL84_9LACO	MULTI-MATCH	KC3_2_140612165744	6		4	600.066	2396.23	46028.7	-1.7655	-0.0010594	1.7937	0.0010763	0.028218	1.6933e-05	600.318	103.21	0.54479	100.61	100.37	100.91	-2.606	0.26413	0.0021462	NaN	145.04	64	23	4	NaN	NaN	NaN	NaN	0		NaN	NaN	0	15426000
AAAFVRDEVADVHEEKDAVVVK	22	Unmodified	_AAAFVRDEVADVHEEKDAVVVK_			0	2	tr|C7XL84|C7XL84_9LACO	tr|C7XL84|C7XL84_9LACO	tr|C7XL84|C7XL84_9LACO	MULTI-MATCH	KC3_2_140612165744	6		5	480.254	2396.23	50401.8	-0.63844	-0.00030661	0.98182	0.00047152	0.34338	0.00016491	480.455	103.18	0.69509	100.58	100.31	101.01	-2.606	0.075663	0.0004432	NaN	118.46	91	29	4	NaN	NaN	NaN	NaN	0		NaN	NaN	0	48310000
AAAFVRDEVADVHEEKDAVVVK	22	Unmodified	_AAAFVRDEVADVHEEKDAVVVK_			0	2	tr|C7XL84|C7XL84_9LACO	tr|C7XL84|C7XL84_9LACO	tr|C7XL84|C7XL84_9LACO	MULTI-MATCH	KC3_3_140612215704	6		4	600.066	2396.23	45933.6	-0.37131	-0.00022281	0.28722	0.00017235	-0.084086	-5.0457e-05	600.317	102.78	0.65888	100.52	100.2	100.85	-2.2544	0.17876	-0.0014697	NaN	145.04	80	29	4	NaN	NaN	NaN	NaN	0		NaN	NaN	0	19735000
AAAFVRDEVADVHEEKDAVVVK	22	Unmodified	_AAAFVRDEVADVHEEKDAVVVK_			0	2	tr|C7XL84|C7XL84_9LACO	tr|C7XL84|C7XL84_9LACO	tr|C7XL84|C7XL84_9LACO	MULTI-MATCH	KC3_3_140612215704	6		5	480.254	2396.23	50999.2	-1.539	-0.00073909	2.0062	0.00096349	0.46725	0.0002244	480.455	102.78	0.78989	100.53	100.25	101.04	-2.2544	0.027453	0.0029031	NaN	118.46	105	34	4	NaN	NaN	NaN	NaN	0		NaN	NaN	0	40750000
AAAFVRDEVADVHEEKDAVVVK	22	Unmodified	_AAAFVRDEVADVHEEKDAVVVK_			0	2	tr|C7XL84|C7XL84_9LACO	tr|C7XL84|C7XL84_9LACO	tr|C7XL84|C7XL84_9LACO	MULTI-MATCH	KD1_1_140611215026	7		5	480.254	2396.23	50679.7	0.11938	5.7331e-05	-0.12026	-5.7757e-05	-0.00088742	-4.2619e-07	480.454	108.2	1.4079	100.03	99.523	100.93	-8.1694	0.051775	-0.002294	NaN	114.76	172	48	5	NaN	NaN	NaN	NaN	0		NaN	NaN	0	82461000
AAAFVRDEVADVHEEKDAVVVK	22	Unmodified	_AAAFVRDEVADVHEEKDAVVVK_			0	2	tr|C7XL84|C7XL84_9LACO	tr|C7XL84|C7XL84_9LACO	tr|C7XL84|C7XL84_9LACO	MULTI-MATCH	KD1_2	7		4	600.066	2396.23	44799.5	0.030767	1.8462e-05	0.17471	0.00010484	0.20548	0.0001233	600.317	97.495	0.81858	100.35	100	100.82	2.8582	0.011153	-0.0017398	NaN	145.04	96	27	5	NaN	NaN	NaN	NaN	0		NaN	NaN	0	196930000
AAAFVRDEVADVHEEKDAVVVK	22	Unmodified	_AAAFVRDEVADVHEEKDAVVVK_			0	2	tr|C7XL84|C7XL84_9LACO	tr|C7XL84|C7XL84_9LACO	tr|C7XL84|C7XL84_9LACO	MULTI-MATCH	KD1_3	7		5	480.254	2396.23	50625	-0.29929	-0.00014373	0.19033	9.1405e-05	-0.10896	-5.2329e-05	480.455	97.794	0.89704	100.4	99.963	100.86	2.6061	-0.10017	-0.0014574	NaN	118.46	152	35	6	NaN	NaN	NaN	NaN	0		NaN	NaN	0	217560000
AAAFVRDEVADVHEEKDAVVVK	22	Unmodified	_AAAFVRDEVADVHEEKDAVVVK_			0	2	tr|C7XL84|C7XL84_9LACO	tr|C7XL84|C7XL84_9LACO	tr|C7XL84|C7XL84_9LACO	MULTI-MATCH	KD4_1	8		4	600.066	2396.23	46681	0.39344	0.00023609	-0.22046	-0.00013229	0.17298	0.0001038	600.316	101.59	0.5761	100.63	100.34	100.91	-0.95244	0.29137	-0.0026883	NaN	145.04	73	28	4	NaN	NaN	NaN	NaN	0		NaN	NaN	0	5613800
AAAFVRDEVADVHEEKDAVVVK	22	Unmodified	_AAAFVRDEVADVHEEKDAVVVK_			0	2	tr|C7XL84|C7XL84_9LACO	tr|C7XL84|C7XL84_9LACO	tr|C7XL84|C7XL84_9LACO	MULTI-MATCH	KD4_1	8		5	480.254	2396.23	51744.8	0.089992	4.3219e-05	0.16972	8.151e-05	0.25972	0.00012473	480.455	101.52	0.75607	100.57	100.25	101	-0.95244	0.070078	-0.0015069	NaN	118.46	87	36	3	NaN	NaN	NaN	NaN	0		NaN	NaN	0	7200000
AAAFVRDEVADVHEEKDAVVVK	22	Unmodified	_AAAFVRDEVADVHEEKDAVVVK_			0	2	tr|C7XL84|C7XL84_9LACO	tr|C7XL84|C7XL84_9LACO	tr|C7XL84|C7XL84_9LACO	MULTI-MATCH	KD4_2	8		5	480.254	2396.23	50746.6	0.55757	0.00026778	-1.0865	-0.00052181	-0.52897	-0.00025404	480.454	102.45	0.63629	100.45	100.13	100.77	-2.0041	-0.049703	-0.0045235	NaN	118.46	75	30	3	NaN	NaN	NaN	NaN	0		NaN	NaN	0	62098000
AAAFVRDEVADVHEEKDAVVVK	22	Unmodified	_AAAFVRDEVADVHEEKDAVVVK_			0	2	tr|C7XL84|C7XL84_9LACO	tr|C7XL84|C7XL84_9LACO	tr|C7XL84|C7XL84_9LACO	MULTI-MATCH	KD4_3	8		4	600.066	2396.23	45678.5	-2.1461	-0.0012878	0.90643	0.00054392	-1.2397	-0.00074391	600.317	103.95	0.72334	100.1	99.731	100.45	-3.8547	-0.24616	1.653e-05	NaN	145.04	73	28	5	NaN	NaN	NaN	NaN	0		NaN	NaN	0	30052000
AAAFVRDEVADVHEEKDAVVVK	22	Unmodified	_AAAFVRDEVADVHEEKDAVVVK_			0	2	tr|C7XL84|C7XL84_9LACO	tr|C7XL84|C7XL84_9LACO	tr|C7XL84|C7XL84_9LACO	MULTI-MATCH	KD4_3	8		5	480.254	2396.23	51316.9	-1.9908	-0.00095611	1.35	0.00064835	-0.64083	-0.00030776	480.455	103.96	0.74893	100.11	99.731	100.48	-3.8546	0.13333	0.0012366	NaN	114.76	87	29	4	NaN	NaN	NaN	NaN	0		NaN	NaN	0	44498000
AAAFVRDEVADVHEEKDAVVVK	22	Unmodified	_AAAFVRDEVADVHEEKDAVVVK_			0	2	tr|C7XL84|C7XL84_9LACO	tr|C7XL84|C7XL84_9LACO	tr|C7XL84|C7XL84_9LACO	MULTI-MATCH	KE1_1	9		5	480.254	2396.23	50574.1	-1.0387	-0.00049885	1.0083	0.00048422	-0.030474	-1.4635e-05	480.455	104.95	0.78722	100.49	100.16	100.95	-4.4634	-0.013822	0.00050668	NaN	118.46	79	27	4	NaN	NaN	NaN	NaN	0		NaN	NaN	0	83521000
AAAFVRDEVADVHEEKDAVVVK	22	Unmodified	_AAAFVRDEVADVHEEKDAVVVK_			0	2	tr|C7XL84|C7XL84_9LACO	tr|C7XL84|C7XL84_9LACO	tr|C7XL84|C7XL84_9LACO	MULTI-MATCH	KE1_2	9		5	480.254	2396.23	51842.7	-1.8968	-0.00091094	0.41636	0.00019996	-1.4804	-0.00071098	480.455	104.17	0.70572	100.36	100.05	100.75	-3.812	-0.13834	-0.00091461	NaN	118.46	101	27	5	NaN	NaN	NaN	NaN	0		NaN	NaN	0	97679000
AAAFVRDEVADVHEEKDAVVVK	22	Unmodified	_AAAFVRDEVADVHEEKDAVVVK_			0	2	tr|C7XL84|C7XL84_9LACO	tr|C7XL84|C7XL84_9LACO	tr|C7XL84|C7XL84_9LACO	MULTI-MATCH	KE4_2	10		5	480.254	2396.23	51025.2	-0.76594	-0.00036785	0.37386	0.00017955	-0.39208	-0.0001883	480.455	86.823	0.86636	101.16	100.79	101.66	14.336	0.044279	-0.00010374	NaN	106	103	30	4	NaN	NaN	NaN	NaN	0		NaN	NaN	0	27801000
AAAFVRDEVADVHEEKDAVVVK	22	Unmodified	_AAAFVRDEVADVHEEKDAVVVK_			0	2	tr|C7XL84|C7XL84_9LACO	tr|C7XL84|C7XL84_9LACO	tr|C7XL84|C7XL84_9LACO	MULTI-MATCH	KE4_3	10		5	480.254	2396.23	50762.6	-1.1056	-0.00053097	0.79545	0.00038202	-0.31015	-0.00014895	480.455	87.64	0.98068	101.23	100.83	101.81	13.59	0.11616	0.00090862	NaN	106	112	33	5	NaN	NaN	NaN	NaN	0		NaN	NaN	0	25268000
AAAFVRDEVADVHEEKDAVVVK	22	Unmodified	_AAAFVRDEVADVHEEKDAVVVK_			0	2	tr|C7XL84|C7XL84_9LACO	tr|C7XL84|C7XL84_9LACO	tr|C7XL84|C7XL84_9LACO	MULTI-MATCH	KF1_2_140618150408	11		5	480.254	2396.23	52176.1	-0.61548	-0.00029559	0.15941	7.6555e-05	-0.45607	-0.00021903	480.455	93.556	0.7393	101.07	100.8	101.54	7.5176	-0.04091	-0.0006187	NaN	106	83	29	4	NaN	NaN	NaN	NaN	0		NaN	NaN	0	31500000
AAAFVRDEVADVHEEKDAVVVK	22	Unmodified	_AAAFVRDEVADVHEEKDAVVVK_			0	2	tr|C7XL84|C7XL84_9LACO	tr|C7XL84|C7XL84_9LACO	tr|C7XL84|C7XL84_9LACO	MULTI-MATCH	KF2_1_140616133834	12		4	600.066	2396.23	47149.8	-1.2937	-0.00077633	1.5759	0.00094563	0.28214	0.0001693	600.066	93.964	0.58243	100.23	99.964	100.55	6.2657	-0.11229	0.0016234	NaN	145.04	38	21	3	NaN	NaN	NaN	NaN	0		NaN	NaN	0	9785200
AAAFVRDEVADVHEEKDAVVVK	22	Unmodified	_AAAFVRDEVADVHEEKDAVVVK_			0	2	tr|C7XL84|C7XL84_9LACO	tr|C7XL84|C7XL84_9LACO	tr|C7XL84|C7XL84_9LACO	MULTI-MATCH	KF2_1_140616133834	12		5	480.254	2396.23	51970.6	-2.5024	-0.0012018	2.8947	0.0013902	0.39226	0.00018838	480.456	93.993	0.55121	100.26	99.995	100.55	6.2657	-0.24081	0.0050366	NaN	118.46	44	20	3	NaN	NaN	NaN	NaN	0		NaN	NaN	0	11246000
AADEQGSGQGEETSYVVMR	19	Oxidation (M)	_AADEQGSGQGEETSYVVM(ox)R_	AADEQGSGQGEETSYVVM(1)R	AADEQGSGQGEETSYVVM(136.63)R	1	0	tr|D6TFJ7|D6TFJ7_9CHLR	tr|D6TFJ7|D6TFJ7_9CHLR	tr|D6TFJ7|D6TFJ7_9CHLR	MSMS	KC1_1	5	1015.44	2	1015.44	2028.87	NaN	NaN	NaN	NaN	NaN	NaN	NaN	NaN	114.29	1	113.14	112.64	113.64	-1.1533								0	0	0	0.013857	1	40663	136.63	80.97	1
AADEQGSGQGEETSYVVMR	19	Oxidation (M)	_AADEQGSGQGEETSYVVM(ox)R_	AADEQGSGQGEETSYVVM(1)R	AADEQGSGQGEETSYVVM(127.29)R	1	0	tr|D6TFJ7|D6TFJ7_9CHLR	tr|D6TFJ7|D6TFJ7_9CHLR	tr|D6TFJ7|D6TFJ7_9CHLR	MULTI-MSMS	KD1_3	7	1015.95	2	1015.44	2028.87	39326.7	-0.82998	-0.00084279	4.1777	0.0042422	3.3477	0.0033994	1015.95	111.74	0.47659	113.14	112.92	113.4	1.4032					33	18	3	0	0	0	0.0046142	1	40633	127.29	78.882	1	15984000
AADEQGSGQGEETSYVVMR	19	Oxidation (M)	_AADEQGSGQGEETSYVVM(ox)R_			1	0	tr|D6TFJ7|D6TFJ7_9CHLR	tr|D6TFJ7|D6TFJ7_9CHLR	tr|D6TFJ7|D6TFJ7_9CHLR	MULTI-MATCH	KD1_1_140611215026	7		2	1015.44	2028.87	45542.4	-0.86378	-0.00087712	3.9374	0.0039982	3.0736	0.0031211	1015.45	122.75	0.22887	113.28	113.18	113.4	-9.4727	0.069733	-0.00038008	NaN	127.29	10	8	2	NaN	NaN	NaN	NaN	0		NaN	NaN	0	7681100
AAEETRTPLLIQVSTGAAK	19	Unmodified	_AAEETRTPLLIQVSTGAAK_			0	1	tr|U6F0V7|U6F0V7_LACHE;tr|C7XIN7|C7XIN7_9LACO;tr|F3MMP7|F3MMP7_LACHE;tr|C9M4L1|C9M4L1_LACHE;tr|U2G538|U2G538_9LACO;tr|D0DZU2|D0DZU2_9LACO;tr|C2HR20|C2HR20_LACAI;tr|N1ZXC2|N1ZXC2_9LACO;tr|E3R5E0|E3R5E0_9LACO	tr|U6F0V7|U6F0V7_LACHE	tr|U6F0V7|U6F0V7_LACHE	MULTI-MSMS	KA4_1	1	653.03	3	652.697	1955.07	44975.7	0.36235	0.0002365	-0.80749	-0.00052705	-0.44515	-0.00029055	652.696	119.31	0.54313	119.31	119.04	119.58	-7.6294e-06					28	18	2	0	0	0	0.024894	1	41176	103.73	74.154	1	18172000
AAEETRTPLLIQVSTGAAK	19	Unmodified	_AAEETRTPLLIQVSTGAAK_			0	1	tr|U6F0V7|U6F0V7_LACHE;tr|C7XIN7|C7XIN7_9LACO;tr|F3MMP7|F3MMP7_LACHE;tr|C9M4L1|C9M4L1_LACHE;tr|U2G538|U2G538_9LACO;tr|D0DZU2|D0DZU2_9LACO;tr|C2HR20|C2HR20_LACAI;tr|N1ZXC2|N1ZXC2_9LACO;tr|E3R5E0|E3R5E0_9LACO	tr|U6F0V7|U6F0V7_LACHE	tr|U6F0V7|U6F0V7_LACHE	MSMS	KA4_2	1	652.7	3	652.697	1955.07	NaN	NaN	NaN	NaN	NaN	NaN	NaN	NaN	121.03	1	118.27	117.77	118.77	-2.756								0	0	0	0.019181	1	42417	115.88	87.714	1
AAEETRTPLLIQVSTGAAK	19	Unmodified	_AAEETRTPLLIQVSTGAAK_			0	1	tr|U6F0V7|U6F0V7_LACHE;tr|C7XIN7|C7XIN7_9LACO;tr|F3MMP7|F3MMP7_LACHE;tr|C9M4L1|C9M4L1_LACHE;tr|U2G538|U2G538_9LACO;tr|D0DZU2|D0DZU2_9LACO;tr|C2HR20|C2HR20_LACAI;tr|N1ZXC2|N1ZXC2_9LACO;tr|E3R5E0|E3R5E0_9LACO	tr|U6F0V7|U6F0V7_LACHE	tr|U6F0V7|U6F0V7_LACHE	MULTI-MATCH	KA5_1	2		3	652.697	1955.07	46510.6	-0.96881	-0.00063234	0.84076	0.00054876	-0.12805	-8.3577e-05	653.032	120.82	0.56986	119.07	118.77	119.34	-1.7544	-0.26077	0.0017899	NaN	103.73	21	16	2	NaN	NaN	NaN	NaN	0		NaN	NaN	0	11078000
AAEETRTPLLIQVSTGAAK	19	Unmodified	_AAEETRTPLLIQVSTGAAK_			0	1	tr|U6F0V7|U6F0V7_LACHE;tr|C7XIN7|C7XIN7_9LACO;tr|F3MMP7|F3MMP7_LACHE;tr|C9M4L1|C9M4L1_LACHE;tr|U2G538|U2G538_9LACO;tr|D0DZU2|D0DZU2_9LACO;tr|C2HR20|C2HR20_LACAI;tr|N1ZXC2|N1ZXC2_9LACO;tr|E3R5E0|E3R5E0_9LACO	tr|U6F0V7|U6F0V7_LACHE	tr|U6F0V7|U6F0V7_LACHE	MULTI-MATCH	KA5_3	2		3	652.697	1955.07	49325.7	0.84983	0.00055468	-0.39877	-0.00026027	0.45106	0.00029441	653.031	119.46	0.52995	119.61	119.4	119.93	0.15239	0.28351	-0.00063717	NaN	103.73	16	16	2	NaN	NaN	NaN	NaN	0		NaN	NaN	0	11602000
AAGADFVGSDDLVEK	15	Unmodified	_AAGADFVGSDDLVEK_			0	0	tr|E3R4Q6|E3R4Q6_9LACO;tr|C7XLD5|C7XLD5_9LACO;tr|C2HMH1|C2HMH1_LACAI;sp|Q5FM22|RL1_LACAC	tr|E3R4Q6|E3R4Q6_9LACO	tr|E3R4Q6|E3R4Q6_9LACO	MSMS	KB2_3	4	747.36	2	747.36	1492.7	NaN	NaN	NaN	NaN	NaN	NaN	NaN	NaN	141.18	1	137.67	137.17	138.17	-3.5088								0	0	0	0.016454	1	50271	132.23	100.56	1
AAGADFVGSDDLVEK	15	Unmodified	_AAGADFVGSDDLVEK_			0	0	tr|E3R4Q6|E3R4Q6_9LACO;tr|C7XLD5|C7XLD5_9LACO;tr|C2HMH1|C2HMH1_LACAI;sp|Q5FM22|RL1_LACAC	tr|E3R4Q6|E3R4Q6_9LACO	tr|E3R4Q6|E3R4Q6_9LACO	MULTI-MSMS	KD1_2	7	747.36	2	747.36	1492.7	40147.9	-1.6328	-0.0012203	0.37705	0.00028179	-1.2558	-0.00093852	747.36	136.17	0.70088	138.02	137.67	138.38	1.8555					92	30	4	0	0	0	0.012099	1	49332	151.41	98.703	1	57392000
AAGADFVGSDDLVEK	15	Unmodified	_AAGADFVGSDDLVEK_			0	0	tr|E3R4Q6|E3R4Q6_9LACO;tr|C7XLD5|C7XLD5_9LACO;tr|C2HMH1|C2HMH1_LACAI;sp|Q5FM22|RL1_LACAC	tr|E3R4Q6|E3R4Q6_9LACO	tr|E3R4Q6|E3R4Q6_9LACO	MULTI-MSMS	KF1_1	11	747.36	2	747.36	1492.7	42328.5	-4.7563	-0.0035547	1.488	0.0011121	-3.2683	-0.0024426	747.361	126.36	0.17869	139.34	139.24	139.42	12.981					19	10	3	0	0	0	0.030942	1	45602	139.66	104.07	1	21002000
AAGADFVGSDDLVEK	15	Unmodified	_AAGADFVGSDDLVEK_			0	0	tr|E3R4Q6|E3R4Q6_9LACO;tr|C7XLD5|C7XLD5_9LACO;tr|C2HMH1|C2HMH1_LACAI;sp|Q5FM22|RL1_LACAC	tr|E3R4Q6|E3R4Q6_9LACO	tr|E3R4Q6|E3R4Q6_9LACO	MULTI-MATCH	KB1_2	3		2	747.36	1492.7	40990.5	-2.6574	-0.001986	1.1294	0.00084407	-1.528	-0.0011419	747.36	137.65	0.52045	137.85	137.56	138.08	0.19798	-0.10615	0.0035516	NaN	151.41	20	18	2	NaN	NaN	NaN	NaN	0		NaN	NaN	0	7059200
AAGADFVGSDDLVEK	15	Unmodified	_AAGADFVGSDDLVEK_			0	0	tr|E3R4Q6|E3R4Q6_9LACO;tr|C7XLD5|C7XLD5_9LACO;tr|C2HMH1|C2HMH1_LACAI;sp|Q5FM22|RL1_LACAC	tr|E3R4Q6|E3R4Q6_9LACO	tr|E3R4Q6|E3R4Q6_9LACO	MULTI-MATCH	KC1_1	5		2	747.36	1492.7	40561.3	-2.375	-0.001775	-3.5661	-0.0026652	-5.9411	-0.0044402	747.357	139.24	0.43445	138.19	137.99	138.42	-1.053	0.2319	-0.0034668	NaN	151.41	37	19	3	NaN	NaN	NaN	NaN	0		NaN	NaN	0	13803000
AAGADFVGSDDLVEK	15	Unmodified	_AAGADFVGSDDLVEK_			0	0	tr|E3R4Q6|E3R4Q6_9LACO;tr|C7XLD5|C7XLD5_9LACO;tr|C2HMH1|C2HMH1_LACAI;sp|Q5FM22|RL1_LACAC	tr|E3R4Q6|E3R4Q6_9LACO	tr|E3R4Q6|E3R4Q6_9LACO	MULTI-MATCH	KC3_1	6		2	747.36	1492.7	41236.5	1.1985	0.00089575	-0.48014	-0.00035884	0.71841	0.00053691	747.359	142.46	0.72559	138.05	137.71	138.44	-4.41	0.094812	0.0011458	NaN	151.41	60	21	4	NaN	NaN	NaN	NaN	0		NaN	NaN	0	45718000
AAGADFVGSDDLVEK	15	Unmodified	_AAGADFVGSDDLVEK_			0	0	tr|E3R4Q6|E3R4Q6_9LACO;tr|C7XLD5|C7XLD5_9LACO;tr|C2HMH1|C2HMH1_LACAI;sp|Q5FM22|RL1_LACAC	tr|E3R4Q6|E3R4Q6_9LACO	tr|E3R4Q6|E3R4Q6_9LACO	MULTI-MATCH	KD4_2	8		2	747.36	1492.7	40621.3	1.2804	0.00095693	-2.6509	-0.0019812	-1.3705	-0.0010243	747.358	142.73	0.48315	137.72	137.48	137.96	-5.0114	-0.24009	-0.0020989	NaN	151.41	26	16	2	NaN	NaN	NaN	NaN	0		NaN	NaN	0	28589000
AAGADFVGSDDLVEK	15	Unmodified	_AAGADFVGSDDLVEK_			0	0	tr|E3R4Q6|E3R4Q6_9LACO;tr|C7XLD5|C7XLD5_9LACO;tr|C2HMH1|C2HMH1_LACAI;sp|Q5FM22|RL1_LACAC	tr|E3R4Q6|E3R4Q6_9LACO	tr|E3R4Q6|E3R4Q6_9LACO	MULTI-MATCH	KD4_3	8		2	747.36	1492.7	41733.6	-0.58644	-0.00043828	-0.66181	-0.00049461	-1.2482	-0.00093289	747.359	143.36	0.68439	137.8	137.5	138.18	-5.5583	-0.15575	0.00087427	NaN	151.41	29	21	2	NaN	NaN	NaN	NaN	0		NaN	NaN	0	19087000
AAGADFVGSDDLVEK	15	Unmodified	_AAGADFVGSDDLVEK_			0	0	tr|E3R4Q6|E3R4Q6_9LACO;tr|C7XLD5|C7XLD5_9LACO;tr|C2HMH1|C2HMH1_LACAI;sp|Q5FM22|RL1_LACAC	tr|E3R4Q6|E3R4Q6_9LACO	tr|E3R4Q6|E3R4Q6_9LACO	MULTI-MATCH	KE1_1	9		2	747.36	1492.7	53153.7	0.30719	0.00022958	-3.07	-0.0022944	-2.7629	-0.0020648	747.357	145.96	0.095642	139.79	139.72	139.82	-6.1676	0.22598	-0.0052128	NaN	139.66	5	3	2	NaN	NaN	NaN	NaN	0		NaN	NaN	0	497040
AAGADFVGSDDLVEK	15	Unmodified	_AAGADFVGSDDLVEK_			0	0	tr|E3R4Q6|E3R4Q6_9LACO;tr|C7XLD5|C7XLD5_9LACO;tr|C2HMH1|C2HMH1_LACAI;sp|Q5FM22|RL1_LACAC	tr|E3R4Q6|E3R4Q6_9LACO	tr|E3R4Q6|E3R4Q6_9LACO	MULTI-MATCH	KE1_2	9		2	747.36	1492.7	40495.6	0.034004	2.5413e-05	-2.864	-0.0021404	-2.83	-0.002115	747.357	142.48	0.53667	138.07	137.68	138.22	-4.4135	0.11134	-0.0024173	NaN	151.41	25	20	2	NaN	NaN	NaN	NaN	0		NaN	NaN	0	17227000
AAGLYDPWYVQYFR	14	Unmodified	_AAGLYDPWYVQYFR_			0	0	tr|C9LZD1|C9LZD1_LACHE;tr|U6F214|U6F214_LACHE;tr|F3MLV2|F3MLV2_LACHE	tr|C9LZD1|C9LZD1_LACHE	tr|C9LZD1|C9LZD1_LACHE	MULTI-MSMS	KD1_1_140611215026	7	874.92	2	874.925	1747.84	37758	1.83	0.0016011	-2.6384	-0.0023084	-0.80838	-0.00070727	875.424	236.08	0.58011	228.72	228.42	229	-7.3676					52	19	4	0	0	0	0.018585	1	84243	146.79	116.22	1	10511000
AAGLYDPWYVQYFR	14	Unmodified	_AAGLYDPWYVQYFR_			0	0	tr|C9LZD1|C9LZD1_LACHE;tr|U6F214|U6F214_LACHE;tr|F3MLV2|F3MLV2_LACHE	tr|C9LZD1|C9LZD1_LACHE	tr|C9LZD1|C9LZD1_LACHE	MULTI-MATCH	KC3_1	6		2	874.925	1747.84	35977.3	2.4111	0.0021095	-5.4307	-0.0047515	-3.0196	-0.0026419	875.423	230.96	0.60213	228.22	227.93	228.54	-2.737	-0.24603	-0.0031273	NaN	146.79	41	16	4	NaN	NaN	NaN	NaN	0		NaN	NaN	0	7139900
AAGYKPLLYASSSVLR	16	Unmodified	_AAGYKPLLYASSSVLR_			0	0	tr|E3R7J7|E3R7J7_9LACO;tr|U6F4N5|U6F4N5_LACHE;tr|C7XK11|C7XK11_9LACO;tr|C2HKR7|C2HKR7_LACAI;tr|C9LZH0|C9LZH0_LACHE;tr|U6F5Z5|U6F5Z5_LACHE;tr|F3MLY9|F3MLY9_LACHE	tr|E3R7J7|E3R7J7_9LACO	tr|E3R7J7|E3R7J7_9LACO	MULTI-MSMS	KA5_1	2	565.99	3	565.986	1694.94	48647.1	-0.28853	-0.00016331	0.98819	0.0005593	0.69965	0.00039599	566.321	131.51	0.61041	129.35	129.02	129.63	-2.1554					56	25	3	0	0	0	0.012638	1	45802	108.14	85.254	1	38601000
AAGYKPLLYASSSVLR	16	Unmodified	_AAGYKPLLYASSSVLR_			0	0	tr|E3R7J7|E3R7J7_9LACO;tr|U6F4N5|U6F4N5_LACHE;tr|C7XK11|C7XK11_9LACO;tr|C2HKR7|C2HKR7_LACAI;tr|C9LZH0|C9LZH0_LACHE;tr|U6F5Z5|U6F5Z5_LACHE;tr|F3MLY9|F3MLY9_LACHE	tr|E3R7J7|E3R7J7_9LACO	tr|E3R7J7|E3R7J7_9LACO	MULTI-MSMS	KA5_3	2	566.32	3	565.986	1694.94	49008.7	-2.1659	-0.0012259	2.7361	0.0015486	0.57024	0.00032275	565.988	130.26	0.66	129.51	129.17	129.83	-0.74977					62	22	3	0	0	0	0.0037182	1	45618	123.02	71.296	1	25155000
AAGYKPLLYASSSVLR	16	Unmodified	_AAGYKPLLYASSSVLR_			0	0	tr|E3R7J7|E3R7J7_9LACO;tr|U6F4N5|U6F4N5_LACHE;tr|C7XK11|C7XK11_9LACO;tr|C2HKR7|C2HKR7_LACAI;tr|C9LZH0|C9LZH0_LACHE;tr|U6F5Z5|U6F5Z5_LACHE;tr|F3MLY9|F3MLY9_LACHE	tr|E3R7J7|E3R7J7_9LACO	tr|E3R7J7|E3R7J7_9LACO	MULTI-MSMS	KD1_1_140611215026	7	566.32	3	565.986	1694.94	47493.2	-0.95858	-0.00054254	1.7706	0.0010021	0.81204	0.0004596	565.986	141.36	1.0433	130.99	130.38	131.42	-10.375					100	32	4	0	0	0	0.0023499	1	49961	135.47	81.484	1	26818000
AAGYKPLLYASSSVLR	16	Unmodified	_AAGYKPLLYASSSVLR_			0	0	tr|E3R7J7|E3R7J7_9LACO;tr|U6F4N5|U6F4N5_LACHE;tr|C7XK11|C7XK11_9LACO;tr|C2HKR7|C2HKR7_LACAI;tr|C9LZH0|C9LZH0_LACHE;tr|U6F5Z5|U6F5Z5_LACHE;tr|F3MLY9|F3MLY9_LACHE	tr|E3R7J7|E3R7J7_9LACO	tr|E3R7J7|E3R7J7_9LACO	MULTI-MSMS	KD1_2	7	566.32	3	565.986	1694.94	47690.3	-0.45296	-0.00025637	0.66546	0.00037664	0.2125	0.00012027	565.986	128.69	0.83818	130.55	130.15	130.99	1.8556					93	33	4	0	0	0	0.0040478	1	46577	121.45	64.158	1	45521000
AAGYKPLLYASSSVLR	16	Unmodified	_AAGYKPLLYASSSVLR_			0	0	tr|E3R7J7|E3R7J7_9LACO;tr|U6F4N5|U6F4N5_LACHE;tr|C7XK11|C7XK11_9LACO;tr|C2HKR7|C2HKR7_LACAI;tr|C9LZH0|C9LZH0_LACHE;tr|U6F5Z5|U6F5Z5_LACHE;tr|F3MLY9|F3MLY9_LACHE	tr|E3R7J7|E3R7J7_9LACO	tr|E3R7J7|E3R7J7_9LACO	MULTI-MSMS	KD1_3	7	565.99	3	565.986	1694.94	48878.5	-0.8034	-0.00045471	2.5631	0.0014507	1.7597	0.00099596	565.987	130.36	0.84534	130.56	130.13	130.98	0.20018					109	43	3	0	0	0	0.0035646	1	47419	123.76	98.43	1	76794000
AAGYKPLLYASSSVLR	16	Unmodified	_AAGYKPLLYASSSVLR_			0	0	tr|E3R7J7|E3R7J7_9LACO;tr|U6F4N5|U6F4N5_LACHE;tr|C7XK11|C7XK11_9LACO;tr|C2HKR7|C2HKR7_LACAI;tr|C9LZH0|C9LZH0_LACHE;tr|U6F5Z5|U6F5Z5_LACHE;tr|F3MLY9|F3MLY9_LACHE	tr|E3R7J7|E3R7J7_9LACO	tr|E3R7J7|E3R7J7_9LACO	MULTI-MATCH	KA4_3	1		3	565.986	1694.94	52439.2	1.6492	0.00093341	-1.0444	-0.00059109	0.60483	0.00034232	565.985	131.27	0.39888	129.16	128.96	129.36	-2.1047	-0.28788	-0.0031088	NaN	123.02	24	14	3	NaN	NaN	NaN	NaN	0		NaN	NaN	0	14266000
AAGYKPLLYASSSVLR	16	Unmodified	_AAGYKPLLYASSSVLR_			0	0	tr|E3R7J7|E3R7J7_9LACO;tr|U6F4N5|U6F4N5_LACHE;tr|C7XK11|C7XK11_9LACO;tr|C2HKR7|C2HKR7_LACAI;tr|C9LZH0|C9LZH0_LACHE;tr|U6F5Z5|U6F5Z5_LACHE;tr|F3MLY9|F3MLY9_LACHE	tr|E3R7J7|E3R7J7_9LACO	tr|E3R7J7|E3R7J7_9LACO	MULTI-MATCH	KA5_2_plus_7ul_Loemi	2		3	565.986	1694.94	48906.9	-1.5731	-0.00089037	2.021	0.0011439	0.44789	0.0002535	566.321	134.55	0.61841	130.39	129.97	130.58	-4.16	-0.036462	0.0018042	NaN	123.76	56	31	3	NaN	NaN	NaN	NaN	0		NaN	NaN	0	37167000
AAGYKPLLYASSSVLR	16	Unmodified	_AAGYKPLLYASSSVLR_			0	0	tr|E3R7J7|E3R7J7_9LACO;tr|U6F4N5|U6F4N5_LACHE;tr|C7XK11|C7XK11_9LACO;tr|C2HKR7|C2HKR7_LACAI;tr|C9LZH0|C9LZH0_LACHE;tr|U6F5Z5|U6F5Z5_LACHE;tr|F3MLY9|F3MLY9_LACHE	tr|E3R7J7|E3R7J7_9LACO	tr|E3R7J7|E3R7J7_9LACO	MULTI-MATCH	KB2_1	4		3	565.986	1694.94	52450.9	1.9426	0.0010995	-2.1731	-0.00123	-0.23056	-0.00013049	566.319	129.26	0.12387	129.71	129.64	129.77	0.45171	0.2619	-0.0050254	NaN	123.02	10	6	2	NaN	NaN	NaN	NaN	0		NaN	NaN	0	8623400
AAGYKPLLYASSSVLR	16	Unmodified	_AAGYKPLLYASSSVLR_			0	0	tr|E3R7J7|E3R7J7_9LACO;tr|U6F4N5|U6F4N5_LACHE;tr|C7XK11|C7XK11_9LACO;tr|C2HKR7|C2HKR7_LACAI;tr|C9LZH0|C9LZH0_LACHE;tr|U6F5Z5|U6F5Z5_LACHE;tr|F3MLY9|F3MLY9_LACHE	tr|E3R7J7|E3R7J7_9LACO	tr|E3R7J7|E3R7J7_9LACO	MULTI-MATCH	KE1_1	9		3	565.986	1694.94	49325.7	-1.464	-0.00082858	0.31391	0.00017767	-1.1501	-0.00065092	566.32	136.41	0.3378	130.55	130.38	130.71	-5.8669	0.12495	-0.0010944	NaN	123.76	20	14	2	NaN	NaN	NaN	NaN	0		NaN	NaN	0	10139000
AAGYKPLLYASSSVLR	16	Unmodified	_AAGYKPLLYASSSVLR_			0	0	tr|E3R7J7|E3R7J7_9LACO;tr|U6F4N5|U6F4N5_LACHE;tr|C7XK11|C7XK11_9LACO;tr|C2HKR7|C2HKR7_LACAI;tr|C9LZH0|C9LZH0_LACHE;tr|U6F5Z5|U6F5Z5_LACHE;tr|F3MLY9|F3MLY9_LACHE	tr|E3R7J7|E3R7J7_9LACO	tr|E3R7J7|E3R7J7_9LACO	MULTI-MATCH	KE1_3	9		3	565.986	1694.94	50210.5	-0.26224	-0.00014842	0.90447	0.00051192	0.64223	0.00036349	566.321	114.52	0.43919	129.51	129.31	129.74	14.987	0.060056	0.00020023	NaN	123.02	27	14	3	NaN	NaN	NaN	NaN	0		NaN	NaN	0	18476000
AAGYKPLLYASSSVLR	16	Unmodified	_AAGYKPLLYASSSVLR_			0	0	tr|E3R7J7|E3R7J7_9LACO;tr|U6F4N5|U6F4N5_LACHE;tr|C7XK11|C7XK11_9LACO;tr|C2HKR7|C2HKR7_LACAI;tr|C9LZH0|C9LZH0_LACHE;tr|U6F5Z5|U6F5Z5_LACHE;tr|F3MLY9|F3MLY9_LACHE	tr|E3R7J7|E3R7J7_9LACO	tr|E3R7J7|E3R7J7_9LACO	MULTI-MATCH	KF1_1	11		3	565.986	1694.94	52524.8	0.32731	0.00018525	-1.5283	-0.000865	-1.201	-0.00067975	566.319	116.39	0.42894	130.08	129.89	130.32	13.682	-0.34631	-0.0042224	NaN	123.76	20	15	2	NaN	NaN	NaN	NaN	0		NaN	NaN	0	4686400
AASDLAAYITNK	12	Unmodified	_AASDLAAYITNK_			0	0	tr|E3R6B3|E3R6B3_9LACO;tr|C7XJR6|C7XJR6_9LACO;tr|C2HKW8|C2HKW8_LACAI	tr|E3R6B3|E3R6B3_9LACO;tr|C2HKW8|C2HKW8_LACAI	tr|E3R6B3|E3R6B3_9LACO	MULTI-MSMS	KD1_1_140611215026	7	619.32	2	619.325	1236.64	44604.7	-0.89479	-0.00055416	0.97186	0.0006019	0.07707	4.7732e-05	619.325	155.81	0.98529	145.34	144.87	145.86	-10.475					74	35	3	0	0	0	1.6078e-10	1	55231	210.15	119.36	1	56677000
AASDLAAYITNK	12	Unmodified	_AASDLAAYITNK_			0	0	tr|E3R6B3|E3R6B3_9LACO;tr|C7XJR6|C7XJR6_9LACO;tr|C2HKW8|C2HKW8_LACAI	tr|E3R6B3|E3R6B3_9LACO;tr|C2HKW8|C2HKW8_LACAI	tr|E3R6B3|E3R6B3_9LACO	MULTI-MATCH	KB1_1_140605192717	3		2	619.325	1236.64	47191.6	-3.5453	-0.0021957	3.5397	0.0021922	-0.0055376	-3.4296e-06	619.327	146.51	0.50624	145.56	145.3	145.81	-0.95258	0.13773	0.0023626	NaN	210.15	29	19	2	NaN	NaN	NaN	NaN	0		NaN	NaN	0	6172900
AASDLAAYITNK	12	Unmodified	_AASDLAAYITNK_			0	0	tr|E3R6B3|E3R6B3_9LACO;tr|C7XJR6|C7XJR6_9LACO;tr|C2HKW8|C2HKW8_LACAI	tr|E3R6B3|E3R6B3_9LACO;tr|C2HKW8|C2HKW8_LACAI	tr|E3R6B3|E3R6B3_9LACO	MULTI-MATCH	KB1_2	3		2	619.325	1236.64	46159.4	-1.349	-0.00083547	0.65284	0.00040432	-0.69617	-0.00043115	619.325	145.36	0.42738	145.36	145.14	145.57	-0.0024719	-0.058228	-0.0012133	NaN	210.15	31	20	2	NaN	NaN	NaN	NaN	0		NaN	NaN	0	5996200
AASDLAAYITNKK	13	Unmodified	_AASDLAAYITNKK_			0	1	tr|E3R6B3|E3R6B3_9LACO;tr|C7XJR6|C7XJR6_9LACO;tr|C2HKW8|C2HKW8_LACAI	tr|E3R6B3|E3R6B3_9LACO;tr|C2HKW8|C2HKW8_LACAI	tr|E3R6B3|E3R6B3_9LACO	MULTI-MSMS	KA4_2	1	456.25	3	455.917	1364.73	52394.4	-1.6008	-0.00072985	0.55882	0.00025478	-1.042	-0.00047508	455.917	114.66	0.6613	112.21	111.88	112.54	-2.4553					67	25	4	0	0	0	0.0075339	1	40108	164.13	108.84	1	38973000
AASDLAAYITNKK	13	Unmodified	_AASDLAAYITNKK_			0	1	tr|E3R6B3|E3R6B3_9LACO;tr|C7XJR6|C7XJR6_9LACO;tr|C2HKW8|C2HKW8_LACAI	tr|E3R6B3|E3R6B3_9LACO;tr|C2HKW8|C2HKW8_LACAI	tr|E3R6B3|E3R6B3_9LACO	MULTI-MSMS	KA5_1	2	455.92	3	455.917	1364.73	51780.7	-1.2765	-0.00058199	0.25854	0.00011787	-1.018	-0.00046412	455.917	112.44	0.97324	111.39	110.92	111.89	-1.0527					96	34	3	0	0	0	1.3592e-12	1	38958	219.74	179.22	1	239800000
AASDLAAYITNKK	13	Unmodified	_AASDLAAYITNKK_			0	1	tr|E3R6B3|E3R6B3_9LACO;tr|C7XJR6|C7XJR6_9LACO;tr|C2HKW8|C2HKW8_LACAI	tr|E3R6B3|E3R6B3_9LACO;tr|C2HKW8|C2HKW8_LACAI	tr|E3R6B3|E3R6B3_9LACO	MULTI-MSMS	KA5_1	2	683.37	2	683.372	1364.73	43408.8	0.76534	0.00052301	-2.2359	-0.001528	-1.4706	-0.001005	683.371	112.46	0.63074	111.41	111.1	111.73	-1.0527					37	21	2	0	0	0	0.017666	1	38981	162.65	123.63	1	30678000
AASDLAAYITNKK	13	Unmodified	_AASDLAAYITNKK_			0	1	tr|E3R6B3|E3R6B3_9LACO;tr|C7XJR6|C7XJR6_9LACO;tr|C2HKW8|C2HKW8_LACAI	tr|E3R6B3|E3R6B3_9LACO;tr|C2HKW8|C2HKW8_LACAI	tr|E3R6B3|E3R6B3_9LACO	MULTI-MSMS	KA5_2_plus_7ul_Loemi	2	455.92	3	455.917	1364.73	52032.4	-0.48023	-0.00021894	0.42553	0.00019401	-0.054696	-2.4937e-05	455.917	114.26	1.0177	110.8	110.3	111.32	-3.4584					125	41	4	0	0	0	0.00058804	2	39552	193.28	160.09	1	289980000
AASDLAAYITNKK	13	Unmodified	_AASDLAAYITNKK_			0	1	tr|E3R6B3|E3R6B3_9LACO;tr|C7XJR6|C7XJR6_9LACO;tr|C2HKW8|C2HKW8_LACAI	tr|E3R6B3|E3R6B3_9LACO;tr|C2HKW8|C2HKW8_LACAI	tr|E3R6B3|E3R6B3_9LACO	MULTI-MSMS	KA5_2_plus_7ul_Loemi	2	683.87	2	683.372	1364.73	44880.5	-0.13866	-9.4759e-05	-0.23596	-0.00016125	-0.37462	-0.00025601	683.372	114.28	0.57814	110.82	110.54	111.12	-3.4584					38	23	2	0	0	0	0.00030382	1	39591	203.93	152.57	1	33064000
AASDLAAYITNKK	13	Unmodified	_AASDLAAYITNKK_			0	1	tr|E3R6B3|E3R6B3_9LACO;tr|C7XJR6|C7XJR6_9LACO;tr|C2HKW8|C2HKW8_LACAI	tr|E3R6B3|E3R6B3_9LACO;tr|C2HKW8|C2HKW8_LACAI	tr|E3R6B3|E3R6B3_9LACO	MULTI-MSMS	KA5_3	2	683.87	2	683.372	1364.73	44274.1	-2.2106	-0.0015106	2.8061	0.0019176	0.5955	0.00040695	683.374	110.46	0.60139	111.22	110.87	111.47	0.75383					45	24	2	0	0	0	0.015642	1	38318	156.08	123.15	1	24337000
AASDLAAYITNKK	13	Unmodified	_AASDLAAYITNKK_			0	1	tr|E3R6B3|E3R6B3_9LACO;tr|C7XJR6|C7XJR6_9LACO;tr|C2HKW8|C2HKW8_LACAI	tr|E3R6B3|E3R6B3_9LACO;tr|C2HKW8|C2HKW8_LACAI	tr|E3R6B3|E3R6B3_9LACO	MULTI-MSMS	KA5_3	2	455.92	3	455.917	1364.73	52120.8	-1.176	-0.00053615	0.84622	0.00038581	-0.32976	-0.00015034	455.918	110.43	1.0259	111.18	110.63	111.66	0.75384					160	38	6	0	0	0	0.0002341	2	38353	196.7	154.23	1	203020000
AASDLAAYITNKK	13	Unmodified	_AASDLAAYITNKK_			0	1	tr|E3R6B3|E3R6B3_9LACO;tr|C7XJR6|C7XJR6_9LACO;tr|C2HKW8|C2HKW8_LACAI	tr|E3R6B3|E3R6B3_9LACO;tr|C2HKW8|C2HKW8_LACAI	tr|E3R6B3|E3R6B3_9LACO	MULTI-MSMS	KD1_1_140611215026	7	455.92	3	455.917	1364.73	51809.2	-1.3818	-0.00062998	1.3664	0.00062299	-0.015352	-6.9991e-06	455.918	121.38	1.083	112.21	111.68	112.77	-9.1719					124	36	4	0	0	0	2.8648e-05	1	42667	206.74	165.48	1	104130000
AASDLAAYITNKK	13	Unmodified	_AASDLAAYITNKK_			0	1	tr|E3R6B3|E3R6B3_9LACO;tr|C7XJR6|C7XJR6_9LACO;tr|C2HKW8|C2HKW8_LACAI	tr|E3R6B3|E3R6B3_9LACO;tr|C2HKW8|C2HKW8_LACAI	tr|E3R6B3|E3R6B3_9LACO	MULTI-MSMS	KD1_3	7	683.37	2	683.372	1364.73	44323.4	-1.1838	-0.00080898	0.73884	0.0005049	-0.44497	-0.00030408	683.373	109.05	0.50089	110.75	110.46	110.96	1.7039					40	17	3	0	0	0	0.013405	1	39640	154.23	124.62	1	31377000
AASDLAAYITNKK	13	Unmodified	_AASDLAAYITNKK_			0	1	tr|E3R6B3|E3R6B3_9LACO;tr|C7XJR6|C7XJR6_9LACO;tr|C2HKW8|C2HKW8_LACAI	tr|E3R6B3|E3R6B3_9LACO;tr|C2HKW8|C2HKW8_LACAI	tr|E3R6B3|E3R6B3_9LACO	MULTI-MATCH	KA4_1	1		3	455.917	1364.73	52547.6	-2.2745	-0.001037	1.3635	0.00062166	-0.91099	-0.00041533	455.918	111.47	0.69145	111.47	111.11	111.8	0	0.061628	0.00076285	NaN	219.74	67	29	3	NaN	NaN	NaN	NaN	0		NaN	NaN	0	27451000
AASDLAAYITNKK	13	Unmodified	_AASDLAAYITNKK_			0	1	tr|E3R6B3|E3R6B3_9LACO;tr|C7XJR6|C7XJR6_9LACO;tr|C2HKW8|C2HKW8_LACAI	tr|E3R6B3|E3R6B3_9LACO;tr|C2HKW8|C2HKW8_LACAI	tr|E3R6B3|E3R6B3_9LACO	MULTI-MATCH	KA4_3	1		3	455.917	1364.73	53489.9	0.90154	0.00041103	0.57407	0.00026173	1.4756	0.00067276	455.917	113.41	0.87585	112	111.59	112.47	-1.403	-0.045633	-0.00050644	NaN	206.74	70	30	3	NaN	NaN	NaN	NaN	0		NaN	NaN	0	37079000
AASDLAAYITNKK	13	Unmodified	_AASDLAAYITNKK_			0	1	tr|E3R6B3|E3R6B3_9LACO;tr|C7XJR6|C7XJR6_9LACO;tr|C2HKW8|C2HKW8_LACAI	tr|E3R6B3|E3R6B3_9LACO;tr|C2HKW8|C2HKW8_LACAI	tr|E3R6B3|E3R6B3_9LACO	MULTI-MATCH	KB1_1_140605192717	3		3	455.917	1364.73	52229	-1.6078	-0.00073305	1.1661	0.00053164	-0.44176	-0.00020141	455.918	112.9	0.6227	111.55	111.27	111.89	-1.3536	0.14234	0.00049277	NaN	219.74	64	26	3	NaN	NaN	NaN	NaN	0		NaN	NaN	0	17517000
AASDLAAYITNKK	13	Unmodified	_AASDLAAYITNKK_			0	1	tr|E3R6B3|E3R6B3_9LACO;tr|C7XJR6|C7XJR6_9LACO;tr|C2HKW8|C2HKW8_LACAI	tr|E3R6B3|E3R6B3_9LACO;tr|C2HKW8|C2HKW8_LACAI	tr|E3R6B3|E3R6B3_9LACO	MULTI-MATCH	KB1_2	3		3	455.917	1364.73	53672.1	-1.299	-0.00059225	0.7518	0.00034276	-0.54724	-0.0002495	455.918	111.41	0.66342	111.6	111.25	111.92	0.19795	0.19643	-7.3871e-05	NaN	219.74	61	28	3	NaN	NaN	NaN	NaN	0		NaN	NaN	0	17632000
AASDLAAYITNKK	13	Unmodified	_AASDLAAYITNKK_			0	1	tr|E3R6B3|E3R6B3_9LACO;tr|C7XJR6|C7XJR6_9LACO;tr|C2HKW8|C2HKW8_LACAI	tr|E3R6B3|E3R6B3_9LACO;tr|C2HKW8|C2HKW8_LACAI	tr|E3R6B3|E3R6B3_9LACO	MULTI-MATCH	KB1_3	3		3	455.917	1364.73	54617.4	-0.98173	-0.00044759	0.0062663	2.8569e-06	-0.97546	-0.00044473	455.917	109.28	0.58977	111.24	110.96	111.55	1.9527	-0.17141	-0.0010936	NaN	219.74	74	27	4	NaN	NaN	NaN	NaN	0		NaN	NaN	0	22970000
AASDLAAYITNKK	13	Unmodified	_AASDLAAYITNKK_			0	1	tr|E3R6B3|E3R6B3_9LACO;tr|C7XJR6|C7XJR6_9LACO;tr|C2HKW8|C2HKW8_LACAI	tr|E3R6B3|E3R6B3_9LACO;tr|C2HKW8|C2HKW8_LACAI	tr|E3R6B3|E3R6B3_9LACO	MULTI-MATCH	KB2_1	4		3	455.917	1364.73	51931.5	-0.68235	-0.0003111	-0.20494	-9.3438e-05	-0.8873	-0.00040454	455.917	110.23	0.61109	110.88	110.55	111.16	0.6522	-0.045355	-0.0011791	NaN	193.28	42	24	2	NaN	NaN	NaN	NaN	0		NaN	NaN	0	19102000
AASDLAAYITNKK	13	Unmodified	_AASDLAAYITNKK_			0	1	tr|E3R6B3|E3R6B3_9LACO;tr|C7XJR6|C7XJR6_9LACO;tr|C2HKW8|C2HKW8_LACAI	tr|E3R6B3|E3R6B3_9LACO;tr|C2HKW8|C2HKW8_LACAI	tr|E3R6B3|E3R6B3_9LACO	MULTI-MATCH	KB2_2	4		3	455.917	1364.73	52668.1	-0.88707	-0.00040443	1.1548	0.00052648	0.26769	0.00012205	455.918	109.14	0.59183	111.05	110.76	111.35	1.9066	0.12058	0.00068061	NaN	193.28	46	22	3	NaN	NaN	NaN	NaN	0		NaN	NaN	0	36443000
AASDLAAYITNKK	13	Unmodified	_AASDLAAYITNKK_			0	1	tr|E3R6B3|E3R6B3_9LACO;tr|C7XJR6|C7XJR6_9LACO;tr|C2HKW8|C2HKW8_LACAI	tr|E3R6B3|E3R6B3_9LACO;tr|C2HKW8|C2HKW8_LACAI	tr|E3R6B3|E3R6B3_9LACO	MULTI-MATCH	KB2_3	4		3	455.917	1364.73	53941	-2.215	-0.0010098	1.7762	0.00080981	-0.43874	-0.00020003	455.918	114.68	0.6018	111.97	111.69	112.29	-2.7068	-0.076326	0.0011378	NaN	206.74	46	30	2	NaN	NaN	NaN	NaN	0		NaN	NaN	0	18759000
AASDLAAYITNKK	13	Unmodified	_AASDLAAYITNKK_			0	1	tr|E3R6B3|E3R6B3_9LACO;tr|C7XJR6|C7XJR6_9LACO;tr|C2HKW8|C2HKW8_LACAI	tr|E3R6B3|E3R6B3_9LACO;tr|C2HKW8|C2HKW8_LACAI	tr|E3R6B3|E3R6B3_9LACO	MULTI-MATCH	KC3_1	6		3	455.917	1364.73	53011	0.2044	9.319e-05	0.41563	0.00018949	0.62003	0.00028268	455.917	116.77	0.63394	111.85	111.58	112.22	-4.9113	-0.19463	-0.00072315	NaN	206.74	34	21	2	NaN	NaN	NaN	NaN	0		NaN	NaN	0	30472000
AASDLAAYITNKK	13	Unmodified	_AASDLAAYITNKK_			0	1	tr|E3R6B3|E3R6B3_9LACO;tr|C7XJR6|C7XJR6_9LACO;tr|C2HKW8|C2HKW8_LACAI	tr|E3R6B3|E3R6B3_9LACO;tr|C2HKW8|C2HKW8_LACAI	tr|E3R6B3|E3R6B3_9LACO	MULTI-MATCH	KC3_2_140612165744	6		3	455.917	1364.73	54099.5	-0.86104	-0.00039256	0.66836	0.00030472	-0.19267	-8.7843e-05	455.918	114.35	0.61655	110.84	110.52	111.13	-3.5082	-0.085295	1.5336e-05	NaN	193.28	42	28	2	NaN	NaN	NaN	NaN	0		NaN	NaN	0	10645000
AASDLAAYITNKK	13	Unmodified	_AASDLAAYITNKK_			0	1	tr|E3R6B3|E3R6B3_9LACO;tr|C7XJR6|C7XJR6_9LACO;tr|C2HKW8|C2HKW8_LACAI	tr|E3R6B3|E3R6B3_9LACO;tr|C2HKW8|C2HKW8_LACAI	tr|E3R6B3|E3R6B3_9LACO	MULTI-MATCH	KC3_3_140612215704	6		3	455.917	1364.73	53069.8	-1.0695	-0.00048762	1.2924	0.00058924	0.2229	0.00010162	455.918	114.5	0.65233	111.04	110.68	111.33	-3.4573	0.11459	0.00086891	NaN	193.28	55	24	3	NaN	NaN	NaN	NaN	0		NaN	NaN	0	8042600
AASDLAAYITNKK	13	Unmodified	_AASDLAAYITNKK_			0	1	tr|E3R6B3|E3R6B3_9LACO;tr|C7XJR6|C7XJR6_9LACO;tr|C2HKW8|C2HKW8_LACAI	tr|E3R6B3|E3R6B3_9LACO;tr|C2HKW8|C2HKW8_LACAI	tr|E3R6B3|E3R6B3_9LACO	MULTI-MATCH	KD1_3	7		3	455.917	1364.73	51851.1	-0.83403	-0.00038025	0.23496	0.00010712	-0.59906	-0.00027312	455.917	109.08	0.93513	110.78	110.32	111.25	1.7039	-0.14873	-0.00057745	NaN	193.28	116	33	5	NaN	NaN	NaN	NaN	0		NaN	NaN	0	272950000
AASDLAAYITNKK	13	Unmodified	_AASDLAAYITNKK_			0	1	tr|E3R6B3|E3R6B3_9LACO;tr|C7XJR6|C7XJR6_9LACO;tr|C2HKW8|C2HKW8_LACAI	tr|E3R6B3|E3R6B3_9LACO;tr|C2HKW8|C2HKW8_LACAI	tr|E3R6B3|E3R6B3_9LACO	MULTI-MATCH	KD4_1	8		3	455.917	1364.73	54236	-0.67744	-0.00030886	-0.0135	-6.1547e-06	-0.69094	-0.00031501	455.917	112.87	0.53384	110.92	110.66	111.19	-1.9549	-0.0088329	-0.00091728	NaN	193.28	36	22	2	NaN	NaN	NaN	NaN	0		NaN	NaN	0	1659600
AASDLAAYITNKK	13	Unmodified	_AASDLAAYITNKK_			0	1	tr|E3R6B3|E3R6B3_9LACO;tr|C7XJR6|C7XJR6_9LACO;tr|C2HKW8|C2HKW8_LACAI	tr|E3R6B3|E3R6B3_9LACO;tr|C2HKW8|C2HKW8_LACAI	tr|E3R6B3|E3R6B3_9LACO	MULTI-MATCH	KD4_2	8		3	455.917	1364.73	53569.3	-2.3427	-0.0010681	1.1032	0.00050298	-1.2395	-0.0005651	455.918	114.47	0.65195	111.36	110.97	111.62	-3.1067	-0.046847	0.0004068	NaN	219.74	38	25	2	NaN	NaN	NaN	NaN	0		NaN	NaN	0	19052000
AASDLAAYITNKK	13	Unmodified	_AASDLAAYITNKK_			0	1	tr|E3R6B3|E3R6B3_9LACO;tr|C7XJR6|C7XJR6_9LACO;tr|C2HKW8|C2HKW8_LACAI	tr|E3R6B3|E3R6B3_9LACO;tr|C2HKW8|C2HKW8_LACAI	tr|E3R6B3|E3R6B3_9LACO	MULTI-MATCH	KD4_3	8		3	455.917	1364.73	54469.3	-1.3408	-0.00061128	0.22221	0.00010131	-1.1185	-0.00050996	456.252	116.38	0.51031	111.52	111.22	111.73	-4.8569	0.1151	-0.00079821	NaN	219.74	33	19	2	NaN	NaN	NaN	NaN	0		NaN	NaN	0	16450000
AASDLAAYITNKK	13	Unmodified	_AASDLAAYITNKK_			0	1	tr|E3R6B3|E3R6B3_9LACO;tr|C7XJR6|C7XJR6_9LACO;tr|C2HKW8|C2HKW8_LACAI	tr|E3R6B3|E3R6B3_9LACO;tr|C2HKW8|C2HKW8_LACAI	tr|E3R6B3|E3R6B3_9LACO	MULTI-MATCH	KE1_1	9		3	455.917	1364.73	52243.3	-1.685	-0.00076822	1.5621	0.0007122	-0.12289	-5.6028e-05	455.918	116.47	0.66078	111.11	110.77	111.43	-5.3656	0.17819	0.0012378	NaN	193.28	66	25	3	NaN	NaN	NaN	NaN	0		NaN	NaN	0	29706000
AASDLAAYITNKK	13	Unmodified	_AASDLAAYITNKK_			0	1	tr|E3R6B3|E3R6B3_9LACO;tr|C7XJR6|C7XJR6_9LACO;tr|C2HKW8|C2HKW8_LACAI	tr|E3R6B3|E3R6B3_9LACO;tr|C2HKW8|C2HKW8_LACAI	tr|E3R6B3|E3R6B3_9LACO	MULTI-MATCH	KE1_2	9		3	455.917	1364.73	52863.6	-3.6476	-0.001663	1.4947	0.00068145	-2.1529	-0.00098156	455.918	115.37	0.83568	111.36	110.93	111.77	-4.0125	-0.050555	0.00094221	NaN	219.74	46	25	2	NaN	NaN	NaN	NaN	0		NaN	NaN	0	49959000
AAVEEGIVPGGGVAYISALK	20	Unmodified	_AAVEEGIVPGGGVAYISALK_			0	0	sp|A5CZ03|CH60_PELTS	sp|A5CZ03|CH60_PELTS	sp|A5CZ03|CH60_PELTS	MULTI-MSMS	KA4_1	1	951.52	2	951.023	1900.03	36852.9	-2.1861	-0.002079	2.0338	0.0019342	-0.15232	-0.00014486	951.526	193.34	0.82465	193.34	192.94	193.77	0					78	33	3	0	0	0	0.0063037	1	68188	121.44	78.49	1	31654000
AAVEEGIVPGGGVAYISALK	20	Unmodified	_AAVEEGIVPGGGVAYISALK_			0	0	sp|A5CZ03|CH60_PELTS	sp|A5CZ03|CH60_PELTS	sp|A5CZ03|CH60_PELTS	MULTI-MSMS	KA5_3	2	951.02	2	951.023	1900.03	36958.3	-0.20796	-0.00019778	0.084827	8.0673e-05	-0.12314	-0.00011711	951.524	196.37	0.80681	192.51	192.13	192.94	-3.8572					83	32	3	0	0	0	0.011992	1	69927	113.05	96.74	1	37116000
AAVEEGIVPGGGVAYISALK	20	Unmodified	_AAVEEGIVPGGGVAYISALK_			0	0	sp|A5CZ03|CH60_PELTS	sp|A5CZ03|CH60_PELTS	sp|A5CZ03|CH60_PELTS	MULTI-MSMS	KE1_1	9	951.02	2	951.023	1900.03	36624.9	-0.47727	-0.00045389	0.90685	0.00086243	0.42958	0.00040854	951.525	202.29	1.0138	194.42	194.03	195.04	-7.8718					130	39	4	0	0	0	0.029506	1	72191	107.41	85.358	1	44566000
AAVEEGIVPGGGVAYISALK	20	Unmodified	_AAVEEGIVPGGGVAYISALK_			0	0	sp|A5CZ03|CH60_PELTS	sp|A5CZ03|CH60_PELTS	sp|A5CZ03|CH60_PELTS	MULTI-MSMS	KE1_2	9	951.52	2	951.023	1900.03	36006.5	0.14411	0.00013705	-0.2563	-0.00024375	-0.11219	-0.0001067	951.524	202.45	0.91589	194.43	193.99	194.9	-8.0225					112	38	4	0	0	0	0.029296	1	73651	104.84	81.764	1	49155000
AAVEEGIVPGGGVAYISALK	20	Unmodified	_AAVEEGIVPGGGVAYISALK_			0	0	sp|A5CZ03|CH60_PELTS	sp|A5CZ03|CH60_PELTS	sp|A5CZ03|CH60_PELTS	MULTI-MSMS	KE1_3	9	951.52	2	951.023	1900.03	37121.1	-0.61279	-0.00058278	0.94399	0.00089775	0.3312	0.00031498	951.525	189.89	0.87457	200.66	200.26	201.13	10.776					108	35	4	0	0	0	0.034642	1	69400	102.98	85.476	1	53763000
AAVEEGIVPGGGVAYISALK	20	Unmodified	_AAVEEGIVPGGGVAYISALK_			0	0	sp|A5CZ03|CH60_PELTS	sp|A5CZ03|CH60_PELTS	sp|A5CZ03|CH60_PELTS	MULTI-MATCH	KA4_2	1		2	951.023	1900.03	37100.2	1.0933	0.0010398	-1.1071	-0.0010528	-0.013718	-1.3046e-05	951.022	195.32	0.78131	192.26	191.85	192.63	-3.0567	-0.23355	-0.0015156	NaN	113.05	64	28	3	NaN	NaN	NaN	NaN	0		NaN	NaN	0	34386000
AAVEEGIVPGGGVAYISALK	20	Unmodified	_AAVEEGIVPGGGVAYISALK_			0	0	sp|A5CZ03|CH60_PELTS	sp|A5CZ03|CH60_PELTS	sp|A5CZ03|CH60_PELTS	MULTI-MATCH	KA4_3	1		2	951.023	1900.03	36350.1	0.85865	0.0008166	-0.99243	-0.00094382	-0.13378	-0.00012723	951.523	196.66	0.73344	192.45	192.09	192.82	-4.2099	-0.05141	-0.0012976	NaN	113.05	77	30	3	NaN	NaN	NaN	NaN	0		NaN	NaN	0	38723000
AAVEEGIVPGGGVAYISALK	20	Unmodified	_AAVEEGIVPGGGVAYISALK_			0	0	sp|A5CZ03|CH60_PELTS	sp|A5CZ03|CH60_PELTS	sp|A5CZ03|CH60_PELTS	MULTI-MATCH	KA5_1	2		2	951.023	1900.03	37430.1	-0.66861	-0.00063586	1.1359	0.0010802	0.46727	0.00044438	951.525	194.59	0.74417	193.43	193.09	193.83	-1.153	0.098697	-0.00061653	NaN	121.44	68	28	3	NaN	NaN	NaN	NaN	0		NaN	NaN	0	28231000
AAVEEGIVPGGGVAYISALK	20	Unmodified	_AAVEEGIVPGGGVAYISALK_			0	0	sp|A5CZ03|CH60_PELTS	sp|A5CZ03|CH60_PELTS	sp|A5CZ03|CH60_PELTS	MULTI-MATCH	KB1_1_140605192717	3		2	951.023	1900.03	47700.2	-1.0434	-0.00099233	1.6528	0.0015719	0.60941	0.00057956	951.525	194.44	0.11101	193.49	193.43	193.54	-0.95258	0.15709	0.00036675	NaN	121.44	8	5	2	NaN	NaN	NaN	NaN	0		NaN	NaN	0	5824400
AAVEEGIVPGGGVAYISALK	20	Unmodified	_AAVEEGIVPGGGVAYISALK_			0	0	sp|A5CZ03|CH60_PELTS	sp|A5CZ03|CH60_PELTS	sp|A5CZ03|CH60_PELTS	MULTI-MATCH	KB1_2	3		2	951.023	1900.03	36485.1	0.014062	1.3373e-05	0.26562	0.00025261	0.27968	0.00026599	951.524	195.02	0.55711	193.25	192.97	193.52	-1.7774	-0.087689	-0.0022718	NaN	121.44	35	17	3	NaN	NaN	NaN	NaN	0		NaN	NaN	0	4422400
AAVEEGIVPGGGVAYISALK	20	Unmodified	_AAVEEGIVPGGGVAYISALK_			0	0	sp|A5CZ03|CH60_PELTS	sp|A5CZ03|CH60_PELTS	sp|A5CZ03|CH60_PELTS	MULTI-MATCH	KB1_3	3		2	951.023	1900.03	41344.6	-2.7879	-0.0026514	2.882	0.0027409	0.094107	8.9498e-05	951.527	195.07	0.24883	194.22	194.08	194.32	-0.85388	-0.010228	0.00265	NaN	104.84	18	14	2	NaN	NaN	NaN	NaN	0		NaN	NaN	0	6933300
AAVEEGIVPGGGVAYISALK	20	Unmodified	_AAVEEGIVPGGGVAYISALK_			0	0	sp|A5CZ03|CH60_PELTS	sp|A5CZ03|CH60_PELTS	sp|A5CZ03|CH60_PELTS	MULTI-MATCH	KB2_3	4		2	951.023	1900.03	37251.9	-0.2125	-0.00020209	0.73734	0.00070123	0.52484	0.00049914	951.023	198.21	0.53152	192.8	192.54	193.07	-5.4134	0.30134	0.0019925	NaN	113.05	45	24	3	NaN	NaN	NaN	NaN	0		NaN	NaN	0	10182000
AAVEEGIVPGGGVAYISALK	20	Unmodified	_AAVEEGIVPGGGVAYISALK_			0	0	sp|A5CZ03|CH60_PELTS	sp|A5CZ03|CH60_PELTS	sp|A5CZ03|CH60_PELTS	MULTI-MATCH	KC1_3_140612100034	5		2	951.023	1900.03	37428.8	-1.9577	-0.0018618	1.5628	0.0014863	-0.39488	-0.00037554	951.024	202.06	0.6725	193.89	193.53	194.21	-8.1678	-0.34069	0.0001407	NaN	104.84	120	46	3	NaN	NaN	NaN	NaN	0		NaN	NaN	0	2413200
AAVEEGIVPGGGVAYISALK	20	Unmodified	_AAVEEGIVPGGGVAYISALK_			0	0	sp|A5CZ03|CH60_PELTS	sp|A5CZ03|CH60_PELTS	sp|A5CZ03|CH60_PELTS	MULTI-MATCH	KC3_2_140612165744	6		2	951.023	1900.03	37533.9	-2.1857	-0.0020786	2.3659	0.00225	0.18024	0.00017141	951.526	201.18	0.80025	194.37	193.94	194.74	-6.8163	0.13778	0.0016682	NaN	104.84	83	29	4	NaN	NaN	NaN	NaN	0		NaN	NaN	0	15511000
AAVEEGIVPGGGVAYISALK	20	Unmodified	_AAVEEGIVPGGGVAYISALK_			0	0	sp|A5CZ03|CH60_PELTS	sp|A5CZ03|CH60_PELTS	sp|A5CZ03|CH60_PELTS	MULTI-MATCH	KC3_3_140612215704	6		2	951.023	1900.03	37176.3	-1.6656	-0.001584	1.6815	0.0015991	0.015898	1.5119e-05	951.526	204.04	0.82457	193.77	193.4	194.23	-10.274	-0.45809	0.00036638	NaN	104.84	86	34	3	NaN	NaN	NaN	NaN	0		NaN	NaN	0	12501000
AAVEEGIVPGGGVAYISALK	20	Unmodified	_AAVEEGIVPGGGVAYISALK_			0	0	sp|A5CZ03|CH60_PELTS	sp|A5CZ03|CH60_PELTS	sp|A5CZ03|CH60_PELTS	MULTI-MATCH	KD1_3	7		2	951.023	1900.03	37898.2	-2.1432	-0.0020383	2.2557	0.0021452	0.11243	0.00010692	951.526	197.31	0.5038	194.51	194.24	194.74	-2.8073	0.27772	0.0014586	NaN	104.84	31	18	2	NaN	NaN	NaN	NaN	0		NaN	NaN	0	8439300
AAVEEGIVPGGGVAYISALK	20	Unmodified	_AAVEEGIVPGGGVAYISALK_			0	0	sp|A5CZ03|CH60_PELTS	sp|A5CZ03|CH60_PELTS	sp|A5CZ03|CH60_PELTS	MULTI-MATCH	KD4_2	8		2	951.023	1900.03	37431.8	-2.2477	-0.0021376	2.086	0.0019839	-0.1617	-0.00015378	951.526	202.68	0.77051	193.16	192.77	193.54	-9.5223	-0.17225	0.0011907	NaN	121.44	90	40	4	NaN	NaN	NaN	NaN	0		NaN	NaN	0	44660000
AAVEEGIVPGGGVAYISALK	20	Unmodified	_AAVEEGIVPGGGVAYISALK_			0	0	sp|A5CZ03|CH60_PELTS	sp|A5CZ03|CH60_PELTS	sp|A5CZ03|CH60_PELTS	MULTI-MATCH	KD4_3	8		2	951.023	1900.03	NaN	-2.6191	-0.0024908	0.79588	0.0007569	-1.8232	-0.0017339	951.024	197.23	0.093658	192.47	192.42	192.51	-4.7567	-0.028369	0.0021039	NaN	113.05	5	4	2	NaN	NaN	NaN	NaN	0		NaN	NaN	0	10655000
AAVEEGIVPGGGVAYISALK	20	Unmodified	_AAVEEGIVPGGGVAYISALK_			0	0	sp|A5CZ03|CH60_PELTS	sp|A5CZ03|CH60_PELTS	sp|A5CZ03|CH60_PELTS	MULTI-MATCH	KE4_1	10		2	951.023	1900.03	36926.2	-3.7429	-0.0035596	3.9823	0.0037873	0.23939	0.00022767	951.026	192.55	0.50328	200.52	200.26	200.76	7.9732	0.043755	0.0019148	NaN	102.98	35	18	3	NaN	NaN	NaN	NaN	0		NaN	NaN	0	4671700
AAVEEGIVPGGGVAYISALK	20	Unmodified	_AAVEEGIVPGGGVAYISALK_			0	0	sp|A5CZ03|CH60_PELTS	sp|A5CZ03|CH60_PELTS	sp|A5CZ03|CH60_PELTS	MULTI-MATCH	KE4_2	10		2	951.023	1900.03	37794.9	-1.5431	-0.0014675	1.5119	0.0014378	-0.031185	-2.9657e-05	951.525	192.76	0.57086	200.48	200.19	200.76	7.7203	0.00055695	-0.0027841	NaN	102.98	41	24	2	NaN	NaN	NaN	NaN	0		NaN	NaN	0	3388800
AAVEEGIVPGGGVAYISALK	20	Unmodified	_AAVEEGIVPGGGVAYISALK_			0	0	sp|A5CZ03|CH60_PELTS	sp|A5CZ03|CH60_PELTS	sp|A5CZ03|CH60_PELTS	MULTI-MATCH	KE4_3	10		2	951.023	1900.03	38523.9	-3.3284	-0.0031654	3.2461	0.0030871	-0.08234	-7.8307e-05	951.527	194.76	0.55186	200.53	200.21	200.76	5.7717	0.055229	0.00051443	NaN	102.98	50	25	3	NaN	NaN	NaN	NaN	0		NaN	NaN	0	3008600
AAVEEGIVPGGGVAYISALK	20	Unmodified	_AAVEEGIVPGGGVAYISALK_			0	0	sp|A5CZ03|CH60_PELTS	sp|A5CZ03|CH60_PELTS	sp|A5CZ03|CH60_PELTS	MULTI-MATCH	KF1_1	11		2	951.023	1900.03	36921.3	-3.0589	-0.002909	3.7093	0.0035277	0.65048	0.00061862	951.026	195.59	0.68619	200.56	200.22	200.9	4.961	0.07618	0.0013956	NaN	102.98	88	28	4	NaN	NaN	NaN	NaN	0		NaN	NaN	0	17011000
AAVEEGIVPGGGVAYISALK	20	Unmodified	_AAVEEGIVPGGGVAYISALK_			0	0	sp|A5CZ03|CH60_PELTS	sp|A5CZ03|CH60_PELTS	sp|A5CZ03|CH60_PELTS	MULTI-MATCH	KF1_2_140618150408	11		2	951.023	1900.03	36474.7	-2.8536	-0.0027138	2.9131	0.0027704	0.059488	5.6574e-05	951.527	199.23	0.60678	200.53	200.27	200.87	1.3028	0.048409	-0.00011897	NaN	102.98	84	33	3	NaN	NaN	NaN	NaN	0		NaN	NaN	0	10231000
AAVEEGIVPGGGVAYISALK	20	Unmodified	_AAVEEGIVPGGGVAYISALK_			0	0	sp|A5CZ03|CH60_PELTS	sp|A5CZ03|CH60_PELTS	sp|A5CZ03|CH60_PELTS	MULTI-MATCH	KF1_3	11		2	951.023	1900.03	37441.2	-3.6628	-0.0034834	3.7021	0.0035208	0.039261	3.7338e-05	951.527	195.14	0.84354	200.55	200.2	201.04	5.4142	0.071877	0.0013818	NaN	102.98	92	35	4	NaN	NaN	NaN	NaN	0		NaN	NaN	0	25069000
AAVEEGIVPGGGVAYISALK	20	Unmodified	_AAVEEGIVPGGGVAYISALK_			0	0	sp|A5CZ03|CH60_PELTS	sp|A5CZ03|CH60_PELTS	sp|A5CZ03|CH60_PELTS	MULTI-MATCH	KF2_1_140616133834	12		2	951.023	1900.03	36595.9	-4.1426	-0.0039397	4.0918	0.0038914	-0.050782	-4.8295e-05	951.026	194.29	0.70746	200.25	199.86	200.57	5.9649	-0.22883	0.002123	NaN	102.98	71	29	3	NaN	NaN	NaN	NaN	0		NaN	NaN	0	9985900
AAVEEGIVPGGGVAYISALK	20	Unmodified	_AAVEEGIVPGGGVAYISALK_			0	0	sp|A5CZ03|CH60_PELTS	sp|A5CZ03|CH60_PELTS	sp|A5CZ03|CH60_PELTS	MULTI-MATCH	KF2_2_140616183134	12		2	951.023	1900.03	37464	-3.1566	-0.003002	3.1508	0.0029965	-0.0057986	-5.5146e-06	951.527	197.16	0.6088	200.37	200.06	200.67	3.2083	-0.10905	0.00033319	NaN	102.98	57	23	3	NaN	NaN	NaN	NaN	0		NaN	NaN	0	9692200
AAVEEGIVPGGGVAYISALK	20	Unmodified	_AAVEEGIVPGGGVAYISALK_			0	0	sp|A5CZ03|CH60_PELTS	sp|A5CZ03|CH60_PELTS	sp|A5CZ03|CH60_PELTS	MULTI-MATCH	KF2_3	12		2	951.023	1900.03	37579.3	-2.7244	-0.002591	2.4952	0.002373	-0.22919	-0.00021797	951.526	199.53	0.67389	200.34	200	200.67	0.80304	-0.14181	-0.00091372	NaN	102.98	59	26	3	NaN	NaN	NaN	NaN	0		NaN	NaN	0	10196000
AAVPSGASTGIYEAVELR	18	Unmodified	_AAVPSGASTGIYEAVELR_			0	0	tr|B1BX95|B1BX95_CLOPF;sp|Q8XKU4|ENO_CLOPE;sp|Q0TQZ2|ENO_CLOP1;sp|Q0STE0|ENO_CLOPS	tr|B1BX95|B1BX95_CLOPF	tr|B1BX95|B1BX95_CLOPF	MULTI-MSMS	KE1_2	9	896.47	2	895.968	1789.92	37734.7	1.2526	0.0011223	0.33974	0.00030439	1.5923	0.0014267	895.968	178.13	0.52556	170.71	170.44	170.97	-7.421					30	20	2	0	0	0	0.0088625	1	64718	116.06	87.512	1	19289000
AAVPSGASTGIYEAVELR	18	Unmodified	_AAVPSGASTGIYEAVELR_			0	0	tr|B1BX95|B1BX95_CLOPF;sp|Q8XKU4|ENO_CLOPE;sp|Q0TQZ2|ENO_CLOP1;sp|Q0STE0|ENO_CLOPS	tr|B1BX95|B1BX95_CLOPF	tr|B1BX95|B1BX95_CLOPF	MULTI-MATCH	KC3_1	6		2	895.968	1789.92	38593.7	2.0765	0.0018605	1.3139	0.0011773	3.3904	0.0030377	896.471	175.84	0.18062	170.73	170.66	170.84	-5.1118	0.19403	0.0019313	NaN	116.06	9	6	2	NaN	NaN	NaN	NaN	0		NaN	NaN	0	8403000
AAVPSGASTGIYEAVELR	18	Unmodified	_AAVPSGASTGIYEAVELR_			0	0	tr|B1BX95|B1BX95_CLOPF;sp|Q8XKU4|ENO_CLOPE;sp|Q0TQZ2|ENO_CLOP1;sp|Q0STE0|ENO_CLOPS	tr|B1BX95|B1BX95_CLOPF	tr|B1BX95|B1BX95_CLOPF	MULTI-MATCH	KC3_2_140612165744	6		2	895.968	1789.92	38000.6	-1.4942	-0.0013388	2.0156	0.0018059	0.52139	0.00046715	895.969	177.04	0.71106	170.52	170.16	170.88	-6.5156	-0.0093885	0.0031886	NaN	116.06	39	28	2	NaN	NaN	NaN	NaN	0		NaN	NaN	0	6712600
AAVPSGASTGIYEAVELR	18	Unmodified	_AAVPSGASTGIYEAVELR_			0	0	tr|B1BX95|B1BX95_CLOPF;sp|Q8XKU4|ENO_CLOPE;sp|Q0TQZ2|ENO_CLOP1;sp|Q0STE0|ENO_CLOPS	tr|B1BX95|B1BX95_CLOPF	tr|B1BX95|B1BX95_CLOPF	MULTI-MATCH	KC3_3_140612215704	6		2	895.968	1789.92	38408.1	0.041721	3.738e-05	-0.041487	-3.7171e-05	0.00023387	2.0954e-07	895.968	180.23	0.73489	170.55	170.22	170.96	-9.6721	0.023479	-0.00049755	NaN	116.06	42	30	2	NaN	NaN	NaN	NaN	0		NaN	NaN	0	10178000
AAVPSGASTGIYEAVELR	18	Unmodified	_AAVPSGASTGIYEAVELR_			0	0	tr|B1BX95|B1BX95_CLOPF;sp|Q8XKU4|ENO_CLOPE;sp|Q0TQZ2|ENO_CLOP1;sp|Q0STE0|ENO_CLOPS	tr|B1BX95|B1BX95_CLOPF	tr|B1BX95|B1BX95_CLOPF	MULTI-MATCH	KD4_1	8		2	895.968	1789.92	38112.3	1.5814	0.0014169	-1.1871	-0.0010636	0.39434	0.00035332	896.468	176.35	0.47614	170.38	170.11	170.59	-5.9649	-0.14885	-0.0025503	NaN	116.06	43	24	2	NaN	NaN	NaN	NaN	0		NaN	NaN	0	2367100
AAVPSGASTGIYEAVELR	18	Unmodified	_AAVPSGASTGIYEAVELR_			0	0	tr|B1BX95|B1BX95_CLOPF;sp|Q8XKU4|ENO_CLOPE;sp|Q0TQZ2|ENO_CLOP1;sp|Q0STE0|ENO_CLOPS	tr|B1BX95|B1BX95_CLOPF	tr|B1BX95|B1BX95_CLOPF	MULTI-MATCH	KD4_3	8		2	895.968	1789.92	41554.3	-1.0413	-0.00093294	0.13727	0.00012299	-0.904	-0.00080995	896.468	176.26	0.30116	170.4	170.27	170.57	-5.8592	-0.13051	-0.00017724	NaN	116.06	17	12	2	NaN	NaN	NaN	NaN	0		NaN	NaN	0	18163000
AAVPSGASTGIYEAVELR	18	Unmodified	_AAVPSGASTGIYEAVELR_			0	0	tr|B1BX95|B1BX95_CLOPF;sp|Q8XKU4|ENO_CLOPE;sp|Q0TQZ2|ENO_CLOP1;sp|Q0STE0|ENO_CLOPS	tr|B1BX95|B1BX95_CLOPF	tr|B1BX95|B1BX95_CLOPF	MULTI-MATCH	KF2_3	12		2	895.968	1789.92	38878.2	-0.026898	-2.4099e-05	-1.0262	-0.00091942	-1.0531	-0.00094352	896.469	166.71	0.11288	170.42	170.36	170.47	3.71	-0.10831	-0.002262	NaN	116.06	10	6	2	NaN	NaN	NaN	NaN	0		NaN	NaN	0	5258100
ADIDYSWVEAHTTYGK	16	Unmodified	_ADIDYSWVEAHTTYGK_			0	0	tr|E1JMK0|E1JMK0_9LACO;tr|C2EHC7|C2EHC7_9LACO;sp|Q1WS96|RS3_LACS1	tr|E1JMK0|E1JMK0_9LACO	tr|E1JMK0|E1JMK0_9LACO	MULTI-MSMS	KD4_1	8	619.29	3	619.288	1854.84	45368.1	-1.1924	-0.00073846	1.4257	0.00088291	0.23325	0.00014445	619.289	168.74	0.9052	163.58	163.05	163.95	-5.1629					77	32	3	0	0	0	0.0033877	1	59651	120.77	107.93	1	5882800
ADIDYSWVEAHTTYGK	16	Unmodified	_ADIDYSWVEAHTTYGK_			0	0	tr|E1JMK0|E1JMK0_9LACO;tr|C2EHC7|C2EHC7_9LACO;sp|Q1WS96|RS3_LACS1	tr|E1JMK0|E1JMK0_9LACO	tr|E1JMK0|E1JMK0_9LACO	MULTI-MSMS	KD4_2	8	619.29	3	619.288	1854.84	45248.1	0.84317	0.00052217	-0.50417	-0.00031223	0.339	0.00020994	619.622	172.33	0.78712	164.51	164.11	164.9	-7.8182					84	31	4	0	0	0	0.0020179	2	63198	128.74	111.74	1	78420000
ADIDYSWVEAHTTYGK	16	Unmodified	_ADIDYSWVEAHTTYGK_			0	0	tr|E1JMK0|E1JMK0_9LACO;tr|C2EHC7|C2EHC7_9LACO;sp|Q1WS96|RS3_LACS1	tr|E1JMK0|E1JMK0_9LACO	tr|E1JMK0|E1JMK0_9LACO	MULTI-MSMS	KE1_2	9	619.62	3	619.288	1854.84	45755	0.21938	0.00013586	0.8309	0.00051457	1.0503	0.00065043	619.623	171.09	0.68021	164.17	163.77	164.45	-6.9197					81	25	4	0	0	0	0.0023576	1	62153	131.56	75.832	1	54122000
ADIDYSWVEAHTTYGK	16	Unmodified	_ADIDYSWVEAHTTYGK_			0	0	tr|E1JMK0|E1JMK0_9LACO;tr|C2EHC7|C2EHC7_9LACO;sp|Q1WS96|RS3_LACS1	tr|E1JMK0|E1JMK0_9LACO	tr|E1JMK0|E1JMK0_9LACO	MULTI-MSMS	KE1_3	9	619.29	3	619.288	1854.84	45212.8	0.90239	0.00055884	-1.4073	-0.00087155	-0.50495	-0.00031271	619.622	144.44	0.82132	157.73	157.31	158.13	13.283					78	31	4	0	0	0	0.01134	1	52964	105.53	90.406	1	76605000
ADIDYSWVEAHTTYGK	16	Unmodified	_ADIDYSWVEAHTTYGK_			0	0	tr|E1JMK0|E1JMK0_9LACO;tr|C2EHC7|C2EHC7_9LACO;sp|Q1WS96|RS3_LACS1	tr|E1JMK0|E1JMK0_9LACO	tr|E1JMK0|E1JMK0_9LACO	MULTI-MSMS	KE4_1	10	619.29	3	619.288	1854.84	44766.1	-1.774	-0.0010986	1.8812	0.001165	0.1072	6.639e-05	619.624	147.65	1.1259	157.83	157.38	158.51	10.179					120	34	5	0	0	0	0.00010994	2	53246	147.64	99.112	1	35593000
ADIDYSWVEAHTTYGK	16	Unmodified	_ADIDYSWVEAHTTYGK_			0	0	tr|E1JMK0|E1JMK0_9LACO;tr|C2EHC7|C2EHC7_9LACO;sp|Q1WS96|RS3_LACS1	tr|E1JMK0|E1JMK0_9LACO	tr|E1JMK0|E1JMK0_9LACO	MULTI-MSMS	KE4_1	10	928.93	2	928.428	1854.84	37404.3	-4.5541	-0.0042282	3.3319	0.0030934	-1.2222	-0.0011347	928.431	147.7	1.0773	157.87	157.39	158.47	10.179					42	32	2	0	0	0	0.0091497	1	53204	136.34	124.14	1	3711500
ADIDYSWVEAHTTYGK	16	Unmodified	_ADIDYSWVEAHTTYGK_			0	0	tr|E1JMK0|E1JMK0_9LACO;tr|C2EHC7|C2EHC7_9LACO;sp|Q1WS96|RS3_LACS1	tr|E1JMK0|E1JMK0_9LACO	tr|E1JMK0|E1JMK0_9LACO	MULTI-MSMS	KE4_2	10	619.62	3	619.288	1854.84	45137.8	-0.68628	-0.000425	0.74588	0.00046191	0.059603	3.6911e-05	619.623	145.84	1.076	157.98	157.41	158.48	12.131					114	35	4	0	0	0	1.5558e-10	2	53020	176.29	127.77	1	32363000
ADIDYSWVEAHTTYGK	16	Unmodified	_ADIDYSWVEAHTTYGK_			0	0	tr|E1JMK0|E1JMK0_9LACO;tr|C2EHC7|C2EHC7_9LACO;sp|Q1WS96|RS3_LACS1	tr|E1JMK0|E1JMK0_9LACO	tr|E1JMK0|E1JMK0_9LACO	MULTI-MSMS	KE4_2	10	928.43	2	928.428	1854.84	36948.3	-5.2025	-0.0048302	4.0406	0.0037514	-1.1619	-0.0010787	928.431	145.94	0.99791	158.07	157.63	158.63	12.131					42	32	2	0	0	0	0.0095687	1	52991	135.55	120.28	1	3291800
ADIDYSWVEAHTTYGK	16	Unmodified	_ADIDYSWVEAHTTYGK_			0	0	tr|E1JMK0|E1JMK0_9LACO;tr|C2EHC7|C2EHC7_9LACO;sp|Q1WS96|RS3_LACS1	tr|E1JMK0|E1JMK0_9LACO	tr|E1JMK0|E1JMK0_9LACO	MULTI-MSMS	KE4_3	10	619.62	3	619.288	1854.84	45205.9	1.0841	0.00067135	-1.0039	-0.00062168	0.080201	4.9667e-05	619.622	147.36	1.0773	158.04	157.54	158.62	10.684					137	37	5	0	0	0	2.0167e-08	2	53644	164.41	121.16	1	24924000
ADIDYSWVEAHTTYGK	16	Unmodified	_ADIDYSWVEAHTTYGK_			0	0	tr|E1JMK0|E1JMK0_9LACO;tr|C2EHC7|C2EHC7_9LACO;sp|Q1WS96|RS3_LACS1	tr|E1JMK0|E1JMK0_9LACO	tr|E1JMK0|E1JMK0_9LACO	MULTI-MSMS	KE4_3	10	928.43	2	928.428	1854.84	37570	-1.3967	-0.0012968	0.7865	0.00073021	-0.61022	-0.00056655	928.429	147.39	0.62312	158.07	157.81	158.44	10.684					31	21	2	0	0	0	0.01103	1	53585	130.29	106.9	1	2763700
ADIDYSWVEAHTTYGK	16	Unmodified	_ADIDYSWVEAHTTYGK_			0	0	tr|E1JMK0|E1JMK0_9LACO;tr|C2EHC7|C2EHC7_9LACO;sp|Q1WS96|RS3_LACS1	tr|E1JMK0|E1JMK0_9LACO	tr|E1JMK0|E1JMK0_9LACO	MULTI-MSMS	KF1_1	11	619.29	3	619.288	1854.84	44952	0.87116	0.0005395	-0.83827	-0.00051913	0.032893	2.0371e-05	619.287	147.2	1.0792	157.97	157.51	158.59	10.775					114	34	4	0	0	0	0.00049451	2	53229	140.96	94.162	1	44864000
ADIDYSWVEAHTTYGK	16	Unmodified	_ADIDYSWVEAHTTYGK_			0	0	tr|E1JMK0|E1JMK0_9LACO;tr|C2EHC7|C2EHC7_9LACO;sp|Q1WS96|RS3_LACS1	tr|E1JMK0|E1JMK0_9LACO	tr|E1JMK0|E1JMK0_9LACO	MULTI-MSMS	KF1_2_140618150408	11	619.29	3	619.288	1854.84	45187.8	0.27749	0.00017185	-0.2509	-0.00015538	0.026591	1.6467e-05	619.288	152.81	1.0989	157.82	157.37	158.47	5.0119					110	36	4	0	0	0	0.0016113	2	54859	137.27	97.525	1	57771000
ADIDYSWVEAHTTYGK	16	Unmodified	_ADIDYSWVEAHTTYGK_			0	0	tr|E1JMK0|E1JMK0_9LACO;tr|C2EHC7|C2EHC7_9LACO;sp|Q1WS96|RS3_LACS1	tr|E1JMK0|E1JMK0_9LACO	tr|E1JMK0|E1JMK0_9LACO	MULTI-MSMS	KF1_3	11	928.43	2	928.428	1854.84	36379.9	-1.4845	-0.0013783	0.61318	0.00056929	-0.87136	-0.00080899	928.428	147.28	1.313	157.81	157.19	158.5	10.527					64	46	3	0	0	0	0.00064561	1	53738	151.11	136.34	1	12374000
ADIDYSWVEAHTTYGK	16	Unmodified	_ADIDYSWVEAHTTYGK_			0	0	tr|E1JMK0|E1JMK0_9LACO;tr|C2EHC7|C2EHC7_9LACO;sp|Q1WS96|RS3_LACS1	tr|E1JMK0|E1JMK0_9LACO	tr|E1JMK0|E1JMK0_9LACO	MULTI-MSMS	KF1_3	11	619.62	3	619.288	1854.84	45135.3	-1.0364	-0.0006418	0.53252	0.00032979	-0.50383	-0.00031202	619.288	147.21	0.92325	157.73	157.34	158.26	10.527					109	32	4	0	0	0	0.0023438	2	53790	124.15	85.478	1	69140000
ADIDYSWVEAHTTYGK	16	Unmodified	_ADIDYSWVEAHTTYGK_			0	0	tr|E1JMK0|E1JMK0_9LACO;tr|C2EHC7|C2EHC7_9LACO;sp|Q1WS96|RS3_LACS1	tr|E1JMK0|E1JMK0_9LACO	tr|E1JMK0|E1JMK0_9LACO	MULTI-MSMS	KF2_1_140616133834	12	619.62	3	619.288	1854.84	45001.8	-3.167	-0.0019613	2.7012	0.0016728	-0.46578	-0.00028846	619.29	148.94	1.1859	157.71	157.12	158.3	8.7719					109	37	4	0	0	0	0.00011794	2	53184	149	122.71	1	23018000
ADIDYSWVEAHTTYGK	16	Unmodified	_ADIDYSWVEAHTTYGK_			0	0	tr|E1JMK0|E1JMK0_9LACO;tr|C2EHC7|C2EHC7_9LACO;sp|Q1WS96|RS3_LACS1	tr|E1JMK0|E1JMK0_9LACO	tr|E1JMK0|E1JMK0_9LACO	MULTI-MSMS	KF2_2_140616183134	12	619.29	3	619.288	1854.84	45079.5	-2.6673	-0.0016518	2.7569	0.0017073	0.089582	5.5477e-05	619.29	150.11	1.2943	158.73	158.05	159.34	8.6212					137	49	4	0	0	0	0.00031047	2	54342	141.57	121.89	1	29088000
ADIDYSWVEAHTTYGK	16	Unmodified	_ADIDYSWVEAHTTYGK_			0	0	tr|E1JMK0|E1JMK0_9LACO;tr|C2EHC7|C2EHC7_9LACO;sp|Q1WS96|RS3_LACS1	tr|E1JMK0|E1JMK0_9LACO	tr|E1JMK0|E1JMK0_9LACO	MULTI-MATCH	KA5_2_plus_7ul_Loemi	2		3	619.288	1854.84	46979.9	2.5497	0.001579	-1.8587	-0.0011511	0.69091	0.00042787	619.287	168.47	0.075714	163.61	163.58	163.65	-4.8617	-0.21507	-0.0039942	NaN	131.56	4	2	2	NaN	NaN	NaN	NaN	0		NaN	NaN	0	5970500
ADIDYSWVEAHTTYGK	16	Unmodified	_ADIDYSWVEAHTTYGK_			0	0	tr|E1JMK0|E1JMK0_9LACO;tr|C2EHC7|C2EHC7_9LACO;sp|Q1WS96|RS3_LACS1	tr|E1JMK0|E1JMK0_9LACO	tr|E1JMK0|E1JMK0_9LACO	MULTI-MATCH	KB1_2	3		3	619.288	1854.84	46232.3	-0.10342	-6.4048e-05	0.79993	0.00049539	0.69651	0.00043134	619.289	166.14	0.56772	164.63	164.36	164.92	-1.5061	-0.16651	0.00079973	NaN	128.74	53	26	3	NaN	NaN	NaN	NaN	0		NaN	NaN	0	9669700
ADIDYSWVEAHTTYGK	16	Unmodified	_ADIDYSWVEAHTTYGK_			0	0	tr|E1JMK0|E1JMK0_9LACO;tr|C2EHC7|C2EHC7_9LACO;sp|Q1WS96|RS3_LACS1	tr|E1JMK0|E1JMK0_9LACO	tr|E1JMK0|E1JMK0_9LACO	MULTI-MATCH	KB1_3	3		3	619.288	1854.84	46009.6	-0.69867	-0.00043268	1.046	0.00064776	0.34731	0.00021508	619.289	164.16	0.52484	163.71	163.46	163.98	-0.45297	-0.11616	0.0014023	NaN	131.56	52	20	3	NaN	NaN	NaN	NaN	0		NaN	NaN	0	8820200
ADIDYSWVEAHTTYGK	16	Unmodified	_ADIDYSWVEAHTTYGK_			0	0	tr|E1JMK0|E1JMK0_9LACO;tr|C2EHC7|C2EHC7_9LACO;sp|Q1WS96|RS3_LACS1	tr|E1JMK0|E1JMK0_9LACO	tr|E1JMK0|E1JMK0_9LACO	MULTI-MATCH	KB2_1	4		3	619.288	1854.84	47672.8	0.42403	0.0002626	-0.25176	-0.00015591	0.17227	0.00010669	619.288	163.6	0.39746	163.65	163.45	163.84	0.05072	-0.1777	-0.0010087	NaN	131.56	27	12	3	NaN	NaN	NaN	NaN	0		NaN	NaN	0	10061000
ADIDYSWVEAHTTYGK	16	Unmodified	_ADIDYSWVEAHTTYGK_			0	0	tr|E1JMK0|E1JMK0_9LACO;tr|C2EHC7|C2EHC7_9LACO;sp|Q1WS96|RS3_LACS1	tr|E1JMK0|E1JMK0_9LACO	tr|E1JMK0|E1JMK0_9LACO	MULTI-MATCH	KB2_2	4		3	619.288	1854.84	45872.1	2.8402	0.0017589	-1.3563	-0.00083995	1.4839	0.00091895	619.289	164.16	0.62341	164.07	163.71	164.33	-0.097839	0.238	-0.0030608	NaN	131.56	43	21	3	NaN	NaN	NaN	NaN	0		NaN	NaN	0	17878000
ADIDYSWVEAHTTYGK	16	Unmodified	_ADIDYSWVEAHTTYGK_			0	0	tr|E1JMK0|E1JMK0_9LACO;tr|C2EHC7|C2EHC7_9LACO;sp|Q1WS96|RS3_LACS1	tr|E1JMK0|E1JMK0_9LACO	tr|E1JMK0|E1JMK0_9LACO	MULTI-MATCH	KB2_3	4		3	619.288	1854.84	41109.5	0.75254	0.00046604	-0.045559	-2.8214e-05	0.70698	0.00043782	619.288	170.21	0.27654	165.09	164.91	165.19	-5.1127	0.29558	-0.00077108	NaN	128.74	16	12	2	NaN	NaN	NaN	NaN	0		NaN	NaN	0	13546000
ADIDYSWVEAHTTYGK	16	Unmodified	_ADIDYSWVEAHTTYGK_			0	0	tr|E1JMK0|E1JMK0_9LACO;tr|C2EHC7|C2EHC7_9LACO;sp|Q1WS96|RS3_LACS1	tr|E1JMK0|E1JMK0_9LACO	tr|E1JMK0|E1JMK0_9LACO	MULTI-MATCH	KC1_2_140612045551	5		3	619.288	1854.84	47624.8	-0.9685	-0.00059978	1.0043	0.00062195	0.035797	2.2169e-05	619.623	176.28	0.49048	164.95	164.69	165.18	-11.328	0.1527	0.0011794	NaN	128.74	33	16	3	NaN	NaN	NaN	NaN	0		NaN	NaN	0	2923800
ADIDYSWVEAHTTYGK	16	Unmodified	_ADIDYSWVEAHTTYGK_			0	0	tr|E1JMK0|E1JMK0_9LACO;tr|C2EHC7|C2EHC7_9LACO;sp|Q1WS96|RS3_LACS1	tr|E1JMK0|E1JMK0_9LACO	tr|E1JMK0|E1JMK0_9LACO	MULTI-MATCH	KC1_3_140612100034	5		3	619.288	1854.84	46285.4	-1.2371	-0.00076615	1.1668	0.00072258	-0.070354	-4.357e-05	619.289	171.34	0.53676	163.98	163.66	164.2	-7.3658	0.14808	0.0016268	NaN	131.56	41	20	3	NaN	NaN	NaN	NaN	0		NaN	NaN	0	2609000
ADIDYSWVEAHTTYGK	16	Unmodified	_ADIDYSWVEAHTTYGK_			0	0	tr|E1JMK0|E1JMK0_9LACO;tr|C2EHC7|C2EHC7_9LACO;sp|Q1WS96|RS3_LACS1	tr|E1JMK0|E1JMK0_9LACO	tr|E1JMK0|E1JMK0_9LACO	MULTI-MATCH	KD1_3	7		3	619.288	1854.84	50350.2	1.8664	0.0011558	-1.3488	-0.00083529	0.51758	0.00032053	619.288	165.75	0.11087	163.65	163.57	163.68	-2.1055	-0.18089	-0.0030468	NaN	131.56	5	3	2	NaN	NaN	NaN	NaN	0		NaN	NaN	0	5960500
ADIDYSWVEAHTTYGK	16	Unmodified	_ADIDYSWVEAHTTYGK_			0	0	tr|E1JMK0|E1JMK0_9LACO;tr|C2EHC7|C2EHC7_9LACO;sp|Q1WS96|RS3_LACS1	tr|E1JMK0|E1JMK0_9LACO	tr|E1JMK0|E1JMK0_9LACO	MULTI-MATCH	KD4_3	8		3	619.288	1854.84	45465.6	-0.84061	-0.00052058	0.91555	0.00056699	0.074938	4.6408e-05	619.623	170.86	0.60672	164.8	164.46	165.06	-6.0596	0.0027985	0.0010145	NaN	128.74	64	26	3	NaN	NaN	NaN	NaN	0		NaN	NaN	0	46658000
ADIDYSWVEAHTTYGK	16	Unmodified	_ADIDYSWVEAHTTYGK_			0	0	tr|E1JMK0|E1JMK0_9LACO;tr|C2EHC7|C2EHC7_9LACO;sp|Q1WS96|RS3_LACS1	tr|E1JMK0|E1JMK0_9LACO	tr|E1JMK0|E1JMK0_9LACO	MULTI-MATCH	KE1_1	9		3	619.288	1854.84	45086.9	0.12691	7.8593e-05	-0.36259	-0.00022455	-0.23568	-0.00014595	619.622	171.44	0.71648	164.04	163.64	164.36	-7.3978	0.2146	-0.0012146	NaN	131.56	69	21	4	NaN	NaN	NaN	NaN	0		NaN	NaN	0	31924000
ADIDYSWVEAHTTYGK	16	Unmodified	_ADIDYSWVEAHTTYGK_			0	0	tr|E1JMK0|E1JMK0_9LACO;tr|C2EHC7|C2EHC7_9LACO;sp|Q1WS96|RS3_LACS1	tr|E1JMK0|E1JMK0_9LACO	tr|E1JMK0|E1JMK0_9LACO	MULTI-MATCH	KF1_2_140618150408	11		2	928.428	1854.84	36077.7	-0.11068	-0.00010275	-0.95801	-0.00088944	-1.0687	-0.0009922	928.427	152.8	0.44716	157.81	157.58	158.03	5.0119	-0.11615	-0.0046064	NaN	151.11	20	14	2	NaN	NaN	NaN	NaN	0		NaN	NaN	0	7349600
ADIDYSWVEAHTTYGK	16	Unmodified	_ADIDYSWVEAHTTYGK_			0	0	tr|E1JMK0|E1JMK0_9LACO;tr|C2EHC7|C2EHC7_9LACO;sp|Q1WS96|RS3_LACS1	tr|E1JMK0|E1JMK0_9LACO	tr|E1JMK0|E1JMK0_9LACO	MULTI-MATCH	KF2_3	12		3	619.288	1854.84	45622.2	-0.67948	-0.00042079	0.74699	0.0004626	0.067513	4.181e-05	619.623	151.64	1.4274	158.85	158.22	159.65	7.2185	0.060501	-0.0018707	NaN	141.57	154	50	4	NaN	NaN	NaN	NaN	0		NaN	NaN	0	17779000
ADIIFHAAGGAGDGLFQEAK	20	Unmodified	_ADIIFHAAGGAGDGLFQEAK_			0	0	tr|E3R6M4|E3R6M4_9LACO	tr|E3R6M4|E3R6M4_9LACO	tr|E3R6M4|E3R6M4_9LACO	MULTI-MSMS	KD1_1_140611215026	7	663.33	3	663.334	1986.98	44615.2	0.058463	3.8781e-05	-0.36181	-0.00024	-0.30334	-0.00020122	663.334	178.86	0.72437	167.08	166.76	167.48	-11.778					45	31	2	0	0	0	0.0012689	1	63547	124.82	109.31	1	8378400
ADIIFHAAGGAGDGLFQEAK	20	Unmodified	_ADIIFHAAGGAGDGLFQEAK_			0	0	tr|E3R6M4|E3R6M4_9LACO	tr|E3R6M4|E3R6M4_9LACO	tr|E3R6M4|E3R6M4_9LACO	MULTI-MSMS	KD1_2	7	663.67	3	663.334	1986.98	43748.9	1.4795	0.00098138	-2.6881	-0.0017831	-1.2086	-0.00080172	663.333	167.84	0.76881	168.5	168.14	168.91	0.65251					64	25	4	0	0	0	5.8855e-35	1	60854	184.62	149.14	1	21303000
ADIIFHAAGGAGDGLFQEAK	20	Unmodified	_ADIIFHAAGGAGDGLFQEAK_			0	0	tr|E3R6M4|E3R6M4_9LACO	tr|E3R6M4|E3R6M4_9LACO	tr|E3R6M4|E3R6M4_9LACO	MULTI-MSMS	KD1_3	7	663.67	3	663.334	1986.98	43636.4	-0.00097325	-6.4559e-07	-0.11328	-7.5139e-05	-0.11425	-7.5785e-05	663.668	170.93	0.98479	168.33	167.93	168.92	-2.6068					75	34	4	0	0	0	3.4481e-12	2	62442	147.08	130.67	1	16030000
ADIIFHAAGGAGDGLFQEAK	20	Unmodified	_ADIIFHAAGGAGDGLFQEAK_			0	0	tr|E3R6M4|E3R6M4_9LACO	tr|E3R6M4|E3R6M4_9LACO	tr|E3R6M4|E3R6M4_9LACO	MULTI-MATCH	KA5_1	2		3	663.334	1986.98	43928.2	-0.39333	-0.00026091	-2.0115	-0.0013343	-2.4048	-0.0015952	663.666	170.68	0.13208	168.92	168.85	168.98	-1.7544	0.3424	-0.0012223	NaN	184.62	5	3	2	NaN	NaN	NaN	NaN	0		NaN	NaN	0	11993000
ADLEMQIESLKEELAYLK	18	Oxidation (M)	_ADLEM(ox)QIESLKEELAYLK_	ADLEM(1)QIESLKEELAYLK	ADLEM(104.45)QIESLKEELAYLK	1	1	CON__P02533	CON__P02533	CON__P02533	MULTI-MSMS	KB1_2	3	714.03	3	713.701	2138.08	42792.7	2.7104	0.0019344	-3.2165	-0.0022957	-0.50618	-0.00036126	713.699	239.35	0.43752	238.34	238.06	238.5	-1.0048					28	12	3	0	0	0	0.024919	1	85709	104.45	86.518	1	5575500
ADLEMQIESLKEELAYLK	18	Oxidation (M)	_ADLEM(ox)QIESLKEELAYLK_	ADLEM(1)QIESLKEELAYLK	ADLEM(104.45)QIESLKEELAYLK	1	1	CON__P02533	CON__P02533	CON__P02533	MULTI-MSMS	KB1_3	3	714.04	3	713.701	2138.08	44319.6	-0.072191	-5.1523e-05	1.2527	0.00089405	1.1805	0.00084252	714.036	237.61	0.80368	237.56	237.32	238.13	-0.05191					57	29	4	0	0	0	0.024919	1	85047	104.45	86.693	1	5752800
ADLEMQIESLKEELAYLK	18	Oxidation (M)	_ADLEM(ox)QIESLKEELAYLK_	ADLEM(1)QIESLKEELAYLK	ADLEM(105.5)QIESLKEELAYLK	1	1	CON__P02533	CON__P02533	CON__P02533	MULTI-MSMS	KC1_1	5	714.04	3	713.701	2138.08	41277.3	-1.4543	-0.001038	2.011	0.0014352	0.55663	0.00039727	714.037	237.73	0.49432	238.09	237.84	238.33	0.35054					31	13	3	0	0	0	0.024559	1	85516	105.5	83.729	1	7918800
ADLEMQIESLKEELAYLK	18	Oxidation (M)	_ADLEM(ox)QIESLKEELAYLK_			1	1	CON__P02533	CON__P02533	CON__P02533	MULTI-MATCH	KA4_3	1		3	713.701	2138.08	40759.1	6.3374	0.004523	-4.6781	-0.0033388	1.6592	0.0011842	714.032	240.37	0.56064	238.47	238.14	238.7	-1.9045	0.026382	-0.0035115	NaN	104.45	27	15	2	NaN	NaN	NaN	NaN	0		NaN	NaN	0	3224800
ADLEMQIESLKEELAYLK	18	Oxidation (M)	_ADLEM(ox)QIESLKEELAYLK_			1	1	CON__P02533	CON__P02533	CON__P02533	MULTI-MATCH	KA5_1	2		3	713.701	2138.08	40759	3.6	0.0025693	-4.523	-0.003228	-0.92297	-0.00065873	713.699	239.58	0.49466	238.42	238.22	238.71	-1.1529	-0.018692	-0.0031793	NaN	104.45	28	13	3	NaN	NaN	NaN	NaN	0		NaN	NaN	0	3882200
ADLEMQIESLKEELAYLK	18	Oxidation (M)	_ADLEM(ox)QIESLKEELAYLK_			1	1	CON__P02533	CON__P02533	CON__P02533	MULTI-MATCH	KA5_1	2		3	713.701	2138.08	40869.3	4.3313	0.0030912	-0.25298	-0.00018055	4.0783	0.0029107	713.702	238.97	0.7417	237.82	237.34	238.08	-1.153	-0.042526	-0.0019325	NaN	105.5	34	20	2	NaN	NaN	NaN	NaN	0		NaN	NaN	0	5504400
ADLEMQIESLKEELAYLK	18	Oxidation (M)	_ADLEM(ox)QIESLKEELAYLK_			1	1	CON__P02533	CON__P02533	CON__P02533	MULTI-MATCH	KA5_2_plus_7ul_Loemi	2		3	713.701	2138.08	44085.6	2.3775	0.0016968	-2.4893	-0.0017766	-0.11179	-7.9784e-05	714.033	241.31	0.38911	238.26	238.06	238.45	-3.0574	-0.18532	0.001175	NaN	104.45	18	10	2	NaN	NaN	NaN	NaN	0		NaN	NaN	0	3538100
ADLEMQIESLKEELAYLK	18	Oxidation (M)	_ADLEM(ox)QIESLKEELAYLK_			1	1	CON__P02533	CON__P02533	CON__P02533	MULTI-MATCH	KA5_2_plus_7ul_Loemi	2		3	713.701	2138.08	43468.9	2.1079	0.0015044	0.6323	0.00045127	2.7402	0.0019557	714.035	240.84	0.53172	237.88	237.63	238.16	-2.9572	0.0168	-3.7036e-05	NaN	105.5	33	14	3	NaN	NaN	NaN	NaN	0		NaN	NaN	0	5108600
ADLEMQIESLKEELAYLK	18	Oxidation (M)	_ADLEM(ox)QIESLKEELAYLK_			1	1	CON__P02533	CON__P02533	CON__P02533	MULTI-MATCH	KA5_3	2		3	713.701	2138.08	46933.7	5.6291	0.0040175	-5.6152	-0.0040076	0.013913	9.9296e-06	713.698	239.82	0.35095	238.07	237.89	238.25	-1.7522	0.20667	-0.013414	NaN	105.5	17	9	3	NaN	NaN	NaN	NaN	0		NaN	NaN	0	2011400
ADLEMQIESLKEELAYLK	18	Oxidation (M)	_ADLEM(ox)QIESLKEELAYLK_			1	1	CON__P02533	CON__P02533	CON__P02533	MULTI-MATCH	KB1_2	3		3	713.701	2138.08	41343.6	3.0318	0.0021638	-1.677	-0.0011969	1.3548	0.00096691	713.701	238.85	0.50093	237.84	237.6	238.1	-1.0047	-0.02272	-0.0049816	NaN	105.5	40	14	4	NaN	NaN	NaN	NaN	0		NaN	NaN	0	6090700
ADLEMQIESLKEELAYLK	18	Oxidation (M)	_ADLEM(ox)QIESLKEELAYLK_			1	1	CON__P02533	CON__P02533	CON__P02533	MULTI-MATCH	KB2_2	4		3	713.701	2138.08	40783.6	4.1291	0.0029469	-3.6916	-0.0026347	0.43745	0.00031221	714.032	239.69	0.48917	238.29	238.09	238.58	-1.4007	-0.14757	-0.0013994	NaN	104.45	33	13	4	NaN	NaN	NaN	NaN	0		NaN	NaN	0	5647000
ADLEMQIESLKEELAYLK	18	Oxidation (M)	_ADLEM(ox)QIESLKEELAYLK_			1	1	CON__P02533	CON__P02533	CON__P02533	MULTI-MATCH	KB2_3	4		3	713.701	2138.08	42642.8	2.4951	0.0017808	-0.90728	-0.00064753	1.5878	0.0011332	713.7	241.58	0.41936	238.57	238.36	238.78	-3.0076	0.1339	0.0045622	NaN	104.45	18	11	2	NaN	NaN	NaN	NaN	0		NaN	NaN	0	3318100
ADLEMQIESLKEELAYLK	18	Oxidation (M)	_ADLEM(ox)QIESLKEELAYLK_			1	1	CON__P02533	CON__P02533	CON__P02533	MULTI-MATCH	KC1_2_140612045551	5		3	713.701	2138.08	43248.7	2.9108	0.0020774	-3.106	-0.0022168	-0.19522	-0.00013933	713.699	243.94	0.26495	238.53	238.39	238.65	-5.4137	0.089249	-0.00014555	NaN	104.45	31	18	2	NaN	NaN	NaN	NaN	0		NaN	NaN	0	2101100
ADLEMQIESLKEELAYLK	18	Oxidation (M)	_ADLEM(ox)QIESLKEELAYLK_			1	1	CON__P02533	CON__P02533	CON__P02533	MULTI-MATCH	KD4_2	8		3	713.701	2138.08	40841.9	4.1055	0.0029301	-2.4333	-0.0017366	1.6722	0.0011934	714.033	244.36	0.45345	238.5	238.24	238.69	-5.8633	0.057861	0.0012949	NaN	104.45	22	12	2	NaN	NaN	NaN	NaN	0		NaN	NaN	0	4898400
ADLEMQIESLKEELAYLK	18	Oxidation (M)	_ADLEM(ox)QIESLKEELAYLK_			1	1	CON__P02533	CON__P02533	CON__P02533	MULTI-MATCH	KD4_3	8		3	713.701	2138.08	42121.1	5.3544	0.0038215	-3.4487	-0.0024614	1.9057	0.0013601	713.699	242.67	0.41916	238.72	238.47	238.89	-3.9543	0.27882	-0.0008793	NaN	104.45	22	11	3	NaN	NaN	NaN	NaN	0		NaN	NaN	0	4381800
ADLEMQIESLKEELAYLK	18	Oxidation (M)	_ADLEM(ox)QIESLKEELAYLK_			1	1	CON__P02533	CON__P02533	CON__P02533	MULTI-MATCH	KE1_2	9		3	713.701	2138.08	41662.8	-2.2988	-0.0016406	2.1506	0.0015349	-0.14821	-0.00010578	713.704	243.82	0.24451	238.31	238.19	238.43	-5.5163	-0.13516	0.011109	NaN	104.45	10	6	2	NaN	NaN	NaN	NaN	0		NaN	NaN	0	2096200
ADLEMQIESLKEELAYLK	18	Oxidation (M)	_ADLEM(ox)QIESLKEELAYLK_			1	1	CON__P02533	CON__P02533	CON__P02533	MULTI-MATCH	KE1_2	9		3	713.701	2138.08	44066.3	-2.0771	-0.0014824	3.1665	0.0022599	1.0894	0.00077747	714.038	243.31	0.31461	237.79	237.63	237.94	-5.5163	-0.070435	0.0053889	NaN	105.5	9	8	2	NaN	NaN	NaN	NaN	0		NaN	NaN	0	3295100
ADLEMQIESLKEELAYLKK	19	Unmodified	_ADLEMQIESLKEELAYLKK_			0	2	CON__P02533	CON__P02533	CON__P02533	MULTI-MSMS	KA4_1	1	563.8	4	563.553	2250.18	46004.9	0.20896	0.00011776	1.5025	0.00084673	1.7115	0.0009645	563.804	215.76	0.88437	215.76	215.42	216.31	0					94	24	5	0	0	0	0.00019957	1	76272	149.95	131.64	1	17115000
ADLEMQIESLKEELAYLKK	19	Unmodified	_ADLEMQIESLKEELAYLKK_			0	2	CON__P02533	CON__P02533	CON__P02533	MULTI-MSMS	KA4_2	1	563.8	4	563.553	2250.18	47059.1	4.1207	0.0023222	-2.6928	-0.0015175	1.4279	0.00080469	563.802	217.53	0.94466	215.87	215.41	216.35	-1.6535					101	26	5	0	0	0	0.00021053	2	77807	151.95	133.63	1	14762000
ADLEMQIESLKEELAYLKK	19	Unmodified	_ADLEMQIESLKEELAYLKK_			0	2	CON__P02533	CON__P02533	CON__P02533	MULTI-MSMS	KA4_3	1	563.8	4	563.553	2250.18	46616.6	2.8965	0.0016323	-1.4909	-0.00084018	1.4056	0.00079214	563.803	219.25	0.80412	216.34	215.99	216.8	-2.9069					88	22	5	0	0	0	0.012188	2	78473	121.44	99.196	1	18173000
ADLEMQIESLKEELAYLKK	19	Unmodified	_ADLEMQIESLKEELAYLKK_			0	2	CON__P02533	CON__P02533	CON__P02533	MULTI-MSMS	KA5_1	2	564.06	4	563.553	2250.18	46928.1	1.8861	0.0010629	-0.71223	-0.00040138	1.1739	0.00066154	563.803	217.27	0.70935	216.12	215.75	216.46	-1.153					79	19	5	0	0	0	0.0091044	1	76903	124.08	106.73	1	19953000
ADLEMQIESLKEELAYLKK	19	Unmodified	_ADLEMQIESLKEELAYLKK_			0	2	CON__P02533	CON__P02533	CON__P02533	MULTI-MSMS	KA5_2_plus_7ul_Loemi	2	563.8	4	563.553	2250.18	47061.9	1.1239	0.00063338	-0.5596	-0.00031536	0.56431	0.00031802	563.803	218.82	0.56737	215.66	215.38	215.95	-3.1577					59	15	5	0	0	0	0.026277	1	77373	106.75	96.799	1	7857600
ADLEMQIESLKEELAYLKK	19	Unmodified	_ADLEMQIESLKEELAYLKK_			0	2	CON__P02533	CON__P02533	CON__P02533	MULTI-MSMS	KA5_3	2	563.8	4	563.553	2250.18	46180.9	1.1177	0.00062986	-0.49374	-0.00027825	0.62392	0.00035161	563.803	218.59	0.73474	216.23	215.86	216.6	-2.3536					73	20	5	0	0	0	0.009766	1	77994	123.55	106.2	1	10889000
ADLEMQIESLKEELAYLKK	19	Unmodified	_ADLEMQIESLKEELAYLKK_			0	2	CON__P02533	CON__P02533	CON__P02533	MULTI-MSMS	KB1_1_140605192717	3	563.55	4	563.553	2250.18	47693.9	-0.016734	-9.4307e-06	-0.11876	-6.6929e-05	-0.1355	-7.636e-05	563.804	216.76	0.59688	216.11	215.82	216.42	-0.65184					109	33	4	0	0	0	0.0047757	1	76532	128.38	107.43	1	15631000
ADLEMQIESLKEELAYLKK	19	Unmodified	_ADLEMQIESLKEELAYLKK_			0	2	CON__P02533	CON__P02533	CON__P02533	MULTI-MSMS	KB1_2	3	563.8	4	563.553	2250.18	46869.7	1.5526	0.00087495	-1.3394	-0.00075482	0.21316	0.00012013	563.803	217.53	0.77252	216.02	215.61	216.39	-1.506					79	21	5	0	0	0	0.0030511	2	77668	132.79	116.07	1	19052000
ADLEMQIESLKEELAYLKK	19	Unmodified	_ADLEMQIESLKEELAYLKK_			0	2	CON__P02533	CON__P02533	CON__P02533	MULTI-MSMS	KB1_3	3	564.05	4	563.553	2250.18	47464.8	2.4283	0.0013685	-2.15	-0.0012117	0.27821	0.00015679	563.802	216.38	0.53444	215.82	215.55	216.09	-0.55315					69	22	4	0	0	0	0.0030511	1	77305	132.79	115.44	1	15934000
ADLEMQIESLKEELAYLKK	19	Unmodified	_ADLEMQIESLKEELAYLKK_			0	2	CON__P02533	CON__P02533	CON__P02533	MULTI-MSMS	KB2_1	4	563.55	4	563.553	2250.18	47619.8	3.599	0.0020282	-3.0035	-0.0016927	0.59542	0.00033555	563.551	215.44	0.70885	215.59	215.23	215.94	0.15096					63	19	4	0	0	0	0.0030835	1	77083	132.62	107.21	1	6196000
ADLEMQIESLKEELAYLKK	19	Unmodified	_ADLEMQIESLKEELAYLKK_			0	2	CON__P02533	CON__P02533	CON__P02533	MULTI-MSMS	KB2_2	4	563.8	4	563.553	2250.18	46235.5	2.2494	0.0012676	-1.7374	-0.0009791	0.51199	0.00028853	563.802	217.07	0.73456	215.87	215.52	216.26	-1.2001					65	20	4	0	0	0	0.0061739	1	79109	126.4	109.05	1	6477000
ADLEMQIESLKEELAYLKK	19	Unmodified	_ADLEMQIESLKEELAYLKK_			0	2	CON__P02533	CON__P02533	CON__P02533	MULTI-MSMS	KC1_1	5	563.8	4	563.553	2250.18	46429.6	-0.28399	-0.00016004	1.2007	0.00067665	0.9167	0.00051661	563.804	216.6	0.70639	215.75	215.36	216.07	-0.85248					79	19	5	0	0	0	0.00021152	1	77748	146.81	120.46	1	9637000
ADLEMQIESLKEELAYLKK	19	Unmodified	_ADLEMQIESLKEELAYLKK_			0	2	CON__P02533	CON__P02533	CON__P02533	MULTI-MATCH	KB2_3	4		4	563.553	2250.18	47374.6	3.5218	0.0019847	-2.2041	-0.0012421	1.3177	0.00074259	563.802	220.12	0.62929	216.01	215.68	216.31	-4.1102	0.023084	-0.0012968	NaN	151.95	45	17	3	NaN	NaN	NaN	NaN	0		NaN	NaN	0	4348500
ADLEMQIESLKEELAYLKK	19	Unmodified	_ADLEMQIESLKEELAYLKK_			0	2	CON__P02533	CON__P02533	CON__P02533	MULTI-MATCH	KC3_1	6		4	563.553	2250.18	46616.8	3.28	0.0018485	-2.288	-0.0012894	0.99207	0.00055908	563.802	219.38	0.70776	215.87	215.51	216.22	-3.5078	-0.11829	-0.0014859	NaN	151.95	61	19	4	NaN	NaN	NaN	NaN	0		NaN	NaN	0	6705600
ADLEMQIESLKEELAYLKK	19	Unmodified	_ADLEMQIESLKEELAYLKK_			0	2	CON__P02533	CON__P02533	CON__P02533	MULTI-MATCH	KC3_2_140612165744	6		4	563.553	2250.18	48046	0.019293	1.0873e-05	-1.7876	-0.0010074	-1.7683	-0.00099652	563.803	221.34	0.070724	215.82	215.8	215.87	-5.5131	0.072834	-0.0043366	NaN	149.95	4	2	2	NaN	NaN	NaN	NaN	0		NaN	NaN	0	2664100
ADLEMQIESLKEELAYLKK	19	Unmodified	_ADLEMQIESLKEELAYLKK_			0	2	CON__P02533	CON__P02533	CON__P02533	MULTI-MATCH	KC3_3_140612215704	6		4	563.553	2250.18	49919.8	-0.51202	-0.00028855	1.8187	0.0010249	1.3067	0.00073637	563.804	222.27	0.15396	215.8	215.69	215.85	-6.4644	0.053654	0.0037926	NaN	149.95	7	5	2	NaN	NaN	NaN	NaN	0		NaN	NaN	0	5333700
ADLEMQIESLKEELAYLKK	19	Unmodified	_ADLEMQIESLKEELAYLKK_			0	2	CON__P02533	CON__P02533	CON__P02533	MULTI-MATCH	KD1_1_140611215026	7		4	563.553	2250.18	58338.5	0.023111	1.3024e-05	-0.0892	-5.0269e-05	-0.06609	-3.7245e-05	563.804	223.77	0.14725	215.7	215.6	215.75	-8.0694	-0.051769	-0.00050815	NaN	149.95	6	4	2	NaN	NaN	NaN	NaN	0		NaN	NaN	0	2173500
ADLEMQIESLKEELAYLKK	19	Unmodified	_ADLEMQIESLKEELAYLKK_			0	2	CON__P02533	CON__P02533	CON__P02533	MULTI-MATCH	KD1_2	7		4	563.553	2250.18	49295.3	1.2003	0.00067644	-1.1043	-0.00062232	0.096022	5.4114e-05	563.552	215.67	0.67076	215.72	215.35	216.02	0.051086	-0.032772	-0.0027964	NaN	149.95	43	18	4	NaN	NaN	NaN	NaN	0		NaN	NaN	0	6129700
ADLEMQIESLKEELAYLKK	19	Unmodified	_ADLEMQIESLKEELAYLKK_			0	2	CON__P02533	CON__P02533	CON__P02533	MULTI-MATCH	KD4_2	8		4	563.553	2250.18	46364.4	3.0873	0.0017399	-1.5778	-0.00088917	1.5095	0.0008507	563.803	222.78	0.73366	215.87	215.46	216.19	-6.9159	-0.12433	0.000115	NaN	151.95	59	20	4	NaN	NaN	NaN	NaN	0		NaN	NaN	0	2826600
ADLEMQIESLKEELAYLKK	19	Unmodified	_ADLEMQIESLKEELAYLKK_			0	2	CON__P02533	CON__P02533	CON__P02533	MULTI-MATCH	KD4_3	8		4	563.553	2250.18	46781.9	3.6846	0.0020764	-1.8305	-0.0010316	1.854	0.0010448	563.803	219.89	0.80516	216.13	215.69	216.5	-3.7541	0.14222	-0.00045474	NaN	151.95	70	22	5	NaN	NaN	NaN	NaN	0		NaN	NaN	0	3047800
ADLEMQIESLKEELAYLKK	19	Unmodified	_ADLEMQIESLKEELAYLKK_			0	2	CON__P02533	CON__P02533	CON__P02533	MULTI-MATCH	KE1_2	9		4	563.553	2250.18	47738.4	2.318	0.0013063	-2.0389	-0.001149	0.27916	0.00015732	563.802	221.71	0.69914	215.8	215.46	216.16	-5.9173	0.046558	-0.0049032	NaN	149.95	44	19	3	NaN	NaN	NaN	NaN	0		NaN	NaN	0	3122000
ADLEMQIESLKEELAYLKK	19	Oxidation (M)	_ADLEM(ox)QIESLKEELAYLKK_	ADLEM(1)QIESLKEELAYLKK	ADLEM(130.56)QIESLKEELAYLKK	1	2	CON__P02533	CON__P02533	CON__P02533	MULTI-MSMS	KA4_1	1	567.55	4	567.551	2266.18	46710.3	1.1262	0.00063918	-0.27083	-0.00015371	0.85538	0.00048547	567.802	217.09	0.67009	217.09	216.8	217.47	1.5259e-05					70	18	6	0	0	0	0.0097888	1	76767	130.56	106.15	1	12737000
ADLEMQIESLKEELAYLKK	19	Oxidation (M)	_ADLEM(ox)QIESLKEELAYLKK_	ADLEM(1)QIESLKEELAYLKK	ADLEM(135.18)QIESLKEELAYLKK	1	2	CON__P02533	CON__P02533	CON__P02533	MULTI-MSMS	KA4_2	1	567.8	4	567.551	2266.18	46205.9	4.0169	0.0022798	-2.9803	-0.0016915	1.0366	0.00058833	567.801	219.03	0.66197	217.37	217.05	217.71	-1.6535					63	18	4	0	0	0	0.0076669	1	78471	135.18	114.58	1	11070000
ADLEMQIESLKEELAYLKK	19	Oxidation (M)	_ADLEM(ox)QIESLKEELAYLKK_	ADLEM(1)QIESLKEELAYLKK	ADLEM(81.81)QIESLKEELAYLKK	1	2	CON__P02533	CON__P02533	CON__P02533	MULTI-SECPEP	KA4_2	1	567.8	4	567.551	2266.18	46514.1	3.9229	0.0022265	-2.5546	-0.0014499	1.3683	0.00077657	567.801	218.43	1.0824	216.77	216.04	217.12	-1.6535					96	30	5	0	0	0	0.034615	1	78328	81.807	71.252	1	8740400
ADLEMQIESLKEELAYLKK	19	Oxidation (M)	_ADLEM(ox)QIESLKEELAYLKK_	ADLEM(1)QIESLKEELAYLKK	ADLEM(144.72)QIESLKEELAYLKK	1	2	CON__P02533	CON__P02533	CON__P02533	MULTI-MSMS	KA4_3	1	567.55	4	567.551	2266.18	46700.7	5.0863	0.0028867	-3.9914	-0.0022653	1.0949	0.00062138	567.8	220.46	0.66324	217.55	217.25	217.91	-2.9069					48	18	3	0	0	0	0.0023027	1	78804	144.72	116.58	1	19673000
ADLEMQIESLKEELAYLKK	19	Oxidation (M)	_ADLEM(ox)QIESLKEELAYLKK_	ADLEM(1)QIESLKEELAYLKK	ADLEM(188.84)QIESLKEELAYLKK	1	2	CON__P02533	CON__P02533	CON__P02533	MULTI-MSMS	KA5_1	2	567.55	4	567.551	2266.18	46701.1	4.3096	0.0024459	-3.3599	-0.0019069	0.94976	0.00053904	567.8	218.05	0.67188	216.89	216.49	217.17	-1.153					74	18	5	0	0	0	2.3029e-09	1	77250	188.84	169.26	1	9743700
ADLEMQIESLKEELAYLKK	19	Oxidation (M)	_ADLEM(ox)QIESLKEELAYLKK_	ADLEM(1)QIESLKEELAYLKK	ADLEM(116.09)QIESLKEELAYLKK	1	2	CON__P02533	CON__P02533	CON__P02533	MULTI-MSMS	KA5_1	2	567.8	4	567.551	2266.18	46722	4.3944	0.002494	-3.5288	-0.0020028	0.86563	0.00049129	567.8	218.55	0.70523	217.39	217.06	217.76	-1.153					80	19	6	0	0	0	0.019172	1	77378	116.09	101.57	1	10821000
ADLEMQIESLKEELAYLKK	19	Oxidation (M)	_ADLEM(ox)QIESLKEELAYLKK_	ADLEM(1)QIESLKEELAYLKK	ADLEM(157.22)QIESLKEELAYLKK	1	2	CON__P02533	CON__P02533	CON__P02533	MULTI-MSMS	KA5_2_plus_7ul_Loemi	2	567.8	4	567.551	2266.18	46773.6	1.6316	0.00092602	-0.86464	-0.00049073	0.76697	0.00043529	567.802	220.05	0.67055	216.99	216.69	217.36	-3.0574					71	18	5	0	0	0	0.00018463	1	77875	157.22	140.62	1	13995000
ADLEMQIESLKEELAYLKK	19	Oxidation (M)	_ADLEM(ox)QIESLKEELAYLKK_	ADLEM(1)QIESLKEELAYLKK	ADLEM(144.33)QIESLKEELAYLKK	1	2	CON__P02533	CON__P02533	CON__P02533	MULTI-MSMS	KB1_1_140605192717	3	567.8	4	567.551	2266.18	47208.9	0.6773	0.0003844	-0.72451	-0.0004112	-0.047212	-2.6796e-05	567.551	217.54	0.63614	216.88	216.49	217.12	-0.65184					66	17	5	0	0	0	0.0024052	2	76680	144.33	129.44	1	16011000
ADLEMQIESLKEELAYLKK	19	Oxidation (M)	_ADLEM(ox)QIESLKEELAYLKK_	ADLEM(1)QIESLKEELAYLKK	ADLEM(199.41)QIESLKEELAYLKK	1	2	CON__P02533	CON__P02533	CON__P02533	MULTI-MSMS	KB1_1_140605192717	3	567.8	4	567.551	2266.18	47208.9	1.0606	0.00060192	-0.94691	-0.00053742	0.11365	6.45e-05	567.802	218.01	0.69946	217.36	217.05	217.75	-0.65184					73	19	5	0	0	0	1.1969e-10	1	76936	199.41	175.03	1	15707000
ADLEMQIESLKEELAYLKK	19	Oxidation (M)	_ADLEM(ox)QIESLKEELAYLKK_	ADLEM(1)QIESLKEELAYLKK	ADLEM(150.68)QIESLKEELAYLKK	1	2	CON__P02533	CON__P02533	CON__P02533	MULTI-MSMS	KB1_2	3	567.8	4	567.551	2266.18	46415	1.7005	0.00096513	-1.5487	-0.00087894	0.15186	8.6187e-05	567.801	218.26	0.66548	216.76	216.35	217.02	-1.506					80	18	6	0	0	0	0.0014334	2	78067	150.68	138.75	1	22385000
ADLEMQIESLKEELAYLKK	19	Oxidation (M)	_ADLEM(ox)QIESLKEELAYLKK_	ADLEM(1)QIESLKEELAYLKK	ADLEM(217.26)QIESLKEELAYLKK	1	2	CON__P02533	CON__P02533	CON__P02533	MULTI-MSMS	KB1_2	3	567.8	4	567.551	2266.18	46415	1.9302	0.0010955	-1.8345	-0.0010412	0.09576	5.4349e-05	567.801	218.78	0.77084	217.28	216.95	217.72	-1.506					83	21	6	0	0	0	2.034e-20	1	78196	217.26	190.43	1	20212000
ADLEMQIESLKEELAYLKK	19	Oxidation (M)	_ADLEM(ox)QIESLKEELAYLKK_	ADLEM(1)QIESLKEELAYLKK	ADLEM(145.17)QIESLKEELAYLKK	1	2	CON__P02533	CON__P02533	CON__P02533	MULTI-MSMS	KB1_3	3	567.8	4	567.551	2266.18	46188.9	1.6661	0.00094559	-1.5063	-0.00085488	0.15982	9.0707e-05	567.801	217.14	0.63303	216.59	216.26	216.89	-0.55315					73	18	5	0	0	0	0.0021822	2	77683	145.17	125.23	1	18990000
ADLEMQIESLKEELAYLKK	19	Oxidation (M)	_ADLEM(ox)QIESLKEELAYLKK_	ADLEM(1)QIESLKEELAYLKK	ADLEM(173.98)QIESLKEELAYLKK	1	2	CON__P02533	CON__P02533	CON__P02533	MULTI-MSMS	KB1_3	3	567.8	4	567.551	2266.18	46501.3	1.5483	0.00087874	-1.2899	-0.00073209	0.25839	0.00014665	567.801	217.64	0.59674	217.09	216.82	217.42	-0.55315					71	16	6	0	0	0	1.5569e-05	1	77813	173.98	148.37	1	15096000
ADLEMQIESLKEELAYLKK	19	Oxidation (M)	_ADLEM(ox)QIESLKEELAYLKK_	ADLEM(1)QIESLKEELAYLKK	ADLEM(97.27)QIESLKEELAYLKK	1	2	CON__P02533	CON__P02533	CON__P02533	MULTI-MSMS	KB2_1	4	567.8	4	567.551	2266.18	46573.8	3.3682	0.0019117	-1.9097	-0.0010839	1.4585	0.00082778	567.801	216.22	0.63947	216.37	216.01	216.65	0.15096					71	17	5	0	0	0	0.034476	1	77303	97.271	86.07	1	8239400
ADLEMQIESLKEELAYLKK	19	Oxidation (M)	_ADLEM(ox)QIESLKEELAYLKK_	ADLEM(1)QIESLKEELAYLKK	ADLEM(112.55)QIESLKEELAYLKK	1	2	CON__P02533	CON__P02533	CON__P02533	MULTI-MSMS	KB2_1	4	567.8	4	567.551	2266.18	46186.4	3.4358	0.00195	-2.531	-0.0014365	0.90481	0.00051352	567.801	216.76	0.67294	216.81	216.48	217.15	0.05072					75	18	5	0	0	0	0.021672	1	77559	112.55	97.926	1	7235600
ADLEMQIESLKEELAYLKK	19	Oxidation (M)	_ADLEM(ox)QIESLKEELAYLKK_	ADLEM(1)QIESLKEELAYLKK	ADLEM(89.01)QIESLKEELAYLKK	1	2	CON__P02533	CON__P02533	CON__P02533	MULTI-SECPEP	KB2_2	4	567.8	4	567.551	2266.18	46228.8	1.7155	0.00097364	-0.33263	-0.00018879	1.3829	0.00078486	567.802	218.33	0.62854	217.03	216.72	217.34	-1.3004					79	17	6	0	0	0	0.03452	1	79496	89.011	78.568	1	8366700
ADLEMQIESLKEELAYLKK	19	Oxidation (M)	_ADLEM(ox)QIESLKEELAYLKK_	ADLEM(1)QIESLKEELAYLKK	ADLEM(121.44)QIESLKEELAYLKK	1	2	CON__P02533	CON__P02533	CON__P02533	MULTI-MSMS	KC1_1	5	567.8	4	567.551	2266.18	46341.9	1.6825	0.00095488	-0.80478	-0.00045676	0.87767	0.00049812	567.802	217.82	0.63669	216.97	216.7	217.34	-0.85248					71	17	5	0	0	0	0.015742	1	78229	121.44	99.328	1	14133000
ADLEMQIESLKEELAYLKK	19	Oxidation (M)	_ADLEM(ox)QIESLKEELAYLKK_	ADLEM(1)QIESLKEELAYLKK	ADLEM(130.36)QIESLKEELAYLKK	1	2	CON__P02533	CON__P02533	CON__P02533	MULTI-MSMS	KD1_2	7	567.55	4	567.551	2266.18	47499.7	0.85303	0.00048414	-0.2758	-0.00015653	0.57724	0.00032761	567.551	216.41	0.63376	216.26	215.93	216.56	-0.14941					69	17	5	0	0	0	0.0098794	2	78365	130.36	115.92	1	9956100
ADLEMQIESLKEELAYLKK	19	Oxidation (M)	_ADLEM(ox)QIESLKEELAYLKK_	ADLEM(1)QIESLKEELAYLKK	ADLEM(119.38)QIESLKEELAYLKK	1	2	CON__P02533	CON__P02533	CON__P02533	MULTI-MSMS	KD1_3	7	567.55	4	567.551	2266.18	47262.3	1.202	0.00068222	-0.79907	-0.00045351	0.40298	0.00022871	567.802	218.44	0.4711	216.33	216.09	216.56	-2.1056					52	14	5	0	0	0	0.017317	1	79653	119.38	105.02	1	6720900
ADLEMQIESLKEELAYLKK	19	Oxidation (M)	_ADLEM(ox)QIESLKEELAYLKK_	ADLEM(1)QIESLKEELAYLKK	ADLEM(101.38)QIESLKEELAYLKK	1	2	CON__P02533	CON__P02533	CON__P02533	MULTI-MSMS	KD1_3	7	567.8	4	567.551	2266.18	47157.9	1.5085	0.00085614	-1.1071	-0.00062832	0.4014	0.00022782	568.052	218.92	0.59502	216.82	216.52	217.12	-2.1055					57	16	5	0	0	0	0.030779	1	79838	101.38	91.236	1	6904400
ADLEMQIESLKEELAYLKK	19	Oxidation (M)	_ADLEM(ox)QIESLKEELAYLKK_	ADLEM(1)QIESLKEELAYLKK	ADLEM(74.32)QIESLKEELAYLKK	1	2	CON__P02533	CON__P02533	CON__P02533	MULTI-SECPEP	KD4_3	8	567.55	4	567.551	2266.18	46177.9	3.5005	0.0019867	-2.6151	-0.0014842	0.8854	0.00050251	567.801	221.18	1.0488	217.63	216.91	217.96	-3.5536					86	29	5	0	0	0	0.035688	1	81034	74.324	62.668	1	4193800
ADLEMQIESLKEELAYLKK	19	Oxidation (M)	_ADLEM(ox)QIESLKEELAYLKK_			1	2	CON__P02533	CON__P02533	CON__P02533	MULTI-MATCH	KA4_1	1		4	567.551	2266.18	46724.1	0.81381	0.00046188	0.066965	3.8006e-05	0.88078	0.00049989	567.802	216.59	0.74304	216.59	216.09	216.84	0	-0.27193	0.0031023	NaN	188.84	71	20	5	NaN	NaN	NaN	NaN	0		NaN	NaN	0	7175700
ADLEMQIESLKEELAYLKK	19	Oxidation (M)	_ADLEM(ox)QIESLKEELAYLKK_			1	2	CON__P02533	CON__P02533	CON__P02533	MULTI-MATCH	KA5_2_plus_7ul_Loemi	2		4	567.551	2266.18	46395.5	1.5478	0.00087843	-0.26391	-0.00014978	1.2838	0.00072865	567.802	219.55	0.67133	216.49	216.05	216.72	-3.0574	0.0061174	0.0027956	NaN	145.17	74	18	5	NaN	NaN	NaN	NaN	0		NaN	NaN	0	11748000
ADLEMQIESLKEELAYLKK	19	Oxidation (M)	_ADLEM(ox)QIESLKEELAYLKK_			1	2	CON__P02533	CON__P02533	CON__P02533	MULTI-MATCH	KB2_2	4		4	567.551	2266.18	46228.8	1.8988	0.0010776	-0.14365	-8.1529e-05	1.7551	0.00099612	567.802	217.83	0.62936	216.63	216.26	216.89	-1.2001	0.14262	0.0030686	NaN	145.17	70	17	5	NaN	NaN	NaN	NaN	0		NaN	NaN	0	7668000
ADLEMQIESLKEELAYLKK	19	Oxidation (M)	_ADLEM(ox)QIESLKEELAYLKK_			1	2	CON__P02533	CON__P02533	CON__P02533	MULTI-MATCH	KB2_3	4		4	567.551	2266.18	46439.2	3.064	0.001739	-2.4335	-0.0013811	0.63053	0.00035786	567.801	221.33	0.69913	217.11	216.84	217.54	-4.2105	-0.14256	7.4548e-06	NaN	217.26	66	19	5	NaN	NaN	NaN	NaN	0		NaN	NaN	0	10247000
ADLEMQIESLKEELAYLKK	19	Oxidation (M)	_ADLEM(ox)QIESLKEELAYLKK_			1	2	CON__P02533	CON__P02533	CON__P02533	MULTI-MATCH	KB2_3	4		4	567.551	2266.18	46550	3.3026	0.0018744	-2.6029	-0.0014773	0.69971	0.00039712	567.801	220.83	1.0472	216.62	215.86	216.91	-4.2105	0.13087	-0.0025144	NaN	145.17	82	29	5	NaN	NaN	NaN	NaN	0		NaN	NaN	0	7486700
ADLEMQIESLKEELAYLKK	19	Oxidation (M)	_ADLEM(ox)QIESLKEELAYLKK_			1	2	CON__P02533	CON__P02533	CON__P02533	MULTI-MATCH	KC1_1	5		4	567.551	2266.18	46477.4	1.2981	0.00073677	-0.64072	-0.00036364	0.65743	0.00037312	567.551	217.34	0.63754	216.48	216.14	216.77	-0.85248	-0.0014052	0.0019402	NaN	145.17	77	17	6	NaN	NaN	NaN	NaN	0		NaN	NaN	0	9308400
ADLEMQIESLKEELAYLKK	19	Oxidation (M)	_ADLEM(ox)QIESLKEELAYLKK_			1	2	CON__P02533	CON__P02533	CON__P02533	MULTI-MATCH	KC1_2_140612045551	5		4	567.551	2266.18	47622.4	3.5954	0.0020406	-3.2846	-0.0018642	0.31079	0.00017639	567.55	223.89	0.42688	217.18	216.94	217.37	-6.7169	-0.081414	-0.0019247	NaN	217.26	39	25	2	NaN	NaN	NaN	NaN	0		NaN	NaN	0	2921400
ADLEMQIESLKEELAYLKK	19	Oxidation (M)	_ADLEM(ox)QIESLKEELAYLKK_			1	2	CON__P02533	CON__P02533	CON__P02533	MULTI-MATCH	KC1_2_140612045551	5		4	567.551	2266.18	47828.8	3.4639	0.0019659	-3.1993	-0.0018158	0.26459	0.00015017	567.55	223.44	0.59363	216.72	216.45	217.04	-6.7169	-0.13616	-0.0043127	NaN	188.84	79	37	3	NaN	NaN	NaN	NaN	0		NaN	NaN	0	2353000
ADLEMQIESLKEELAYLKK	19	Oxidation (M)	_ADLEM(ox)QIESLKEELAYLKK_			1	2	CON__P02533	CON__P02533	CON__P02533	MULTI-MATCH	KC1_3_140612100034	5		4	567.551	2266.18	48356.9	3.6014	0.002044	-3.2857	-0.0018648	0.31567	0.00017916	567.8	222.93	0.49493	217.07	216.8	217.29	-5.8617	-0.19186	-0.0019272	NaN	217.26	93	44	3	NaN	NaN	NaN	NaN	0		NaN	NaN	0	1625100
ADLEMQIESLKEELAYLKK	19	Oxidation (M)	_ADLEM(ox)QIESLKEELAYLKK_			1	2	CON__P02533	CON__P02533	CON__P02533	MULTI-MATCH	KC1_3_140612100034	5		4	567.551	2266.18	47485.9	3.6349	0.002063	-3.1627	-0.001795	0.47224	0.00026802	567.55	222.45	0.44359	216.58	216.34	216.79	-5.8617	0.099639	-0.0037852	NaN	145.17	95	40	3	NaN	NaN	NaN	NaN	0		NaN	NaN	0	1724700
ADLEMQIESLKEELAYLKK	19	Oxidation (M)	_ADLEM(ox)QIESLKEELAYLKK_			1	2	CON__P02533	CON__P02533	CON__P02533	MULTI-MATCH	KC3_1	6		4	567.551	2266.18	47046.1	3.8117	0.0021633	-2.8423	-0.0016132	0.96941	0.00055019	567.8	220.56	0.60106	217.05	216.79	217.39	-3.5078	-0.20284	-0.0009206	NaN	217.26	45	16	3	NaN	NaN	NaN	NaN	0		NaN	NaN	0	5887000
ADLEMQIESLKEELAYLKK	19	Oxidation (M)	_ADLEM(ox)QIESLKEELAYLKK_			1	2	CON__P02533	CON__P02533	CON__P02533	MULTI-MATCH	KC3_1	6		4	567.551	2266.18	47046.1	4.0078	0.0022746	-2.8941	-0.0016426	1.1136	0.00063205	567.801	220.08	0.6386	216.57	216.18	216.82	-3.5078	0.087279	-0.0031755	NaN	145.17	47	17	3	NaN	NaN	NaN	NaN	0		NaN	NaN	0	4936800
ADLEMQIESLKEELAYLKK	19	Oxidation (M)	_ADLEM(ox)QIESLKEELAYLKK_			1	2	CON__P02533	CON__P02533	CON__P02533	MULTI-MATCH	KD1_1_140611215026	7		4	567.551	2266.18	48152.2	-0.31912	-0.00018111	0.47339	0.00026867	0.15428	8.756e-05	567.802	225.1	0.47072	217.03	216.8	217.27	-8.0694	0.17219	0.004025	NaN	188.84	32	13	4	NaN	NaN	NaN	NaN	0		NaN	NaN	0	3516800
ADLEMQIESLKEELAYLKK	19	Oxidation (M)	_ADLEM(ox)QIESLKEELAYLKK_			1	2	CON__P02533	CON__P02533	CON__P02533	MULTI-MATCH	KD1_2	7		4	567.551	2266.18	47499.7	0.84681	0.00048061	-0.073036	-4.1452e-05	0.77377	0.00043915	567.802	216.96	0.67154	216.81	216.53	217.2	-0.1494	-0.049821	0.0027845	NaN	188.84	60	18	4	NaN	NaN	NaN	NaN	0		NaN	NaN	0	8706100
ADLEMQIESLKEELAYLKK	19	Oxidation (M)	_ADLEM(ox)QIESLKEELAYLKK_			1	2	CON__P02533	CON__P02533	CON__P02533	MULTI-MATCH	KD4_2	8		4	567.551	2266.18	46231.3	4.2379	0.0024052	-2.3031	-0.0013071	1.9348	0.0010981	567.801	223.99	0.69928	217.17	216.89	217.59	-6.8157	-0.087853	0.00030353	NaN	217.26	65	19	4	NaN	NaN	NaN	NaN	0		NaN	NaN	0	4273700
ADLEMQIESLKEELAYLKK	19	Oxidation (M)	_ADLEM(ox)QIESLKEELAYLKK_			1	2	CON__P02533	CON__P02533	CON__P02533	MULTI-MATCH	KD4_3	8		4	567.551	2266.18	46220.1	3.3977	0.0019284	-1.287	-0.00073043	2.1107	0.0011979	567.802	220.69	0.62962	216.94	216.53	217.16	-3.7541	0.078383	2.8569e-05	NaN	188.84	47	17	3	NaN	NaN	NaN	NaN	0		NaN	NaN	0	3624800
ADLEMQIESLKEELAYLKK	19	Oxidation (M)	_ADLEM(ox)QIESLKEELAYLKK_			1	2	CON__P02533	CON__P02533	CON__P02533	MULTI-MATCH	KE1_2	9		4	567.551	2266.18	47029.8	3.0049	0.0017054	-2.4929	-0.0014149	0.51194	0.00029055	567.801	222.52	1.0484	216.4	216	217.04	-6.1178	-0.079484	-0.0022647	NaN	145.17	63	29	5	NaN	NaN	NaN	NaN	0		NaN	NaN	0	2407000
ADLEMQIESLTEELAYLKK	19	Unmodified	_ADLEMQIESLTEELAYLKK_			0	1	CON__P13645	CON__P13645	CON__P13645	MULTI-MSMS	KA4_1	1	742.39	3	742.052	2223.13	41001.4	1.0474	0.00077724	1.6361	0.0012141	2.6835	0.0019913	742.389	241.47	0.56648	241.47	241.16	241.73	-1.5259e-05					48	15	4	0	0	0	0.0027779	1	85761	110.6	98.323	1	10715000
ADLEMQIESLTEELAYLKK	19	Unmodified	_ADLEMQIESLTEELAYLKK_			0	1	CON__P13645	CON__P13645	CON__P13645	MULTI-MSMS	KA4_2	1	742.39	3	742.052	2223.13	40060.8	4.1127	0.0030518	-3.4223	-0.0025395	0.69041	0.00051232	742.384	242.55	0.73653	241.3	240.99	241.73	-1.2526					69	20	5	0	0	0	6.2275e-05	1	87192	132.74	106.38	1	12983000
ADLEMQIESLTEELAYLKK	19	Unmodified	_ADLEMQIESLTEELAYLKK_			0	1	CON__P13645	CON__P13645	CON__P13645	MULTI-MSMS	KA4_3	1	742.39	3	742.052	2223.13	40872.8	0.024606	1.8259e-05	1.3959	0.0010359	1.4205	0.0010541	742.389	243.56	0.84344	241.55	241.15	242	-2.0047					84	23	5	0	0	0	6.2268e-05	1	87415	132.74	111.43	1	14194000
ADLEMQIESLTEELAYLKK	19	Unmodified	_ADLEMQIESLTEELAYLKK_			0	1	CON__P13645	CON__P13645	CON__P13645	MULTI-MSMS	KB1_1_140605192717	3	742.05	3	742.052	2223.13	43365.2	1.0272	0.00076223	-1.1018	-0.00081758	-0.074591	-5.535e-05	742.051	241.54	0.42496	241.49	241.34	241.76	-0.050369					32	15	4	0	0	0	0.00020231	1	85395	124.08	104.05	1	3884800
ADLEMQIESLTEELAYLKK	19	Unmodified	_ADLEMQIESLTEELAYLKK_			0	1	CON__P13645	CON__P13645	CON__P13645	MULTI-MSMS	KB1_2	3	742.39	3	742.052	2223.13	41281.8	2.8257	0.0020968	-2.4992	-0.0018545	0.32647	0.00024226	742.05	242.63	0.49965	241.62	241.35	241.85	-1.0048					34	22	2	0	0	0	0.0011207	1	86885	116.09	96.178	1	9751300
ADLEMQIESLTEELAYLKK	19	Unmodified	_ADLEMQIESLTEELAYLKK_			0	1	CON__P13645	CON__P13645	CON__P13645	MULTI-MSMS	KB1_3	3	742.39	3	742.052	2223.13	41870.6	-1.5989	-0.0011865	0.43052	0.00031947	-1.1684	-0.00086701	742.387	241.69	0.42255	241.54	241.31	241.74	-0.15213					21	13	2	0	0	0	0.00030144	1	86551	119.38	101.66	1	4197500
ADLEMQIESLTEELAYLKK	19	Unmodified	_ADLEMQIESLTEELAYLKK_			0	1	CON__P13645	CON__P13645	CON__P13645	MULTI-MSMS	KB2_3	4	742.39	3	742.052	2223.13	41431.8	4.1392	0.0030715	-3.4992	-0.0025966	0.63995	0.00047488	742.049	244.8	0.49173	241.69	241.42	241.91	-3.1078					28	13	4	0	0	0	0.035698	1	88357	74.776	59.335	1	5915000
ADLEMQIESLTEELAYLKK	19	Unmodified	_ADLEMQIESLTEELAYLKK_			0	1	CON__P13645	CON__P13645	CON__P13645	MULTI-MSMS	KF2_2_140616183134	12	742.39	3	742.052	2223.13	41024.8	1.8431	0.0013677	-2.9488	-0.0021882	-1.1057	-0.00082049	742.05	239.69	0.35687	242.9	242.74	243.09	3.2077					20	15	2	0	0	0	0.0050524	1	86857	103.9	88.739	1	2024800
ADLEMQIESLTEELAYLKK	19	Unmodified	_ADLEMQIESLTEELAYLKK_			0	1	CON__P13645	CON__P13645	CON__P13645	MULTI-MATCH	KA5_1	2		3	742.052	2223.13	43181	3.458	0.002566	-3.3559	-0.0024903	0.10204	7.5716e-05	742.384	242.8	0.60208	241.55	241.26	241.86	-1.2532	-0.10912	-0.0015293	NaN	132.74	45	16	4	NaN	NaN	NaN	NaN	0		NaN	NaN	0	5878300
ADLEMQIESLTEELAYLKK	19	Unmodified	_ADLEMQIESLTEELAYLKK_			0	1	CON__P13645	CON__P13645	CON__P13645	MULTI-MATCH	KB1_2	3		3	742.052	2223.13	NaN	3.0798	0.0022854	-2.1815	-0.0016188	0.89834	0.00066661	742.384	242.92	0.097137	241.92	241.86	241.95	-1.0048	0.26351	0.0010853	NaN	132.74	6	4	2	NaN	NaN	NaN	NaN	0		NaN	NaN	0	1554800
ADLEMQIESLTEELAYLKK	19	Unmodified	_ADLEMQIESLTEELAYLKK_			0	1	CON__P13645	CON__P13645	CON__P13645	MULTI-MATCH	KB2_1	4		3	742.052	2223.13	NaN	-1.2479	-0.00092599	-1.7496	-0.0012983	-2.9975	-0.0022243	742.385	241.9	0.20844	241.55	241.43	241.64	-0.3503	0.080643	-0.0042799	NaN	132.74	8	5	2	NaN	NaN	NaN	NaN	0		NaN	NaN	0	2166300
ADLEMQIESLTEELAYLKK	19	Unmodified	_ADLEMQIESLTEELAYLKK_			0	1	CON__P13645	CON__P13645	CON__P13645	MULTI-MATCH	KB2_2	4		3	742.052	2223.13	40839.7	1.1174	0.00082913	0.11045	8.1961e-05	1.2278	0.00091109	742.386	243.15	0.384	241.65	241.44	241.83	-1.501	-0.008016	0.0061875	NaN	132.74	25	10	3	NaN	NaN	NaN	NaN	0		NaN	NaN	0	6575200
ADLEMQIESLTEELAYLKK	19	Unmodified	_ADLEMQIESLTEELAYLKK_			0	1	CON__P13645	CON__P13645	CON__P13645	MULTI-MATCH	KC1_1	5		3	742.052	2223.13	39429.7	0.30565	0.00022681	-0.078419	-5.8191e-05	0.22723	0.00016862	742.386	240.99	0.39072	241.34	241.16	241.55	0.35052	-0.12271	-0.00055955	NaN	132.74	29	10	4	NaN	NaN	NaN	NaN	0		NaN	NaN	0	3516400
ADLEMQIESLTEELAYLKK	19	Unmodified	_ADLEMQIESLTEELAYLKK_			0	1	CON__P13645	CON__P13645	CON__P13645	MULTI-MATCH	KC3_1	6		3	742.052	2223.13	42129.8	0.67923	0.00050402	-0.063682	-4.7255e-05	0.61555	0.00045677	742.386	244.44	0.56752	241.83	241.54	242.1	-2.6055	0.17895	0.0057998	NaN	132.74	32	15	3	NaN	NaN	NaN	NaN	0		NaN	NaN	0	5894600
ADLEMQIESLTEELAYLKK	19	Unmodified	_ADLEMQIESLTEELAYLKK_			0	1	CON__P13645	CON__P13645	CON__P13645	MULTI-MATCH	KE1_3	9		3	742.052	2223.13	39764.3	2.7225	0.0020202	2.2085	0.0016388	4.931	0.0036591	742.388	234.89	0.74242	241.16	240.73	241.47	6.2652	-0.30585	0.0045315	NaN	132.74	51	20	4	NaN	NaN	NaN	NaN	0		NaN	NaN	0	2418200
ADLEMQIESLTEELAYLKK	19	Unmodified	_ADLEMQIESLTEELAYLKK_			0	1	CON__P13645	CON__P13645	CON__P13645	MULTI-MATCH	KF1_2_140618150408	11		3	742.052	2223.13	43972.4	0.42168	0.00031291	-1.1272	-0.00083645	-0.70552	-0.00052354	742.386	242.58	0.20326	242.88	242.8	243	0.30006	-0.012169	0.002404	NaN	103.9	18	11	2	NaN	NaN	NaN	NaN	0		NaN	NaN	0	3594200
ADLEMQIESLTEELAYLKK	19	Oxidation (M)	_ADLEM(ox)QIESLTEELAYLKK_	ADLEM(1)QIESLTEELAYLKK	ADLEM(128.05)QIESLTEELAYLKK	1	1	CON__P13645	CON__P13645	CON__P13645	MULTI-MSMS	KA4_1	1	747.38	3	747.384	2239.13	39692.2	-0.35699	-0.00026681	1.262	0.00094317	0.90498	0.00067637	747.384	242.88	0.53113	242.88	242.58	243.11	0					23	14	2	0	0	0	0.0016737	1	86319	128.05	107.8	1	10612000
ADLEMQIESLTEELAYLKK	19	Oxidation (M)	_ADLEM(ox)QIESLTEELAYLKK_	ADLEM(1)QIESLTEELAYLKK	ADLEM(145.52)QIESLTEELAYLKK	1	1	CON__P13645	CON__P13645	CON__P13645	MULTI-MSMS	KA4_2	1	747.72	3	747.384	2239.13	39100.2	2.0638	0.0015424	2.5197	0.0018832	4.5835	0.0034256	747.384	243.84	0.59436	242.64	242.37	242.97	-1.2025					31	16	3	0	0	0	9.0299e-05	1	87651	145.52	125.27	1	13155000
ADLEMQIESLTEELAYLKK	19	Oxidation (M)	_ADLEM(ox)QIESLTEELAYLKK_	ADLEM(1)QIESLTEELAYLKK	ADLEM(93.78)QIESLTEELAYLKK	1	1	CON__P13645	CON__P13645	CON__P13645	MULTI-MSMS	KA4_2	1	747.72	3	747.384	2239.13	39634.4	1.5953	0.0011923	-0.20577	-0.00015379	1.3895	0.0010385	747.383	244.58	0.76859	243.38	243.04	243.81	-1.2025					57	21	4	0	0	0	0.028502	1	87990	93.776	78.051	1	11699000
ADLEMQIESLTEELAYLKK	19	Oxidation (M)	_ADLEM(ox)QIESLTEELAYLKK_	ADLEM(1)QIESLTEELAYLKK	ADLEM(124.08)QIESLTEELAYLKK	1	1	CON__P13645	CON__P13645	CON__P13645	MULTI-MSMS	KB1_1_140605192717	3	747.72	3	747.384	2239.13	41975.2	0.13743	0.00010271	0.033932	2.536e-05	0.17136	0.00012807	747.718	243.71	0.45874	243.66	243.4	243.86	-0.050354					71	31	3	0	0	0	0.0026734	1	86124	124.08	108.06	1	8727400
ADLEMQIESLTEELAYLKK	19	Oxidation (M)	_ADLEM(ox)QIESLTEELAYLKK_	ADLEM(1)QIESLTEELAYLKK	ADLEM(119.38)QIESLTEELAYLKK	1	1	CON__P13645	CON__P13645	CON__P13645	MULTI-MSMS	KB1_2	3	747.38	3	747.384	2239.13	40619.7	2.2026	0.0016462	-1.1091	-0.00082891	1.0935	0.00081728	747.382	244.12	0.51637	243.11	242.79	243.31	-1.0048					40	17	3	0	0	0	0.0040284	1	87395	119.38	103.36	1	8170500
ADLEMQIESLTEELAYLKK	19	Oxidation (M)	_ADLEM(ox)QIESLTEELAYLKK_	ADLEM(1)QIESLTEELAYLKK	ADLEM(171.35)QIESLTEELAYLKK	1	1	CON__P13645	CON__P13645	CON__P13645	MULTI-MSMS	KB1_2	3	747.38	3	747.384	2239.13	42870.2	2.7569	0.0020605	-2.9785	-0.0022261	-0.2216	-0.00016562	747.716	244.83	0.41737	243.78	243.54	243.96	-1.0549					55	20	4	0	0	0	2.1367e-09	1	87684	171.35	151.1	1	9138000
ADLEMQIESLTEELAYLKK	19	Oxidation (M)	_ADLEM(ox)QIESLTEELAYLKK_	ADLEM(1)QIESLTEELAYLKK	ADLEM(205.65)QIESLTEELAYLKK	1	1	CON__P13645	CON__P13645	CON__P13645	MULTI-MSMS	KB1_3	3	747.38	3	747.384	2239.13	40448.7	-1.7388	-0.0012995	1.9503	0.0014577	0.21157	0.00015813	747.72	243.13	0.58057	242.97	242.72	243.3	-0.15213					46	18	3	0	0	0	3.9241e-28	1	87065	205.65	186.72	1	9199300
ADLEMQIESLTEELAYLKK	19	Oxidation (M)	_ADLEM(ox)QIESLTEELAYLKK_	ADLEM(1)QIESLTEELAYLKK	ADLEM(140.2)QIESLTEELAYLKK	1	1	CON__P13645	CON__P13645	CON__P13645	MULTI-MSMS	KB1_3	3	747.39	3	747.384	2239.13	43278.6	-1.3579	-0.0010149	1.5238	0.0011389	0.16588	0.00012397	747.719	243.9	0.46729	243.64	243.35	243.82	-0.25237					71	26	4	0	0	0	0.00020664	1	87332	140.2	121.58	1	6549900
ADLEMQIESLTEELAYLKK	19	Oxidation (M)	_ADLEM(ox)QIESLTEELAYLKK_	ADLEM(1)QIESLTEELAYLKK	ADLEM(145.52)QIESLTEELAYLKK	1	1	CON__P13645	CON__P13645	CON__P13645	MULTI-MSMS	KB2_1	4	747.72	3	747.384	2239.13	40234.9	-0.79831	-0.00059664	2.4921	0.0018626	1.6938	0.0012659	747.719	243.26	1.3753	242.91	242.02	243.39	-0.35028					125	38	6	0	0	0	9.0299e-05	1	87283	145.52	129.41	1	16753000
ADLEMQIESLTEELAYLKK	19	Oxidation (M)	_ADLEM(ox)QIESLTEELAYLKK_	ADLEM(1)QIESLTEELAYLKK	ADLEM(105.91)QIESLTEELAYLKK	1	1	CON__P13645	CON__P13645	CON__P13645	MULTI-MSMS	KB2_1	4	747.39	3	747.384	2239.13	40459.4	-0.27812	-0.00020786	3.0786	0.0023009	2.8004	0.002093	747.385	244.02	0.53113	243.67	243.39	243.92	-0.35028					45	14	4	0	0	0	0.015674	1	87534	105.91	89.497	1	8273200
ADLEMQIESLTEELAYLKK	19	Oxidation (M)	_ADLEM(ox)QIESLTEELAYLKK_	ADLEM(1)QIESLTEELAYLKK	ADLEM(151.87)QIESLTEELAYLKK	1	1	CON__P13645	CON__P13645	CON__P13645	MULTI-MSMS	KB2_2	4	747.39	3	747.384	2239.13	38556.7	-1.1723	-0.00087618	3.4187	0.0025551	2.2464	0.0016789	747.721	244.56	0.62979	243.06	242.73	243.36	-1.5009					59	17	4	0	0	0	2.4671e-05	1	89389	151.87	136.42	1	23155000
ADLEMQIESLTEELAYLKK	19	Oxidation (M)	_ADLEM(ox)QIESLTEELAYLKK_	ADLEM(1)QIESLTEELAYLKK	ADLEM(93.5)QIESLTEELAYLKK	1	1	CON__P13645	CON__P13645	CON__P13645	MULTI-MSMS	KC1_1	5	747.72	3	747.384	2239.13	40413.1	-0.85306	-0.00063756	1.4496	0.0010834	0.59659	0.00044588	747.719	243.15	0.79559	243.6	243.26	244.05	0.45079					56	22	4	0	0	0	0.02875	1	87442	93.5	78.767	1	17765000
ADLEMQIESLTEELAYLKK	19	Oxidation (M)	_ADLEM(ox)QIESLTEELAYLKK_	ADLEM(1)QIESLTEELAYLKK	ADLEM(101.38)QIESLTEELAYLKK	1	1	CON__P13645	CON__P13645	CON__P13645	MULTI-MSMS	KE1_3	9	747.72	3	747.384	2239.13	39772.9	1.4866	0.001111	-0.11802	-8.821e-05	1.3686	0.0010228	747.718	237.49	0.77557	243.66	243.21	243.98	6.1649					54	21	3	0	0	0	0.019394	1	86727	101.38	86.493	1	7208300
ADLEMQIESLTEELAYLKK	19	Oxidation (M)	_ADLEM(ox)QIESLTEELAYLKK_	ADLEM(1)QIESLTEELAYLKK	ADLEM(96.39)QIESLTEELAYLKK	1	1	CON__P13645	CON__P13645	CON__P13645	MULTI-MSMS	KF1_1	11	747.38	3	747.384	2239.13	41702.6	-0.31024	-0.00023187	1.2039	0.00089981	0.89371	0.00066794	747.384	240.24	0.49652	243.7	243.49	243.98	3.4571					69	27	4	0	0	0	0.025775	1	86586	96.391	80.951	1	6051400
ADLEMQIESLTEELAYLKK	19	Oxidation (M)	_ADLEM(ox)QIESLTEELAYLKK_	ADLEM(1)QIESLTEELAYLKK	ADLEM(132.74)QIESLTEELAYLKK	1	1	CON__P13645	CON__P13645	CON__P13645	MULTI-MSMS	KF1_1	11	747.72	3	747.384	2239.13	41198.3	-0.48125	-0.00035968	2.4786	0.0018525	1.9973	0.0014928	747.72	240.8	0.50851	244.26	244	244.51	3.4571					44	21	3	0	0	0	0.00029369	1	86832	132.74	113.15	1	3431900
ADLEMQIESLTEELAYLKK	19	Oxidation (M)	_ADLEM(ox)QIESLTEELAYLKK_	ADLEM(1)QIESLTEELAYLKK	ADLEM(119.38)QIESLTEELAYLKK	1	1	CON__P13645	CON__P13645	CON__P13645	MULTI-MSMS	KF1_2_140618150408	11	747.72	3	747.384	2239.13	42097.1	-0.38832	-0.00029022	0.72435	0.00054137	0.33604	0.00025115	747.385	243.6	0.48431	243.9	243.67	244.15	0.30008					60	28	4	0	0	0	0.0040283	1	87463	119.38	103.94	1	10704000
ADLEMQIESLTEELAYLKK	19	Oxidation (M)	_ADLEM(ox)QIESLTEELAYLKK_	ADLEM(1)QIESLTEELAYLKK	ADLEM(141.64)QIESLTEELAYLKK	1	1	CON__P13645	CON__P13645	CON__P13645	MULTI-MSMS	KF1_2_140618150408	11	747.39	3	747.384	2239.13	41875.9	-0.82113	-0.0006137	2.2989	0.0017182	1.4778	0.0011045	747.719	244.18	0.48514	244.43	244.23	244.72	0.24995					38	19	3	0	0	0	0.00021456	1	87704	141.64	126.6	1	5860900
ADLEMQIESLTEELAYLKK	19	Oxidation (M)	_ADLEM(ox)QIESLTEELAYLKK_	ADLEM(1)QIESLTEELAYLKK	ADLEM(148.06)QIESLTEELAYLKK	1	1	CON__P13645	CON__P13645	CON__P13645	MULTI-MSMS	KF1_3	11	747.38	3	747.384	2239.13	39948.5	0.88917	0.00066455	-0.23458	-0.00017532	0.65458	0.00048923	747.384	240.72	0.45462	243.73	243.55	244	3.0082					37	16	3	0	0	0	2.4717e-05	1	87721	148.06	128.48	1	9698100
ADLEMQIESLTEELAYLKK	19	Oxidation (M)	_ADLEM(ox)QIESLTEELAYLKK_	ADLEM(1)QIESLTEELAYLKK	ADLEM(119.37)QIESLTEELAYLKK	1	1	CON__P13645	CON__P13645	CON__P13645	MULTI-MSMS	KF1_3	11	747.72	3	747.384	2239.13	41797.9	1.1427	0.00085407	-0.27835	-0.00020804	0.86439	0.00064603	747.385	241.26	0.54555	244.27	243.94	244.48	3.0082					33	15	3	0	0	0	0.0040332	1	87958	119.37	108.16	1	7879000
ADLEMQIESLTEELAYLKK	19	Oxidation (M)	_ADLEM(ox)QIESLTEELAYLKK_			1	1	CON__P13645	CON__P13645	CON__P13645	MULTI-MATCH	KA4_1	1		3	747.384	2239.13	39902.2	-0.40581	-0.0003033	2.694	0.0020135	2.2882	0.0017102	747.721	243.61	0.6004	243.61	243.32	243.92	-1.5259e-05	-0.042831	0.0040525	NaN	148.06	49	16	4	NaN	NaN	NaN	NaN	0		NaN	NaN	0	10936000
ADLEMQIESLTEELAYLKK	19	Oxidation (M)	_ADLEM(ox)QIESLTEELAYLKK_			1	1	CON__P13645	CON__P13645	CON__P13645	MULTI-MATCH	KA5_1	2		3	747.384	2239.13	38860.2	2.0412	0.0015256	-0.71788	-0.00053653	1.3233	0.00098903	747.383	244.85	0.38873	243.6	243.35	243.74	-1.2532	-0.051712	-0.0035975	NaN	148.06	27	10	3	NaN	NaN	NaN	NaN	0		NaN	NaN	0	5745300
ADLEMQIESLTEELAYLKK	19	Oxidation (M)	_ADLEM(ox)QIESLTEELAYLKK_			1	1	CON__P13645	CON__P13645	CON__P13645	MULTI-MATCH	KA5_1	2		3	747.384	2239.13	39459.4	1.6703	0.0012484	1.728	0.0012915	3.3983	0.0025398	747.72	244.11	0.42477	242.86	242.6	243.03	-1.2532	-0.05159	-5.1821e-05	NaN	205.65	30	11	3	NaN	NaN	NaN	NaN	0		NaN	NaN	0	10165000
ADLEMQIESLTEELAYLKK	19	Oxidation (M)	_ADLEM(ox)QIESLTEELAYLKK_			1	1	CON__P13645	CON__P13645	CON__P13645	MULTI-MATCH	KA5_3	2		3	747.384	2239.13	46590.2	-0.40019	-0.0002991	0.38884	0.00029062	-0.011345	-8.4794e-06	747.718	244.6	0.18983	242.85	242.76	242.95	-1.7522	-0.063034	-0.0030544	NaN	205.65	16	13	2	NaN	NaN	NaN	NaN	0		NaN	NaN	0	624750
ADLEMQIESLTEELAYLKK	19	Oxidation (M)	_ADLEM(ox)QIESLTEELAYLKK_			1	1	CON__P13645	CON__P13645	CON__P13645	MULTI-MATCH	KE1_3	9		3	747.384	2239.13	39772.9	0.37863	0.00028298	-0.21616	-0.00016156	0.16246	0.00012142	747.383	238.06	0.4938	244.22	243.95	244.44	6.1649	0.2703	0.0018725	NaN	171.35	31	13	3	NaN	NaN	NaN	NaN	0		NaN	NaN	0	6440200
ADLEMQIESLTEELAYLKK	19	Oxidation (M)	_ADLEM(ox)QIESLTEELAYLKK_			1	1	CON__P13645	CON__P13645	CON__P13645	MULTI-MATCH	KE4_1	10		3	747.384	2239.13	44872.6	-1.852	-0.0013841	1.7664	0.0013202	-0.085595	-6.3973e-05	747.719	238.64	0.33096	243.91	243.76	244.09	5.2664	0.26135	0.0019725	NaN	148.06	19	14	3	NaN	NaN	NaN	NaN	0		NaN	NaN	0	2809800
ADLEMQIESLTEELAYLKK	19	Oxidation (M)	_ADLEM(ox)QIESLTEELAYLKK_			1	1	CON__P13645	CON__P13645	CON__P13645	MULTI-MATCH	KE4_3	10		3	747.384	2239.13	44033.8	2.575	0.0019245	-3.2837	-0.0024542	-0.70868	-0.00052966	747.381	239.44	0.33374	243.91	243.71	244.05	4.4679	-0.041683	-0.0050054	NaN	171.35	22	14	2	NaN	NaN	NaN	NaN	0		NaN	NaN	0	1347300
ADLEMQIESLTEELAYLKK	19	Oxidation (M)	_ADLEM(ox)QIESLTEELAYLKK_			1	1	CON__P13645	CON__P13645	CON__P13645	MULTI-MATCH	KF2_1_140616133834	12		3	747.384	2239.13	42526.3	-0.2507	-0.00018737	-0.27372	-0.00020457	-0.52442	-0.00039194	747.384	240.57	0.43604	244.03	243.8	244.24	3.4587	0.077687	0.0017434	NaN	171.35	52	20	3	NaN	NaN	NaN	NaN	0		NaN	NaN	0	6098900
ADLEMQIESLTEELAYLKK	19	Oxidation (M)	_ADLEM(ox)QIESLTEELAYLKK_			1	1	CON__P13645	CON__P13645	CON__P13645	MULTI-MATCH	KF2_2_140616183134	12		3	747.384	2239.13	41206.2	0.18644	0.00013934	-0.43345	-0.00032396	-0.24701	-0.00018461	747.383	240.71	0.48053	243.92	243.66	244.14	3.2077	-0.031856	0.0013853	NaN	171.35	49	18	4	NaN	NaN	NaN	NaN	0		NaN	NaN	0	5372600
ADLEMQIESLTEELAYLKK	19	Oxidation (M)	_ADLEM(ox)QIESLTEELAYLKK_			1	1	CON__P13645	CON__P13645	CON__P13645	MULTI-MATCH	KF2_2_140616183134	12		3	747.384	2239.13	40138.1	0.18491	0.0001382	1.038	0.00077577	1.2229	0.00091397	748.389	241.3	0.41072	244.51	244.22	244.63	3.2077	0.14397	-0.0010817	NaN	141.64	40	19	4	NaN	NaN	NaN	NaN	0		NaN	NaN	0	6924600
ADLEMQIESLTEELAYLKK	19	Oxidation (M)	_ADLEM(ox)QIESLTEELAYLKK_			1	1	CON__P13645	CON__P13645	CON__P13645	MULTI-MATCH	KF2_3	12		3	747.384	2239.13	40485.9	1.3218	0.00098792	-1.4676	-0.0010968	-0.14572	-0.00010891	747.717	243.11	0.39085	243.91	243.7	244.09	0.80266	-0.042507	-0.00093334	NaN	171.35	41	17	3	NaN	NaN	NaN	NaN	0		NaN	NaN	0	6541500
ADTLTDEINFLR	12	Unmodified	_ADTLTDEINFLR_			0	0	CON__P48668;CON__P04259;CON__P02538	CON__P48668	CON__P48668	MULTI-MSMS	KB1_2	3	704.36	2	704.359	1406.7	41509.9	-0.65406	-0.00046069	-1.8782	-0.001323	-2.5323	-0.0017836	704.358	211.23	0.79597	209.72	209.32	210.12	-1.506					75	30	3	0	0	0	0.021131	1	75451	191.53	103.96	1	9885200
ADTLTDEINFLR	12	Unmodified	_ADTLTDEINFLR_			0	0	CON__P48668;CON__P04259;CON__P02538	CON__P48668	CON__P48668	MULTI-MATCH	KA5_1	2		2	704.359	1406.7	40533.4	-2.2281	-0.0015694	-6.0933	-0.0042919	-8.3214	-0.0058612	704.356	210.78	0.91521	209.53	208.98	209.9	-1.2532	-0.026682	-0.0035308	NaN	191.53	58	25	3	NaN	NaN	NaN	NaN	0		NaN	NaN	0	7358100
ADTLTDEINFLR	12	Unmodified	_ADTLTDEINFLR_			0	0	CON__P48668;CON__P04259;CON__P02538	CON__P48668	CON__P48668	MULTI-MATCH	KB1_1_140605192717	3		2	704.359	1406.7	40845.1	-0.17526	-0.00012344	-2.7351	-0.0019265	-2.9103	-0.0020499	704.358	210.43	0.81462	209.68	209.28	210.1	-0.75208	0.12462	0.0011999	NaN	191.53	77	32	3	NaN	NaN	NaN	NaN	0		NaN	NaN	0	8613500
ADTLTDEINFLR	12	Unmodified	_ADTLTDEINFLR_			0	0	CON__P48668;CON__P04259;CON__P02538	CON__P48668	CON__P48668	MULTI-MATCH	KB1_3	3		2	704.359	1406.7	40308.7	-0.21236	-0.00014958	-2.7459	-0.0019341	-2.9583	-0.0020837	704.358	209.96	1.0651	209.31	208.71	209.78	-0.65338	-0.24508	0.0011847	NaN	191.53	105	48	3	NaN	NaN	NaN	NaN	0		NaN	NaN	0	14763000
ADTLTDEINFLR	12	Unmodified	_ADTLTDEINFLR_			0	0	CON__P48668;CON__P04259;CON__P02538	CON__P48668	CON__P48668	MULTI-MATCH	KE1_1	9		2	704.359	1406.7	43002.2	-0.93957	-0.0006618	-4.7896	-0.0033736	-5.7292	-0.0040354	704.857	216	0.61069	209.53	209.18	209.79	-6.4684	-0.019662	-0.0016943	NaN	191.53	38	21	2	NaN	NaN	NaN	NaN	0		NaN	NaN	0	6218900
ADVSIKDSDLKDVLSSYVSTTK	22	Unmodified	_ADVSIKDSDLKDVLSSYVSTTK_			0	2	tr|C7XI66|C7XI66_9LACO	tr|C7XI66|C7XI66_9LACO	tr|C7XI66|C7XI66_9LACO	MULTI-MSMS	KD1_1_140611215026	7	593.56	4	593.561	2370.22	45777.7	1.16	0.00068852	-0.76079	-0.00045158	0.39919	0.00023694	593.561	196.77	0.87772	184.49	184.07	184.95	-12.28					101	31	4	0	0	0	0.00035585	1	70047	140.2	124.65	1	16810000
ADVSIKDSDLKDVLSSYVSTTK	22	Unmodified	_ADVSIKDSDLKDVLSSYVSTTK_			0	2	tr|C7XI66|C7XI66_9LACO	tr|C7XI66|C7XI66_9LACO	tr|C7XI66|C7XI66_9LACO	MULTI-MSMS	KD1_2	7	593.81	4	593.561	2370.22	46722.9	0.76751	0.00045556	-0.0028288	-1.6791e-06	0.76468	0.00045388	593.812	185.29	1.0258	185.04	184.57	185.59	-0.24974					102	38	4	0	0	0	0.00066882	1	67035	143.47	125.69	1	39828000
ADVSIKDSDLKDVLSSYVSTTK	22	Unmodified	_ADVSIKDSDLKDVLSSYVSTTK_			0	2	tr|C7XI66|C7XI66_9LACO	tr|C7XI66|C7XI66_9LACO	tr|C7XI66|C7XI66_9LACO	MULTI-MSMS	KD1_2	7	791.41	3	791.079	2370.22	40441.5	0.16783	0.00013277	-0.22744	-0.00017993	-0.059609	-4.7155e-05	791.413	185.26	0.57738	185.01	184.68	185.25	-0.24976					47	20	3	0	0	0	1.4512e-12	1	67055	167.99	146.98	1	11950000
ADVSIKDSDLKDVLSSYVSTTK	22	Unmodified	_ADVSIKDSDLKDVLSSYVSTTK_			0	2	tr|C7XI66|C7XI66_9LACO	tr|C7XI66|C7XI66_9LACO	tr|C7XI66|C7XI66_9LACO	MSMS	KD1_3	7	791.08	3	791.079	2370.22	NaN	NaN	NaN	NaN	NaN	NaN	NaN	NaN	188.55	1	185.14	184.64	185.64	-3.4088								0	0	0	3.8759e-08	1	68808	167.99	146.64	1
ADVSIKDSDLKDVLSSYVSTTK	22	Unmodified	_ADVSIKDSDLKDVLSSYVSTTK_			0	2	tr|C7XI66|C7XI66_9LACO	tr|C7XI66|C7XI66_9LACO	tr|C7XI66|C7XI66_9LACO	MULTI-MATCH	KA4_1	1		4	593.561	2370.22	46797.6	-1.2666	-0.00075181	1.5142	0.00089875	0.24755	0.00014694	593.563	185	0.53897	185	184.74	185.28	0	0.060121	0.0021739	NaN	140.2	43	18	4	NaN	NaN	NaN	NaN	0		NaN	NaN	0	16521000
ADVSIKDSDLKDVLSSYVSTTK	22	Unmodified	_ADVSIKDSDLKDVLSSYVSTTK_			0	2	tr|C7XI66|C7XI66_9LACO	tr|C7XI66|C7XI66_9LACO	tr|C7XI66|C7XI66_9LACO	MULTI-MATCH	KA4_2	1		4	593.561	2370.22	46795.3	-1.2392	-0.00073554	0.86046	0.00051073	-0.37875	-0.00022481	593.813	188.64	0.36426	184.79	184.6	184.96	-3.8586	-0.15774	0.0006218	NaN	140.2	25	15	2	NaN	NaN	NaN	NaN	0		NaN	NaN	0	21835000
ADVSIKDSDLKDVLSSYVSTTK	22	Unmodified	_ADVSIKDSDLKDVLSSYVSTTK_			0	2	tr|C7XI66|C7XI66_9LACO	tr|C7XI66|C7XI66_9LACO	tr|C7XI66|C7XI66_9LACO	MULTI-MATCH	KA4_3	1		4	593.561	2370.22	46709.4	-0.69979	-0.00041537	-0.61814	-0.00036691	-1.3179	-0.00078227	593.812	189.45	0.36606	184.74	184.49	184.86	-4.7109	-0.20628	-0.0028888	NaN	140.2	20	14	2	NaN	NaN	NaN	NaN	0		NaN	NaN	0	18637000
ADVSIKDSDLKDVLSSYVSTTK	22	Unmodified	_ADVSIKDSDLKDVLSSYVSTTK_			0	2	tr|C7XI66|C7XI66_9LACO	tr|C7XI66|C7XI66_9LACO	tr|C7XI66|C7XI66_9LACO	MULTI-MATCH	KA5_1	2		4	593.561	2370.22	47277.9	-2.3248	-0.0013799	2.4763	0.0014698	0.15152	8.9934e-05	593.814	187.31	0.582	185.26	184.93	185.52	-2.0551	0.31278	0.0044582	NaN	140.2	57	19	4	NaN	NaN	NaN	NaN	0		NaN	NaN	0	27914000
ADVSIKDSDLKDVLSSYVSTTK	22	Unmodified	_ADVSIKDSDLKDVLSSYVSTTK_			0	2	tr|C7XI66|C7XI66_9LACO	tr|C7XI66|C7XI66_9LACO	tr|C7XI66|C7XI66_9LACO	MULTI-MATCH	KA5_3	2		4	593.561	2370.22	46354.1	-1.485	-0.00088142	1.9443	0.001154	0.45929	0.00027262	593.813	189.7	0.64111	185.35	185.04	185.69	-4.3584	0.40202	0.003195	NaN	140.2	67	24	4	NaN	NaN	NaN	NaN	0		NaN	NaN	0	16413000
ADVSIKDSDLKDVLSSYVSTTK	22	Unmodified	_ADVSIKDSDLKDVLSSYVSTTK_			0	2	tr|C7XI66|C7XI66_9LACO	tr|C7XI66|C7XI66_9LACO	tr|C7XI66|C7XI66_9LACO	MULTI-MATCH	KB1_1_140605192717	3		4	593.561	2370.22	46322.5	-0.29629	-0.00017586	0.75744	0.00044959	0.46116	0.00027373	593.562	186.32	0.62959	184.76	184.45	185.08	-1.5541	-0.18037	0.00037723	NaN	140.2	49	22	3	NaN	NaN	NaN	NaN	0		NaN	NaN	0	5983600
ADVSIKDSDLKDVLSSYVSTTK	22	Unmodified	_ADVSIKDSDLKDVLSSYVSTTK_			0	2	tr|C7XI66|C7XI66_9LACO	tr|C7XI66|C7XI66_9LACO	tr|C7XI66|C7XI66_9LACO	MULTI-MATCH	KB1_2	3		4	593.561	2370.22	47563	0.35482	0.00021061	-0.69473	-0.00041236	-0.33991	-0.00020176	593.812	187.21	0.50798	185	184.72	185.23	-2.2077	0.059266	-0.0030706	NaN	140.2	32	22	2	NaN	NaN	NaN	NaN	0		NaN	NaN	0	4838900
ADVSIKDSDLKDVLSSYVSTTK	22	Unmodified	_ADVSIKDSDLKDVLSSYVSTTK_			0	2	tr|C7XI66|C7XI66_9LACO	tr|C7XI66|C7XI66_9LACO	tr|C7XI66|C7XI66_9LACO	MULTI-MATCH	KB2_3	4		4	593.561	2370.22	47987.3	1.0338	0.00061361	-1.0924	-0.00064843	-0.058663	-3.482e-05	593.812	190.72	0.24892	184.8	184.68	184.93	-5.9147	-0.14148	-0.0040149	NaN	140.2	9	8	2	NaN	NaN	NaN	NaN	0		NaN	NaN	0	10547000
ADVSIKDSDLKDVLSSYVSTTK	22	Unmodified	_ADVSIKDSDLKDVLSSYVSTTK_			0	2	tr|C7XI66|C7XI66_9LACO	tr|C7XI66|C7XI66_9LACO	tr|C7XI66|C7XI66_9LACO	MULTI-MATCH	KD1_3	7		4	593.561	2370.22	46677.1	-0.29585	-0.00017561	0.55652	0.00033033	0.26067	0.00015472	593.812	188.54	0.58195	185.13	184.79	185.37	-3.4088	0.19086	-9.9812e-05	NaN	140.2	116	42	4	NaN	NaN	NaN	NaN	0		NaN	NaN	0	35669000
ADVSIKDSDLKDVLSSYVSTTK	22	Unmodified	_ADVSIKDSDLKDVLSSYVSTTK_			0	2	tr|C7XI66|C7XI66_9LACO	tr|C7XI66|C7XI66_9LACO	tr|C7XI66|C7XI66_9LACO	MULTI-MATCH	KE1_2	9		4	593.561	2370.22	47266	-0.043958	-2.6092e-05	1.9832	0.0011771	1.9392	0.001151	593.813	193.54	0.53725	185.22	184.98	185.52	-8.3232	0.27518	0.0032874	NaN	140.2	39	18	3	NaN	NaN	NaN	NaN	0		NaN	NaN	0	13572000
ADVSIKDSDLKDVLSSYVSTTK	22	Unmodified	_ADVSIKDSDLKDVLSSYVSTTK_			0	2	tr|C7XI66|C7XI66_9LACO	tr|C7XI66|C7XI66_9LACO	tr|C7XI66|C7XI66_9LACO	MULTI-MATCH	KF1_2_140618150408	11		4	593.561	2370.22	45528.2	-0.93098	-0.00055259	2.475	0.0014691	1.544	0.00091649	593.814	183.18	0.38252	184.69	184.47	184.85	1.5032	-0.25519	0.0044552	NaN	140.2	18	11	2	NaN	NaN	NaN	NaN	0		NaN	NaN	0	3131400
AEDYADIDAAPEEKER	16	Unmodified	_AEDYADIDAAPEEKER_			0	1	tr|W0RZF5|W0RZF5_LACRE;tr|F8KC64|F8KC64_LACRE;tr|C2GQX3|C2GQX3_LACRE;tr|C0Z0W2|C0Z0W2_LACRE;sp|B2G6R2|EFTU_LACRJ;sp|A5VJ92|EFTU_LACRD;tr|E3C6E0|E3C6E0_9LACO;tr|C8P7T8|C8P7T8_9LACO;tr|H4GL41|H4GL41_9LACO;tr|C2ES02|C2ES02_9LACO	tr|W0RZF5|W0RZF5_LACRE;tr|C2ES02|C2ES02_9LACO	tr|W0RZF5|W0RZF5_LACRE	MULTI-MSMS	KA5_1	2	608.28	3	607.943	1820.81	45416.1	0.77846	0.00047326	-1.4344	-0.00087206	-0.65598	-0.0003988	608.276	94.981	0.71201	94.43	94.116	94.828	-0.55151					92	28	4	0	0	0	0.0012018	1	32543	151.59	98.583	1	127080000
AEDYADIDAAPEEKER	16	Unmodified	_AEDYADIDAAPEEKER_			0	1	tr|W0RZF5|W0RZF5_LACRE;tr|F8KC64|F8KC64_LACRE;tr|C2GQX3|C2GQX3_LACRE;tr|C0Z0W2|C0Z0W2_LACRE;sp|B2G6R2|EFTU_LACRJ;sp|A5VJ92|EFTU_LACRD;tr|E3C6E0|E3C6E0_9LACO;tr|C8P7T8|C8P7T8_9LACO;tr|H4GL41|H4GL41_9LACO;tr|C2ES02|C2ES02_9LACO	tr|W0RZF5|W0RZF5_LACRE;tr|C2ES02|C2ES02_9LACO	tr|W0RZF5|W0RZF5_LACRE	MULTI-MSMS	KA5_2_plus_7ul_Loemi	2	608.28	3	607.943	1820.81	46023.6	2.9304	0.0017815	-2.6071	-0.001585	0.32326	0.00019652	607.941	95.587	0.75364	93.633	93.239	93.993	-1.9548					111	37	4	0	0	0	5.053e-05	2	32818	177.04	114.8	1	79763000
AEDYADIDAAPEEKER	16	Unmodified	_AEDYADIDAAPEEKER_			0	1	tr|W0RZF5|W0RZF5_LACRE;tr|F8KC64|F8KC64_LACRE;tr|C2GQX3|C2GQX3_LACRE;tr|C0Z0W2|C0Z0W2_LACRE;sp|B2G6R2|EFTU_LACRJ;sp|A5VJ92|EFTU_LACRD;tr|E3C6E0|E3C6E0_9LACO;tr|C8P7T8|C8P7T8_9LACO;tr|H4GL41|H4GL41_9LACO;tr|C2ES02|C2ES02_9LACO	tr|W0RZF5|W0RZF5_LACRE;tr|C2ES02|C2ES02_9LACO	tr|W0RZF5|W0RZF5_LACRE	MULTI-MSMS	KA5_3	2	607.94	3	607.943	1820.81	45818.4	-2.1086	-0.0012819	1.9611	0.0011922	-0.14755	-8.9702e-05	607.944	92.481	0.69539	94.338	93.939	94.635	1.8565					95	31	4	0	0	0	0.0011756	1	31761	158.14	97.895	1	118900000
AEDYADIDAAPEEKER	16	Unmodified	_AEDYADIDAAPEEKER_			0	1	tr|W0RZF5|W0RZF5_LACRE;tr|F8KC64|F8KC64_LACRE;tr|C2GQX3|C2GQX3_LACRE;tr|C0Z0W2|C0Z0W2_LACRE;sp|B2G6R2|EFTU_LACRJ;sp|A5VJ92|EFTU_LACRD;tr|E3C6E0|E3C6E0_9LACO;tr|C8P7T8|C8P7T8_9LACO;tr|H4GL41|H4GL41_9LACO;tr|C2ES02|C2ES02_9LACO	tr|W0RZF5|W0RZF5_LACRE;tr|C2ES02|C2ES02_9LACO	tr|W0RZF5|W0RZF5_LACRE	MULTI-MSMS	KD1_1_140611215026	7	608.28	3	607.943	1820.81	46585.1	1.6311	0.00099161	-1.7494	-0.0010636	-0.11835	-7.1949e-05	607.942	101.86	0.66217	93.896	93.537	94.199	-7.9689					54	22	4	0	0	0	0.010037	1	35542	123.08	85.902	1	23052000
AEDYADIDAAPEEKER	16	Unmodified	_AEDYADIDAAPEEKER_			0	1	tr|W0RZF5|W0RZF5_LACRE;tr|F8KC64|F8KC64_LACRE;tr|C2GQX3|C2GQX3_LACRE;tr|C0Z0W2|C0Z0W2_LACRE;sp|B2G6R2|EFTU_LACRJ;sp|A5VJ92|EFTU_LACRD;tr|E3C6E0|E3C6E0_9LACO;tr|C8P7T8|C8P7T8_9LACO;tr|H4GL41|H4GL41_9LACO;tr|C2ES02|C2ES02_9LACO	tr|W0RZF5|W0RZF5_LACRE;tr|C2ES02|C2ES02_9LACO	tr|W0RZF5|W0RZF5_LACRE	MULTI-MSMS	KE1_1	9	607.94	3	607.943	1820.81	44878.5	0.70136	0.00042639	0.42146	0.00025622	1.1228	0.00068261	608.277	98.254	0.61661	94.291	93.959	94.576	-3.9622					63	25	3	0	0	0	0.019579	1	34978	107.98	78.359	1	64502000
AEDYADIDAAPEEKER	16	Unmodified	_AEDYADIDAAPEEKER_			0	1	tr|W0RZF5|W0RZF5_LACRE;tr|F8KC64|F8KC64_LACRE;tr|C2GQX3|C2GQX3_LACRE;tr|C0Z0W2|C0Z0W2_LACRE;sp|B2G6R2|EFTU_LACRJ;sp|A5VJ92|EFTU_LACRD;tr|E3C6E0|E3C6E0_9LACO;tr|C8P7T8|C8P7T8_9LACO;tr|H4GL41|H4GL41_9LACO;tr|C2ES02|C2ES02_9LACO	tr|W0RZF5|W0RZF5_LACRE;tr|C2ES02|C2ES02_9LACO	tr|W0RZF5|W0RZF5_LACRE	MULTI-MSMS	KE1_2	9	607.94	3	607.943	1820.81	45676.9	2.3656	0.0014381	-4.2768	-0.0026	-1.9112	-0.0011619	607.94	98.622	0.63791	94.81	94.465	95.102	-3.8121					77	31	3	0	0	0	0.015062	1	35410	112.57	84.406	1	73725000
AEDYADIDAAPEEKER	16	Unmodified	_AEDYADIDAAPEEKER_			0	1	tr|W0RZF5|W0RZF5_LACRE;tr|F8KC64|F8KC64_LACRE;tr|C2GQX3|C2GQX3_LACRE;tr|C0Z0W2|C0Z0W2_LACRE;sp|B2G6R2|EFTU_LACRJ;sp|A5VJ92|EFTU_LACRD;tr|E3C6E0|E3C6E0_9LACO;tr|C8P7T8|C8P7T8_9LACO;tr|H4GL41|H4GL41_9LACO;tr|C2ES02|C2ES02_9LACO	tr|W0RZF5|W0RZF5_LACRE;tr|C2ES02|C2ES02_9LACO	tr|W0RZF5|W0RZF5_LACRE	MULTI-MSMS	KE1_3	9	607.94	3	607.943	1820.81	45914.2	-1.5621	-0.00094967	1.7354	0.001055	0.17331	0.00010536	607.944	74.83	0.63918	88.915	88.574	89.214	14.084					55	19	4	0	0	0	0.0010738	1	27385	149.99	85.467	1	61772000
AEDYADIDAAPEEKER	16	Unmodified	_AEDYADIDAAPEEKER_			0	1	tr|W0RZF5|W0RZF5_LACRE;tr|F8KC64|F8KC64_LACRE;tr|C2GQX3|C2GQX3_LACRE;tr|C0Z0W2|C0Z0W2_LACRE;sp|B2G6R2|EFTU_LACRJ;sp|A5VJ92|EFTU_LACRD;tr|E3C6E0|E3C6E0_9LACO;tr|C8P7T8|C8P7T8_9LACO;tr|H4GL41|H4GL41_9LACO;tr|C2ES02|C2ES02_9LACO	tr|W0RZF5|W0RZF5_LACRE;tr|C2ES02|C2ES02_9LACO	tr|W0RZF5|W0RZF5_LACRE	MULTI-MATCH	KA4_2	1		3	607.943	1820.81	48587.6	2.3601	0.0014348	-2.0166	-0.001226	0.34348	0.00020881	608.276	96.212	0.3645	94.658	94.469	94.833	-1.5533	0.065704	-0.0017232	NaN	151.59	25	13	2	NaN	NaN	NaN	NaN	0		NaN	NaN	0	20446000
[truncated: 11,418 more rows]
[truncated: 77 more columns]
