# Supplementary material for: Variations of Phosphorous Accessibility Causing Changes in Microbiome Functions in the Gastrointestinal Tract of Chickens
Source: PLoS One. 2016 Oct 19;11(10):e0164735. doi: 10.1371/journal.pone.0164735 (PMC5070839; doi:10.1371/journal.pone.0164735)
Supplement: S3 Table — (A) Table report a summary of information on the peptides/proteins identified in ceca section. (XLSX) [file pone.0164735.s005.xlsx]

## Sheet: S3 Table
(A)
Protein IDs	Majority protein IDs	Peptide counts (all)	Peptide counts (razor+unique)	Peptide counts (unique)	Fasta headers	Number of proteins	Peptides	Razor + unique peptides	Unique peptides	Peptides [CA4]	Peptides [CA5]	Peptides [CB1]	Peptides [CB2]	Peptides [CC1]	Peptides [CC3]	Peptides [CD1]	Peptides [CD4]	Peptides [CE1]	Peptides [CE4]	Peptides [CF1]	Peptides [CF2]	Razor + unique peptides [CA4]	Razor + unique peptides [CA5]	Razor + unique peptides [CB1]	Razor + unique peptides [CB2]	Razor + unique peptides [CC1]	Razor + unique peptides [CC3]	Razor + unique peptides [CD1]	Razor + unique peptides [CD4]	Razor + unique peptides [CE1]	Razor + unique peptides [CE4]	Razor + unique peptides [CF1]	Razor + unique peptides [CF2]	Unique peptides [CA4]	Unique peptides [CA5]	Unique peptides [CB1]	Unique peptides [CB2]	Unique peptides [CC1]	Unique peptides [CC3]	Unique peptides [CD1]	Unique peptides [CD4]	Unique peptides [CE1]	Unique peptides [CE4]	Unique peptides [CF1]	Unique peptides [CF2]	Sequence coverage [%]	Unique + razor sequence coverage [%]	Unique sequence coverage [%]	Mol. weight [kDa]
Y5DD04;Y3G648;A0A012RNI5;Q3XWA5;Z0J609;Z8UMB5;Y5XH23;Y5K3I8;Y8G7U0;Y9UEH8;I4CHP5;Y9T285;Y7FTP3;Y3UUZ0;X8ZDN8;Q66RN7;R3S6C6;A0A035WUV2;Z3K8S0;A0A019CTB1;A0A017U8V3;W5U4K5;W5U067;W5TZK2;W5TZ59;W5TZ55;W5TZ48;W5TZ30;W5TZ27;W5TZ14;W5TYT9;W5U4U4;W5U4N7;W5U4J7;W5U4I6;W5U034;W5TZW9;W5TZU7;W5TZH2;W5TZF2;W5TZD2;W5TZ71;W5TZ67;W5TZ36;W5TZ09;W5TZ04;W5TYX4;W5TYW9;W5TYU9;W5TYU6;W5TYR8;W5TYW6;W5U086;W5TZD6;W5TZ5…	Y5DD04;Y3G648;A0A012RNI5;Q3XWA5;Z0J609;Z8UMB5;Y5XH23;Y5K3I8;Y8G7U0;Y9UEH8;I4CHP5;Y9T285;Y7FTP3;Y3UUZ0;X8ZDN8;Q66RN7;R3S6C6;A0A035WUV2;Z3K8S0;A0A019CTB1;A0A017U8V3;W5U4K5;W5U067;W5TZK2;W5TZ59;W5TZ55;W5TZ48;W5TZ30;W5TZ27;W5TZ14;W5TYT9;W5U4U4;W5U4N7;W5U4J7;W5U4I6;W5U034;W5TZW9;W5TZU7;W5TZH2;W5TZF2;W5TZD2;W5TZ71;W5TZ67;W5TZ36;W5TZ09;W5TZ04;W5TYX4;W5TYW9;W5TYU9;W5TYU6;W5TYR8;W5TYW6;W5U086;W5TZD6;W5TZ5…	2;2;2;2;2;2;2;2;2;2;2;2;2;2;2;2;2;2;2;2;2;2;2;2;2;2;2;2;2;2;2;2;2;2;2;2;2;2;2;2;2;2;2;2;2;2;2;2;2;2;2;2;2;2;2;2;2;2;2;2;2;2;2;2;2;2;2;2;2;2;2;2;2;2;2;2;2;2;2;2;2;2;2;2;2;2;2;2;2;2;2;2;2;2;2;2;2;2;2;2;2;2;2;2;2;2;2;2;2;2;2;2;2;2;2;2;2;2;2;2;2;2;2;2;2;2;2;2;2;2;2;2;2;2;2;2;2;2;2;2;2;2;2;2;2;2;2;2;2;2;2;2;2;2;2;2;2;2;2;2;2;2;2;2;2;2;2;2;2;2;2;2;2;2;2;2;2;2;2;2;2;2;2;2;2;2;2;2;2;2;2;2;2;2;2;2;2;2;2;2…	2;2;2;2;2;2;2;2;2;2;2;2;2;2;2;2;2;2;2;2;2;2;2;2;2;2;2;2;2;2;2;2;2;2;2;2;2;2;2;2;2;2;2;2;2;2;2;2;2;2;2;2;2;2;2;2;2;2;2;2;2;2;2;2;2;2;2;2;2;2;2;2;2;2;2;2;2;2;2;2;2;2;2;2;2;2;2;2;2;2;2;2;2;2;2;2;2;2;2;2;2;2;2;2;2;2;2;2;2;2;2;2;2;2;2;2;2;2;2;2;2;2;2;2;2;2;2;2;2;2;2;2;2;2;2;2;2;2;2;2;2;2;2;2;2;2;2;2;2;2;2;2;2;2;2;2;2;2;2;2;2;2;2;2;2;2;2;2;2;2;2;2;2;2;2;2;2;2;2;2;2;2;2;2;2;2;2;2;2;2;2;2;2;2;2;2;2;2;2;2…	2;2;2;2;2;2;2;2;2;2;2;2;2;2;2;2;2;2;2;2;2;2;2;2;2;2;2;2;2;2;2;2;2;2;2;2;2;2;2;2;2;2;2;2;2;2;2;2;2;2;2;2;2;2;2;2;2;2;2;2;2;2;2;2;2;2;2;2;2;2;2;2;2;2;2;2;2;2;2;2;2;2;2;2;2;2;2;2;2;2;2;2;2;2;2;2;2;2;2;2;2;2;2;2;2;2;2;2;2;2;2;2;2;2;2;2;2;2;2;2;2;2;2;2;2;2;2;2;2;2;2;2;2;2;2;2;2;2;2;2;2;2;2;2;2;2;2;2;2;2;2;2;2;2;2;2;2;2;2;2;2;2;2;2;2;2;2;2;2;2;2;2;2;2;2;2;2;2;2;2;2;2;2;2;2;2;2;2;2;2;2;2;2;2;2;2;2;2;2;2…	>tr|Y5DD04|Y5DD04_STAAU Aminoglycoside 3-phosphotransferase (Fragment) OS=Staphylococcus aureus M0403 GN=O501_02806 PE=4 SV=1;>tr|Y3G648|Y3G648_STAAU Aminoglycoside 3-phosphotransferase OS=Staphylococcus aureus M0057 GN=O260_02743 PE=4 SV=1;>tr|A0A012RNI	474	2	2	2	0	0	1	1	2	1	1	0	2	1	1	1	0	0	1	1	2	1	1	0	2	1	1	1	0	0	1	1	2	1	1	0	2	1	1	1	21.4	21.4	21.4	17.035
Z9Z5W7;Z9Y666;Z9XVM9;Z9WDT5;Z9VTH8;Z9VPU8;Z9V8Q3;Z9UJ51;Z9U5W0;Z9TBZ2;Z9Q9G6;Z9Q6G6;Z9PUS7;Z9PQD6;Z9N0R9;Z9MUM7;Z9MJZ9;Z9MBX5;Z9L4P3;Z9J2N8;Z9HW38;Z9GMM0;Z9G955;Z9F7J1;Z9EY96;Z9DGW5;Z9DB15;Z9CCP0;Z9AMH9;Z8ZAE8;Z8YNG4;Z8XXZ0;Z8XUP8;Z8XD03;Z8X4C2;Z8WD09;Z8USZ4;Z8UGF7;Z8U8Z1;Z8T5R5;Z8SIK1;Z8SAH4;Z8SA13;Z8QYB1;Z8P9W1;Z8MR13;Z8MMZ7;Z8LYL7;Z8KYR8;Z8KLX7;Z8JVG5;Z8I6T4;Z8HED3;Z8GVI7;Z8GDD0;Z8FFQ9;Z8EYE9;…	Z9Z5W7;Z9Y666;Z9XVM9;Z9WDT5;Z9VTH8;Z9VPU8;Z9V8Q3;Z9UJ51;Z9U5W0;Z9TBZ2;Z9Q9G6;Z9Q6G6;Z9PUS7;Z9PQD6;Z9N0R9;Z9MUM7;Z9MJZ9;Z9MBX5;Z9L4P3;Z9J2N8;Z9HW38;Z9GMM0;Z9G955;Z9F7J1;Z9EY96;Z9DGW5;Z9DB15;Z9CCP0;Z9AMH9;Z8ZAE8;Z8YNG4;Z8XXZ0;Z8XUP8;Z8XD03;Z8X4C2;Z8WD09;Z8USZ4;Z8UGF7;Z8U8Z1;Z8T5R5;Z8SIK1;Z8SAH4;Z8SA13;Z8QYB1;Z8P9W1;Z8MR13;Z8MMZ7;Z8LYL7;Z8KYR8;Z8KLX7;Z8JVG5;Z8I6T4;Z8HED3;Z8GVI7;Z8GDD0;Z8FFQ9;Z8EYE9;…	1;1;1;1;1;1;1;1;1;1;1;1;1;1;1;1;1;1;1;1;1;1;1;1;1;1;1;1;1;1;1;1;1;1;1;1;1;1;1;1;1;1;1;1;1;1;1;1;1;1;1;1;1;1;1;1;1;1;1;1;1;1;1;1;1;1;1;1;1;1;1;1;1;1;1;1;1;1;1;1;1;1;1;1;1;1;1;1;1;1;1;1;1;1;1;1;1;1;1;1;1;1;1;1;1;1;1;1;1;1;1;1;1;1;1;1;1;1;1;1;1;1;1;1;1;1;1;1;1;1;1;1;1;1;1;1;1;1;1;1;1;1;1;1;1;1;1;1;1;1;1;1;1;1;1;1;1;1;1;1;1;1;1;1;1;1;1;1;1;1;1;1;1;1;1;1;1;1;1;1;1;1;1;1;1;1;1;1;1;1;1;1;1;1;1;1;1;1;1;1…	1;1;1;1;1;1;1;1;1;1;1;1;1;1;1;1;1;1;1;1;1;1;1;1;1;1;1;1;1;1;1;1;1;1;1;1;1;1;1;1;1;1;1;1;1;1;1;1;1;1;1;1;1;1;1;1;1;1;1;1;1;1;1;1;1;1;1;1;1;1;1;1;1;1;1;1;1;1;1;1;1;1;1;1;1;1;1;1;1;1;1;1;1;1;1;1;1;1;1;1;1;1;1;1;1;1;1;1;1;1;1;1;1;1;1;1;1;1;1;1;1;1;1;1;1;1;1;1;1;1;1;1;1;1;1;1;1;1;1;1;1;1;1;1;1;1;1;1;1;1;1;1;1;1;1;1;1;1;1;1;1;1;1;1;1;1;1;1;1;1;1;1;1;1;1;1;1;1;1;1;1;1;1;1;1;1;1;1;1;1;1;1;1;1;1;1;1;1;1;1…	1;1;1;1;1;1;1;1;1;1;1;1;1;1;1;1;1;1;1;1;1;1;1;1;1;1;1;1;1;1;1;1;1;1;1;1;1;1;1;1;1;1;1;1;1;1;1;1;1;1;1;1;1;1;1;1;1;1;1;1;1;1;1;1;1;1;1;1;1;1;1;1;1;1;1;1;1;1;1;1;1;1;1;1;1;1;1;1;1;1;1;1;1;1;1;1;1;1;1;1;1;1;1;1;1;1;1;1;1;1;1;1;1;1;1;1;1;1;1;1;1;1;1;1;1;1;1;1;1;1;1;1;1;1;1;1;1;1;1;1;1;1;1;1;1;1;1;1;1;1;1;1;1;1;1;1;1;1;1;1;1;1;1;1;1;1;1;1;1;1;1;1;1;1;1;1;1;1;1;1;1;1;1;1;1;1;1;1;1;1;1;1;1;1;1;1;1;1;1;1…	>tr|Z9Z5W7|Z9Z5W7_STAAU 50S ribosomal protein L36 OS=Staphylococcus aureus F74035 GN=rpmJ PE=3 SV=1;>tr|Z9Y666|Z9Y666_STAAU 50S ribosomal protein L36 OS=Staphylococcus aureus M44986 GN=rpmJ PE=3 SV=1;>tr|Z9XVM9|Z9XVM9_STAAU 50S ribosomal protein L36 OS=Sta	1554	1	1	1	1	1	1	1	1	1	1	1	1	1	1	1	1	1	1	1	1	1	1	1	1	1	1	1	1	1	1	1	1	1	1	1	1	1	1	1	29.7	29.7	29.7	4.3053
X4IWQ9;G5LT76;Z2D8D8;G5SGE9;L6Q6I6;A0A038D713;W1CR07;A0A066HGC0;V7VSZ7;G9SJE2;W1AS27;K8AQR5;I0MYY0;X3ULH9;W1GVE9;V0ASL5;H4UNA5;A0A073EI14;A0A070S3M0;F3W177;L0XMX2;G5LDN0;N3L727;M8X1U6;M8R940;H4VKR5;A0A070JHU1;A0A018R594;H3N213;A0A061QH99;Z5WN66;Z5WK36;Z5QTN6;Z5PLA3;Z5LJK1;Z5JVB5;Z5HVS8;Z5EHL3;Z5E745;Z5D1L3;Z4ZT13;Z4Y6Y4;Z4XNB4;Z4X598;Y1NK78;Y1HS46;Y1HCS9;Y1FVT6;Y1F8X0;Y1ELR8;Y1CXC2;X8HC13;X7I218;…	X4IWQ9;G5LT76;Z2D8D8;G5SGE9;L6Q6I6;A0A038D713;W1CR07;A0A066HGC0;V7VSZ7;G9SJE2;W1AS27;K8AQR5;I0MYY0;X3ULH9;W1GVE9;V0ASL5;H4UNA5;A0A073EI14;A0A070S3M0;F3W177;L0XMX2;G5LDN0;N3L727;M8X1U6;M8R940;H4VKR5;A0A070JHU1;A0A018R594;H3N213;A0A061QH99;Z5WN66;Z5WK36;Z5QTN6;Z5PLA3;Z5LJK1;Z5JVB5;Z5HVS8;Z5EHL3;Z5E745;Z5D1L3;Z4ZT13;Z4Y6Y4;Z4XNB4;Z4X598;Y1NK78;Y1HS46;Y1HCS9;Y1FVT6;Y1F8X0;Y1ELR8;Y1CXC2;X8HC13;X7I218;…	1;1;1;1;1;1;1;1;1;1;1;1;1;1;1;1;1;1;1;1;1;1;1;1;1;1;1;1;1;1;1;1;1;1;1;1;1;1;1;1;1;1;1;1;1;1;1;1;1;1;1;1;1;1;1;1;1;1;1;1;1;1;1;1;1;1;1;1;1;1;1;1;1;1;1;1;1;1;1;1;1;1;1;1;1;1;1;1;1;1;1;1;1;1;1;1;1;1;1;1;1;1;1;1;1;1;1;1;1;1;1;1;1;1;1;1;1;1;1;1;1;1;1;1;1;1;1;1;1;1;1;1;1;1;1;1;1;1;1;1;1;1;1;1;1;1;1;1;1;1;1;1;1;1;1;1;1;1;1;1;1;1;1;1;1;1;1;1;1;1;1;1;1;1;1;1;1;1;1;1;1;1;1;1;1;1;1;1;1;1;1;1;1;1;1;1;1;1;1;1…	1;1;1;1;1;1;1;1;1;1;1;1;1;1;1;1;1;1;1;1;1;1;1;1;1;1;1;1;1;1;1;1;1;1;1;1;1;1;1;1;1;1;1;1;1;1;1;1;1;1;1;1;1;1;1;1;1;1;1;1;1;1;1;1;1;1;1;1;1;1;1;1;1;1;1;1;1;1;1;1;1;1;1;1;1;1;1;1;1;1;1;1;1;1;1;1;1;1;1;1;1;1;1;1;1;1;1;1;1;1;1;1;1;1;1;1;1;1;1;1;1;1;1;1;1;1;1;1;1;1;1;1;1;1;1;1;1;1;1;1;1;1;1;1;1;1;1;1;1;1;1;1;1;1;1;1;1;1;1;1;1;1;1;1;1;1;1;1;1;1;1;1;1;1;1;1;1;1;1;1;1;1;1;1;1;1;1;1;1;1;1;1;1;1;1;1;1;1;1;1…	1;1;1;1;1;1;1;1;1;1;1;1;1;1;1;1;1;1;1;1;1;1;1;1;1;1;1;1;1;1;1;1;1;1;1;1;1;1;1;1;1;1;1;1;1;1;1;1;1;1;1;1;1;1;1;1;1;1;1;1;1;1;1;1;1;1;1;1;1;1;1;1;1;1;1;1;1;1;1;1;1;1;1;1;1;1;1;1;1;1;1;1;1;1;1;1;1;1;1;1;1;1;1;1;1;1;1;1;1;1;1;1;1;1;1;1;1;1;1;1;1;1;1;1;1;1;1;1;1;1;1;1;1;1;1;1;1;1;1;1;1;1;1;1;1;1;1;1;1;1;1;1;1;1;1;1;1;1;1;1;1;1;1;1;1;1;1;1;1;1;1;1;1;1;1;1;1;1;1;1;1;1;1;1;1;1;1;1;1;1;1;1;1;1;1;1;1;1;1;1…	>tr|X4IWQ9|X4IWQ9_SALEN Uncharacterized protein OS=Salmonella enterica subsp. enterica serovar Enteritidis str. SA20090419 GN=AU95_18040 PE=3 SV=1;>tr|G5LT76|G5LT76_SALET Acetyl-CoA acetyltransferase OS=Salmonella enterica subsp. enterica serovar Alachua s	1122	1	1	1	1	1	0	1	0	0	0	1	0	0	0	0	1	1	0	1	0	0	0	1	0	0	0	0	1	1	0	1	0	0	0	1	0	0	0	0	31.2	31.2	31.2	6.7818
T0DQI6;A0A073IP17;W7UUH1;T4VIL5;Q8XMY8;Q0TTQ7;Q0SVK7;H1ANK2;C0EEX3;B1BND7;A0A010YUF2;W1UB64;U2FMD8;N9Z7J1;K9CKZ7;J4UWN7;G2FUW8;C4IHF9;B2V328;B2TMY2;B1QWE1;A8MLM9;A6M1N9;E7GRV8	T0DQI6;A0A073IP17;W7UUH1;T4VIL5;Q8XMY8;Q0TTQ7;Q0SVK7;H1ANK2;C0EEX3;B1BND7;A0A010YUF2;W1UB64;U2FMD8;N9Z7J1;K9CKZ7;J4UWN7;G2FUW8;C4IHF9;B2V328;B2TMY2;B1QWE1;A8MLM9;A6M1N9;E7GRV8	1;1;1;1;1;1;1;1;1;1;1;1;1;1;1;1;1;1;1;1;1;1;1;1	1;1;1;1;1;1;1;1;1;1;1;1;1;1;1;1;1;1;1;1;1;1;1;1	1;1;1;1;1;1;1;1;1;1;1;1;1;1;1;1;1;1;1;1;1;1;1;1	>tr|T0DQI6|T0DQI6_CLOSO Putative spermidine synthase OS=[Clostridium] sordellii ATCC 9714 GN=H477_3228 PE=4 SV=1;>tr|A0A073IP17|A0A073IP17_9BACT Spermidine synthase OS=Synergistes jonesii GN=EH55_11835 PE=4 SV=1;>tr|W7UUH1|W7UUH1_RUMFL Polyamine aminopropy	24	1	1	1	0	0	0	0	0	0	0	0	0	0	1	0	0	0	0	0	0	0	0	0	0	0	1	0	0	0	0	0	0	0	0	0	0	0	1	0	25.6	25.6	25.6	9.607
A0A010ZH32	A0A010ZH32	6	2	2	>tr|A0A010ZH32|A0A010ZH32_9BACT Uncharacterized protein OS=Cloacibacillus evryensis DSM 19522 GN=Cloev_0137 PE=4 SV=1	1	6	2	2	6	6	5	5	6	5	4	4	5	4	5	5	2	2	1	1	2	1	1	1	1	1	1	1	2	2	1	1	2	1	1	1	1	1	1	1	11.6	4.5	4.5	35.388
D4F527;T0DQH6;A0A073CWZ1;A0A073CTC9;E5Y8S3;A0A010ZIS5;G1UWJ8;A0A073IVR9;B0NBF6;M5DX09;G9Y3P5;T4V901;D4F1Q8	D4F527;T0DQH6;A0A073CWZ1;A0A073CTC9;E5Y8S3;A0A010ZIS5;G1UWJ8;A0A073IVR9;B0NBF6;M5DX09;G9Y3P5;T4V901;D4F1Q8	1;1;1;1;1;1;1;1;1;1;1;1;1	1;1;1;1;1;1;1;1;1;1;1;1;1	1;1;1;1;1;1;1;1;1;1;1;1;1	>tr|D4F527|D4F527_EDWTA Sodium:alanine symporter family protein OS=Edwardsiella tarda ATCC 23685 GN=EDWATA_01855 PE=4 SV=1;>tr|T0DQH6|T0DQH6_CLOSO Amino acid carrier family protein OS=[Clostridium] sordellii ATCC 9714 GN=H477_3218 PE=4 SV=1;>tr|A0A073CWZ1|	13	1	1	1	1	1	1	1	1	1	1	1	1	1	1	1	1	1	1	1	1	1	1	1	1	1	1	1	1	1	1	1	1	1	1	1	1	1	1	1	9.1	9.1	9.1	23.465
A0A010ZJZ7;F7JF27;E5XK58	A0A010ZJZ7;F7JF27;E5XK58	1;1;1	1;1;1	1;1;1	>tr|A0A010ZJZ7|A0A010ZJZ7_9BACT Carbon-monoxide dehydrogenase, catalytic subunit OS=Cloacibacillus evryensis DSM 19522 GN=Cloev_1145 PE=4 SV=1;>tr|F7JF27|F7JF27_9FIRM Carbon-monoxide dehydrogenase OS=Lachnospiraceae bacterium 1_1_57FAA GN=HMPREF0990_01686	3	1	1	1	0	1	1	1	1	1	0	0	0	0	0	0	0	1	1	1	1	1	0	0	0	0	0	0	0	1	1	1	1	1	0	0	0	0	0	0	2.7	2.7	2.7	66.14
A0A011TB80	A0A011TB80	1	1	1	>tr|A0A011TB80|A0A011TB80_9MICO Biotin-(Acetyl-CoA carboxylase) ligase OS=Microbacterium sp. MRS-1 GN=AS96_00450 PE=4 SV=1	1	1	1	1	1	1	1	1	1	1	1	1	1	1	1	1	1	1	1	1	1	1	1	1	1	1	1	1	1	1	1	1	1	1	1	1	1	1	1	1	6.5	6.5	6.5	26.83
W7USB5;A0A011UYS1	W7USB5;A0A011UYS1	1;1	1;1	1;1	>tr|W7USB5|W7USB5_RUMFL Phosphotransacetylase OS=Ruminococcus flavefaciens 007c GN=RF007C_11785 PE=4 SV=1;>tr|A0A011UYS1|A0A011UYS1_RUMAL Phosphate acetyltransferase OS=Ruminococcus albus SY3 GN=RASY3_10755 PE=4 SV=1	2	1	1	1	0	0	0	0	1	1	0	0	0	0	1	0	0	0	0	0	1	1	0	0	0	0	1	0	0	0	0	0	1	1	0	0	0	0	1	0	7.1	7.1	7.1	35.966
T2SN65;V6HF18;W7C992;L2RAG6;L2N898;E9FH93;I9X549;T0D5E8;J0L495;F9PDM2;J0WHB8;M3UDX4;M3SSF0;C2CZW8;C0XK10;H3RSA3;F3MNK4;E3BSL7;E1NXA7;D7V526;C9M0Y7;C7XXL7;C2HKU2;A8UB32;A0A061C190;X6WN55;X6WD69;X6W877;X6VLA2;X6VAV9;X6USA4;X6TMP5;X6T9V8;X6T3I3;X6SQ78;X6S9H6;X6RVU0;X6RQ02;X6R7T3;X6R6D2;W1KAP1;V7ZQS0;U7ST14;U7RSQ6;U6S1C7;U4X2V5;U4RBJ1;T5DFC2;T5D7D5;T4IU60;T0EU89;T0DSA4;S7UC27;S4GHD4;S4G0T9;S4FR05;S4F…	T2SN65;V6HF18;W7C992;L2RAG6;L2N898;E9FH93;I9X549;T0D5E8;J0L495;F9PDM2;J0WHB8;M3UDX4;M3SSF0;C2CZW8;C0XK10;H3RSA3;F3MNK4;E3BSL7;E1NXA7;D7V526;C9M0Y7;C7XXL7;C2HKU2;A8UB32;A0A061C190;X6WN55;X6WD69;X6W877;X6VLA2;X6VAV9;X6USA4;X6TMP5;X6T9V8;X6T3I3;X6SQ78;X6S9H6;X6RVU0;X6RQ02;X6R7T3;X6R6D2;W1KAP1;V7ZQS0;U7ST14;U7RSQ6;U6S1C7;U4X2V5;U4RBJ1;T5DFC2;T5D7D5;T4IU60;T0EU89;T0DSA4;S7UC27;S4GHD4;S4G0T9;S4FR05;S4F…	1;1;1;1;1;1;1;1;1;1;1;1;1;1;1;1;1;1;1;1;1;1;1;1;1;1;1;1;1;1;1;1;1;1;1;1;1;1;1;1;1;1;1;1;1;1;1;1;1;1;1;1;1;1;1;1;1;1;1;1;1;1;1;1;1;1;1;1;1;1;1;1;1;1;1;1;1;1;1;1;1;1;1;1;1;1;1;1;1;1;1;1;1;1;1;1;1;1;1;1;1;1;1;1;1;1;1;1;1;1;1;1;1;1;1;1;1;1;1;1;1;1;1;1;1;1;1;1;1;1;1;1;1;1;1;1;1;1;1;1;1;1;1;1;1;1;1;1;1;1;1;1;1;1;1;1;1;1;1;1;1;1;1;1;1;1;1;1;1;1;1;1;1;1;1;1;1;1;1;1;1;1;1;1;1;1;1;1;1;1;1;1;1;1;1;1;1;1;1;1…	1;1;1;1;1;1;1;1;1;1;1;1;1;1;1;1;1;1;1;1;1;1;1;1;1;1;1;1;1;1;1;1;1;1;1;1;1;1;1;1;1;1;1;1;1;1;1;1;1;1;1;1;1;1;1;1;1;1;1;1;1;1;1;1;1;1;1;1;1;1;1;1;1;1;1;1;1;1;1;1;1;1;1;1;1;1;1;1;1;1;1;1;1;1;1;1;1;1;1;1;1;1;1;1;1;1;1;1;1;1;1;1;1;1;1;1;1;1;1;1;1;1;1;1;1;1;1;1;1;1;1;1;1;1;1;1;1;1;1;1;1;1;1;1;1;1;1;1;1;1;1;1;1;1;1;1;1;1;1;1;1;1;1;1;1;1;1;1;1;1;1;1;1;1;1;1;1;1;1;1;1;1;1;1;1;1;1;1;1;1;1;1;1;1;1;1;1;1;1;1…	1;1;1;1;1;1;1;1;1;1;1;1;1;1;1;1;1;1;1;1;1;1;1;1;1;1;1;1;1;1;1;1;1;1;1;1;1;1;1;1;1;1;1;1;1;1;1;1;1;1;1;1;1;1;1;1;1;1;1;1;1;1;1;1;1;1;1;1;1;1;1;1;1;1;1;1;1;1;1;1;1;1;1;1;1;1;1;1;1;1;1;1;1;1;1;1;1;1;1;1;1;1;1;1;1;1;1;1;1;1;1;1;1;1;1;1;1;1;1;1;1;1;1;1;1;1;1;1;1;1;1;1;1;1;1;1;1;1;1;1;1;1;1;1;1;1;1;1;1;1;1;1;1;1;1;1;1;1;1;1;1;1;1;1;1;1;1;1;1;1;1;1;1;1;1;1;1;1;1;1;1;1;1;1;1;1;1;1;1;1;1;1;1;1;1;1;1;1;1;1…	>tr|T2SN65|T2SN65_HELPX Guanosine 5-monophosphate oxidoreductase OS=Helicobacter pylori PZ5086 GN=L935_06145 PE=4 SV=1;>tr|V6HF18|V6HF18_STRAG GMP reductase (Fragment) OS=Streptococcus agalactiae MRI Z1-024 GN=SAG0142_10075 PE=4 SV=1;>tr|W7C992|W7C992_9LI	676	1	1	1	0	0	0	0	0	0	1	1	0	0	0	0	0	0	0	0	0	0	1	1	0	0	0	0	0	0	0	0	0	0	1	1	0	0	0	0	9.3	9.3	9.3	16.552
X0PEL1;A9NEI5;U2EBE4;B1YGS7;A0A031IB82;U2RYA3;U1YJX9;P22250;M5RI49;A8F960;A7Z0L4;A0A066ZET0;A0A059N7N3;S0L568;M9LLS1;H3SEJ6;A0A069DLA5;X6WP80;X6W9L4;X6VQ64;X6VGQ4;X6VEG3;X6V3C0;X6TF20;X6SZR4;X6SSR0;X6SFH9;X6RYT8;X6RHF4;X6RG27;X6R0R1;X6R014;W7L2A5;W4RFM3;W4EVL9;W4CEU6;V8PUZ0;V7ZM02;U7RL11;U1XFT3;T5HRS2;T2NTF8;S3IAC6;S3I7D0;S1RPQ7;S0S774;S0P857;S0K511;S0K1Y1;S0JCF9;R8UNE6;R8TDC3;R8R2D4;R8PTH4;R8NQS…	X0PEL1;A9NEI5;U2EBE4;B1YGS7;A0A031IB82;U2RYA3;U1YJX9;P22250;M5RI49;A8F960;A7Z0L4;A0A066ZET0;A0A059N7N3;S0L568;M9LLS1;H3SEJ6;A0A069DLA5;X6WP80;X6W9L4;X6VQ64;X6VGQ4;X6VEG3;X6V3C0;X6TF20;X6SZR4;X6SSR0;X6SFH9;X6RYT8;X6RHF4;X6RG27;X6R0R1;X6R014;W7L2A5;W4RFM3;W4EVL9;W4CEU6;V8PUZ0;V7ZM02;U7RL11;U1XFT3;T5HRS2;T2NTF8;S3IAC6;S3I7D0;S1RPQ7;S0S774;S0P857;S0K511;S0K1Y1;S0JCF9;R8UNE6;R8TDC3;R8R2D4;R8PTH4;R8NQS…	1;1;1;1;1;1;1;1;1;1;1;1;1;1;1;1;1;1;1;1;1;1;1;1;1;1;1;1;1;1;1;1;1;1;1;1;1;1;1;1;1;1;1;1;1;1;1;1;1;1;1;1;1;1;1;1;1;1;1;1;1;1;1;1;1;1;1;1;1;1;1;1;1;1;1;1;1;1;1;1;1;1;1;1;1;1;1;1;1;1;1;1;1;1;1;1;1;1;1;1;1;1;1;1;1;1;1;1;1;1;1;1;1;1;1;1;1;1;1;1;1;1;1;1;1;1;1;1;1;1;1;1;1;1;1;1;1;1;1;1;1;1;1;1;1;1;1;1;1;1;1;1;1;1;1;1;1;1;1;1;1;1;1;1;1;1;1;1;1;1;1;1;1;1;1;1;1;1;1;1;1;1;1;1;1;1;1;1;1;1;1;1;1;1;1;1;1;1;1;1…	1;1;1;1;1;1;1;1;1;1;1;1;1;1;1;1;1;1;1;1;1;1;1;1;1;1;1;1;1;1;1;1;1;1;1;1;1;1;1;1;1;1;1;1;1;1;1;1;1;1;1;1;1;1;1;1;1;1;1;1;1;1;1;1;1;1;1;1;1;1;1;1;1;1;1;1;1;1;1;1;1;1;1;1;1;1;1;1;1;1;1;1;1;1;1;1;1;1;1;1;1;1;1;1;1;1;1;1;1;1;1;1;1;1;1;1;1;1;1;1;1;1;1;1;1;1;1;1;1;1;1;1;1;1;1;1;1;1;1;1;1;1;1;1;1;1;1;1;1;1;1;1;1;1;1;1;1;1;1;1;1;1;1;1;1;1;1;1;1;1;1;1;1;1;1;1;1;1;1;1;1;1;1;1;1;1;1;1;1;1;1;1;1;1;1;1;1;1;1;1…	1;1;1;1;1;1;1;1;1;1;1;1;1;1;1;1;1;1;1;1;1;1;1;1;1;1;1;1;1;1;1;1;1;1;1;1;1;1;1;1;1;1;1;1;1;1;1;1;1;1;1;1;1;1;1;1;1;1;1;1;1;1;1;1;1;1;1;1;1;1;1;1;1;1;1;1;1;1;1;1;1;1;1;1;1;1;1;1;1;1;1;1;1;1;1;1;1;1;1;1;1;1;1;1;1;1;1;1;1;1;1;1;1;1;1;1;1;1;1;1;1;1;1;1;1;1;1;1;1;1;1;1;1;1;1;1;1;1;1;1;1;1;1;1;1;1;1;1;1;1;1;1;1;1;1;1;1;1;1;1;1;1;1;1;1;1;1;1;1;1;1;1;1;1;1;1;1;1;1;1;1;1;1;1;1;1;1;1;1;1;1;1;1;1;1;1;1;1;1;1…	>tr|X0PEL1|X0PEL1_9LACO Glutamyl-tRNA synthetase OS=Lactobacillus composti JCM 14202 GN=JCM14202_2042 PE=3 SV=1;>sp|A9NEI5|SYE_ACHLI Glutamate--tRNA ligase OS=Acholeplasma laidlawii (strain PG-8A) GN=gltX PE=3 SV=1;>tr|U2EBE4|U2EBE4_9BACT Glutamate--tRNA l	381	1	1	1	1	1	0	1	0	0	1	1	1	0	1	1	1	1	0	1	0	0	1	1	1	0	1	1	1	1	0	1	0	0	1	1	1	0	1	1	9.1	9.1	9.1	18.728
L6XG08;W1G1V5;V7XZR2;V2R384;A0A067US47;Z5WYG6;Z5W9H6;Z5QBB2;Z5PFB0;Z5L0X2;Z5K3X5;Z5HHS5;Z5EZB5;Z5DWW4;Z5DQW0;Z5A5X8;Z4YNL6;Z4XYJ7;Y1P425;Y1GUN9;Y1FCU3;Y1E2Q5;Y1D6N6;X7I966;X7G3R3;X5NQT7;X4H7A5;W9FBH2;W9B723;W7PA65;W7N585;W6SWF1;W1CT04;W1ANM2;V8MGT8;V7Y8C3;V7WWT8;V7VB98;V7U535;V7TJ51;V3YUQ1;V3YBA1;V3XUB7;V3XC90;V3T2P2;V3PLP4;V3LXA9;V3L6L0;V3KY07;V3H324;V3GVW6;V3FGD2;V3F587;V3EGG1;V3DK21;V3DIW3;V3D…	L6XG08;W1G1V5;V7XZR2;V2R384;A0A067US47;Z5WYG6;Z5W9H6;Z5QBB2;Z5PFB0;Z5L0X2;Z5K3X5;Z5HHS5;Z5EZB5;Z5DWW4;Z5DQW0;Z5A5X8;Z4YNL6;Z4XYJ7;Y1P425;Y1GUN9;Y1FCU3;Y1E2Q5;Y1D6N6;X7I966;X7G3R3;X5NQT7;X4H7A5;W9FBH2;W9B723;W7PA65;W7N585;W6SWF1;W1CT04;W1ANM2;V8MGT8;V7Y8C3;V7WWT8;V7VB98;V7U535;V7TJ51;V3YUQ1;V3YBA1;V3XUB7;V3XC90;V3T2P2;V3PLP4;V3LXA9;V3L6L0;V3KY07;V3H324;V3GVW6;V3FGD2;V3F587;V3EGG1;V3DK21;V3DIW3;V3D…	2;2;2;2;2;2;2;2;2;2;2;2;2;2;2;2;2;2;2;2;2;2;2;2;2;2;2;2;2;2;2;2;2;2;2;2;2;2;2;2;2;2;2;2;2;2;2;2;2;2;2;2;2;2;2;2;2;2;2;2;2;2;2;2;2;2;2;2;2;2;2;2;2;2;2;2;2;2;2;2;2;2;2;2;2;2;2;2;2;2;2;2;2;2;2;2;2;2;2;2;2;2;2;2;2;2;2;2;2;2;2;2;2;2;2;2;2;2;2;2;2;2;2;2;2;2;2;2;2;2;2;2;2;2;2;2;2;2;2;2;2;2;2;2;2;2;2;2;2;2;2;2;2;2;2;2;2;2;2;2;2;2;2;2;2;2;2;2;2;2;2;2;2;2;2;2;2;2;2;2;2;2;2;2;2;2;2;2;2;2;2;2;2;2;2;2;2;2;2;2…	1;1;1;1;1;1;1;1;1;1;1;1;1;1;1;1;1;1;1;1;1;1;1;1;1;1;1;1;1;1;1;1;1;1;1;1;1;1;1;1;1;1;1;1;1;1;1;1;1;1;1;1;1;1;1;1;1;1;1;1;1;1;1;1;1;1;1;1;1;1;1;1;1;1;1;1;1;1;1;1;1;1;1;1;1;1;1;1;1;1;1;1;1;1;1;1;1;1;1;1;1;1;1;1;1;1;1;1;1;1;1;1;1;1;1;1;1;1;1;1;1;1;1;1;1;1;1;1;1;1;1;1;1;1;1;1;1;1;1;1;1;1;1;1;1;1;1;1;1;1;1;1;1;1;1;1;1;1;1;1;1;1;1;1;1;1;1;1;1;1;1;1;1;1;1;1;1;1;1;1;1;1;1;1;1;1;1;1;1;1;1;1;1;1;1;1;1;1;1;1…	0;0;0;0;0;0;0;0;0;0;0;0;0;0;0;0;0;0;0;0;0;0;0;0;0;0;0;0;0;0;0;0;0;0;0;0;0;0;0;0;0;0;0;0;0;0;0;0;0;0;0;0;0;0;0;0;0;0;0;0;0;0;0;0;0;0;0;0;0;0;0;0;0;0;0;0;0;0;0;0;0;0;0;0;0;0;0;0;0;0;0;0;0;0;0;0;0;0;0;0;0;0;0;0;0;0;0;0;0;0;0;0;0;0;0;0;0;0;0;0;0;0;0;0;0;0;0;0;0;0;0;0;0;0;0;0;0;0;0;0;0;0;0;0;0;0;0;0;0;0;0;0;0;0;0;0;0;0;0;0;0;0;0;0;0;0;0;0;0;0;0;0;0;0;0;0;0;0;0;0;0;0;0;0;0;0;0;0;0;0;0;0;0;0;0;0;0;0;0;0…	>tr|L6XG08|L6XG08_SALEN Glutamate dehydrogenase (Fragment) OS=Salmonella enterica subsp. enterica serovar Enteritidis str. 76-2651 GN=SEEE2651_21577 PE=4 SV=1;>tr|W1G1V5|W1G1V5_ECOLX NADP-specific glutamate dehydrogenase OS=Escherichia coli ISC11 PE=4 SV=1	359	2	1	0	2	1	2	2	2	2	2	2	2	2	2	2	1	1	1	1	1	1	1	1	1	1	1	1	0	0	0	0	0	0	0	0	0	0	0	0	16.1	10	0	20.489
W2EPR8;S3ZL76;Q59800;D9XFW4;D9WI90;A0A022MN82;A0A014MF88	W2EPR8;S3ZL76;Q59800;D9XFW4;D9WI90;A0A022MN82;A0A014MF88	1;1;1;1;1;1;1	1;1;1;1;1;1;1	1;1;1;1;1;1;1	>tr|W2EPR8|W2EPR8_9ACTO Glyceraldehyde-3-phosphate dehydrogenase OS=Microbispora sp. ATCC PTA-5024 GN=gapA PE=3 SV=1;>tr|S3ZL76|S3ZL76_9ACTO Glyceraldehyde-3-phosphate dehydrogenase OS=Streptomyces aurantiacus JA 4570 GN=STRAU_2716 PE=3 SV=1;>sp|Q59800|G3P	7	1	1	1	1	1	1	1	1	1	1	1	1	1	1	1	1	1	1	1	1	1	1	1	1	1	1	1	1	1	1	1	1	1	1	1	1	1	1	1	3.6	3.6	3.6	35.278
A0A015PP88;K1GTJ9;I9VEI1;F7LJS2;A0A017N0I6;A0A016NE57;A0A016LWP5;A0A016KPL5;A0A016KEE2;A0A016IMP8;A0A016HIV6;A0A016FEH3;A0A016C7R7;A0A016BN04;A0A016B975;A0A016AHJ6;A0A016AC19;A0A015ZXS1;A0A015YTQ5;A0A015U9A5;A0A015TVR4;A0A015RIF1;A0A015QRT4;A0A015PRE9;A0A015PG07;A0A015P332;A0A015MJB1;K1G959	A0A015PP88;K1GTJ9;I9VEI1;F7LJS2;A0A017N0I6;A0A016NE57;A0A016LWP5;A0A016KPL5;A0A016KEE2;A0A016IMP8;A0A016HIV6;A0A016FEH3;A0A016C7R7;A0A016BN04;A0A016B975;A0A016AHJ6;A0A016AC19;A0A015ZXS1;A0A015YTQ5;A0A015U9A5;A0A015TVR4;A0A015RIF1;A0A015QRT4;A0A015PRE9;A0A015PG07;A0A015P332;A0A015MJB1;K1G959	3;3;3;3;3;3;3;3;3;3;3;3;3;3;3;3;3;3;3;3;3;3;3;3;3;3;3;2	3;3;3;3;3;3;3;3;3;3;3;3;3;3;3;3;3;3;3;3;3;3;3;3;3;3;3;2	3;3;3;3;3;3;3;3;3;3;3;3;3;3;3;3;3;3;3;3;3;3;3;3;3;3;3;2	>tr|A0A015PP88|A0A015PP88_BACFG Nitroreductase family protein (Fragment) OS=Bacteroides fragilis str. 2-F-2 #5 GN=M077_5367 PE=4 SV=1;>tr|K1GTJ9|K1GTJ9_BACFG Uncharacterized protein OS=Bacteroides fragilis HMW 615 GN=HMPREF1204_00923 PE=4 SV=1;>tr|I9VEI1|I	28	3	3	3	0	2	0	1	2	2	2	3	3	2	2	0	0	2	0	1	2	2	2	3	3	2	2	0	0	2	0	1	2	2	2	3	3	2	2	0	17.3	17.3	17.3	19.746
A0A017NK75;A0A016K7W2;A0A015XNC3;A0A015X349;A0A015QFD1;A0A015NHY8;K1GTP0;I9K0W9;F7LJJ2;A0A017QES6;A0A016NEC4;A0A016KQB1;A0A016KDX3;A0A016IEK6;A0A016GN57;A0A016EF63;A0A016CI14;A0A016C1D5;A0A016B5W2;A0A016AMF7;A0A015SAP6;A0A015RQP7;A0A015RDL4;A0A015QTZ1;A0A015ML88;A0A016LW83;K1G3G2;R9H4M9;C6IJ69;R0J2Q0	A0A017NK75;A0A016K7W2;A0A015XNC3;A0A015X349;A0A015QFD1;A0A015NHY8;K1GTP0;I9K0W9;F7LJJ2;A0A017QES6;A0A016NEC4;A0A016KQB1;A0A016KDX3;A0A016IEK6;A0A016GN57;A0A016EF63;A0A016CI14;A0A016C1D5;A0A016B5W2;A0A016AMF7;A0A015SAP6;A0A015RQP7;A0A015RDL4;A0A015QTZ1;A0A015ML88;A0A016LW83	5;5;5;5;5;5;5;5;5;5;5;5;5;5;5;5;5;5;5;5;5;5;5;5;5;4;2;1;1;1	5;5;5;5;5;5;5;5;5;5;5;5;5;5;5;5;5;5;5;5;5;5;5;5;5;4;2;1;1;1	5;5;5;5;5;5;5;5;5;5;5;5;5;5;5;5;5;5;5;5;5;5;5;5;5;4;2;1;1;1	>tr|A0A017NK75|A0A017NK75_BACFG Deoxyribose-phosphate aldolase OS=Bacteroides fragilis str. S23L17 GN=deoC PE=4 SV=1;>tr|A0A016K7W2|A0A016K7W2_BACFG Deoxyribose-phosphate aldolase OS=Bacteroides fragilis str. 3986 N(B)22 GN=deoC PE=4 SV=1;>tr|A0A015XNC3|A0	30	5	5	5	0	0	2	1	0	0	3	2	3	2	3	3	0	0	2	1	0	0	3	2	3	2	3	3	0	0	2	1	0	0	3	2	3	2	3	3	25.5	25.5	25.5	32.955
A0A015QV65;Q64NK6;Q5L8A7;I9AN03;F7LUY6;A0A017N1F3;A0A016N235;A0A016LI88;A0A016K5S5;A0A016JPL2;A0A016JBB0;A0A016HPJ3;A0A016E284;A0A016DML3;A0A016CZI3;A0A016AUB2;A0A016A1U7;A0A015YEJ1;A0A015Y474;A0A015UD02;A0A015QGX9;A0A015QFY3;A0A015P4M7;A0A015NY40;A0A015MLE2;E2NEI6;K1FWV0;U2DS90;R9I5P3;R9H5C4;Q8A474;K9EF24;K1G5D3;I9JHP7;I9IKK7;F7MC24;F3PJE3;E5CHY1;D4WS46;D4VJ25;C6II27;C3R0D4;A7UZT3;A0A069D6V7;E5X…	A0A015QV65;Q64NK6;Q5L8A7;I9AN03;F7LUY6;A0A017N1F3;A0A016N235;A0A016LI88;A0A016K5S5;A0A016JPL2;A0A016JBB0;A0A016HPJ3;A0A016E284;A0A016DML3;A0A016CZI3;A0A016AUB2;A0A016A1U7;A0A015YEJ1;A0A015Y474;A0A015UD02;A0A015QGX9;A0A015QFY3;A0A015P4M7;A0A015NY40;A0A015MLE2;E2NEI6;K1FWV0;U2DS90;R9I5P3;R9H5C4;Q8A474;K9EF24;K1G5D3;I9JHP7;I9IKK7;F7MC24;F3PJE3;E5CHY1;D4WS46;D4VJ25;C6II27;C3R0D4;A7UZT3;A0A069D6V7	3;3;3;3;3;3;3;3;3;3;3;3;3;3;3;3;3;3;3;3;3;3;3;3;3;2;2;2;2;2;2;2;2;2;2;2;2;2;2;2;2;2;2;2;1;1;1;1;1;1;1;1;1;1;1	3;3;3;3;3;3;3;3;3;3;3;3;3;3;3;3;3;3;3;3;3;3;3;3;3;2;2;2;2;2;2;2;2;2;2;2;2;2;2;2;2;2;2;2;1;1;1;1;1;1;1;1;1;1;1	3;3;3;3;3;3;3;3;3;3;3;3;3;3;3;3;3;3;3;3;3;3;3;3;3;2;2;2;2;2;2;2;2;2;2;2;2;2;2;2;2;2;2;2;1;1;1;1;1;1;1;1;1;1;1	>tr|A0A015QV65|A0A015QV65_BACFG Elongation factor G OS=Bacteroides fragilis str. 3783N2-1 GN=fusA PE=3 SV=1;>sp|Q64NK6|EFG_BACFR Elongation factor G OS=Bacteroides fragilis (strain YCH46) GN=fusA PE=3 SV=1;>sp|Q5L8A7|EFG_BACFN Elongation factor G OS=Bacter	55	3	3	3	0	0	0	0	1	1	1	2	2	0	0	0	0	0	0	0	1	1	1	2	2	0	0	0	0	0	0	0	1	1	1	2	2	0	0	0	6.7	6.7	6.7	75.929
S3YGN5;K1G313;K1FW90;I9V0R5;F7LWJ9;A0A017N2C5;A0A016NGZ6;A0A016N3X1;A0A016LIW6;A0A016KF69;A0A016IR65;A0A016HYX9;A0A016H074;A0A016EID8;A0A016DWQ0;A0A016BQQ2;A0A016BBJ6;A0A016A2H6;A0A015XKC2;A0A015XD34;A0A015SYG9;A0A015SJY4;A0A015RW05;A0A015QCE3;A0A015PWS3;A0A015PST6;A0A015MM01;U2DUP6;I9UZZ4;F7M2Z4;F3PKZ1;E5WZ30;R9H1X6;E5C7M4;D4VHI0;C6IM07;C3QZ96;D4WW03;U6RSA7;U5CIX2;D4VC40;C3RBN8;C3Q3F2;R9HXF2;I9A…	S3YGN5;K1G313;K1FW90;I9V0R5;F7LWJ9;A0A017N2C5;A0A016NGZ6;A0A016N3X1;A0A016LIW6;A0A016KF69;A0A016IR65;A0A016HYX9;A0A016H074;A0A016EID8;A0A016DWQ0;A0A016BQQ2;A0A016BBJ6;A0A016A2H6;A0A015XKC2;A0A015XD34;A0A015SYG9;A0A015SJY4;A0A015RW05;A0A015QCE3;A0A015PWS3;A0A015PST6;A0A015MM01;U2DUP6;I9UZZ4;F7M2Z4;F3PKZ1;E5WZ30;R9H1X6;E5C7M4;D4VHI0;C6IM07;C3QZ96;D4WW03;U6RSA7;U5CIX2;D4VC40;C3RBN8;C3Q3F2;R9HXF2;I9A…	8;8;8;8;8;8;8;8;8;8;8;8;8;8;8;8;8;8;8;8;8;8;8;8;8;8;8;7;7;7;7;7;6;6;6;6;6;6;4;4;4;4;4;4;4;4;3;3;3;3;3;3;3;3;3;3;2;2;2;2;2;1;1;1;1;1;1;1;1;1;1;1	8;8;8;8;8;8;8;8;8;8;8;8;8;8;8;8;8;8;8;8;8;8;8;8;8;8;8;7;7;7;7;7;6;6;6;6;6;6;4;4;4;4;4;4;4;4;3;3;3;3;3;3;3;3;3;3;2;2;2;2;2;1;1;1;1;1;1;1;1;1;1;1	8;8;8;8;8;8;8;8;8;8;8;8;8;8;8;8;8;8;8;8;8;8;8;8;8;8;8;7;7;7;7;7;6;6;6;6;6;6;4;4;4;4;4;4;4;4;3;3;3;3;3;3;3;3;3;3;2;2;2;2;2;1;1;1;1;1;1;1;1;1;1;1	>tr|S3YGN5|S3YGN5_BACSE Branched-chain amino acid aminotransferase OS=Bacteroides stercoris CC31F GN=HMPREF1181_01411 PE=3 SV=1;>tr|K1G313|K1G313_BACFG Branched-chain amino acid aminotransferase OS=Bacteroides fragilis HMW 610 GN=HMPREF1203_03631 PE=3 SV=1	72	8	8	8	3	4	4	5	2	4	7	2	3	2	4	3	3	4	4	5	2	4	7	2	3	2	4	3	3	4	4	5	2	4	7	2	3	2	4	3	20.6	20.6	20.6	37.948
Q64PM7;Q5L9E3;K1H3Y9;K1GK12;I9JW79;F7LSH5;A0A017N4Y1;A0A016NHR0;A0A016N3R3;A0A016LKZ2;A0A016KKT1;A0A016I450;A0A016HR52;A0A016H9R8;A0A016F4X2;A0A016B6U7;A0A016A5G9;A0A015ZBR1;A0A015Y9F8;A0A015WM08;A0A015W7L5;A0A015R8G9;A0A015R4P2;A0A015QW09;A0A015QCS1;A0A015NU85;A0A015NIA3;A0A015MMJ7;R0HGA8;A0A015QWI9;G5GAD1;R9HI62;Q8A5W2;I9UR96;F7M0W8;E5CET6;D4WSA9;D4VEL2;C6INQ8;C3QWP1;S3YG07;R9HWX0;K9DZ22;I9J9Z7…	Q64PM7;Q5L9E3;K1H3Y9;K1GK12;I9JW79;F7LSH5;A0A017N4Y1;A0A016NHR0;A0A016N3R3;A0A016LKZ2;A0A016KKT1;A0A016I450;A0A016HR52;A0A016H9R8;A0A016F4X2;A0A016B6U7;A0A016A5G9;A0A015ZBR1;A0A015Y9F8;A0A015WM08;A0A015W7L5;A0A015R8G9;A0A015R4P2;A0A015QW09;A0A015QCS1;A0A015NU85;A0A015NIA3;A0A015MMJ7;R0HGA8;A0A015QWI9;G5GAD1;R9HI62;Q8A5W2;I9UR96;F7M0W8;E5CET6;D4WSA9;D4VEL2;C6INQ8;C3QWP1;S3YG07;R9HWX0;K9DZ22;I9J9Z7…	4;4;4;4;4;4;4;4;4;4;4;4;4;4;4;4;4;4;4;4;4;4;4;4;4;4;4;4;3;2;2;2;2;2;2;2;2;2;2;2;2;2;2;2;2;2;2;2;1;1;1;1;1;1;1;1;1;1;1;1;1;1;1;1	4;4;4;4;4;4;4;4;4;4;4;4;4;4;4;4;4;4;4;4;4;4;4;4;4;4;4;4;3;2;2;2;2;2;2;2;2;2;2;2;2;2;2;2;2;2;2;2;1;1;1;1;1;1;1;1;1;1;1;1;1;1;1;1	3;3;3;3;3;3;3;3;3;3;3;3;3;3;3;3;3;3;3;3;3;3;3;3;3;3;3;3;2;1;1;1;1;1;1;1;1;1;1;1;1;1;1;1;1;1;1;1;1;1;1;1;1;1;1;1;1;1;1;1;1;1;1;1	>sp|Q64PM7|G6PI_BACFR Glucose-6-phosphate isomerase OS=Bacteroides fragilis (strain YCH46) GN=pgi PE=3 SV=1;>sp|Q5L9E3|G6PI_BACFN Glucose-6-phosphate isomerase OS=Bacteroides fragilis (strain ATCC 25285 / NCTC 9343) GN=pgi PE=3 SV=1;>tr|K1H3Y9|K1H3Y9_BACFG	64	4	4	3	1	1	1	2	2	2	4	3	2	3	3	2	1	1	1	2	2	2	4	3	2	3	3	2	0	0	0	1	1	1	3	2	1	2	2	1	11.7	11.7	9	48.749
F3PLM8;A0A017N6E6;A0A016NH36;A0A016N4F1;A0A016LLF5;A0A016JTJ0;A0A016J2U6;A0A016ISW6;A0A016IE22;A0A016E3K3;A0A016BD99;A0A016B7X5;A0A015ZCQ9;A0A015YGL5;A0A015WMV7;A0A015UEX2;A0A015RW03;A0A015R9F0;A0A015QDU7;A0A015PY82;A0A015PHC8;A0A015MNF9;A0A015Y6C2;S3YDE7;R0J532;K1G8Q1;K1G2K4;I9JXG1;F7LTG8;E5X432	F3PLM8;A0A017N6E6;A0A016NH36;A0A016N4F1;A0A016LLF5;A0A016JTJ0;A0A016J2U6;A0A016ISW6;A0A016IE22;A0A016E3K3;A0A016BD99;A0A016B7X5;A0A015ZCQ9;A0A015YGL5;A0A015WMV7;A0A015UEX2;A0A015RW03;A0A015R9F0;A0A015QDU7;A0A015PY82;A0A015PHC8;A0A015MNF9;A0A015Y6C2;S3YDE7;R0J532;K1G8Q1;K1G2K4;I9JXG1;F7LTG8;E5X432	1;1;1;1;1;1;1;1;1;1;1;1;1;1;1;1;1;1;1;1;1;1;1;1;1;1;1;1;1;1	1;1;1;1;1;1;1;1;1;1;1;1;1;1;1;1;1;1;1;1;1;1;1;1;1;1;1;1;1;1	1;1;1;1;1;1;1;1;1;1;1;1;1;1;1;1;1;1;1;1;1;1;1;1;1;1;1;1;1;1	>tr|F3PLM8|F3PLM8_9BACE Phosphorylase family 2 OS=Bacteroides clarus YIT 12056 GN=HMPREF9445_03243 PE=4 SV=1;>tr|A0A017N6E6|A0A017N6E6_BACFG Purine nucleoside phosphorylase I, inosine and guanosine-specific OS=Bacteroides fragilis str. S23L17 GN=M138_3387	30	1	1	1	0	0	0	0	0	0	0	0	0	0	0	1	0	0	0	0	0	0	0	0	0	0	0	1	0	0	0	0	0	0	0	0	0	0	0	1	14.4	14.4	14.4	17.101
I9V989;F7LUM4;A0A017N7Q3;A0A016NIP7;A0A016N5S3;A0A016LL81;A0A016KC13;A0A016JE73;A0A016IJM4;A0A016HIL6;A0A016HAB1;A0A016EKL5;A0A016A6G0;A0A016A419;A0A015ZH64;A0A015XM44;A0A015WFH9;A0A015U1E6;A0A015T032;A0A015S849;A0A015PYJ0;A0A015P797;A0A015NJU3;A0A015MNU1;K1G8E6;K1G9V0	I9V989;F7LUM4;A0A017N7Q3;A0A016NIP7;A0A016N5S3;A0A016LL81;A0A016KC13;A0A016JE73;A0A016IJM4;A0A016HIL6;A0A016HAB1;A0A016EKL5;A0A016A6G0;A0A016A419;A0A015ZH64;A0A015XM44;A0A015WFH9;A0A015U1E6;A0A015T032;A0A015S849;A0A015PYJ0;A0A015P797;A0A015NJU3;A0A015MNU1;K1G8E6	5;5;5;5;5;5;5;5;5;5;5;5;5;5;5;5;5;5;5;5;5;5;5;5;4;2	5;5;5;5;5;5;5;5;5;5;5;5;5;5;5;5;5;5;5;5;5;5;5;5;4;2	5;5;5;5;5;5;5;5;5;5;5;5;5;5;5;5;5;5;5;5;5;5;5;5;4;2	>tr|I9V989|I9V989_BACFG Uncharacterized protein OS=Bacteroides fragilis CL05T00C42 GN=HMPREF1079_02883 PE=3 SV=1;>tr|F7LUM4|F7LUM4_9BACE Uncharacterized protein OS=Bacteroides sp. 2_1_56FAA GN=HMPREF1018_03819 PE=3 SV=1;>tr|A0A017N7Q3|A0A017N7Q3_BACFG Thia	26	5	5	5	1	1	0	0	0	0	4	0	1	0	1	1	1	1	0	0	0	0	4	0	1	0	1	1	1	1	0	0	0	0	4	0	1	0	1	1	15.2	15.2	15.2	63.428
P0CJ83;K1GPZ2;I9JYF7;F7LWG3;E1WS50;A0A017N9I4;A0A016N669;A0A016LN90;A0A016JWD0;A0A016JU21;A0A016I9R4;A0A016I1R3;A0A016F885;A0A016CY50;A0A016BT95;A0A016BF38;A0A016AY08;A0A016A7G8;A0A015XV77;A0A015WA48;A0A015SAN9;A0A015S921;A0A015RX55;A0A015Q8D0;A0A015NW72;A0A015N927;A0A015MP64;K9EFW1;K1GAJ4;E2N7W0;R9HPC2;K6AM06;K6ALK5;I9J769;A7V9W5;A0A073I1P2	P0CJ83;K1GPZ2;I9JYF7;F7LWG3;E1WS50;A0A017N9I4;A0A016N669;A0A016LN90;A0A016JWD0;A0A016JU21;A0A016I9R4;A0A016I1R3;A0A016F885;A0A016CY50;A0A016BT95;A0A016BF38;A0A016AY08;A0A016A7G8;A0A015XV77;A0A015WA48;A0A015SAN9;A0A015S921;A0A015RX55;A0A015Q8D0;A0A015NW72;A0A015N927;A0A015MP64	12;12;12;12;12;12;12;12;12;12;12;12;12;12;12;12;12;12;12;12;12;12;12;12;12;12;12;2;2;2;2;2;2;2;2;2	12;12;12;12;12;12;12;12;12;12;12;12;12;12;12;12;12;12;12;12;12;12;12;12;12;12;12;2;2;2;2;2;2;2;2;2	8;8;8;8;8;8;8;8;8;8;8;8;8;8;8;8;8;8;8;8;8;8;8;8;8;8;8;0;0;0;0;0;0;0;0;0	>sp|P0CJ83|FTN_BACFR Bacterial non-heme ferritin OS=Bacteroides fragilis (strain YCH46) GN=ftnA PE=1 SV=1;>tr|K1GPZ2|K1GPZ2_BACFG Ferritin OS=Bacteroides fragilis HMW 615 GN=HMPREF1204_02174 PE=3 SV=1;>tr|I9JYF7|I9JYF7_BACFG Ferritin OS=Bacteroides fragili	36	12	12	8	8	8	8	9	9	10	10	10	9	10	10	10	8	8	8	9	9	10	10	10	9	10	10	10	4	4	5	5	5	6	6	6	5	6	6	6	58.5	58.5	49.1	18.064
A0A016J5J9;K1FWU6;I9JXZ7;A0A017N6R1;A0A016N517;A0A016LML1;A0A016KGM0;A0A016J0K4;A0A016ITD7;A0A016E0I7;A0A016DQD5;A0A016B8E7;A0A015ZQ93;A0A015ZDK0;A0A015YGV4;A0A015WNH9;A0A015TM03;A0A015S9Y0;A0A015QXM7;A0A015QMX0;A0A015NF24;A0A015N3B9;A0A015MP92;F7LTY2	A0A016J5J9;K1FWU6;I9JXZ7;A0A017N6R1;A0A016N517;A0A016LML1;A0A016KGM0;A0A016J0K4;A0A016ITD7;A0A016E0I7;A0A016DQD5;A0A016B8E7;A0A015ZQ93;A0A015ZDK0;A0A015YGV4;A0A015WNH9;A0A015TM03;A0A015S9Y0;A0A015QXM7;A0A015QMX0;A0A015NF24;A0A015N3B9;A0A015MP92;F7LTY2	1;1;1;1;1;1;1;1;1;1;1;1;1;1;1;1;1;1;1;1;1;1;1;1	1;1;1;1;1;1;1;1;1;1;1;1;1;1;1;1;1;1;1;1;1;1;1;1	1;1;1;1;1;1;1;1;1;1;1;1;1;1;1;1;1;1;1;1;1;1;1;1	>tr|A0A016J5J9|A0A016J5J9_BACFG Uncharacterized protein OS=Bacteroides fragilis str. 3986 N(B)22 GN=M114_2896 PE=4 SV=1;>tr|K1FWU6|K1FWU6_BACFG Uncharacterized protein OS=Bacteroides fragilis HMW 615 GN=HMPREF1204_01994 PE=4 SV=1;>tr|I9JXZ7|I9JXZ7_BACFG Un	24	1	1	1	0	0	0	0	0	0	0	1	0	0	1	0	0	0	0	0	0	0	0	1	0	0	1	0	0	0	0	0	0	0	0	1	0	0	1	0	2.1	2.1	2.1	56.955
A0A015WH03;A0A015NLK8;K1FW74;I9V409;F7LRF5;A0A017N8M4;A0A016NN73;A0A016N6I0;A0A016LMT3;A0A016KG55;A0A016JUL0;A0A016J1N4;A0A016IBC0;A0A016EKU8;A0A016E1E4;A0A016AEU8;A0A015YMX1;A0A015YCI2;A0A015XHA6;A0A015WAG5;A0A015SB91;A0A015QZ49;A0A015QNU1;A0A015QKU8;A0A015PWK6;A0A015MQF9;A0A015XFN6;A0A015NSX9;B3XXH6;S3Y3A7;R9HFC5;K1H707;F3PQY1;F3PFS3;E5X0S6;C6IGW4;V8C2C2;U2QDX5;S3Y9G9;D7NAK8;D3IIH9;C9Q0T6;D1VWC…	A0A015WH03;A0A015NLK8;K1FW74;I9V409;F7LRF5;A0A017N8M4;A0A016NN73;A0A016N6I0;A0A016LMT3;A0A016KG55;A0A016JUL0;A0A016J1N4;A0A016IBC0;A0A016EKU8;A0A016E1E4;A0A016AEU8;A0A015YMX1;A0A015YCI2;A0A015XHA6;A0A015WAG5;A0A015SB91;A0A015QZ49;A0A015QNU1;A0A015QKU8;A0A015PWK6;A0A015MQF9	3;3;3;3;3;3;3;3;3;3;3;3;3;3;3;3;3;3;3;3;3;3;3;3;3;3;1;1;1;1;1;1;1;1;1;1;1;1;1;1;1;1;1;1	3;3;3;3;3;3;3;3;3;3;3;3;3;3;3;3;3;3;3;3;3;3;3;3;3;3;1;1;1;1;1;1;1;1;1;1;1;1;1;1;1;1;1;1	3;3;3;3;3;3;3;3;3;3;3;3;3;3;3;3;3;3;3;3;3;3;3;3;3;3;1;1;1;1;1;1;1;1;1;1;1;1;1;1;1;1;1;1	>tr|A0A015WH03|A0A015WH03_BACFG UDP-glucose 4-epimerase GalE (Fragment) OS=Bacteroides fragilis str. J-143-4 GN=M067_2613 PE=4 SV=1;>tr|A0A015NLK8|A0A015NLK8_BACFG UDP-glucose 4-epimerase GalE (Fragment) OS=Bacteroides fragilis str. 2-F-2 #7 GN=M078_2610 P	44	3	3	3	0	0	0	0	0	2	3	2	3	0	3	1	0	0	0	0	0	2	3	2	3	0	3	1	0	0	0	0	0	2	3	2	3	0	3	1	13.2	13.2	13.2	25.451
A0A016KBT4;A0A015YCL0;A0A015PWL6;A0A015PJC5;A0A017N952;A0A016NMA6;A0A016N6I6;A0A016LMS5;A0A016KLQ7;A0A016IG37;A0A016IBD0;A0A016E1F1;A0A016DRS5;A0A016AYH2;A0A016AXL5;A0A015WH12;A0A015UH36;A0A015SN94;A0A015RJ52;A0A015PZZ3;A0A015MQG1;K1G185;I9AR17;F7LRG4;A0A015XVV0;K1GPG6;A0A015WWW0	A0A016KBT4;A0A015YCL0;A0A015PWL6;A0A015PJC5;A0A017N952;A0A016NMA6;A0A016N6I6;A0A016LMS5;A0A016KLQ7;A0A016IG37;A0A016IBD0;A0A016E1F1;A0A016DRS5;A0A016AYH2;A0A016AXL5;A0A015WH12;A0A015UH36;A0A015SN94;A0A015RJ52;A0A015PZZ3;A0A015MQG1;K1G185;I9AR17;F7LRG4;A0A015XVV0;K1GPG6	3;3;3;3;3;3;3;3;3;3;3;3;3;3;3;3;3;3;3;3;3;3;3;3;2;2;1	3;3;3;3;3;3;3;3;3;3;3;3;3;3;3;3;3;3;3;3;3;3;3;3;2;2;1	3;3;3;3;3;3;3;3;3;3;3;3;3;3;3;3;3;3;3;3;3;3;3;3;2;2;1	>tr|A0A016KBT4|A0A016KBT4_BACFG Uncharacterized protein OS=Bacteroides fragilis str. A7 (UDC12-2) GN=M070_2551 PE=4 SV=1;>tr|A0A015YCL0|A0A015YCL0_BACFG Uncharacterized protein OS=Bacteroides fragilis str. 2-F-2 #4 GN=M076_2595 PE=4 SV=1;>tr|A0A015PWL6|A0A	27	3	3	3	2	2	2	2	2	2	2	3	3	3	2	3	2	2	2	2	2	2	2	3	3	3	2	3	2	2	2	2	2	2	2	3	3	3	2	3	9	9	9	51.116
A0A016N701;A0A016JX36;A0A016EL94;A0A016C876;A0A015YIM6;A0A015Q7X3;A0A015Q036;K1G6P0;I9JS63;F7LRJ5;A0A017NAF2;A0A016LNZ0;A0A016KHF1;A0A016JUQ4;A0A016HKP1;A0A016HCN1;A0A016AYF9;A0A015XVU5;A0A015VHD4;A0A015SBE6;A0A015RBJ4;A0A015QU34;A0A015QFN5;A0A015MQG4	A0A016N701;A0A016JX36;A0A016EL94;A0A016C876;A0A015YIM6;A0A015Q7X3;A0A015Q036;K1G6P0;I9JS63;F7LRJ5;A0A017NAF2;A0A016LNZ0;A0A016KHF1;A0A016JUQ4;A0A016HKP1;A0A016HCN1;A0A016AYF9;A0A015XVU5;A0A015VHD4;A0A015SBE6;A0A015RBJ4;A0A015QU34;A0A015QFN5;A0A015MQG4	1;1;1;1;1;1;1;1;1;1;1;1;1;1;1;1;1;1;1;1;1;1;1;1	1;1;1;1;1;1;1;1;1;1;1;1;1;1;1;1;1;1;1;1;1;1;1;1	1;1;1;1;1;1;1;1;1;1;1;1;1;1;1;1;1;1;1;1;1;1;1;1	>tr|A0A016N701|A0A016N701_BACFG Putative lipoprotein OS=Bacteroides fragilis str. 3783N1-6 GN=M119_2756 PE=4 SV=1;>tr|A0A016JX36|A0A016JX36_BACFG Putative lipoprotein OS=Bacteroides fragilis str. A7 (UDC12-2) GN=M070_2594 PE=4 SV=1;>tr|A0A016EL94|A0A016EL9	24	1	1	1	0	0	1	0	1	1	1	1	1	0	1	1	0	0	1	0	1	1	1	1	1	0	1	1	0	0	1	0	1	1	1	1	1	0	1	1	5.6	5.6	5.6	40.403
R9I0A1;K1GJL5;K1FU37;I9AQ36;F7LRA9;A7V426;A0A017NAT7;A0A016N8K4;A0A016LNT6;A0A016IM08;A0A016IGG4;A0A016HCF1;A0A016ELP8;A0A016E7E7;A0A016AFB0;A0A016AB29;A0A015ZRB5;A0A015YNM2;A0A015WPU2;A0A015U3A0;A0A015TNZ2;A0A015S406;A0A015RCK5;A0A015RBR8;A0A015PJL7;A0A015MQM0;I8ZVH5;A0A016JZH4;E2NJH1;S3XY45;F3PXE6;F3PG17;E5X0M0;D4V4Y9;U6RJS4;C3RB00	R9I0A1;K1GJL5;K1FU37;I9AQ36;F7LRA9;A7V426;A0A017NAT7;A0A016N8K4;A0A016LNT6;A0A016IM08;A0A016IGG4;A0A016HCF1;A0A016ELP8;A0A016E7E7;A0A016AFB0;A0A016AB29;A0A015ZRB5;A0A015YNM2;A0A015WPU2;A0A015U3A0;A0A015TNZ2;A0A015S406;A0A015RCK5;A0A015RBR8;A0A015PJL7;A0A015MQM0;I8ZVH5;A0A016JZH4;E2NJH1;S3XY45;F3PXE6;F3PG17;E5X0M0;D4V4Y9;U6RJS4;C3RB00	4;4;4;4;4;4;4;4;4;4;4;4;4;4;4;4;4;4;4;4;4;4;4;4;4;4;4;4;4;3;3;3;3;3;3;3	2;2;2;2;2;2;2;2;2;2;2;2;2;2;2;2;2;2;2;2;2;2;2;2;2;2;2;2;2;1;1;1;1;1;1;1	1;1;1;1;1;1;1;1;1;1;1;1;1;1;1;1;1;1;1;1;1;1;1;1;1;1;1;1;1;0;0;0;0;0;0;0	>tr|R9I0A1|R9I0A1_BACUN Pyruvate, phosphate dikinase OS=Bacteroides uniformis dnLKV2 GN=C801_01191 PE=4 SV=1;>tr|K1GJL5|K1GJL5_BACFG Pyruvate, phosphate dikinase OS=Bacteroides fragilis HMW 610 GN=HMPREF1203_00718 PE=4 SV=1;>tr|K1FU37|K1FU37_BACFG Pyruvate	36	4	2	1	4	3	2	2	3	4	4	4	3	3	4	4	2	1	0	0	1	2	2	2	1	1	2	2	1	1	0	0	0	1	1	1	1	1	1	1	4.4	1.8	1.8	99.737
A0A015R6F3;A0A015ZDA0;A0A015WKD6;A0A015REQ9;A0A017N1J2;A0A016LH21;A0A016IQR4;A0A016HN95;A0A016H6Y3;A0A016AY28;A0A015ZL18;A0A015NV06;K1G0T6;I9AQ51;F7LVI8;A0A016NGH0;A0A016N251;A0A016KEK8;A0A016F1P5;A0A016A3D0;A0A015YIG3;A0A015UZ86;A0A015UCA9;A0A015QPE4;A0A015PHP6;A0A015MQZ1;K1G4I4;A0A015PRC3;A0A015WIE0;A0A016ANE6;A0A015XQE1;A0A015N554;A0A015YDW8;A0A015Y7G4;A0A015W5Z7;A0A015NV13;C3R012;U6RBK7;A0A01…	A0A015R6F3;A0A015ZDA0;A0A015WKD6;A0A015REQ9;A0A017N1J2;A0A016LH21;A0A016IQR4;A0A016HN95;A0A016H6Y3;A0A016AY28;A0A015ZL18;A0A015NV06;K1G0T6;I9AQ51;F7LVI8;A0A016NGH0;A0A016N251;A0A016KEK8;A0A016F1P5;A0A016A3D0;A0A015YIG3;A0A015UZ86;A0A015UCA9;A0A015QPE4;A0A015PHP6;A0A015MQZ1;K1G4I4;A0A015PRC3;A0A015WIE0;A0A016ANE6;A0A015XQE1	8;8;8;8;8;8;8;8;8;8;8;8;8;8;8;8;8;8;8;8;8;8;8;8;8;8;7;5;5;5;4;3;2;2;2;2;2;2;1	7;7;7;7;7;7;7;7;7;7;7;7;7;7;7;7;7;7;7;7;7;7;7;7;7;7;6;5;5;5;4;3;2;2;2;2;1;1;1	6;6;6;6;6;6;6;6;6;6;6;6;6;6;6;6;6;6;6;6;6;6;6;6;6;6;5;4;4;4;4;3;2;2;2;2;1;0;1	>tr|A0A015R6F3|A0A015R6F3_BACFG TonB-linked outer membrane , SusC/RagA family protein (Fragment) OS=Bacteroides fragilis str. 2-F-2 #5 GN=M077_4631 PE=4 SV=1;>tr|A0A015ZDA0|A0A015ZDA0_BACFG TonB-linked outer membrane , SusC/RagA family protein (Fragment) O	39	8	7	6	1	0	0	2	1	1	2	6	1	2	1	8	1	0	0	1	0	0	1	5	0	1	1	7	1	0	0	1	0	0	0	4	0	1	1	6	15.8	14.5	12.8	89.921
A0A016I6L4;A0A015WT34;A0A017N3R1;A0A016JBQ8;A0A016A6D8;A0A015ZLH4;A0A015RVF9;A0A015R392;A0A015QGV7;A0A015QGM0;A0A015N5Q6;A0A015MRS3;K1GY55;K1G453;I9ANT6;F7LV15;A0A016NG29;A0A016N2L5;A0A016LJ41;A0A016IX49;A0A016IQ83;A0A016FWI2;A0A016C3U6;A0A016AZ21;A0A015ZAE8;A0A015QPW5	A0A016I6L4;A0A015WT34;A0A017N3R1;A0A016JBQ8;A0A016A6D8;A0A015ZLH4;A0A015RVF9;A0A015R392;A0A015QGV7;A0A015QGM0;A0A015N5Q6;A0A015MRS3;K1GY55;K1G453;I9ANT6;F7LV15;A0A016NG29;A0A016N2L5;A0A016LJ41;A0A016IX49;A0A016IQ83;A0A016FWI2;A0A016C3U6;A0A016AZ21;A0A015ZAE8;A0A015QPW5	2;2;2;2;2;2;2;2;2;2;2;2;2;2;2;2;2;2;2;2;2;2;2;2;2;2	2;2;2;2;2;2;2;2;2;2;2;2;2;2;2;2;2;2;2;2;2;2;2;2;2;2	2;2;2;2;2;2;2;2;2;2;2;2;2;2;2;2;2;2;2;2;2;2;2;2;2;2	>tr|A0A016I6L4|A0A016I6L4_BACFG Phosphate-selective porin O and P family protein OS=Bacteroides fragilis str. 3986 N(B)22 GN=M114_4145 PE=4 SV=1;>tr|A0A015WT34|A0A015WT34_BACFG Phosphate-selective porin O and P family protein OS=Bacteroides fragilis str. S	26	2	2	2	0	0	0	0	0	0	1	0	0	0	0	1	0	0	0	0	0	0	1	0	0	0	0	1	0	0	0	0	0	0	1	0	0	0	0	1	6.9	6.9	6.9	44.443
F7LV10;A0A016NFQ3;A0A016LIB0;A0A016K5X8;A0A016JPR9;A0A016HY59;A0A016E2B7;A0A015YIW3;A0A015XS72;A0A015W689;A0A015QGL7;A0A015MRS8;A0A016N264;A0A016CZL0;A0A016A4A1;A0A015S646;A0A015RTY0;A0A015R3K5;K1GY51;K1G457;I9ANU1;A0A017N2H2;A0A016KEV5;A0A015YEN5;A0A015QG21;A0A015P4Q1	F7LV10;A0A016NFQ3;A0A016LIB0;A0A016K5X8;A0A016JPR9;A0A016HY59;A0A016E2B7;A0A015YIW3;A0A015XS72;A0A015W689;A0A015QGL7;A0A015MRS8;A0A016N264;A0A016CZL0;A0A016A4A1;A0A015S646;A0A015RTY0;A0A015R3K5;K1GY51;K1G457;I9ANU1;A0A017N2H2;A0A016KEV5;A0A015YEN5;A0A015QG21;A0A015P4Q1	4;4;4;4;4;4;4;4;4;4;4;4;3;3;3;3;3;3;2;2;2;2;2;2;2;2	4;4;4;4;4;4;4;4;4;4;4;4;3;3;3;3;3;3;2;2;2;2;2;2;2;2	4;4;4;4;4;4;4;4;4;4;4;4;3;3;3;3;3;3;2;2;2;2;2;2;2;2	>tr|F7LV10|F7LV10_9BACE Uncharacterized protein OS=Bacteroides sp. 2_1_56FAA GN=HMPREF1018_03960 PE=4 SV=1;>tr|A0A016NFQ3|A0A016NFQ3_BACFG Outer membrane beta-barrel domain protein OS=Bacteroides fragilis str. S38L3 GN=M140_4033 PE=4 SV=1;>tr|A0A016LIB0|A0	26	4	4	4	2	2	2	3	2	2	4	1	3	1	1	2	2	2	2	3	2	2	4	1	3	1	1	2	2	2	2	3	2	2	4	1	3	1	1	2	23.4	23.4	23.4	20.713
Q64NJ4;Q5L894;K1GGJ0;K1G9V8;I9V1U3;F7LUZ7;A0A017N1K8;A0A016N268;A0A016LI09;A0A016KED9;A0A016JSZ1;A0A016J255;A0A016IGB9;A0A016HF12;A0A016C704;A0A016BQ51;A0A016AU99;A0A016AB25;A0A015XCK2;A0A015WL01;A0A015TJU5;A0A015SY39;A0A015SJ84;A0A015RZP6;A0A015PS43;A0A015N037;A0A015MRT8;U6REI8;S3YWK5;R9I5L2;R9HDI3;R0HLD6;Q8A466;K9EA15;I9TW40;I9AG34;G5SWW5;F7MC16;F3QW10;F3PSY1;F3PJC9;E5X151;E5CHX3;D4WS38;D4VRW7;…	Q64NJ4;Q5L894;K1GGJ0;K1G9V8;I9V1U3;F7LUZ7;A0A017N1K8;A0A016N268;A0A016LI09;A0A016KED9;A0A016JSZ1;A0A016J255;A0A016IGB9;A0A016HF12;A0A016C704;A0A016BQ51;A0A016AU99;A0A016AB25;A0A015XCK2;A0A015WL01;A0A015TJU5;A0A015SY39;A0A015SJ84;A0A015RZP6;A0A015PS43;A0A015N037;A0A015MRT8;U6REI8;S3YWK5;R9I5L2;R9HDI3;R0HLD6;Q8A466;K9EA15;I9TW40;I9AG34;G5SWW5;F7MC16;F3QW10;F3PSY1;F3PJC9;E5X151;E5CHX3;D4WS38;D4VRW7;…	3;3;3;3;3;3;3;3;3;3;3;3;3;3;3;3;3;3;3;3;3;3;3;3;3;3;3;2;2;2;2;2;2;2;2;2;2;2;2;2;2;2;2;2;2;2;2;2;2;2;2;2;2;1;1;1;1;1;1;1;1;1;1;1;1;1;1;1	3;3;3;3;3;3;3;3;3;3;3;3;3;3;3;3;3;3;3;3;3;3;3;3;3;3;3;2;2;2;2;2;2;2;2;2;2;2;2;2;2;2;2;2;2;2;2;2;2;2;2;2;2;1;1;1;1;1;1;1;1;1;1;1;1;1;1;1	3;3;3;3;3;3;3;3;3;3;3;3;3;3;3;3;3;3;3;3;3;3;3;3;3;3;3;2;2;2;2;2;2;2;2;2;2;2;2;2;2;2;2;2;2;2;2;2;2;2;2;2;2;1;1;1;1;1;1;1;1;1;1;1;1;1;1;1	>sp|Q64NJ4|RL1_BACFR 50S ribosomal protein L1 OS=Bacteroides fragilis (strain YCH46) GN=rplA PE=3 SV=1;>sp|Q5L894|RL1_BACFN 50S ribosomal protein L1 OS=Bacteroides fragilis (strain ATCC 25285 / NCTC 9343) GN=rplA PE=3 SV=1;>tr|K1GGJ0|K1GGJ0_BACFG 50S ribos	68	3	3	3	1	2	1	2	2	2	2	2	3	2	2	2	1	2	1	2	2	2	2	2	3	2	2	2	1	2	1	2	2	2	2	2	3	2	2	2	16.4	16.4	16.4	24.834
D4VJ33;U2CIX2;S3YJZ5;R9I5U5;R9H5P7;Q8A482;K9DTJ6;I9UU57;I8ZG39;F7MC32;F3PSZ8;F3PJF1;E5X0W4;E5CHY9;E2NEJ4;D4WS54;C6II36;C3R0C6;A7UZS4;R0HLE3;Q64NL4;Q5L8B5;K1GGG9;K1G9X1;I9V1W4;F7LUY0;A0A017N3L9;A0A016N2U1;A0A016LHU6;A0A016KJS8;A0A016KFL6;A0A016IXL5;A0A016H7T7;A0A016EHV5;A0A016DVX5;A0A016AAS0;A0A016A676;A0A015ZLX0;A0A015YJ16;A0A015WSW8;A0A015TYY6;A0A015R8G0;A0A015QFV8;A0A015QC06;A0A015PS05;A0A015NT…	D4VJ33;U2CIX2;S3YJZ5;R9I5U5;R9H5P7;Q8A482;K9DTJ6;I9UU57;I8ZG39;F7MC32;F3PSZ8;F3PJF1;E5X0W4;E5CHY9;E2NEJ4;D4WS54;C6II36;C3R0C6;A7UZS4;R0HLE3;Q64NL4;Q5L8B5;K1GGG9;K1G9X1;I9V1W4;F7LUY0;A0A017N3L9;A0A016N2U1;A0A016LHU6;A0A016KJS8;A0A016KFL6;A0A016IXL5;A0A016H7T7;A0A016EHV5;A0A016DVX5;A0A016AAS0;A0A016A676;A0A015ZLX0;A0A015YJ16;A0A015WSW8;A0A015TYY6;A0A015R8G0;A0A015QFV8;A0A015QC06;A0A015PS05;A0A015NT…	3;3;3;3;3;3;3;3;3;3;3;3;3;3;3;3;3;3;3;3;3;3;3;3;3;3;3;3;3;3;3;3;3;3;3;3;3;3;3;3;3;3;3;3;3;3;3;2;2;2;2;2;2;1;1;1;1;1;1;1;1;1;1;1;1;1;1;1;1;1;1;1;1;1;1;1;1;1;1;1;1;1;1;1;1;1;1;1;1;1;1;1;1	3;3;3;3;3;3;3;3;3;3;3;3;3;3;3;3;3;3;3;3;3;3;3;3;3;3;3;3;3;3;3;3;3;3;3;3;3;3;3;3;3;3;3;3;3;3;3;2;2;2;2;2;2;1;1;1;1;1;1;1;1;1;1;1;1;1;1;1;1;1;1;1;1;1;1;1;1;1;1;1;1;1;1;1;1;1;1;1;1;1;1;1;1	3;3;3;3;3;3;3;3;3;3;3;3;3;3;3;3;3;3;3;3;3;3;3;3;3;3;3;3;3;3;3;3;3;3;3;3;3;3;3;3;3;3;3;3;3;3;3;2;2;2;2;2;2;1;1;1;1;1;1;1;1;1;1;1;1;1;1;1;1;1;1;1;1;1;1;1;1;1;1;1;1;1;1;1;1;1;1;1;1;1;1;1;1	>tr|D4VJ33|D4VJ33_9BACE 30S ribosomal protein S3 OS=Bacteroides xylanisolvens SD CC 1b GN=rpsC PE=3 SV=1;>tr|U2CIX2|U2CIX2_9BACE 30S ribosomal protein S3 OS=Bacteroides pyogenes F0041 GN=rpsC PE=3 SV=1;>tr|S3YJZ5|S3YJZ5_BACSE 30S ribosomal protein S3 OS=Ba	93	3	3	3	0	2	1	3	3	3	3	3	3	2	3	2	0	2	1	3	3	3	3	3	3	2	3	2	0	2	1	3	3	3	3	3	3	2	3	2	18.9	18.9	18.9	23.669
A0A015YEP6;A0A015W694;A0A015SKJ1;K1G9U6;I9V1S2;F7LV14;A0A017N2H7;A0A016NFQ8;A0A016N269;A0A016LIE6;A0A016K636;A0A016JPS9;A0A016I349;A0A016HY53;A0A016E2C2;A0A016CZL5;A0A016A432;A0A015XS76;A0A015XCN9;A0A015SXW0;A0A015S5Z7;A0A015QUX0;A0A015P4Q4;A0A015NPE1;A0A015MRV6;K1GGL2;R9H5E9;C6IHZ6;E5X1G7	A0A015YEP6;A0A015W694;A0A015SKJ1;K1G9U6;I9V1S2;F7LV14;A0A017N2H7;A0A016NFQ8;A0A016N269;A0A016LIE6;A0A016K636;A0A016JPS9;A0A016I349;A0A016HY53;A0A016E2C2;A0A016CZL5;A0A016A432;A0A015XS76;A0A015XCN9;A0A015SXW0;A0A015S5Z7;A0A015QUX0;A0A015P4Q4;A0A015NPE1;A0A015MRV6	5;5;5;5;5;5;5;5;5;5;5;5;5;5;5;5;5;5;5;5;5;5;5;5;5;2;1;1;1	5;5;5;5;5;5;5;5;5;5;5;5;5;5;5;5;5;5;5;5;5;5;5;5;5;2;1;1;1	5;5;5;5;5;5;5;5;5;5;5;5;5;5;5;5;5;5;5;5;5;5;5;5;5;2;1;1;1	>tr|A0A015YEP6|A0A015YEP6_BACFG L-asparaginase 2 OS=Bacteroides fragilis str. 2-F-2 #4 GN=ansB PE=3 SV=1;>tr|A0A015W694|A0A015W694_BACFG L-asparaginase 2 OS=Bacteroides fragilis str. J-143-4 GN=ansB PE=3 SV=1;>tr|A0A015SKJ1|A0A015SKJ1_BACFG L-asparaginase	29	5	5	5	1	2	1	0	0	1	0	0	2	0	0	5	1	2	1	0	0	1	0	0	2	0	0	5	1	2	1	0	0	1	0	0	2	0	0	5	23.1	23.1	23.1	36.097
A0A017N492;A0A016N373;A0A016LIC0;A0A016JTG0;A0A016IR13;A0A016I6Y0;A0A016I3J8;A0A016F2X5;A0A016AZD8;A0A016AUM4;A0A016ABB3;A0A015YF35;A0A015WDQ8;A0A015UDC3;A0A015SJT6;A0A015QCC1;A0A015Q025;A0A015PSR8;A0A015NYH1;A0A015MS72;Q9AES1;K1G3A5;I9V0P0;F7LWN8;A0A016A2D3;K1G4Z2	A0A017N492;A0A016N373;A0A016LIC0;A0A016JTG0;A0A016IR13;A0A016I6Y0;A0A016I3J8;A0A016F2X5;A0A016AZD8;A0A016AUM4;A0A016ABB3;A0A015YF35;A0A015WDQ8;A0A015UDC3;A0A015SJT6;A0A015QCC1;A0A015Q025;A0A015PSR8;A0A015NYH1;A0A015MS72;Q9AES1;K1G3A5;I9V0P0;F7LWN8;A0A016A2D3;K1G4Z2	9;9;9;9;9;9;9;9;9;9;9;9;9;9;9;9;9;9;9;9;9;9;9;9;9;8	9;9;9;9;9;9;9;9;9;9;9;9;9;9;9;9;9;9;9;9;9;9;9;9;9;8	9;9;9;9;9;9;9;9;9;9;9;9;9;9;9;9;9;9;9;9;9;9;9;9;9;8	>tr|A0A017N492|A0A017N492_BACFG OmpA family protein OS=Bacteroides fragilis str. S23L17 GN=M138_4016 PE=3 SV=1;>tr|A0A016N373|A0A016N373_BACFG OmpA family protein OS=Bacteroides fragilis str. 3783N1-6 GN=M119_4062 PE=3 SV=1;>tr|A0A016LIC0|A0A016LIC0_BACFG	26	9	9	9	6	9	5	6	6	6	8	6	7	5	7	8	6	9	5	6	6	6	8	6	7	5	7	8	6	9	5	6	6	6	8	6	7	5	7	8	22.3	22.3	22.3	42.733
R0J8X3;Q64P30;Q5L8W8;K1GAV4;K1G931;I9ALU8;F7LWL1;A0A017N2D5;A0A016N3I4;A0A016LJ32;A0A016JQY4;A0A016I3E9;A0A016HYZ3;A0A016H8K4;A0A016E2Z9;A0A016D047;A0A016ABF4;A0A016A6Y3;A0A015ZB43;A0A015XD43;A0A015WTI8;A0A015TK38;A0A015SJY7;A0A015S7R0;A0A015NTS4;A0A015NQ35;A0A015N6H0;A0A015MS97	R0J8X3;Q64P30;Q5L8W8;K1GAV4;K1G931;I9ALU8;F7LWL1;A0A017N2D5;A0A016N3I4;A0A016LJ32;A0A016JQY4;A0A016I3E9;A0A016HYZ3;A0A016H8K4;A0A016E2Z9;A0A016D047;A0A016ABF4;A0A016A6Y3;A0A015ZB43;A0A015XD43;A0A015WTI8;A0A015TK38;A0A015SJY7;A0A015S7R0;A0A015NTS4;A0A015NQ35;A0A015N6H0;A0A015MS97	2;2;2;2;2;2;2;2;2;2;2;2;2;2;2;2;2;2;2;2;2;2;2;2;2;2;2;2	2;2;2;2;2;2;2;2;2;2;2;2;2;2;2;2;2;2;2;2;2;2;2;2;2;2;2;2	2;2;2;2;2;2;2;2;2;2;2;2;2;2;2;2;2;2;2;2;2;2;2;2;2;2;2;2	>tr|R0J8X3|R0J8X3_9BACE Elongation factor Ts OS=Bacteroides salyersiae WAL 10018 = DSM 18765 = JCM 12988 GN=tsf PE=3 SV=1;>sp|Q64P30|EFTS_BACFR Elongation factor Ts OS=Bacteroides fragilis (strain YCH46) GN=tsf PE=3 SV=1;>sp|Q5L8W8|EFTS_BACFN Elongation fa	28	2	2	2	0	0	1	0	1	0	2	1	1	0	1	0	0	0	1	0	1	0	2	1	1	0	1	0	0	0	1	0	1	0	2	1	1	0	1	0	9.5	9.5	9.5	29.813
S3ZJ03;R9I5F9;R9H247;K9EF32;K1GM59;K1G270;I9ULM7;I9JNM1;I9AUJ5;F7M371;F7LS84;F3PNA0;E5C763;D4WQX9;C6ILU8;C3QZI0;A0A017N3F2;A0A016NJ37;A0A016N3L4;A0A016LK27;A0A016KFQ0;A0A016JRD3;A0A016JLN2;A0A016IZH1;A0A016H9Y7;A0A016F3P2;A0A016DND7;A0A016BRN5;A0A016B727;A0A015Y514;A0A015XDR5;A0A015WLS8;A0A015SYS1;A0A015QVV5;A0A015QHN8;A0A015PX40;A0A015PT35;A0A015NQF8;A0A015MSM2;R0IVT8	S3ZJ03;R9I5F9;R9H247;K9EF32;K1GM59;K1G270;I9ULM7;I9JNM1;I9AUJ5;F7M371;F7LS84;F3PNA0;E5C763;D4WQX9;C6ILU8;C3QZI0;A0A017N3F2;A0A016NJ37;A0A016N3L4;A0A016LK27;A0A016KFQ0;A0A016JRD3;A0A016JLN2;A0A016IZH1;A0A016H9Y7;A0A016F3P2;A0A016DND7;A0A016BRN5;A0A016B727;A0A015Y514;A0A015XDR5;A0A015WLS8;A0A015SYS1;A0A015QVV5;A0A015QHN8;A0A015PX40;A0A015PT35;A0A015NQF8;A0A015MSM2;R0IVT8	1;1;1;1;1;1;1;1;1;1;1;1;1;1;1;1;1;1;1;1;1;1;1;1;1;1;1;1;1;1;1;1;1;1;1;1;1;1;1;1	1;1;1;1;1;1;1;1;1;1;1;1;1;1;1;1;1;1;1;1;1;1;1;1;1;1;1;1;1;1;1;1;1;1;1;1;1;1;1;1	1;1;1;1;1;1;1;1;1;1;1;1;1;1;1;1;1;1;1;1;1;1;1;1;1;1;1;1;1;1;1;1;1;1;1;1;1;1;1;1	>tr|S3ZJ03|S3ZJ03_BACSE Phosphoglucosamine mutase OS=Bacteroides stercoris CC31F GN=HMPREF1181_01334 PE=3 SV=1;>tr|R9I5F9|R9I5F9_BACUN Phosphoglucosamine mutase OS=Bacteroides uniformis dnLKV2 GN=C801_01799 PE=3 SV=1;>tr|R9H247|R9H247_BACT4 Phosphoglucosam	40	1	1	1	0	0	0	0	0	1	0	1	1	0	0	0	0	0	0	0	0	1	0	1	1	0	0	0	0	0	0	0	0	1	0	1	1	0	0	0	3.9	3.9	3.9	50.43
A0A015WU35;G5SSG8;F3QRS1;U6RFX2;K6BAE4;K6B939;K6AKV1;K5Y1K2;K0X0E6;G5G9X4;E2N9E4;D4V6F8;D3IG85;D1VYG3;D1PBV6;C9PZ41;C3R865;C3PVX4;B7BFP7;A7AD52;A6LIX8;A6KWD6;A0A073I0W5;V8C2F1;U5C8Q6;U2P2D2;U2KFZ3;U2JVP6;U2I3U8;U2E2I9;S3YNN6;S3YCV5;R9HWZ9;R9HAE4;R0J5Y0;Q8A5S6;Q7MWL2;Q64PH8;Q5L9B6;K9E1S1;K1GK76;K1GFW2;I9UL03;I9JW40;I9JE17;F7M0S5;F7LSE6;F3PND8;F3PMB4;E6MMB1;E5WYQ8;E5CEX1;D7N9S2;D4X0G7;D4VP98;D1PY70…	A0A015WU35;G5SSG8;F3QRS1;U6RFX2;K6BAE4;K6B939;K6AKV1;K5Y1K2;K0X0E6;G5G9X4;E2N9E4;D4V6F8;D3IG85;D1VYG3;D1PBV6;C9PZ41;C3R865;C3PVX4;B7BFP7;A7AD52;A6LIX8;A6KWD6;A0A073I0W5;V8C2F1;U5C8Q6;U2P2D2;U2KFZ3;U2JVP6;U2I3U8;U2E2I9;S3YNN6;S3YCV5;R9HWZ9;R9HAE4;R0J5Y0;Q8A5S6;Q7MWL2;Q64PH8;Q5L9B6;K9E1S1;K1GK76;K1GFW2;I9UL03;I9JW40;I9JE17;F7M0S5;F7LSE6;F3PND8;F3PMB4;E6MMB1;E5WYQ8;E5CEX1;D7N9S2;D4X0G7;D4VP98;D1PY70…	1;1;1;1;1;1;1;1;1;1;1;1;1;1;1;1;1;1;1;1;1;1;1;1;1;1;1;1;1;1;1;1;1;1;1;1;1;1;1;1;1;1;1;1;1;1;1;1;1;1;1;1;1;1;1;1;1;1;1;1;1;1;1;1;1;1;1;1;1;1;1;1;1;1;1;1;1;1;1;1;1;1;1	1;1;1;1;1;1;1;1;1;1;1;1;1;1;1;1;1;1;1;1;1;1;1;1;1;1;1;1;1;1;1;1;1;1;1;1;1;1;1;1;1;1;1;1;1;1;1;1;1;1;1;1;1;1;1;1;1;1;1;1;1;1;1;1;1;1;1;1;1;1;1;1;1;1;1;1;1;1;1;1;1;1;1	1;1;1;1;1;1;1;1;1;1;1;1;1;1;1;1;1;1;1;1;1;1;1;1;1;1;1;1;1;1;1;1;1;1;1;1;1;1;1;1;1;1;1;1;1;1;1;1;1;1;1;1;1;1;1;1;1;1;1;1;1;1;1;1;1;1;1;1;1;1;1;1;1;1;1;1;1;1;1;1;1;1;1	>tr|A0A015WU35|A0A015WU35_BACFG Ribosomal protein S18 (Fragment) OS=Bacteroides fragilis str. S13 L11 GN=rpsR PE=3 SV=1;>tr|G5SSG8|G5SSG8_9BACT 30S ribosomal protein S18 OS=Paraprevotella clara YIT 11840 GN=rpsR PE=3 SV=1;>tr|F3QRS1|F3QRS1_9BACT 30S riboso	83	1	1	1	0	0	0	0	0	0	0	0	1	0	1	1	0	0	0	0	0	0	0	0	1	0	1	1	0	0	0	0	0	0	0	0	1	0	1	1	15.4	15.4	15.4	9.212
F3PMB7;A7V702;D4VBF7;U6RF06;U2CCX1;S3YET4;R9HWZ3;R9HAP3;R0HGE0;K9E1S5;K1H416;K1FRP3;I9UL08;I9AVC2;I9AB08;F7M0T3;F7LSE9;F3PNE2;E5WYQ5;E5CEW3;D4X0F8;D4VPA7;C6IRS3;C3QWL1;A0A017N3A8;A0A016N4K1;A0A016LJS7;A0A016JMU5;A0A016II50;A0A016I4A7;A0A016I040;A0A016H1H5;A0A016FXJ8;A0A016EIT6;A0A016C4W5;A0A016BRL1;A0A015ZMW6;A0A015ZBH4;A0A015WLX4;A0A015TZZ5;A0A015TKL0;A0A015SYX8;A0A015RVN9;A0A015P5L5;A0A015NUA9;…	F3PMB7;A7V702;D4VBF7;U6RF06;U2CCX1;S3YET4;R9HWZ3;R9HAP3;R0HGE0;K9E1S5;K1H416;K1FRP3;I9UL08;I9AVC2;I9AB08;F7M0T3;F7LSE9;F3PNE2;E5WYQ5;E5CEW3;D4X0F8;D4VPA7;C6IRS3;C3QWL1;A0A017N3A8;A0A016N4K1;A0A016LJS7;A0A016JMU5;A0A016II50;A0A016I4A7;A0A016I040;A0A016H1H5;A0A016FXJ8;A0A016EIT6;A0A016C4W5;A0A016BRL1;A0A015ZMW6;A0A015ZBH4;A0A015WLX4;A0A015TZZ5;A0A015TKL0;A0A015SYX8;A0A015RVN9;A0A015P5L5;A0A015NUA9;…	1;1;1;1;1;1;1;1;1;1;1;1;1;1;1;1;1;1;1;1;1;1;1;1;1;1;1;1;1;1;1;1;1;1;1;1;1;1;1;1;1;1;1;1;1;1;1	1;1;1;1;1;1;1;1;1;1;1;1;1;1;1;1;1;1;1;1;1;1;1;1;1;1;1;1;1;1;1;1;1;1;1;1;1;1;1;1;1;1;1;1;1;1;1	1;1;1;1;1;1;1;1;1;1;1;1;1;1;1;1;1;1;1;1;1;1;1;1;1;1;1;1;1;1;1;1;1;1;1;1;1;1;1;1;1;1;1;1;1;1;1	>tr|F3PMB7|F3PMB7_9BACE AMP-binding enzyme OS=Bacteroides clarus YIT 12056 GN=HMPREF9445_03014 PE=4 SV=1;>tr|A7V702|A7V702_BACUN AMP-binding enzyme OS=Bacteroides uniformis ATCC 8492 GN=BACUNI_03365 PE=4 SV=1;>tr|D4VBF7|D4VBF7_BACVU AMP-binding enzyme (Fra	47	1	1	1	0	0	0	1	0	1	1	1	0	0	0	1	0	0	0	1	0	1	1	1	0	0	0	1	0	0	0	1	0	1	1	1	0	0	0	1	4.7	4.7	4.7	45.177
A0A015SNA0;U2CEB3;S3YC38;R9HX13;R0J9L3;K1GLY1;K1G1Y5;I9URI3;I9AUS1;I9A7N2;F7M126;F7LSI6;F3PMG9;E5WYJ1;E5CEN4;E2N9M4;C3QWT3;A0A017N350;A0A016N424;A0A016LK71;A0A016KLJ5;A0A016KG33;A0A016I8D2;A0A016HR42;A0A016EIP0;A0A016E4Q2;A0A016BRB6;A0A016BC47;A0A016AVQ9;A0A016A2Y3;A0A015ZMS6;A0A015UDX3;A0A015TZY4;A0A015RGA4;A0A015PX64;A0A015P5S2;A0A015NCY8;A0A015MSY6;A7V2A3;R9H9T7;D4WSG2;D4VER8;C6INE3	A0A015SNA0;U2CEB3;S3YC38;R9HX13;R0J9L3;K1GLY1;K1G1Y5;I9URI3;I9AUS1;I9A7N2;F7M126;F7LSI6;F3PMG9;E5WYJ1;E5CEN4;E2N9M4;C3QWT3;A0A017N350;A0A016N424;A0A016LK71;A0A016KLJ5;A0A016KG33;A0A016I8D2;A0A016HR42;A0A016EIP0;A0A016E4Q2;A0A016BRB6;A0A016BC47;A0A016AVQ9;A0A016A2Y3;A0A015ZMS6;A0A015UDX3;A0A015TZY4;A0A015RGA4;A0A015PX64;A0A015P5S2;A0A015NCY8;A0A015MSY6;A7V2A3;R9H9T7;D4WSG2;D4VER8;C6INE3	2;2;2;2;2;2;2;2;2;2;2;2;2;2;2;2;2;2;2;2;2;2;2;2;2;2;2;2;2;2;2;2;2;2;2;2;2;2;2;1;1;1;1	2;2;2;2;2;2;2;2;2;2;2;2;2;2;2;2;2;2;2;2;2;2;2;2;2;2;2;2;2;2;2;2;2;2;2;2;2;2;2;1;1;1;1	2;2;2;2;2;2;2;2;2;2;2;2;2;2;2;2;2;2;2;2;2;2;2;2;2;2;2;2;2;2;2;2;2;2;2;2;2;2;2;1;1;1;1	>tr|A0A015SNA0|A0A015SNA0_BACFG Methylmalonyl-CoA mutase C-terminal domain protein (Fragment) OS=Bacteroides fragilis str. 3397 T10 GN=M080_4033 PE=4 SV=1;>tr|U2CEB3|U2CEB3_9BACE Methylmalonyl-CoA mutase OS=Bacteroides pyogenes F0041 GN=HMPREF1981_00253 PE	43	2	2	2	0	1	0	1	1	1	2	2	2	0	1	1	0	1	0	1	1	1	2	2	2	0	1	1	0	1	0	1	1	1	2	2	2	0	1	1	11.2	11.2	11.2	26.088
A0A015YQ06;K1FWX6;I9BCM2;F7LNX3;A0A017NCR0;A0A016NP88;A0A016N870;A0A016LS64;A0A016JII6;A0A016J4J4;A0A016INZ1;A0A016H7E5;A0A016F599;A0A016D696;A0A016AAJ4;A0A015ZTK7;A0A015ZKY8;A0A015XJR0;A0A015T4A2;A0A015S030;A0A015RPX2;A0A015QHY0;A0A015PBH6;A0A015MSY8;A0A015NZ02;K1GEB5;A0A016IIS4;C3Q6B2;U6RS40;D4VC97;C3REW0	A0A015YQ06;K1FWX6;I9BCM2;F7LNX3;A0A017NCR0;A0A016NP88;A0A016N870;A0A016LS64;A0A016JII6;A0A016J4J4;A0A016INZ1;A0A016H7E5;A0A016F599;A0A016D696;A0A016AAJ4;A0A015ZTK7;A0A015ZKY8;A0A015XJR0;A0A015T4A2;A0A015S030;A0A015RPX2;A0A015QHY0;A0A015PBH6;A0A015MSY8;A0A015NZ02;K1GEB5	12;12;12;12;12;12;12;12;12;12;12;12;12;12;12;12;12;12;12;12;12;12;12;12;11;10;1;1;1;1;1	12;12;12;12;12;12;12;12;12;12;12;12;12;12;12;12;12;12;12;12;12;12;12;12;11;10;1;1;1;1;1	11;11;11;11;11;11;11;11;11;11;11;11;11;11;11;11;11;11;11;11;11;11;11;11;10;9;1;1;0;1;1	>tr|A0A015YQ06|A0A015YQ06_BACFG TonB-linked outer membrane , SusC/RagA family protein (Fragment) OS=Bacteroides fragilis str. S13 L11 GN=M086_1486 PE=3 SV=1;>tr|K1FWX6|K1FWX6_BACFG SusC/RagA family TonB-linked outer membrane protein OS=Bacteroides fragilis	31	12	12	11	9	10	7	8	8	6	9	2	5	8	6	10	9	10	7	8	8	6	9	2	5	8	6	10	8	9	6	7	7	6	9	2	5	8	5	9	17.8	17.8	16.7	116.68
A0A016J9T3;K1G3W3;I9BAZ2;F7LNT4;A0A017NET3;A0A016NP37;A0A016N8X3;A0A016LR90;A0A016KHT0;A0A016JXG7;A0A016I5E5;A0A016HI22;A0A016CBD8;A0A016BCR2;A0A016A8D4;A0A015YF71;A0A015XRJ2;A0A015WD90;A0A015U5J6;A0A015SDL8;A0A015QR88;A0A015QN79;A0A015NIR8;A0A015N7K8;A0A015MT05;K1G9H4;K1GLP8;I9VMB1;F7LNS7;A0A017NFY1;A0A016LR61;A0A016K7G5;A0A016IXM5;A0A016IA92;A0A016HWF6;A0A016FZL9;A0A016BX98;A0A016BCN8;A0A016A8E…	A0A016J9T3;K1G3W3;I9BAZ2;F7LNT4;A0A017NET3;A0A016NP37;A0A016N8X3;A0A016LR90;A0A016KHT0;A0A016JXG7;A0A016I5E5;A0A016HI22;A0A016CBD8;A0A016BCR2;A0A016A8D4;A0A015YF71;A0A015XRJ2;A0A015WD90;A0A015U5J6;A0A015SDL8;A0A015QR88;A0A015QN79;A0A015NIR8;A0A015N7K8;A0A015MT05;K1G9H4	9;9;9;9;9;9;9;9;9;9;9;9;9;9;9;9;9;9;9;9;9;9;9;9;9;8;4;4;4;4;4;4;4;4;4;4;4;4;4;4;4;4;4;4;3;3;3;3;3;3;3;2;2;1;1	9;9;9;9;9;9;9;9;9;9;9;9;9;9;9;9;9;9;9;9;9;9;9;9;9;8;4;4;4;4;4;4;4;4;4;4;4;4;4;4;4;4;4;4;3;3;3;3;3;3;3;2;2;1;1	9;9;9;9;9;9;9;9;9;9;9;9;9;9;9;9;9;9;9;9;9;9;9;9;9;8;4;4;4;4;4;4;4;4;4;4;4;4;4;4;4;4;4;4;3;3;3;3;3;3;3;2;2;1;1	>tr|A0A016J9T3|A0A016J9T3_BACFG OmpA family protein OS=Bacteroides fragilis str. 3986 N(B)22 GN=M114_1494 PE=4 SV=1;>tr|K1G3W3|K1G3W3_BACFG Uncharacterized protein OS=Bacteroides fragilis HMW 615 GN=HMPREF1204_03495 PE=4 SV=1;>tr|I9BAZ2|I9BAZ2_BACFG Unchar	55	9	9	9	4	5	3	4	5	6	7	4	6	4	7	6	4	5	3	4	5	6	7	4	6	4	7	6	4	5	3	4	5	6	7	4	6	4	7	6	39.2	39.2	39.2	38.893
A0A016NNM1;A0A016KC95;A0A016EPB5;A0A016E593;A0A016B1K7;A0A015YQ34;A0A015WJT6;A0A015Q2B9;A0A015MT08;A0A017NCI2;A0A016IIX3	A0A016NNM1;A0A016KC95;A0A016EPB5;A0A016E593;A0A016B1K7;A0A015YQ34;A0A015WJT6;A0A015Q2B9;A0A015MT08;A0A017NCI2;A0A016IIX3	8;8;8;8;8;8;8;8;8;6;6	8;8;8;8;8;8;8;8;8;6;6	8;8;8;8;8;8;8;8;8;6;6	>tr|A0A016NNM1|A0A016NNM1_BACFG Uncharacterized protein OS=Bacteroides fragilis str. S38L3 GN=M140_1523 PE=4 SV=1;>tr|A0A016KC95|A0A016KC95_BACFG Uncharacterized protein OS=Bacteroides fragilis str. A7 (UDC12-2) GN=M070_1567 PE=4 SV=1;>tr|A0A016EPB5|A0A016	11	8	8	8	5	6	4	5	5	5	7	5	6	5	6	8	5	6	4	5	5	5	7	5	6	5	6	8	5	6	4	5	5	5	7	5	6	5	6	8	36.3	36.3	36.3	37.959
K1FR73;I9VME9;F7LNN0;A0A017NFV0;A0A016N8F1;A0A016LS16;A0A016KNA4;A0A016K7K7;A0A016JIR6;A0A016I597;A0A016HI84;A0A016BI77;A0A016B5Z0;A0A015YRI2;A0A015XYI9;A0A015XJ08;A0A015SF15;A0A015SDY4;A0A015S0A3;A0A015REI8;A0A015QNH2;A0A015PMA2;A0A015MT65;A0A016AE50;A0A015S6A3;K1GEL0;A7AEN3;F3PLQ8;E5WWT6	K1FR73;I9VME9;F7LNN0;A0A017NFV0;A0A016N8F1;A0A016LS16;A0A016KNA4;A0A016K7K7;A0A016JIR6;A0A016I597;A0A016HI84;A0A016BI77;A0A016B5Z0;A0A015YRI2;A0A015XYI9;A0A015XJ08;A0A015SF15;A0A015SDY4;A0A015S0A3;A0A015REI8;A0A015QNH2;A0A015PMA2;A0A015MT65;A0A016AE50;A0A015S6A3;K1GEL0	10;10;10;10;10;10;10;10;10;10;10;10;10;10;10;10;10;10;10;10;10;10;10;9;9;6;1;1;1	10;10;10;10;10;10;10;10;10;10;10;10;10;10;10;10;10;10;10;10;10;10;10;9;9;6;1;1;1	10;10;10;10;10;10;10;10;10;10;10;10;10;10;10;10;10;10;10;10;10;10;10;9;9;6;1;1;1	>tr|K1FR73|K1FR73_BACFG Dihydrolipoyl dehydrogenase OS=Bacteroides fragilis HMW 615 GN=HMPREF1204_03437 PE=3 SV=1;>tr|I9VME9|I9VME9_BACFG Dihydrolipoyl dehydrogenase OS=Bacteroides fragilis CL05T00C42 GN=HMPREF1079_00545 PE=3 SV=1;>tr|F7LNN0|F7LNN0_9BACE D	29	10	10	10	3	6	4	6	2	4	8	1	7	4	5	5	3	6	4	6	2	4	8	1	7	4	5	5	3	6	4	6	2	4	8	1	7	4	5	5	26.7	26.7	26.7	48.6
A0A016A8L6;F7LNI8;A0A016HFI6;K1FQY3;A0A016IP98;A0A016HW69;A0A016DZH3;A0A015ZTY0;A0A015XK95;A0A015VR96;A0A015MT87	A0A016A8L6;F7LNI8;A0A016HFI6;K1FQY3;A0A016IP98;A0A016HW69;A0A016DZH3;A0A015ZTY0;A0A015XK95;A0A015VR96;A0A015MT87	2;2;2;2;2;2;2;2;2;2;2	2;2;2;2;2;2;2;2;2;2;2	2;2;2;2;2;2;2;2;2;2;2	>tr|A0A016A8L6|A0A016A8L6_BACFG Uncharacterized protein (Fragment) OS=Bacteroides fragilis str. S13 L11 GN=M086_1373 PE=4 SV=1;>tr|F7LNI8|F7LNI8_9BACE Uncharacterized protein OS=Bacteroides sp. 2_1_56FAA GN=HMPREF1018_01680 PE=4 SV=1;>tr|A0A016HFI6|A0A016H	11	2	2	2	1	2	2	2	2	1	2	1	1	0	1	2	1	2	2	2	2	1	2	1	1	0	1	2	1	2	2	2	2	1	2	1	1	0	1	2	8.2	8.2	8.2	44.728
A0A016NPN3;A0A016LSI9;K1G647;K1FSJ8;I9VMT0;F7LN72;A0A017NG27;A0A016N7I9;A0A016KNK1;A0A016J971;A0A016IAN0;A0A016I5P4;A0A016HNZ9;A0A016EPS8;A0A016BIJ5;A0A015ZIK0;A0A015YFX7;A0A015WSH2;A0A015WL00;A0A015UK14;A0A015SRC3;A0A015RMF6;A0A015PMM7;A0A015P4U4;A0A015NE60;A0A015MTI7;R0IY20	A0A016NPN3;A0A016LSI9;K1G647;K1FSJ8;I9VMT0;F7LN72;A0A017NG27;A0A016N7I9;A0A016KNK1;A0A016J971;A0A016IAN0;A0A016I5P4;A0A016HNZ9;A0A016EPS8;A0A016BIJ5;A0A015ZIK0;A0A015YFX7;A0A015WSH2;A0A015WL00;A0A015UK14;A0A015SRC3;A0A015RMF6;A0A015PMM7;A0A015P4U4;A0A015NE60;A0A015MTI7	4;4;4;4;4;4;4;4;4;4;4;4;4;4;4;4;4;4;4;4;4;4;4;4;4;4;1	4;4;4;4;4;4;4;4;4;4;4;4;4;4;4;4;4;4;4;4;4;4;4;4;4;4;1	4;4;4;4;4;4;4;4;4;4;4;4;4;4;4;4;4;4;4;4;4;4;4;4;4;4;1	>tr|A0A016NPN3|A0A016NPN3_BACFG Outer membrane beta-barrel domain protein OS=Bacteroides fragilis str. S38L3 GN=M140_1305 PE=4 SV=1;>tr|A0A016LSI9|A0A016LSI9_BACFG Outer membrane beta-barrel domain protein OS=Bacteroides fragilis str. S36L5 GN=M135_1543 PE	27	4	4	4	2	2	1	0	0	1	4	0	1	0	3	1	2	2	1	0	0	1	4	0	1	0	3	1	2	2	1	0	0	1	4	0	1	0	3	1	12.9	12.9	12.9	47.058
S3YDI6;R9HWQ7;R0IV97;K9DZP4;K1GA35;K1G2C3;I9V8Y8;I9J897;F7LTA6;F3PRC1;F3PLI2;E5WY93;E2NML1;A7V1X7;A0A017N5L3;A0A016NI83;A0A016N3X4;A0A016LLC7;A0A016J368;A0A016IYF5;A0A016IIX4;A0A016I4R4;A0A016HGJ7;A0A016B0N3;A0A016A659;A0A015ZNY9;A0A015ZFZ7;A0A015YKS5;A0A015UEP0;A0A015TY61;A0A015T4H4;A0A015S1I2;A0A015RVP4;A0A015QDL7;A0A015P3A0;A0A015MTK1;K6BX86;K5YVA1;D4VBB4;C3R9M3;C3PXS9;B7BFW8;A7ADA6;K6AJA9;K6A…	S3YDI6;R9HWQ7;R0IV97;K9DZP4;K1GA35;K1G2C3;I9V8Y8;I9J897;F7LTA6;F3PRC1;F3PLI2;E5WY93;E2NML1;A7V1X7;A0A017N5L3;A0A016NI83;A0A016N3X4;A0A016LLC7;A0A016J368;A0A016IYF5;A0A016IIX4;A0A016I4R4;A0A016HGJ7;A0A016B0N3;A0A016A659;A0A015ZNY9;A0A015ZFZ7;A0A015YKS5;A0A015UEP0;A0A015TY61;A0A015T4H4;A0A015S1I2;A0A015RVP4;A0A015QDL7;A0A015P3A0;A0A015MTK1;K6BX86;K5YVA1;D4VBB4;C3R9M3;C3PXS9;B7BFW8;A7ADA6;K6AJA9;K6A…	3;3;3;3;3;3;3;3;3;3;3;3;3;3;3;3;3;3;3;3;3;3;3;3;3;3;3;3;3;3;3;3;3;3;3;3;2;2;2;2;2;2;2;2;2;2;2;2;2;2;2;1;1;1;1;1;1;1;1;1;1;1;1;1;1;1;1;1	3;3;3;3;3;3;3;3;3;3;3;3;3;3;3;3;3;3;3;3;3;3;3;3;3;3;3;3;3;3;3;3;3;3;3;3;2;2;2;2;2;2;2;2;2;2;2;2;2;2;2;1;1;1;1;1;1;1;1;1;1;1;1;1;1;1;1;1	1;1;1;1;1;1;1;1;1;1;1;1;1;1;1;1;1;1;1;1;1;1;1;1;1;1;1;1;1;1;1;1;1;1;1;1;1;1;1;1;1;1;1;1;1;1;1;1;1;1;1;0;1;1;1;1;1;0;0;0;1;1;1;0;0;1;1;1	>tr|S3YDI6|S3YDI6_BACSE O-acetylhomoserine (Thiol)-lyase OS=Bacteroides stercoris CC31F GN=HMPREF1181_01606 PE=3 SV=1;>tr|R9HWQ7|R9HWQ7_BACUN O-acetylhomoserine aminocarboxypropyltransferase/cysteine synthase OS=Bacteroides uniformis dnLKV2 GN=C801_01581 P	68	3	3	1	3	3	3	2	3	2	3	3	3	3	3	3	3	3	3	2	3	2	3	3	3	3	3	3	1	1	1	1	1	1	1	1	1	1	1	1	8.5	8.5	2.8	46.661
K1GUZ5;I9VIC7;F7LMA4;A0A017NHL6;A0A016NQG8;A0A016NC91;A0A016LWZ3;A0A016KI70;A0A016IQJ8;A0A016I997;A0A016HX79;A0A016EBB4;A0A016BYG4;A0A016BDZ9;A0A016ABS2;A0A015ZJ80;A0A015WT68;A0A015WF14;A0A015TSH3;A0A015T5B5;A0A015QXE9;A0A015QSH8;A0A015NE86;A0A015N940;A0A015MU33;K1H0J4	K1GUZ5;I9VIC7;F7LMA4;A0A017NHL6;A0A016NQG8;A0A016NC91;A0A016LWZ3;A0A016KI70;A0A016IQJ8;A0A016I997;A0A016HX79;A0A016EBB4;A0A016BYG4;A0A016BDZ9;A0A016ABS2;A0A015ZJ80;A0A015WT68;A0A015WF14;A0A015TSH3;A0A015T5B5;A0A015QXE9;A0A015QSH8;A0A015NE86;A0A015N940;A0A015MU33;K1H0J4	2;2;2;2;2;2;2;2;2;2;2;2;2;2;2;2;2;2;2;2;2;2;2;2;2;1	2;2;2;2;2;2;2;2;2;2;2;2;2;2;2;2;2;2;2;2;2;2;2;2;2;1	2;2;2;2;2;2;2;2;2;2;2;2;2;2;2;2;2;2;2;2;2;2;2;2;2;1	>tr|K1GUZ5|K1GUZ5_BACFG Uncharacterized protein OS=Bacteroides fragilis HMW 615 GN=HMPREF1204_00034 PE=4 SV=1;>tr|I9VIC7|I9VIC7_BACFG Uncharacterized protein OS=Bacteroides fragilis CL05T00C42 GN=HMPREF1079_00950 PE=4 SV=1;>tr|F7LMA4|F7LMA4_9BACE Uncharact	26	2	2	2	1	2	1	1	0	0	1	0	0	1	1	2	1	2	1	1	0	0	1	0	0	1	1	2	1	2	1	1	0	0	1	0	0	1	1	2	15.6	15.6	15.6	28.131
A0A017N6Y3;A0A016NKB7;A0A016N5K3;A0A016LMS4;A0A016JTF5;A0A016J5T1;A0A016J0S3;A0A016G0M8;A0A016EKD8;A0A016ADX8;A0A015ZGW2;A0A015ZCV2;A0A015XEV8;A0A015S8H9;A0A015RWG6;A0A015RB88;A0A015NF92;A0A015MU81;K5ZVB1;K5ZLA3;A7AKF4;K1G2X4;I9JXT5;I9JCH0;F7LUD5;C3Q7C3;A0A016KGG5;C3RG57;A0A069D6Q0;F3QYV9;K1GNA9;E2NGT5;S3Y6J8;F3PGU4;E5X235;D3IMB3;G5SS34;A0A015PYP7;U6R9T8;R9HGM5;R0HIF5;F7M9V1;C6IR92;D4V3A8	A0A017N6Y3;A0A016NKB7;A0A016N5K3;A0A016LMS4;A0A016JTF5;A0A016J5T1;A0A016J0S3;A0A016G0M8;A0A016EKD8;A0A016ADX8;A0A015ZGW2;A0A015ZCV2;A0A015XEV8;A0A015S8H9;A0A015RWG6;A0A015RB88;A0A015NF92;A0A015MU81;K5ZVB1;K5ZLA3;A7AKF4;K1G2X4;I9JXT5;I9JCH0;F7LUD5;C3Q7C3;A0A016KGG5;C3RG57;A0A069D6Q0;F3QYV9;K1GNA9;E2NGT5;S3Y6J8;F3PGU4;E5X235;D3IMB3;G5SS34	3;3;3;3;3;3;3;3;3;3;3;3;3;3;3;3;3;3;3;3;3;3;3;3;3;3;3;3;2;2;2;2;2;2;2;2;2;1;1;1;1;1;1;1	3;3;3;3;3;3;3;3;3;3;3;3;3;3;3;3;3;3;3;3;3;3;3;3;3;3;3;3;2;2;2;2;2;2;2;2;2;1;1;1;1;1;1;1	3;3;3;3;3;3;3;3;3;3;3;3;3;3;3;3;3;3;3;3;3;3;3;3;3;3;3;3;2;2;2;2;2;2;2;2;2;1;1;1;1;1;1;1	>tr|A0A017N6Y3|A0A017N6Y3_BACFG Fructose-1,6-bisphosphate aldolase, class II OS=Bacteroides fragilis str. S23L17 GN=fba PE=4 SV=1;>tr|A0A016NKB7|A0A016NKB7_BACFG Fructose-1,6-bisphosphate aldolase, class II OS=Bacteroides fragilis str. S38L3 GN=fba PE=4 SV	44	3	3	3	1	1	0	1	2	2	3	3	3	0	3	2	1	1	0	1	2	2	3	3	3	0	3	2	1	1	0	1	2	2	3	3	3	0	3	2	8.1	8.1	8.1	34.821
A0A015Y204;R0JG16;Q8KNX9;Q5LG64;K1GV14;I9VIE7;F7LM78;A0A017NGA6;A0A016NBQ4;A0A016LTZ0;A0A016KIM8;A0A016K0U3;A0A016IQG4;A0A016HGM6;A0A016FRU3;A0A016FC41;A0A016D872;A0A016C6S6;A0A016B3F7;A0A015ZM84;A0A015YCG9;A0A015X0K5;A0A015UKL3;A0A015U6N3;A0A015TSL3;A0A015Q3H5;A0A015PD81;A0A015NW76;A0A015MUB7;W1I4Z6;W2C8U7;S3YLK0;R9HP65;R9H8A6;Q89Z05;K9EPZ3;K9DTJ1;K6BUE3;K6AWP4;K5ZZV0;I9UI52;G5SQI5;F3PPH0;F3PGT2…	A0A015Y204;R0JG16;Q8KNX9;Q5LG64;K1GV14;I9VIE7;F7LM78;A0A017NGA6;A0A016NBQ4;A0A016LTZ0;A0A016KIM8;A0A016K0U3;A0A016IQG4;A0A016HGM6;A0A016FRU3;A0A016FC41;A0A016D872;A0A016C6S6;A0A016B3F7;A0A015ZM84;A0A015YCG9;A0A015X0K5;A0A015UKL3;A0A015U6N3;A0A015TSL3;A0A015Q3H5;A0A015PD81;A0A015NW76;A0A015MUB7;W1I4Z6;W2C8U7;S3YLK0;R9HP65;R9H8A6;Q89Z05;K9EPZ3;K9DTJ1;K6BUE3;K6AWP4;K5ZZV0;I9UI52;G5SQI5;F3PPH0;F3PGT2…	2;2;2;2;2;2;2;2;2;2;2;2;2;2;2;2;2;2;2;2;2;2;2;2;2;2;2;2;2;1;1;1;1;1;1;1;1;1;1;1;1;1;1;1;1;1;1;1;1;1;1;1;1;1;1;1;1;1;1;1;1;1;1;1;1;1;1;1;1;1	2;2;2;2;2;2;2;2;2;2;2;2;2;2;2;2;2;2;2;2;2;2;2;2;2;2;2;2;2;1;1;1;1;1;1;1;1;1;1;1;1;1;1;1;1;1;1;1;1;1;1;1;1;1;1;1;1;1;1;1;1;1;1;1;1;1;1;1;1;1	1;1;1;1;1;1;1;1;1;1;1;1;1;1;1;1;1;1;1;1;1;1;1;1;1;1;1;1;1;0;0;0;0;0;0;0;0;0;0;0;0;0;0;0;0;0;0;0;0;0;0;0;0;0;0;0;0;0;0;0;0;0;0;0;0;0;0;0;0;0	>tr|A0A015Y204|A0A015Y204_BACFG Phosphopyruvate hydratase (Fragment) OS=Bacteroides fragilis str. J-143-4 GN=M067_1097 PE=4 SV=1;>tr|R0JG16|R0JG16_9BACE Enolase OS=Bacteroides salyersiae WAL 10018 = DSM 18765 = JCM 12988 GN=eno PE=3 SV=1;>sp|Q8KNX9|ENO_BAC	70	2	2	1	0	1	0	1	0	0	2	1	2	1	1	0	0	1	0	1	0	0	2	1	2	1	1	0	0	0	0	0	0	0	1	1	1	0	1	0	5.4	5.4	2.8	42.279
A0A017N8S3;A0A015NVT8;A0A016LM61;F7LTV6;A0A016KMB8;A0A016JEM2;A0A016HSA4;A0A016HBI7;I9AWR5;A0A016N4K8;A0A016G101;A0A016EK42;A0A016C6S1;A0A016AXL3;A0A016A4H1;A0A015YAG1;A0A015Y7H2;A0A015UFE7;A0A015TMI6;A0A015QXZ1;A0A015Q6N7;A0A015N8U1;A0A015MUJ9	A0A017N8S3;A0A015NVT8;A0A016LM61;F7LTV6;A0A016KMB8;A0A016JEM2;A0A016HSA4;A0A016HBI7;I9AWR5;A0A016N4K8;A0A016G101;A0A016EK42;A0A016C6S1;A0A016AXL3;A0A016A4H1;A0A015YAG1;A0A015Y7H2;A0A015UFE7;A0A015TMI6;A0A015QXZ1;A0A015Q6N7;A0A015N8U1;A0A015MUJ9	1;1;1;1;1;1;1;1;1;1;1;1;1;1;1;1;1;1;1;1;1;1;1	1;1;1;1;1;1;1;1;1;1;1;1;1;1;1;1;1;1;1;1;1;1;1	1;1;1;1;1;1;1;1;1;1;1;1;1;1;1;1;1;1;1;1;1;1;1	>tr|A0A017N8S3|A0A017N8S3_BACFG Putative lipoprotein OS=Bacteroides fragilis str. S23L17 GN=M138_2982 PE=4 SV=1;>tr|A0A015NVT8|A0A015NVT8_BACFG Putative lipoprotein OS=Bacteroides fragilis str. 3397 T10 GN=M080_2839 PE=4 SV=1;>tr|A0A016LM61|A0A016LM61_BACF	23	1	1	1	0	1	1	1	1	1	1	1	1	0	1	1	0	1	1	1	1	1	1	1	1	0	1	1	0	1	1	1	1	1	1	1	1	0	1	1	5.7	5.7	5.7	26.925
A0A016K7P3;A0A017NH09;A0A016NBE2;A0A016LUB7;A0A016KJA9;A0A016KDQ8;A0A016JZ80;A0A016HPE1;A0A016FXC6;A0A016CFF2;A0A016AIZ2;A0A015XZV8;A0A015XL60;A0A015WF73;A0A015SS89;A0A015SF22;A0A015QSW2;A0A015QPS4;A0A015MUL2;K1H0T3;K1FZZ1;I9VIQ1;F7LLT1;A0A015ZMX4;A0A015RG79;A0A015NKY2	A0A016K7P3;A0A017NH09;A0A016NBE2;A0A016LUB7;A0A016KJA9;A0A016KDQ8;A0A016JZ80;A0A016HPE1;A0A016FXC6;A0A016CFF2;A0A016AIZ2;A0A015XZV8;A0A015XL60;A0A015WF73;A0A015SS89;A0A015SF22;A0A015QSW2;A0A015QPS4;A0A015MUL2;K1H0T3;K1FZZ1;I9VIQ1;F7LLT1;A0A015ZMX4;A0A015RG79;A0A015NKY2	4;4;4;4;4;4;4;4;4;4;4;4;4;4;4;4;4;4;4;4;4;4;4;3;3;3	4;4;4;4;4;4;4;4;4;4;4;4;4;4;4;4;4;4;4;4;4;4;4;3;3;3	4;4;4;4;4;4;4;4;4;4;4;4;4;4;4;4;4;4;4;4;4;4;4;3;3;3	>tr|A0A016K7P3|A0A016K7P3_BACFG TonB-linked outer membrane , SusC/RagA family protein OS=Bacteroides fragilis str. 3986 N(B)22 GN=M114_1147 PE=3 SV=1;>tr|A0A017NH09|A0A017NH09_BACFG TonB-linked outer membrane , SusC/RagA family protein OS=Bacteroides fragi	26	4	4	4	1	1	3	1	1	2	1	3	0	1	2	4	1	1	3	1	1	2	1	3	0	1	2	4	1	1	3	1	1	2	1	3	0	1	2	4	5.8	5.8	5.8	119.69
K1H578;K1G208;F7LU43;A0A017N8Q8;A0A016N5Z5;A0A016JF36;A0A016HS88;A0A016EK15;A0A016E6M3;A0A016A7G0;A0A015YAD0;A0A015XN93;A0A015WNM8;A0A015W9Q1;A0A015T0T4;A0A015S2K9;A0A015RWQ7;A0A015QER2;A0A015Q6L7;A0A015P7K7;A0A015MUM6;A0A016NK20;R0JFA9;I9AWU5;A0A016LLR3;A0A016KMB3;A0A016HBF7;R9HBU5;C6IE81;A0A069D3L0;U2DVK8	K1H578;K1G208;F7LU43;A0A017N8Q8;A0A016N5Z5;A0A016JF36;A0A016HS88;A0A016EK15;A0A016E6M3;A0A016A7G0;A0A015YAD0;A0A015XN93;A0A015WNM8;A0A015W9Q1;A0A015T0T4;A0A015S2K9;A0A015RWQ7;A0A015QER2;A0A015Q6L7;A0A015P7K7;A0A015MUM6;A0A016NK20;R0JFA9;I9AWU5;A0A016LLR3;A0A016KMB3;A0A016HBF7;R9HBU5;C6IE81	15;15;15;15;15;15;15;15;15;15;15;15;15;15;15;15;15;15;15;15;15;14;14;14;14;14;14;9;9;5;2	15;15;15;15;15;15;15;15;15;15;15;15;15;15;15;15;15;15;15;15;15;14;14;14;14;14;14;9;9;5;2	4;4;4;4;4;4;4;4;4;4;4;4;4;4;4;4;4;4;4;4;4;4;3;4;4;4;4;0;0;0;0	>tr|K1H578|K1H578_BACFG Reverse rubrerythrin-1 OS=Bacteroides fragilis HMW 610 GN=HMPREF1203_01326 PE=4 SV=1;>tr|K1G208|K1G208_BACFG Reverse rubrerythrin-1 OS=Bacteroides fragilis HMW 615 GN=HMPREF1204_02050 PE=4 SV=1;>tr|F7LU43|F7LU43_9BACE Uncharacterize	31	15	15	4	11	9	6	7	6	5	11	7	6	5	6	9	11	9	6	7	6	5	11	7	6	5	6	9	1	1	0	0	0	0	2	1	0	0	0	1	73.5	73.5	26.5	20.82
A0A015NVV6;K1G7M8;A0A017N7H1;A0A016N6N7;A0A016JVL9;A0A016JFA2;A0A016IJP0;A0A016IA67;A0A016F6Q8;A0A016B1C6;A0A016AXH8;A0A016AE88;A0A016A8N2;A0A015YLU5;A0A015Y7E1;A0A015RI59;A0A015RBD0;A0A015RA75;A0A015QSW9;A0A015NK86;A0A015MUQ9;F7LTT5;I9V9S6;A0A016LL40	A0A015NVV6;K1G7M8;A0A017N7H1;A0A016N6N7;A0A016JVL9;A0A016JFA2;A0A016IJP0;A0A016IA67;A0A016F6Q8;A0A016B1C6;A0A016AXH8;A0A016AE88;A0A016A8N2;A0A015YLU5;A0A015Y7E1;A0A015RI59;A0A015RBD0;A0A015RA75;A0A015QSW9;A0A015NK86;A0A015MUQ9;F7LTT5;I9V9S6;A0A016LL40	3;3;3;3;3;3;3;3;3;3;3;3;3;3;3;3;3;3;3;3;3;2;2;2	3;3;3;3;3;3;3;3;3;3;3;3;3;3;3;3;3;3;3;3;3;2;2;2	3;3;3;3;3;3;3;3;3;3;3;3;3;3;3;3;3;3;3;3;3;2;2;2	>tr|A0A015NVV6|A0A015NVV6_BACFG Nitroreductase family protein OS=Bacteroides fragilis str. 3397 T10 GN=M080_2812 PE=4 SV=1;>tr|K1G7M8|K1G7M8_BACFG SagB-type dehydrogenase domain-containing protein OS=Bacteroides fragilis HMW 615 GN=HMPREF1204_02051 PE=4 SV	24	3	3	3	3	2	2	0	2	1	3	2	2	2	2	3	3	2	2	0	2	1	3	2	2	2	2	3	3	2	2	0	2	1	3	2	2	2	2	3	26.5	26.5	26.5	22.107
A0A015XTI8;K1G7K2;K1G082;I9B7D8;F7LLI6;A0A017NGM2;A0A016NAQ0;A0A016LT48;A0A016KPG9;A0A016KIL6;A0A016KDB2;A0A016HFW7;A0A016GXZ6;A0A016G6I4;A0A016CCJ9;A0A016BZB4;A0A016BEL0;A0A015YRP7;A0A015XX23;A0A015WFM4;A0A015RS61;A0A015RBF0;A0A015R310;A0A015QJS5;A0A015P152;A0A015N9X7;A0A015MUV9	A0A015XTI8;K1G7K2;K1G082;I9B7D8;F7LLI6;A0A017NGM2;A0A016NAQ0;A0A016LT48;A0A016KPG9;A0A016KIL6;A0A016KDB2;A0A016HFW7;A0A016GXZ6;A0A016G6I4;A0A016CCJ9;A0A016BZB4;A0A016BEL0;A0A015YRP7;A0A015XX23;A0A015WFM4;A0A015RS61;A0A015RBF0;A0A015R310;A0A015QJS5;A0A015P152;A0A015N9X7;A0A015MUV9	1;1;1;1;1;1;1;1;1;1;1;1;1;1;1;1;1;1;1;1;1;1;1;1;1;1;1	1;1;1;1;1;1;1;1;1;1;1;1;1;1;1;1;1;1;1;1;1;1;1;1;1;1;1	1;1;1;1;1;1;1;1;1;1;1;1;1;1;1;1;1;1;1;1;1;1;1;1;1;1;1	>tr|A0A015XTI8|A0A015XTI8_BACFG Putative tetratricopeptide repeat-containing domain protein (Fragment) OS=Bacteroides fragilis str. 1007-1-F #4 GN=M147_0931 PE=4 SV=1;>tr|K1G7K2|K1G7K2_BACFG Uncharacterized protein OS=Bacteroides fragilis HMW 610 GN=HMPREF	27	1	1	1	0	0	0	0	0	1	0	1	0	0	0	0	0	0	0	0	0	1	0	1	0	0	0	0	0	0	0	0	0	1	0	1	0	0	0	0	55.3	55.3	55.3	4.1377
A0A015Q4A5;A0A017NGP0;A0A016NBH3;A0A016JKP9;A0A016JC20;A0A015ZBX2;A0A015Y060;A0A015WB16;A0A015SE38;A0A015NR80;A0A015MUX5;K1GUX6;I9GQA9;I9B5C4;F7LLH4;A0A016KJS5;A0A016I0T2;A0A016ECE4;A0A016CFY9;A0A016CCY8;A0A015ZJY5;A0A015RGK5;A0A015R323;A0A015NFJ8;A0A016HXZ9;K1G4Y7	A0A015Q4A5;A0A017NGP0;A0A016NBH3;A0A016JKP9;A0A016JC20;A0A015ZBX2;A0A015Y060;A0A015WB16;A0A015SE38;A0A015NR80;A0A015MUX5;K1GUX6;I9GQA9;I9B5C4;F7LLH4;A0A016KJS5;A0A016I0T2;A0A016ECE4;A0A016CFY9;A0A016CCY8;A0A015ZJY5;A0A015RGK5;A0A015R323;A0A015NFJ8	3;3;3;3;3;3;3;3;3;3;3;3;3;3;3;3;3;3;3;3;3;3;3;3;1;1	3;3;3;3;3;3;3;3;3;3;3;3;3;3;3;3;3;3;3;3;3;3;3;3;1;1	3;3;3;3;3;3;3;3;3;3;3;3;3;3;3;3;3;3;3;3;3;3;3;3;1;1	>tr|A0A015Q4A5|A0A015Q4A5_BACFG TonB-linked outer membrane , SusC/RagA family protein (Fragment) OS=Bacteroides fragilis str. 3397 T10 GN=M080_0906 PE=3 SV=1;>tr|A0A017NGP0|A0A017NGP0_BACFG TonB-linked outer membrane , SusC/RagA family protein OS=Bacteroid	26	3	3	3	0	1	1	1	0	0	0	1	0	1	0	3	0	1	1	1	0	0	0	1	0	1	0	3	0	1	1	1	0	0	0	1	0	1	0	3	6.3	6.3	6.3	116.29
K1FVB7;I9VAA4;F7LW01;A0A017N7Z3;A0A016N6H7;A0A016LMA8;A0A016KM04;A0A016JWA2;A0A016IFN8;A0A016IB21;A0A016F7C2;A0A016DR07;A0A016D2Z1;A0A015ZHK4;A0A015Y7U8;A0A015XVB1;A0A015XNC2;A0A015UG96;A0A015QTE7;A0A015QF18;A0A015PZG5;A0A015P7Z8;A0A015NKP7;A0A015MVA9;R0HJU3;K1H6V2;A0A069CZU4	K1FVB7;I9VAA4;F7LW01;A0A017N7Z3;A0A016N6H7;A0A016LMA8;A0A016KM04;A0A016JWA2;A0A016IFN8;A0A016IB21;A0A016F7C2;A0A016DR07;A0A016D2Z1;A0A015ZHK4;A0A015Y7U8;A0A015XVB1;A0A015XNC2;A0A015UG96;A0A015QTE7;A0A015QF18;A0A015PZG5;A0A015P7Z8;A0A015NKP7;A0A015MVA9;R0HJU3;K1H6V2;A0A069CZU4	2;2;2;2;2;2;2;2;2;2;2;2;2;2;2;2;2;2;2;2;2;2;2;2;1;1;1	2;2;2;2;2;2;2;2;2;2;2;2;2;2;2;2;2;2;2;2;2;2;2;2;1;1;1	2;2;2;2;2;2;2;2;2;2;2;2;2;2;2;2;2;2;2;2;2;2;2;2;1;1;1	>tr|K1FVB7|K1FVB7_BACFG Uncharacterized protein OS=Bacteroides fragilis HMW 615 GN=HMPREF1204_02202 PE=4 SV=1;>tr|I9VAA4|I9VAA4_BACFG Uncharacterized protein OS=Bacteroides fragilis CL05T00C42 GN=HMPREF1079_03253 PE=4 SV=1;>tr|F7LW01|F7LW01_9BACE Endoribon	27	2	2	2	0	1	0	0	1	0	1	0	2	1	0	2	0	1	0	0	1	0	1	0	2	1	0	2	0	1	0	0	1	0	1	0	2	1	0	2	21.8	21.8	21.8	13.005
A0A016N602;A0A016KH84;A0A016J641;A0A016J113;A0A016IKX3;A0A016EKV6;A0A016E770;A0A016BN37;A0A016A7R3;A0A015XND1;A0A015WAN3;A0A015UGE6;A0A015SMT3;A0A015S330;A0A015P7X7;A0A015NKM6;A0A015MVB5;K1GPB4;K1G5Y9;I9VAC2;F7LW24;A0A017N8V1;A0A016LM26;A0A015XVC6;A0A015S979;R9HPD8;I9J787;F3PPN2;E2N7T6;A7V9U0;K9DU83;R0JD01;R9HG08;C6IU97;S3YBL7;F3PHN4;E5X1M5;I9JDE2;F7M684;E5CDL3;C3R1P6;U6RGA7;A0A069CZU1;A0A016LR89…	A0A016N602;A0A016KH84;A0A016J641;A0A016J113;A0A016IKX3;A0A016EKV6;A0A016E770;A0A016BN37;A0A016A7R3;A0A015XND1;A0A015WAN3;A0A015UGE6;A0A015SMT3;A0A015S330;A0A015P7X7;A0A015NKM6;A0A015MVB5;K1GPB4;K1G5Y9;I9VAC2;F7LW24;A0A017N8V1;A0A016LM26;A0A015XVC6;A0A015S979;R9HPD8;I9J787;F3PPN2;E2N7T6;A7V9U0;K9DU83;R0JD01;R9HG08;C6IU97;S3YBL7;F3PHN4;E5X1M5;I9JDE2;F7M684;E5CDL3;C3R1P6;U6RGA7	7;7;7;7;7;7;7;7;7;7;7;7;7;7;7;7;7;7;7;7;7;7;7;7;7;6;6;6;6;6;5;5;5;5;4;4;4;4;4;4;4;4;3;3;2;2;2;2;2;2;2;2;2;2;2;2;2;2;2;2;2;2;2;2;1	7;7;7;7;7;7;7;7;7;7;7;7;7;7;7;7;7;7;7;7;7;7;7;7;7;6;6;6;6;6;5;5;5;5;4;4;4;4;4;4;4;4;3;3;2;2;2;2;2;2;2;2;2;2;2;2;2;2;2;2;2;2;2;2;1	7;7;7;7;7;7;7;7;7;7;7;7;7;7;7;7;7;7;7;7;7;7;7;7;7;6;6;6;6;6;5;5;5;5;4;4;4;4;4;4;4;4;3;3;2;2;2;2;2;2;2;2;2;2;2;2;2;2;2;2;2;2;2;2;1	>tr|A0A016N602|A0A016N602_BACFG Uncharacterized protein OS=Bacteroides fragilis str. 3783N1-6 GN=M119_2955 PE=4 SV=1;>tr|A0A016KH84|A0A016KH84_BACFG Uncharacterized protein OS=Bacteroides fragilis str. S23L24 GN=M139_2867 PE=4 SV=1;>tr|A0A016J641|A0A016J64	65	7	7	7	4	6	4	5	3	4	5	3	4	4	4	5	4	6	4	5	3	4	5	3	4	4	4	5	4	6	4	5	3	4	5	3	4	4	4	5	49.3	49.3	49.3	17.356
F7LL07;A0A017NHX2;A0A016LUH6;A0A016HHU7;A0A015XUE2;A0A016J7C0;A0A016HR36;A0A015YDU1;K1GBY8;K1G1F2;I9K3Q4;A0A016NCK7;A0A016KPH9;A0A016ILP7;A0A016DXV8;A0A015YIA4;A0A015WU85;A0A015ULN5;A0A015TTM1;A0A015S8R5;A0A015RH70;A0A015QYH5;A0A015PPI9;A0A015MVK5;A0A016ES67	F7LL07;A0A017NHX2;A0A016LUH6;A0A016HHU7;A0A015XUE2;A0A016J7C0;A0A016HR36;A0A015YDU1;K1GBY8;K1G1F2;I9K3Q4;A0A016NCK7;A0A016KPH9;A0A016ILP7;A0A016DXV8;A0A015YIA4;A0A015WU85;A0A015ULN5;A0A015TTM1;A0A015S8R5;A0A015RH70;A0A015QYH5;A0A015PPI9;A0A015MVK5;A0A016ES67	2;2;2;2;2;2;2;2;2;2;2;2;2;2;2;2;2;2;2;2;2;2;2;2;1	2;2;2;2;2;2;2;2;2;2;2;2;2;2;2;2;2;2;2;2;2;2;2;2;1	2;2;2;2;2;2;2;2;2;2;2;2;2;2;2;2;2;2;2;2;2;2;2;2;1	>tr|F7LL07|F7LL07_9BACE Uncharacterized protein OS=Bacteroides sp. 2_1_56FAA GN=HMPREF1018_00808 PE=4 SV=1;>tr|A0A017NHX2|A0A017NHX2_BACFG Alpha-2-macroglobulin family protein OS=Bacteroides fragilis str. S23L17 GN=M138_0745 PE=4 SV=1;>tr|A0A016LUH6|A0A016	25	2	2	2	0	0	0	1	0	0	2	0	1	0	0	1	0	0	0	1	0	0	2	0	1	0	0	1	0	0	0	1	0	0	2	0	1	0	0	1	2.2	2.2	2.2	169.72
K1FZH0;A0A017NJB2;A0A016JBA3;A0A016IL88;A0A016FCQ4;A0A016D902;A0A016AGH2;A0A015ZWZ2;A0A015ZKT1;A0A015P1U1;A0A015NLW3;A0A015NAV4;A0A015MVP2;A0A016LUQ7;F7LKP2;A0A016KPU2;A0A016I7L9;I9K3Y0;A0A016NCW5;A0A016BKX7;A0A015RP81;A0A015RH64;A0A015R3T7;K1G753	K1FZH0;A0A017NJB2;A0A016JBA3;A0A016IL88;A0A016FCQ4;A0A016D902;A0A016AGH2;A0A015ZWZ2;A0A015ZKT1;A0A015P1U1;A0A015NLW3;A0A015NAV4;A0A015MVP2;A0A016LUQ7;F7LKP2;A0A016KPU2;A0A016I7L9;I9K3Y0	10;10;10;10;10;10;10;10;10;10;10;10;10;9;9;9;9;8;4;4;4;4;4;4	10;10;10;10;10;10;10;10;10;10;10;10;10;9;9;9;9;8;4;4;4;4;4;4	10;10;10;10;10;10;10;10;10;10;10;10;10;9;9;9;9;8;4;4;4;4;4;4	>tr|K1FZH0|K1FZH0_BACFG Uncharacterized protein OS=Bacteroides fragilis HMW 615 GN=HMPREF1204_00536 PE=4 SV=1;>tr|A0A017NJB2|A0A017NJB2_BACFG Starch-binding associating with outer membrane family protein OS=Bacteroides fragilis str. S23L17 GN=M138_0632 PE=	24	10	10	10	2	5	2	4	0	2	3	1	0	0	1	8	2	5	2	4	0	2	3	1	0	0	1	8	2	5	2	4	0	2	3	1	0	0	1	8	34.1	34.1	34.1	51.902
A0A016LU91;A0A016K7X1;A0A015YHV0;A0A015STF3;A0A015SEP8;A0A015RC43;A0A015Q4W7;A0A015MXH0;A0A015MVP7;A0A016NC90;A0A016HYY7;A0A016EDF6;A0A016D9B7;A0A016BLN7;A0A015YUQ3;A0A015WN57;A0A015RSZ8;K1GCV9;I9B3X6;A0A016KIH3;A0A015X1R8;K1H015;A0A016IRY8;A0A017MZG9;A0A015NB16;A0A015Q4Y2;A0A016IPD0;A0A016B7A3;A0A017N068;A0A016DV18;A0A016LY03;A0A016IA76;A0A016J9D8;A0A016AB10;A0A015P513;A0A016E6Z0;C3Q439;C3RDI8	A0A016LU91;A0A016K7X1;A0A015YHV0;A0A015STF3;A0A015SEP8;A0A015RC43;A0A015Q4W7;A0A015MXH0;A0A015MVP7;A0A016NC90;A0A016HYY7;A0A016EDF6;A0A016D9B7;A0A016BLN7;A0A015YUQ3;A0A015WN57;A0A015RSZ8;K1GCV9;I9B3X6;A0A016KIH3;A0A015X1R8;K1H015;A0A016IRY8;A0A017MZG9;A0A015NB16;A0A015Q4Y2;A0A016IPD0;A0A016B7A3;A0A017N068	22;22;22;22;22;22;22;22;22;22;22;22;22;22;22;22;22;22;22;21;15;15;14;13;13;13;11;11;11;8;8;8;8;7;3;2;2;2	22;22;22;22;22;22;22;22;22;22;22;22;22;22;22;22;22;22;22;21;15;15;14;13;13;13;11;11;11;8;8;8;8;7;3;2;2;2	22;22;22;22;22;22;22;22;22;22;22;22;22;22;22;22;22;22;22;21;15;15;14;13;13;13;11;11;11;8;8;8;8;7;3;2;2;2	>tr|A0A016LU91|A0A016LU91_BACFG TonB-linked outer membrane , SusC/RagA family protein OS=Bacteroides fragilis str. S36L5 GN=M135_0726 PE=3 SV=1;>tr|A0A016K7X1|A0A016K7X1_BACFG TonB-linked outer membrane , SusC/RagA family protein OS=Bacteroides fragilis st	38	22	22	22	7	11	10	5	5	10	13	11	11	12	15	20	7	11	10	5	5	10	13	11	11	12	15	20	7	11	10	5	5	10	13	11	11	12	15	20	31.2	31.2	31.2	102.43
S3Y174;R9HS19;R9HFI4;R0HJZ0;K9DR71;K1GNW0;K1GIJ2;I9V3Y8;I9UFA6;I9AGY5;F7LZX0;F7LRY7;F3PQJ6;F3PMJ3;E5X3F4;E5CHG5;E2NII0;D4X1K6;D4VRP6;C6IHF6;C3QYA0;A7V2M0;A0A069D437;A0A017N8I5;A0A016N6T5;A0A016LN59;A0A016KHB7;A0A016ILP3;A0A016I210;A0A016HCY4;A0A016F7Z1;A0A016BA09;A0A016AAN3;A0A016A7Z7;A0A015XNZ0;A0A015WWI4;A0A015WHE2;A0A015T1K2;A0A015QTS4;A0A015QKG7;A0A015PZW9;A0A015NG39;A0A015N4B9;A0A015MVR3;U2C…	S3Y174;R9HS19;R9HFI4;R0HJZ0;K9DR71;K1GNW0;K1GIJ2;I9V3Y8;I9UFA6;I9AGY5;F7LZX0;F7LRY7;F3PQJ6;F3PMJ3;E5X3F4;E5CHG5;E2NII0;D4X1K6;D4VRP6;C6IHF6;C3QYA0;A7V2M0;A0A069D437;A0A017N8I5;A0A016N6T5;A0A016LN59;A0A016KHB7;A0A016ILP3;A0A016I210;A0A016HCY4;A0A016F7Z1;A0A016BA09;A0A016AAN3;A0A016A7Z7;A0A015XNZ0;A0A015WWI4;A0A015WHE2;A0A015T1K2;A0A015QTS4;A0A015QKG7;A0A015PZW9;A0A015NG39;A0A015N4B9;A0A015MVR3;U2C…	2;2;2;2;2;2;2;2;2;2;2;2;2;2;2;2;2;2;2;2;2;2;2;2;2;2;2;2;2;2;2;2;2;2;2;2;2;2;2;2;2;2;2;2;1;1;1;1;1;1;1;1;1;1;1;1;1;1;1;1;1;1;1;1;1	2;2;2;2;2;2;2;2;2;2;2;2;2;2;2;2;2;2;2;2;2;2;2;2;2;2;2;2;2;2;2;2;2;2;2;2;2;2;2;2;2;2;2;2;1;1;1;1;1;1;1;1;1;1;1;1;1;1;1;1;1;1;1;1;1	2;2;2;2;2;2;2;2;2;2;2;2;2;2;2;2;2;2;2;2;2;2;2;2;2;2;2;2;2;2;2;2;2;2;2;2;2;2;2;2;2;2;2;2;1;1;1;1;1;1;1;1;1;1;1;1;1;1;1;1;1;1;1;1;1	>tr|S3Y174|S3Y174_BACSE Starch phosphorylase OS=Bacteroides stercoris CC31F GN=HMPREF1181_03311 PE=3 SV=1;>tr|R9HS19|R9HS19_BACUN Alpha-glucan phosphorylase OS=Bacteroides uniformis dnLKV2 GN=C801_03133 PE=3 SV=1;>tr|R9HFI4|R9HFI4_BACT4 Alpha-glucan phosph	65	2	2	2	1	1	0	1	0	1	1	1	2	0	1	0	1	1	0	1	0	1	1	1	2	0	1	0	1	1	0	1	0	1	1	1	2	0	1	0	3.3	3.3	3.3	98.512
A0A016NBU1;A0A016KDD2;A0A016HGV8;A0A016G7P2;A0A016CGH6;A0A015SFY7;A0A015PQ16;A0A015NGW1;K1GSG7;I9K1R0;F7LK94;A0A017NKH9;A0A016LVU6;A0A016KJD0;A0A016J137;A0A016DY53;A0A016B593;A0A016AB86;A0A015YII8;A0A015S947;A0A015R436;A0A015QQV3;A0A015MVT0;A0A015ZX10;A0A016NRL9;K1G7I8;R0HMI9	A0A016NBU1;A0A016KDD2;A0A016HGV8;A0A016G7P2;A0A016CGH6;A0A015SFY7;A0A015PQ16;A0A015NGW1;K1GSG7;I9K1R0;F7LK94;A0A017NKH9;A0A016LVU6;A0A016KJD0;A0A016J137;A0A016DY53;A0A016B593;A0A016AB86;A0A015YII8;A0A015S947;A0A015R436;A0A015QQV3;A0A015MVT0;A0A015ZX10;A0A016NRL9;K1G7I8	4;4;4;4;4;4;4;4;4;4;4;4;4;4;4;4;4;4;4;4;4;4;4;3;3;3;1	4;4;4;4;4;4;4;4;4;4;4;4;4;4;4;4;4;4;4;4;4;4;4;3;3;3;1	4;4;4;4;4;4;4;4;4;4;4;4;4;4;4;4;4;4;4;4;4;4;4;3;3;3;1	>tr|A0A016NBU1|A0A016NBU1_BACFG Uncharacterized protein OS=Bacteroides fragilis str. 3783N1-6 GN=M119_0586 PE=4 SV=1;>tr|A0A016KDD2|A0A016KDD2_BACFG Uncharacterized protein OS=Bacteroides fragilis str. A7 (UDC12-2) GN=M070_0514 PE=4 SV=1;>tr|A0A016HGV8|A0A	27	4	4	4	0	0	0	1	1	1	1	2	1	0	1	4	0	0	0	1	1	1	1	2	1	0	1	4	0	0	0	1	1	1	1	2	1	0	1	4	34.6	34.6	34.6	21.837
P53638;A0A017N9J3;A0A016N919;A0A016LNV8;A0A016KGD7;A0A016JZB6;A0A016IVG4;A0A016IB64;A0A016F7G5;A0A016BAF8;A0A016A8P0;A0A015ZIQ3;A0A015ZF41;A0A015YN16;A0A015WAW5;A0A015U394;A0A015TNY7;A0A015SBH5;A0A015PWX8;A0A015PJN7;A0A015MW69;K1G733;I9JRV2;F7LR88;K1GET7;D4VCL5;C3RBF5;C3Q232;R9I0D8;E5X0M2;F3PG16;C3QZ09;R9HFK0;I9AH76;F7M714;E5CFP6;C6IGS2;R0J7B3;F3PXE8;A0A015SIZ3;K9ERM4;U2CCW9;S3XW31;I9U9P3;A7V429;…	P53638;A0A017N9J3;A0A016N919;A0A016LNV8;A0A016KGD7;A0A016JZB6;A0A016IVG4;A0A016IB64;A0A016F7G5;A0A016BAF8;A0A016A8P0;A0A015ZIQ3;A0A015ZF41;A0A015YN16;A0A015WAW5;A0A015U394;A0A015TNY7;A0A015SBH5;A0A015PWX8;A0A015PJN7;A0A015MW69;K1G733;I9JRV2;F7LR88;K1GET7;D4VCL5;C3RBF5;C3Q232	10;10;10;10;10;10;10;10;10;10;10;10;10;10;10;10;10;10;10;10;10;10;10;10;8;6;6;6;2;2;2;2;2;2;2;2;2;2;2;1;1;1;1;1;1;1	10;10;10;10;10;10;10;10;10;10;10;10;10;10;10;10;10;10;10;10;10;10;10;10;8;6;6;6;2;2;2;2;2;2;2;2;2;2;2;1;1;1;1;1;1;1	10;10;10;10;10;10;10;10;10;10;10;10;10;10;10;10;10;10;10;10;10;10;10;10;8;6;6;6;2;2;2;2;2;2;2;2;2;2;2;1;1;1;1;1;1;1	>sp|P53638|SODF_BACFR Superoxide dismutase [Fe] OS=Bacteroides fragilis (strain YCH46) GN=sodB PE=3 SV=2;>tr|A0A017N9J3|A0A017N9J3_BACFG Superoxide dismutase OS=Bacteroides fragilis str. S23L17 GN=sodB PE=3 SV=1;>tr|A0A016N919|A0A016N919_BACFG Superoxide d	46	10	10	10	6	8	7	3	1	4	9	5	3	5	6	6	6	8	7	3	1	4	9	5	3	5	6	6	6	8	7	3	1	4	9	5	3	5	6	6	76.7	76.7	76.7	21.771
Q650K4;Q5LJ16;K1G5V2;I9VC22;F7LJ27;A0A017NK59;A0A016NDZ2;A0A016LVS5;A0A016IPV6;A0A016IEP5;A0A016I0R3;A0A016EF41;A0A016CFW5;A0A016BH52;A0A016AIC0;A0A015ZMB5;A0A015XKL1;A0A015WA36;A0A015T7W5;A0A015SB04;A0A015RUZ9;A0A015R5C2;A0A015QLV3;A0A015P8B8;A0A015NCS2;A0A015MXA3	Q650K4;Q5LJ16;K1G5V2;I9VC22;F7LJ27;A0A017NK59;A0A016NDZ2;A0A016LVS5;A0A016IPV6;A0A016IEP5;A0A016I0R3;A0A016EF41;A0A016CFW5;A0A016BH52;A0A016AIC0;A0A015ZMB5;A0A015XKL1;A0A015WA36;A0A015T7W5;A0A015SB04;A0A015RUZ9;A0A015R5C2;A0A015QLV3;A0A015P8B8;A0A015NCS2;A0A015MXA3	1;1;1;1;1;1;1;1;1;1;1;1;1;1;1;1;1;1;1;1;1;1;1;1;1;1	1;1;1;1;1;1;1;1;1;1;1;1;1;1;1;1;1;1;1;1;1;1;1;1;1;1	1;1;1;1;1;1;1;1;1;1;1;1;1;1;1;1;1;1;1;1;1;1;1;1;1;1	>sp|Q650K4|KDUI_BACFR 4-deoxy-L-threo-5-hexosulose-uronate ketol-isomerase OS=Bacteroides fragilis (strain YCH46) GN=kduI PE=3 SV=1;>sp|Q5LJ16|KDUI_BACFN 4-deoxy-L-threo-5-hexosulose-uronate ketol-isomerase OS=Bacteroides fragilis (strain ATCC 25285 / NCTC	26	1	1	1	0	0	0	0	0	0	1	0	0	0	0	0	0	0	0	0	0	0	1	0	0	0	0	0	0	0	0	0	0	0	1	0	0	0	0	0	6.8	6.8	6.8	31.795
K1GTU0;I9AZG2;F7LIY1;A0A017NK71;A0A016NEA6;A0A016LVU1;A0A016KK76;A0A016IEU6;A0A016I9B6;A0A016HSY8;A0A016H9S6;A0A016CG65;A0A016B9Z9;A0A016AIE6;A0A015YW13;A0A015X3C5;A0A015WHZ2;A0A015T822;A0A015RJA1;A0A015R0H6;A0A015QLY8;A0A015NNV7;A0A015MXD1;A0A015P3K7;K1GEE0	K1GTU0;I9AZG2;F7LIY1;A0A017NK71;A0A016NEA6;A0A016LVU1;A0A016KK76;A0A016IEU6;A0A016I9B6;A0A016HSY8;A0A016H9S6;A0A016CG65;A0A016B9Z9;A0A016AIE6;A0A015YW13;A0A015X3C5;A0A015WHZ2;A0A015T822;A0A015RJA1;A0A015R0H6;A0A015QLY8;A0A015NNV7;A0A015MXD1;A0A015P3K7;K1GEE0	8;8;8;8;8;8;8;8;8;8;8;8;8;8;8;8;8;8;8;8;8;8;8;7;7	8;8;8;8;8;8;8;8;8;8;8;8;8;8;8;8;8;8;8;8;8;8;8;7;7	3;3;3;3;3;3;3;3;3;3;3;3;3;3;3;3;3;3;3;3;3;3;3;3;2	>tr|K1GTU0|K1GTU0_BACFG Uncharacterized protein OS=Bacteroides fragilis HMW 615 GN=HMPREF1204_01068 PE=4 SV=1;>tr|I9AZG2|I9AZG2_BACFG Uncharacterized protein OS=Bacteroides fragilis CL05T00C42 GN=HMPREF1079_02127 PE=4 SV=1;>tr|F7LIY1|F7LIY1_9BACE Rubreryth	25	8	8	3	4	4	2	3	3	2	8	4	6	4	2	7	4	4	2	3	3	2	8	4	6	4	2	7	2	2	0	1	1	1	3	2	2	2	0	2	40.6	40.6	15.1	21.584
F7LIY4;A0A017NKR0;A0A016NF66;A0A016LWG0;A0A016KJ88;A0A016JP87;A0A016G9E0;A0A016BNK8;A0A016B675;A0A016ACI7;A0A015WPM9;A0A015SV13;A0A015SHC9;A0A015QLX8;A0A015MXE7;U2CPA3;R0JET2;K1GW50;K1G0G8;I9JZT1;A0A016KDW5;A0A016HIE6;A0A016BHB8;A0A015ZQG7;A0A015Q4G8;A0A015P8H6;A0A015NTJ8	F7LIY4;A0A017NKR0;A0A016NF66;A0A016LWG0;A0A016KJ88;A0A016JP87;A0A016G9E0;A0A016BNK8;A0A016B675;A0A016ACI7;A0A015WPM9;A0A015SV13;A0A015SHC9;A0A015QLX8;A0A015MXE7;U2CPA3;R0JET2;K1GW50;K1G0G8;I9JZT1;A0A016KDW5;A0A016HIE6;A0A016BHB8;A0A015ZQG7;A0A015Q4G8;A0A015P8H6;A0A015NTJ8	2;2;2;2;2;2;2;2;2;2;2;2;2;2;2;1;1;1;1;1;1;1;1;1;1;1;1	2;2;2;2;2;2;2;2;2;2;2;2;2;2;2;1;1;1;1;1;1;1;1;1;1;1;1	2;2;2;2;2;2;2;2;2;2;2;2;2;2;2;1;1;1;1;1;1;1;1;1;1;1;1	>tr|F7LIY4|F7LIY4_9BACE Dihydrolipoyl dehydrogenase OS=Bacteroides sp. 2_1_56FAA GN=HMPREF1018_00080 PE=3 SV=1;>tr|A0A017NKR0|A0A017NKR0_BACFG Dihydrolipoyl dehydrogenase OS=Bacteroides fragilis str. S23L17 GN=M138_0030 PE=3 SV=1;>tr|A0A016NF66|A0A016NF66_	27	2	2	2	0	1	1	1	0	1	2	2	1	2	2	2	0	1	1	1	0	1	2	2	1	2	2	2	0	1	1	1	0	1	2	2	1	2	2	2	6	6	6	47.638
Q64UQ7;Q5LDN2;K1G0M5;I9VQP9;F7LQB3;A0A017NBD9;A0A016NL81;A0A016LPL2;A0A016KNB3;A0A016KBU0;A0A016IHV8;A0A016HDT8;A0A016E9L7;A0A015ZSM8;A0A015ZKC8;A0A015ZGZ9;A0A015S5J1;A0A015PL49;A0A015NC07;A0A015MXJ3;A0A015PB13;I9AI71;F7LZK5;E5C6I8;D4WZB8;D4VK80;C3QUJ5;A0A016N9P3;A0A016CCL7;A0A016A956;A0A015UIM0;A0A015RZC1;A0A015QMK0;S3Y001;K1GR44;F3PG74;E5X061	Q64UQ7;Q5LDN2;K1G0M5;I9VQP9;F7LQB3;A0A017NBD9;A0A016NL81;A0A016LPL2;A0A016KNB3;A0A016KBU0;A0A016IHV8;A0A016HDT8;A0A016E9L7;A0A015ZSM8;A0A015ZKC8;A0A015ZGZ9;A0A015S5J1;A0A015PL49;A0A015NC07;A0A015MXJ3;A0A015PB13;I9AI71;F7LZK5;E5C6I8;D4WZB8;D4VK80;C3QUJ5;A0A016N9P3;A0A016CCL7;A0A016A956;A0A015UIM0;A0A015RZC1;A0A015QMK0;S3Y001;K1GR44;F3PG74;E5X061	2;2;2;2;2;2;2;2;2;2;2;2;2;2;2;2;2;2;2;2;1;1;1;1;1;1;1;1;1;1;1;1;1;1;1;1;1	2;2;2;2;2;2;2;2;2;2;2;2;2;2;2;2;2;2;2;2;1;1;1;1;1;1;1;1;1;1;1;1;1;1;1;1;1	2;2;2;2;2;2;2;2;2;2;2;2;2;2;2;2;2;2;2;2;1;1;1;1;1;1;1;1;1;1;1;1;1;1;1;1;1	>sp|Q64UQ7|GCSP_BACFR Glycine dehydrogenase (decarboxylating) OS=Bacteroides fragilis (strain YCH46) GN=gcvP PE=3 SV=1;>sp|Q5LDN2|GCSP_BACFN Glycine dehydrogenase (decarboxylating) OS=Bacteroides fragilis (strain ATCC 25285 / NCTC 9343) GN=gcvP PE=3 SV=1;>	37	2	2	2	0	0	0	0	1	1	1	1	0	0	0	0	0	0	0	0	1	1	1	1	0	0	0	0	0	0	0	0	1	1	1	1	0	0	0	0	2.2	2.2	2.2	104.68
F7LQ60;A0A017NDT4;A0A016LQ18;A0A016J2Q9;A0A016IN76;A0A016I9F3;A0A016HMG1;A0A016HDK4;A0A015XXK7;A0A015XQU7;A0A015XHV0;A0A015MXN6;S3ZD98;V8C3H5;D7NGG1;D1QPZ0;C9Q127;G1VA54;T1CGX4;S3CAT6;S3BEQ6;K6A048;I9AWM9;E2N6S9;U6RC47;E1KU75;E1KPX2;S3Y2M8;K6BLH4;I8ZXN6;F7LYY4;F7LXD3;F7LX93;D4WVE7;D4VMW3;C3QWD9;A0A016NG55;A0A016LSJ9;A0A016ANA9;A0A016A3Q3;A0A015XBC3;A0A015SWZ3;A0A015RRV2;A0A015Q9R4;A0A015NVH9;A0A0…	F7LQ60;A0A017NDT4;A0A016LQ18;A0A016J2Q9;A0A016IN76;A0A016I9F3;A0A016HMG1;A0A016HDK4;A0A015XXK7;A0A015XQU7;A0A015XHV0;A0A015MXN6	16;16;16;16;16;16;16;16;16;16;16;16;2;2;2;2;2;2;2;1;1;1;1;1;1;1;1;1;1;1;1;1;1;1;1;1;1;1;1;1;1;1;1;1;1;1	16;16;16;16;16;16;16;16;16;16;16;16;2;2;2;2;2;2;2;1;1;1;1;1;1;1;1;1;1;1;1;1;1;1;1;1;1;1;1;1;1;1;1;1;1;1	16;16;16;16;16;16;16;16;16;16;16;16;2;2;2;2;2;2;2;1;1;1;1;1;1;1;1;1;1;1;1;1;1;1;1;1;1;1;1;1;1;1;1;1;1;1	>tr|F7LQ60|F7LQ60_9BACE Uncharacterized protein OS=Bacteroides sp. 2_1_56FAA GN=HMPREF1018_02077 PE=4 SV=1;>tr|A0A017NDT4|A0A017NDT4_BACFG Uncharacterized protein OS=Bacteroides fragilis str. S23L17 GN=M138_1940 PE=4 SV=1;>tr|A0A016LQ18|A0A016LQ18_BACFG Un	46	16	16	16	7	10	7	1	3	4	7	8	9	5	9	13	7	10	7	1	3	4	7	8	9	5	9	13	7	10	7	1	3	4	7	8	9	5	9	13	35.5	35.5	35.5	52.17
A0A017NBP2;A0A016KGX5;A0A016JXZ1;A0A016E9D3;A0A016B0U6;A0A015YPG6;A0A015QVW3;A0A016LPY1;A0A015QMP4;A0A015MXP0;A0A016NAY4;A0A016H568;A0A015UIR9;F7LQ62;A0A016JWK7;A0A016C9C9;A0A015Y9Y6	A0A017NBP2;A0A016KGX5;A0A016JXZ1;A0A016E9D3;A0A016B0U6;A0A015YPG6;A0A015QVW3;A0A016LPY1;A0A015QMP4;A0A015MXP0;A0A016NAY4;A0A016H568;A0A015UIR9;F7LQ62;A0A016JWK7;A0A016C9C9;A0A015Y9Y6	1;1;1;1;1;1;1;1;1;1;1;1;1;1;1;1;1	1;1;1;1;1;1;1;1;1;1;1;1;1;1;1;1;1	1;1;1;1;1;1;1;1;1;1;1;1;1;1;1;1;1	>tr|A0A017NBP2|A0A017NBP2_BACFG Uncharacterized protein OS=Bacteroides fragilis str. S23L17 GN=M138_1942 PE=4 SV=1;>tr|A0A016KGX5|A0A016KGX5_BACFG Uncharacterized protein OS=Bacteroides fragilis str. S23L24 GN=M139_1987 PE=4 SV=1;>tr|A0A016JXZ1|A0A016JXZ1_	17	1	1	1	0	0	0	0	0	0	1	0	1	0	0	0	0	0	0	0	0	0	1	0	1	0	0	0	0	0	0	0	0	0	1	0	1	0	0	0	16.7	16.7	16.7	8.1512
A0A016BBZ1;A0A016LR88;A0A016KBR3;A0A016A7T8;A0A015XQX7;A0A015UIT6;A0A015RZI8;A0A015NCK7;A0A016IC88;A0A015RKZ3;K1FNG8;I9VRD2;F7LQ03;A0A017NC36;A0A016NB59;A0A016KMW1;A0A016II97;A0A016E2Y1;A0A016AA87;A0A015ZKF5;A0A015XI16;A0A015S5L7;A0A015NNE3;A0A015MXV9;K1G6J6	A0A016BBZ1;A0A016LR88;A0A016KBR3;A0A016A7T8;A0A015XQX7;A0A015UIT6;A0A015RZI8;A0A015NCK7;A0A016IC88;A0A015RKZ3;K1FNG8;I9VRD2;F7LQ03;A0A017NC36;A0A016NB59;A0A016KMW1;A0A016II97;A0A016E2Y1;A0A016AA87;A0A015ZKF5;A0A015XI16;A0A015S5L7;A0A015NNE3;A0A015MXV9;K1G6J6	4;4;4;4;4;4;4;4;4;4;4;4;4;4;4;4;4;4;4;4;4;4;4;4;2	4;4;4;4;4;4;4;4;4;4;4;4;4;4;4;4;4;4;4;4;4;4;4;4;2	4;4;4;4;4;4;4;4;4;4;4;4;4;4;4;4;4;4;4;4;4;4;4;4;2	>tr|A0A016BBZ1|A0A016BBZ1_BACFG Starch-binding associating with outer membrane family protein OS=Bacteroides fragilis str. 3-F-2 #6 GN=M144_1961 PE=4 SV=1;>tr|A0A016LR88|A0A016LR88_BACFG Starch-binding associating with outer membrane family protein OS=Bact	25	4	4	4	1	1	0	0	0	0	4	2	2	0	4	4	1	1	0	0	0	0	4	2	2	0	4	4	1	1	0	0	0	0	4	2	2	0	4	4	10	10	10	70.5
K1G2C7;F7LNY8;A0A017NCL0;A0A016N7T2;A0A016LS19;A0A016KN69;A0A016J922;A0A016I9U5;A0A016HVY9;A0A016HHX3;A0A016D5Y3;A0A016AAC1;A0A015XJT7;A0A015WZ36;A0A015U5F4;A0A015SDG6;A0A015QHV2;A0A015P417;A0A015MYI1;I9VNW7;A0A016ADK6;A0A015ZTB6;A0A015RE99;A0A015PLQ7;K1G9C7	K1G2C7;F7LNY8;A0A017NCL0;A0A016N7T2;A0A016LS19;A0A016KN69;A0A016J922;A0A016I9U5;A0A016HVY9;A0A016HHX3;A0A016D5Y3;A0A016AAC1;A0A015XJT7;A0A015WZ36;A0A015U5F4;A0A015SDG6;A0A015QHV2;A0A015P417;A0A015MYI1;I9VNW7;A0A016ADK6;A0A015ZTB6;A0A015RE99;A0A015PLQ7;K1G9C7	4;4;4;4;4;4;4;4;4;4;4;4;4;4;4;4;4;4;4;3;3;3;3;3;2	3;3;3;3;3;3;3;3;3;3;3;3;3;3;3;3;3;3;3;2;2;2;2;2;1	3;3;3;3;3;3;3;3;3;3;3;3;3;3;3;3;3;3;3;2;2;2;2;2;1	>tr|K1G2C7|K1G2C7_BACFG SusC/RagA family TonB-linked outer membrane protein OS=Bacteroides fragilis HMW 615 GN=HMPREF1204_03550 PE=3 SV=1;>tr|F7LNY8|F7LNY8_9BACE Uncharacterized protein OS=Bacteroides sp. 2_1_56FAA GN=HMPREF1018_01830 PE=3 SV=1;>tr|A0A017N	25	4	3	3	1	1	0	0	0	3	4	1	1	0	0	2	1	1	0	0	0	3	3	0	1	0	0	1	1	1	0	0	0	3	3	0	1	0	0	1	6.2	4.9	4.9	116.88
K1FRX5;I9VP61;F7LNX2;A0A017ND72;A0A016LQU9;A0A016KN44;A0A016J9W2;A0A016IA04;A0A016I511;A0A016E549;A0A016B5E6;A0A016B136;A0A015YL97;A0A015XIM4;A0A015WS00;A0A015S619;A0A015NIK8;A0A015NCW1;A0A015MYJ0;A0A016N8M3;A0A016AAK3;A0A015RLE5;A0A015R9N3;A0A015QWH4;K1GKL0	K1FRX5;I9VP61;F7LNX2;A0A017ND72;A0A016LQU9;A0A016KN44;A0A016J9W2;A0A016IA04;A0A016I511;A0A016E549;A0A016B5E6;A0A016B136;A0A015YL97;A0A015XIM4;A0A015WS00;A0A015S619;A0A015NIK8;A0A015NCW1;A0A015MYJ0;A0A016N8M3;A0A016AAK3;A0A015RLE5;A0A015R9N3;A0A015QWH4;K1GKL0	8;8;8;8;8;8;8;8;8;8;8;8;8;8;8;8;8;8;8;7;7;7;7;7;4	8;8;8;8;8;8;8;8;8;8;8;8;8;8;8;8;8;8;8;7;7;7;7;7;4	8;8;8;8;8;8;8;8;8;8;8;8;8;8;8;8;8;8;8;7;7;7;7;7;4	>tr|K1FRX5|K1FRX5_BACFG Uncharacterized protein OS=Bacteroides fragilis HMW 615 GN=HMPREF1204_03548 PE=4 SV=1;>tr|I9VP61|I9VP61_BACFG Uncharacterized protein OS=Bacteroides fragilis CL05T00C42 GN=HMPREF1079_00442 PE=4 SV=1;>tr|F7LNX2|F7LNX2_9BACE Uncharact	25	8	8	8	5	5	6	6	6	5	7	3	5	6	6	8	5	5	6	6	6	5	7	3	5	6	6	8	5	5	6	6	6	5	7	3	5	6	6	8	20.5	20.5	20.5	59.518
A0A015PC83;A0A015SQR1;A0A015REN2;K1GLS6;K1GKM3;J5TQ83;I9BAX2;F7LYT8;F7LNV6;F3PXQ1;C3QTW1;A0A017NEV4;A0A016N8L1;A0A016LRR3;A0A016KNC9;A0A016JIW5;A0A016I5G7;A0A016HFV7;A0A016F5B9;A0A016D6A1;A0A016AAU2;A0A015ZHX6;A0A015YFA0;A0A015YAX9;A0A015XYB2;A0A015TR22;A0A015Q2E4;A0A015PLV1;A0A015PBI5;A0A015MYK0	A0A015PC83;A0A015SQR1;A0A015REN2;K1GLS6;K1GKM3;J5TQ83;I9BAX2;F7LYT8;F7LNV6;F3PXQ1;C3QTW1;A0A017NEV4;A0A016N8L1;A0A016LRR3;A0A016KNC9;A0A016JIW5;A0A016I5G7;A0A016HFV7;A0A016F5B9;A0A016D6A1;A0A016AAU2;A0A015ZHX6;A0A015YFA0;A0A015YAX9;A0A015XYB2;A0A015TR22;A0A015Q2E4;A0A015PLV1;A0A015PBI5;A0A015MYK0	1;1;1;1;1;1;1;1;1;1;1;1;1;1;1;1;1;1;1;1;1;1;1;1;1;1;1;1;1;1	1;1;1;1;1;1;1;1;1;1;1;1;1;1;1;1;1;1;1;1;1;1;1;1;1;1;1;1;1;1	1;1;1;1;1;1;1;1;1;1;1;1;1;1;1;1;1;1;1;1;1;1;1;1;1;1;1;1;1;1	>tr|A0A015PC83|A0A015PC83_BACFG Dihydrodipicolinate synthetase family protein (Fragment) OS=Bacteroides fragilis str. 3397 T10 GN=M080_7054 PE=4 SV=1;>tr|A0A015SQR1|A0A015SQR1_BACFG Dihydrodipicolinate synthetase family protein (Fragment) OS=Bacteroides fr	30	1	1	1	0	0	1	1	0	0	1	1	1	1	1	1	0	0	1	1	0	0	1	1	1	1	1	1	0	0	1	1	0	0	1	1	1	1	1	1	6.8	6.8	6.8	27.945
K1FRC5;I9VM90;F7LNV7;A0A017ND67;A0A016KIL0;A0A016K034;A0A016J9V8;A0A016INZ6;A0A016H1M0;A0A016DV19;A0A016BX32;A0A016B5F0;A0A015WZ53;A0A015WDB3;A0A015U5I6;A0A015SC27;A0A015P498;A0A015NNT3;A0A015NCW8;A0A015MYL0	K1FRC5;I9VM90;F7LNV7;A0A017ND67;A0A016KIL0;A0A016K034;A0A016J9V8;A0A016INZ6;A0A016H1M0;A0A016DV19;A0A016BX32;A0A016B5F0;A0A015WZ53;A0A015WDB3;A0A015U5I6;A0A015SC27;A0A015P498;A0A015NNT3;A0A015NCW8;A0A015MYL0	1;1;1;1;1;1;1;1;1;1;1;1;1;1;1;1;1;1;1;1	1;1;1;1;1;1;1;1;1;1;1;1;1;1;1;1;1;1;1;1	1;1;1;1;1;1;1;1;1;1;1;1;1;1;1;1;1;1;1;1	>tr|K1FRC5|K1FRC5_BACFG Uncharacterized protein OS=Bacteroides fragilis HMW 615 GN=HMPREF1204_03522 PE=4 SV=1;>tr|I9VM90|I9VM90_BACFG Uncharacterized protein OS=Bacteroides fragilis CL05T00C42 GN=HMPREF1079_00465 PE=4 SV=1;>tr|F7LNV7|F7LNV7_9BACE Uncharact	20	1	1	1	1	0	0	0	0	0	0	0	0	0	0	0	1	0	0	0	0	0	0	0	0	0	0	0	1	0	0	0	0	0	0	0	0	0	0	0	4.6	4.6	4.6	45.987
A0A016JZZ1;A0A016JXJ9;A0A016EP61;A0A016DZ80;A0A016DUL4;A0A015NZ43;S3YFS0;K1FYF9;I9VML3;F7LNQ9;E5X1Z8;A0A017NEM8;A0A016N7M3;A0A016LS52;A0A016J9Q3;A0A016IJ32;A0A016A8G0;A0A015YR38;A0A015YLK4;A0A015WD61;A0A015UAB3;A0A015S064;A0A015RET8;A0A015REE7;A0A015QNB0;A0A015PM08;A0A015MYM7	A0A016JZZ1;A0A016JXJ9;A0A016EP61;A0A016DZ80;A0A016DUL4;A0A015NZ43;S3YFS0;K1FYF9;I9VML3;F7LNQ9;E5X1Z8;A0A017NEM8;A0A016N7M3;A0A016LS52;A0A016J9Q3;A0A016IJ32;A0A016A8G0;A0A015YR38;A0A015YLK4;A0A015WD61;A0A015UAB3;A0A015S064;A0A015RET8;A0A015REE7;A0A015QNB0;A0A015PM08;A0A015MYM7	1;1;1;1;1;1;1;1;1;1;1;1;1;1;1;1;1;1;1;1;1;1;1;1;1;1;1	1;1;1;1;1;1;1;1;1;1;1;1;1;1;1;1;1;1;1;1;1;1;1;1;1;1;1	1;1;1;1;1;1;1;1;1;1;1;1;1;1;1;1;1;1;1;1;1;1;1;1;1;1;1	>tr|A0A016JZZ1|A0A016JZZ1_BACFG Transketolase OS=Bacteroides fragilis str. A7 (UDC12-2) GN=M070_1540 PE=3 SV=1;>tr|A0A016JXJ9|A0A016JXJ9_BACFG Transketolase OS=Bacteroides fragilis str. S24L15 GN=M132_1467 PE=3 SV=1;>tr|A0A016EP61|A0A016EP61_BACFG Transket	27	1	1	1	0	0	0	0	0	1	1	0	0	0	0	0	0	0	0	0	0	1	1	0	0	0	0	0	0	0	0	0	0	1	1	0	0	0	0	0	3.3	3.3	3.3	71.477
K1FSN6;I9VMQ8;F7LNE7;A0A017NG47;A0A016KIN1;A0A016HP19;A0A016CE87;A0A016AB84;A0A015WEH5;A0A015QBB8;A0A015MYY2;A0A016N7D3;A0A016LS85;A0A016JY13;A0A016I5R8;A0A016H6V8;A0A015YQD5;A0A015YLZ2;A0A015XS40;A0A015S0I0;A0A015RFA2;A0A015QIR2;A0A015Q306;A0A015Q074;A0A015SL07;K1GJS6	K1FSN6;I9VMQ8;F7LNE7;A0A017NG47;A0A016KIN1;A0A016HP19;A0A016CE87;A0A016AB84;A0A015WEH5;A0A015QBB8;A0A015MYY2;A0A016N7D3;A0A016LS85;A0A016JY13;A0A016I5R8;A0A016H6V8;A0A015YQD5;A0A015YLZ2;A0A015XS40;A0A015S0I0;A0A015RFA2;A0A015QIR2;A0A015Q306;A0A015Q074;A0A015SL07	3;3;3;3;3;3;3;3;3;3;3;2;2;2;2;2;2;2;2;2;2;2;2;2;2;1	3;3;3;3;3;3;3;3;3;3;3;2;2;2;2;2;2;2;2;2;2;2;2;2;2;1	3;3;3;3;3;3;3;3;3;3;3;2;2;2;2;2;2;2;2;2;2;2;2;2;2;1	>tr|K1FSN6|K1FSN6_BACFG Histidine decarboxylase, pyruvoyl type OS=Bacteroides fragilis HMW 615 GN=HMPREF1204_03253 PE=4 SV=1;>tr|I9VMQ8|I9VMQ8_BACFG Histidine decarboxylase, pyruvoyl type OS=Bacteroides fragilis CL05T00C42 GN=HMPREF1079_00665 PE=4 SV=1;>tr	26	3	3	3	1	2	1	2	3	2	3	2	3	3	3	3	1	2	1	2	3	2	3	2	3	3	3	3	1	2	1	2	3	2	3	2	3	3	3	3	15.8	15.8	15.8	32.529
K1H1N8;K1FXN0;I9BB20;F7LN88;A0A017NEF3;A0A016N822;A0A016LSF2;A0A016K0D3;A0A016JY05;A0A016JJ87;A0A016H6V0;A0A016FB21;A0A016BJD8;A0A016BDA1;A0A015ZLU2;A0A015ZIK2;A0A015XYT5;A0A015WEG8;A0A015SE69;A0A015QWX7;A0A015QP31;A0A015QBJ0;A0A015Q0M3;A0A015NZR7;A0A015MZ40;A0A015SG87;R9HHV3;I9UNY9;F7M952;E5CCV5;D4WYM9;D4VJ74;C6ITH6;C3QN98;E2GHB0;E2GHA6;E2GHA8;E2GHA7;R9HPU7;I9UII6;E2N8N4;A7V9K0;U2CL26;A0A069D1B0…	K1H1N8;K1FXN0;I9BB20;F7LN88;A0A017NEF3;A0A016N822;A0A016LSF2;A0A016K0D3;A0A016JY05;A0A016JJ87;A0A016H6V0;A0A016FB21;A0A016BJD8;A0A016BDA1;A0A015ZLU2;A0A015ZIK2;A0A015XYT5;A0A015WEG8;A0A015SE69;A0A015QWX7;A0A015QP31;A0A015QBJ0;A0A015Q0M3;A0A015NZR7;A0A015MZ40;A0A015SG87;R9HHV3;I9UNY9;F7M952;E5CCV5;D4WYM9;D4VJ74;C6ITH6;C3QN98	3;3;3;3;3;3;3;3;3;3;3;3;3;3;3;3;3;3;3;3;3;3;3;3;3;2;2;2;2;2;2;2;2;2;1;1;1;1;1;1;1;1;1;1;1;1;1;1	3;3;3;3;3;3;3;3;3;3;3;3;3;3;3;3;3;3;3;3;3;3;3;3;3;2;2;2;2;2;2;2;2;2;1;1;1;1;1;1;1;1;1;1;1;1;1;1	3;3;3;3;3;3;3;3;3;3;3;3;3;3;3;3;3;3;3;3;3;3;3;3;3;2;2;2;2;2;2;2;2;2;1;1;1;1;1;1;1;1;1;1;1;1;1;1	>tr|K1H1N8|K1H1N8_BACFG Uncharacterized protein OS=Bacteroides fragilis HMW 610 GN=HMPREF1203_02605 PE=3 SV=1;>tr|K1FXN0|K1FXN0_BACFG Uncharacterized protein OS=Bacteroides fragilis HMW 615 GN=HMPREF1204_03244 PE=3 SV=1;>tr|I9BB20|I9BB20_BACFG Uncharacteri	48	3	3	3	1	1	1	1	1	1	2	3	2	0	0	1	1	1	1	1	1	1	2	3	2	0	0	1	1	1	1	1	1	1	2	3	2	0	0	1	7.1	7.1	7.1	64.643
K1GBS8;I9VBQ5;F7LIS1;A0A017N417;A0A017N2K9;A0A016NEI6;A0A016LX76;A0A016KEX9;A0A016IPI1;A0A016IH15;A0A016HXB1;A0A016G983;A0A016BNM8;A0A016B4T1;A0A015ZD61;A0A015XR44;A0A015XIW2;A0A015W5M3;A0A015UC45;A0A015U0H3;A0A015QG08;A0A015QFB2;A0A015P376;A0A015NPH6;A0A015MZ49;K1GWA6;A0A069D6Z4;R9I2X1;I8ZLG4;A7V959;S3YW70;K9DYJ9;F3PIF1;F3PTZ6	K1GBS8;I9VBQ5;F7LIS1;A0A017N417;A0A017N2K9;A0A016NEI6;A0A016LX76;A0A016KEX9;A0A016IPI1;A0A016IH15;A0A016HXB1;A0A016G983;A0A016BNM8;A0A016B4T1;A0A015ZD61;A0A015XR44;A0A015XIW2;A0A015W5M3;A0A015UC45;A0A015U0H3;A0A015QG08;A0A015QFB2;A0A015P376;A0A015NPH6;A0A015MZ49;K1GWA6;A0A069D6Z4	6;6;6;6;6;6;6;6;6;6;6;6;6;6;6;6;6;6;6;6;6;6;6;6;6;4;3;1;1;1;1;1;1;1	6;6;6;6;6;6;6;6;6;6;6;6;6;6;6;6;6;6;6;6;6;6;6;6;6;4;3;1;1;1;1;1;1;1	5;5;5;5;5;5;5;5;5;5;5;5;5;5;5;5;5;5;5;5;5;5;5;5;5;4;3;1;1;1;1;1;1;1	>tr|K1GBS8|K1GBS8_BACFG Uncharacterized protein OS=Bacteroides fragilis HMW 615 GN=HMPREF1204_01137 PE=4 SV=1;>tr|I9VBQ5|I9VBQ5_BACFG Uncharacterized protein OS=Bacteroides fragilis CL05T00C42 GN=HMPREF1079_02181 PE=4 SV=1;>tr|F7LIS1|F7LIS1_9BACE Uncharact	34	6	6	5	5	5	4	6	4	6	4	2	5	6	6	6	5	5	4	6	4	6	4	2	5	6	6	6	4	4	4	5	3	5	3	1	4	5	5	5	24.2	24.2	18.4	35.499
Q7X479;K1G617;I9AYY3;F7LIT2;A0A017N430;A0A017N2L9;A0A016NEJ5;A0A016LVY3;A0A016IPJ1;A0A016IH26;A0A016I233;A0A016HXC0;A0A016G991;A0A016B4U0;A0A016AMQ7;A0A015ZD67;A0A015XR51;A0A015XBU2;A0A015X6L5;A0A015W5N2;A0A015S515;A0A015RT65;A0A015R2G7;A0A015QRX0;A0A015QFA3;A0A015P365;A0A015MZ54;K1G3B9;R0HLZ6;S3ZLM1;R9I2V5;I9IQF7;F3PU05;F3PJ16;E5WWF7;A7V970;C3REA9;K9E039;E2ND82;A0A015SHE8;U6R7X8;D4V9Y7;C3Q4L4;U2…	Q7X479;K1G617;I9AYY3;F7LIT2;A0A017N430;A0A017N2L9;A0A016NEJ5;A0A016LVY3;A0A016IPJ1;A0A016IH26;A0A016I233;A0A016HXC0;A0A016G991;A0A016B4U0;A0A016AMQ7;A0A015ZD67;A0A015XR51;A0A015XBU2;A0A015X6L5;A0A015W5N2;A0A015S515;A0A015RT65;A0A015R2G7;A0A015QRX0;A0A015QFA3;A0A015P365;A0A015MZ54;K1G3B9	8;8;8;8;8;8;8;8;8;8;8;8;8;8;8;8;8;8;8;8;8;8;8;8;8;8;8;6;3;3;3;3;3;3;3;3;3;3;3;2;2;2;2;2;2;2;2;2;2;2;2;2;2;1;1;1;1;1;1;1;1;1;1;1;1;1;1;1;1;1;1;1;1;1;1;1;1;1;1;1;1;1;1;1;1;1;1;1;1;1;1;1;1;1;1;1;1;1;1;1;1;1;1;1;1;1;1;1;1;1;1;1;1;1;1;1;1;1;1;1;1;1	8;8;8;8;8;8;8;8;8;8;8;8;8;8;8;8;8;8;8;8;8;8;8;8;8;8;8;6;3;3;3;3;3;3;3;3;3;3;3;2;2;2;2;2;2;2;2;2;2;2;2;2;2;1;1;1;1;1;1;1;1;1;1;1;1;1;1;1;1;1;1;1;1;1;1;1;1;1;1;1;1;1;1;1;1;1;1;1;1;1;1;1;1;1;1;1;1;1;1;1;1;1;1;1;1;1;1;1;1;1;1;1;1;1;1;1;1;1;1;1;1;1	8;8;8;8;8;8;8;8;8;8;8;8;8;8;8;8;8;8;8;8;8;8;8;8;8;8;8;6;3;3;3;3;3;3;3;3;3;3;3;2;2;2;2;2;2;2;2;2;2;2;2;2;2;1;1;1;1;1;1;1;1;1;1;1;1;1;1;1;1;1;1;1;1;1;1;1;1;1;1;1;1;1;1;1;1;1;1;1;1;1;1;1;1;1;1;1;1;1;1;1;1;1;1;1;1;1;1;1;1;1;1;1;1;1;1;1;1;1;1;1;1;1	>tr|Q7X479|Q7X479_BACFG Fumarate reductase flavoprotein subunit OS=Bacteroides fragilis GN=frdA PE=4 SV=1;>tr|K1G617|K1G617_BACFG Succinate dehydrogenase or fumarate reductase, flavoprotein subunit OS=Bacteroides fragilis HMW 615 GN=HMPREF1204_01126 PE=4 S	122	8	8	8	0	1	0	3	2	3	4	5	8	2	3	3	0	1	0	3	2	3	4	5	8	2	3	3	0	1	0	3	2	3	4	5	8	2	3	3	17.3	17.3	17.3	72.135
K1FUA7;I9B686;A0A017NEP6;A0A016LS13;A0A016K1A5;A0A016IAU6;A0A016H2J1;A0A016G564;A0A016CEK2;A0A016BY45;A0A015ZJP9;A0A015YCC6;A0A015WSQ2;A0A015RFI7;A0A015QBR3;A0A015MZ91;A0A015NZZ3;F7LMC8;A0A016N7G7;A0A016IYK5;A0A016AIT6;A0A015U6A8;A0A015T539;A0A015QIY3	K1FUA7;I9B686;A0A017NEP6;A0A016LS13;A0A016K1A5;A0A016IAU6;A0A016H2J1;A0A016G564;A0A016CEK2;A0A016BY45;A0A015ZJP9;A0A015YCC6;A0A015WSQ2;A0A015RFI7;A0A015QBR3;A0A015MZ91;A0A015NZZ3;F7LMC8;A0A016N7G7;A0A016IYK5;A0A016AIT6;A0A015U6A8;A0A015T539;A0A015QIY3	3;3;3;3;3;3;3;3;3;3;3;3;3;3;3;3;2;2;2;2;2;2;2;2	3;3;3;3;3;3;3;3;3;3;3;3;3;3;3;3;2;2;2;2;2;2;2;2	3;3;3;3;3;3;3;3;3;3;3;3;3;3;3;3;2;2;2;2;2;2;2;2	>tr|K1FUA7|K1FUA7_BACFG Uncharacterized protein OS=Bacteroides fragilis HMW 615 GN=HMPREF1204_03137 PE=4 SV=1;>tr|I9B686|I9B686_BACFG Uncharacterized protein OS=Bacteroides fragilis CL05T00C42 GN=HMPREF1079_00806 PE=4 SV=1;>tr|A0A017NEP6|A0A017NEP6_BACFG O	24	3	3	3	2	2	1	0	1	0	3	0	1	1	1	1	2	2	1	0	1	0	3	0	1	1	1	1	2	2	1	0	1	0	3	0	1	1	1	1	12.9	12.9	12.9	46.037
Q64WS3;Q5LFT6;K1G4I3;F7LN29;A0A017NFR1;A0A016NPC5;A0A016N7R6;A0A016LSX9;A0A016JJK7;A0A016J648;A0A016IQ79;A0A016HAQ4;A0A016FAS9;A0A016DVD1;A0A016D7L2;A0A016AER3;A0A016A959;A0A015YT85;A0A015XK60;A0A015U6E0;A0A015T571;A0A015QJ11;A0A015PMV0;A0A015P029;A0A015NEC6;A0A015MZG2;I9K654;R9HUZ4;I9U6Q9;A7V1N3;F3PGT8;E5X239	Q64WS3;Q5LFT6;K1G4I3;F7LN29;A0A017NFR1;A0A016NPC5;A0A016N7R6;A0A016LSX9;A0A016JJK7;A0A016J648;A0A016IQ79;A0A016HAQ4;A0A016FAS9;A0A016DVD1;A0A016D7L2;A0A016AER3;A0A016A959;A0A015YT85;A0A015XK60;A0A015U6E0;A0A015T571;A0A015QJ11;A0A015PMV0;A0A015P029;A0A015NEC6;A0A015MZG2;I9K654;R9HUZ4;I9U6Q9;A7V1N3;F3PGT8;E5X239	2;2;2;2;2;2;2;2;2;2;2;2;2;2;2;2;2;2;2;2;2;2;2;2;2;2;1;1;1;1;1;1	2;2;2;2;2;2;2;2;2;2;2;2;2;2;2;2;2;2;2;2;2;2;2;2;2;2;1;1;1;1;1;1	2;2;2;2;2;2;2;2;2;2;2;2;2;2;2;2;2;2;2;2;2;2;2;2;2;2;1;1;1;1;1;1	>sp|Q64WS3|GCST_BACFR Aminomethyltransferase OS=Bacteroides fragilis (strain YCH46) GN=gcvT PE=3 SV=1;>sp|Q5LFT6|GCST_BACFN Aminomethyltransferase OS=Bacteroides fragilis (strain ATCC 25285 / NCTC 9343) GN=gcvT PE=3 SV=1;>tr|K1G4I3|K1G4I3_BACFG Aminomethyl	32	2	2	2	0	0	0	1	1	1	2	1	2	1	1	0	0	0	0	1	1	1	2	1	2	1	1	0	0	0	0	1	1	1	2	1	2	1	1	0	6.9	6.9	6.9	39.869
E5X0X0;A0A016C6Z6;A0A015XCV1;S3YWJ4;R9I5K2;R0HLF0;Q64NK8;Q5L8A9;K1GY22;K1G475;I9TW51;I9ANX0;F7LUY4;F3PSZ2;F3PJE5;A7UZT1;A0A017N1W5;A0A016N254;A0A016LHM4;A0A016KFA8;A0A016J240;A0A016IGA2;A0A016HYK5;A0A016HEZ6;A0A016DMT2;A0A016BQ33;A0A015YIZ0;A0A015XCH9;A0A015SY28;A0A015RZN3;A0A015QV35;A0A015QC23;A0A015NTZ2;A0A015NQN7;A0A015N025;C3R0D2;K0X3T3;U5C7J1;R9HDH4;Q8A476;K9EA32;I9AG27;F7MC26;E5CHY3;E2NEI8;…	E5X0X0;A0A016C6Z6;A0A015XCV1;S3YWJ4;R9I5K2;R0HLF0;Q64NK8;Q5L8A9;K1GY22;K1G475;I9TW51;I9ANX0;F7LUY4;F3PSZ2;F3PJE5;A7UZT1;A0A017N1W5;A0A016N254;A0A016LHM4;A0A016KFA8;A0A016J240;A0A016IGA2;A0A016HYK5;A0A016HEZ6;A0A016DMT2;A0A016BQ33;A0A015YIZ0;A0A015XCH9;A0A015SY28;A0A015RZN3;A0A015QV35;A0A015QC23;A0A015NTZ2;A0A015NQN7;A0A015N025;C3R0D2;K0X3T3;U5C7J1;R9HDH4;Q8A476;K9EA32;I9AG27;F7MC26;E5CHY3;E2NEI8;…	2;2;2;2;2;2;2;2;2;2;2;2;2;2;2;2;2;2;2;2;2;2;2;2;2;2;2;2;2;2;2;2;2;2;2;1;1;1;1;1;1;1;1;1;1;1;1	2;2;2;2;2;2;2;2;2;2;2;2;2;2;2;2;2;2;2;2;2;2;2;2;2;2;2;2;2;2;2;2;2;2;2;1;1;1;1;1;1;1;1;1;1;1;1	2;2;2;2;2;2;2;2;2;2;2;2;2;2;2;2;2;2;2;2;2;2;2;2;2;2;2;2;2;2;2;2;2;2;2;1;1;1;1;1;1;1;1;1;1;1;1	>tr|E5X0X0|E5X0X0_9BACE 50S ribosomal protein L3 OS=Bacteroides eggerthii 1_2_48FAA GN=rplC PE=3 SV=1;>tr|A0A016C6Z6|A0A016C6Z6_BACFG 50S ribosomal protein L3 OS=Bacteroides fragilis str. 3-F-2 #6 GN=rplC PE=3 SV=1;>tr|A0A015XCV1|A0A015XCV1_BACFG 50S ribos	47	2	2	2	0	0	0	1	1	1	2	2	1	0	2	2	0	0	0	1	1	1	2	2	1	0	2	2	0	0	0	1	1	1	2	2	1	0	2	2	10.8	10.8	10.8	20.891
A0A016J3S2;A0A015QSY5;A0A015Q9T7;A0A015N084;A0A016NBU3;A0A016D8F0;A0A017NIR7;A0A016LSW6;A0A015WTJ7;A0A015R139;K1GV84;I9B6L6;F7LLT9;A0A016KPF5;A0A016KI49;A0A016I6Z3;A0A016H7U0;A0A016EBJ0;A0A016DVV6;A0A015ZJQ4;A0A015XKQ3;A0A015S1P2	A0A016J3S2;A0A015QSY5;A0A015Q9T7;A0A015N084;A0A016NBU3;A0A016D8F0;A0A017NIR7;A0A016LSW6;A0A015WTJ7;A0A015R139;K1GV84;I9B6L6;F7LLT9;A0A016KPF5;A0A016KI49;A0A016I6Z3;A0A016H7U0;A0A016EBJ0;A0A016DVV6;A0A015ZJQ4;A0A015XKQ3;A0A015S1P2	2;2;2;2;2;2;2;2;2;2;2;2;2;2;2;2;2;2;2;2;2;2	2;2;2;2;2;2;2;2;2;2;2;2;2;2;2;2;2;2;2;2;2;2	2;2;2;2;2;2;2;2;2;2;2;2;2;2;2;2;2;2;2;2;2;2	>tr|A0A016J3S2|A0A016J3S2_BACFG TPR repeat family protein OS=Bacteroides fragilis str. 1009-4-F #7 GN=M105_1079 PE=4 SV=1;>tr|A0A015QSY5|A0A015QSY5_BACFG TPR repeat family protein OS=Bacteroides fragilis str. 3397 T10 GN=M080_1034 PE=4 SV=1;>tr|A0A015Q9T7|	22	2	2	2	1	1	1	1	1	1	1	1	1	0	2	1	1	1	1	1	1	1	1	1	1	0	2	1	1	1	1	1	1	1	1	1	1	0	2	1	6.2	6.2	6.2	45.021
K1G057;F7LLL2;A0A017NGB4;A0A016NNH6;A0A016NBM2;A0A016LTJ7;A0A016KI46;A0A016KCK0;A0A016IZ42;A0A016HG04;A0A016FX63;A0A016FC65;A0A016BZ95;A0A016BEN1;A0A016B3N3;A0A016ACD1;A0A016AA34;A0A015WFP5;A0A015S1Q7;A0A015RSA3;A0A015RGE9;A0A015QPY6;A0A015P0Z8;A0A015NFF1;A0A015N0D5;K1G5I6;I9VIW1	K1G057;F7LLL2;A0A017NGB4;A0A016NNH6;A0A016NBM2;A0A016LTJ7;A0A016KI46;A0A016KCK0;A0A016IZ42;A0A016HG04;A0A016FX63;A0A016FC65;A0A016BZ95;A0A016BEN1;A0A016B3N3;A0A016ACD1;A0A016AA34;A0A015WFP5;A0A015S1Q7;A0A015RSA3;A0A015RGE9;A0A015QPY6;A0A015P0Z8;A0A015NFF1;A0A015N0D5	3;3;3;3;3;3;3;3;3;3;3;3;3;3;3;3;3;3;3;3;3;3;3;3;3;1;1	3;3;3;3;3;3;3;3;3;3;3;3;3;3;3;3;3;3;3;3;3;3;3;3;3;1;1	3;3;3;3;3;3;3;3;3;3;3;3;3;3;3;3;3;3;3;3;3;3;3;3;3;1;1	>tr|K1G057|K1G057_BACFG Uncharacterized protein OS=Bacteroides fragilis HMW 615 GN=HMPREF1204_00250 PE=4 SV=1;>tr|F7LLL2|F7LLL2_9BACE Uncharacterized protein OS=Bacteroides sp. 2_1_56FAA GN=HMPREF1018_01003 PE=4 SV=1;>tr|A0A017NGB4|A0A017NGB4_BACFG Metallo	27	3	3	3	0	0	0	1	1	1	2	1	3	0	1	1	0	0	0	1	1	1	2	1	3	0	1	1	0	0	0	1	1	1	2	1	3	0	1	1	14.5	14.5	14.5	45.212
K1G0X4;A0A017NHH8;A0A016NDV5;A0A016LTV2;A0A016KIS5;A0A016J6Y3;A0A016H9H4;A0A016G718;A0A016E6I8;A0A016DWQ3;A0A016BZM8;A0A016B7V0;A0A016AA98;A0A015YDC6;A0A015XM93;A0A015UFB2;A0A015TQ98;A0A015QY93;A0A015QTJ1;A0A015Q1X8;A0A015PP44;A0A015N0K5;K1G6E1;I9K517;F7LLD7;A0A016IZX4;A0A015SIA0;H1CZH1;T0K760;X8DHM3;G7H232;G5G9Y9;C2G114;U7UAB7;U2E892;S3YCE9;S3HIE2;S3H187;S3FUP2;R9I9I4;R9HHT8;R0JHT7;J5K9F4;I9UZU4…	K1G0X4;A0A017NHH8;A0A016NDV5;A0A016LTV2;A0A016KIS5;A0A016J6Y3;A0A016H9H4;A0A016G718;A0A016E6I8;A0A016DWQ3;A0A016BZM8;A0A016B7V0;A0A016AA98;A0A015YDC6;A0A015XM93;A0A015UFB2;A0A015TQ98;A0A015QY93;A0A015QTJ1;A0A015Q1X8;A0A015PP44;A0A015N0K5;K1G6E1;I9K517;F7LLD7;A0A016IZX4	3;3;3;3;3;3;3;3;3;3;3;3;3;3;3;3;3;3;3;3;3;3;2;2;2;2;1;1;1;1;1;1;1;1;1;1;1;1;1;1;1;1;1;1;1;1;1;1;1;1;1;1;1;1;1;1;1;1;1;1;1;1;1;1;1;1;1;1;1;1;1;1;1;1;1;1;1;1;1;1;1;1;1;1;1;1;1;1;1;1;1;1;1;1	3;3;3;3;3;3;3;3;3;3;3;3;3;3;3;3;3;3;3;3;3;3;2;2;2;2;1;1;1;1;1;1;1;1;1;1;1;1;1;1;1;1;1;1;1;1;1;1;1;1;1;1;1;1;1;1;1;1;1;1;1;1;1;1;1;1;1;1;1;1;1;1;1;1;1;1;1;1;1;1;1;1;1;1;1;1;1;1;1;1;1;1;1;1	3;3;3;3;3;3;3;3;3;3;3;3;3;3;3;3;3;3;3;3;3;3;2;2;2;2;1;1;1;1;1;1;1;1;1;1;1;1;1;1;1;1;1;1;1;1;1;1;1;1;1;1;1;1;1;1;1;1;1;1;1;1;1;1;1;1;1;1;1;1;1;1;1;1;1;1;1;1;1;1;1;1;1;1;1;1;1;1;1;1;1;1;1;1	>tr|K1G0X4|K1G0X4_BACFG Uncharacterized protein OS=Bacteroides fragilis HMW 615 GN=HMPREF1204_00317 PE=4 SV=1;>tr|A0A017NHH8|A0A017NHH8_BACFG LemA family protein OS=Bacteroides fragilis str. S23L17 GN=M138_0884 PE=4 SV=1;>tr|A0A016NDV5|A0A016NDV5_BACFG Lem	94	3	3	3	3	3	3	2	3	2	2	1	1	1	0	3	3	3	3	2	3	2	2	1	1	1	0	3	3	3	3	2	3	2	2	1	1	1	0	3	20.2	20.2	20.2	21.504
A0A016JZK1;A0A016JBW2;A0A016D8R7;A0A015P1E6;K1GC68;I9B4Q1;F7LLA9;A0A017NHE7;A0A016NCW3;A0A016LU49;A0A016IL35;A0A016I766;A0A016ECM1;A0A016B4B7;A0A016AD45;A0A015ZWJ0;A0A015WQ43;A0A015SSP7;A0A015RBS9;A0A015QK19;A0A015N0Q4	A0A016JZK1;A0A016JBW2;A0A016D8R7;A0A015P1E6;K1GC68;I9B4Q1;F7LLA9;A0A017NHE7;A0A016NCW3;A0A016LU49;A0A016IL35;A0A016I766;A0A016ECM1;A0A016B4B7;A0A016AD45;A0A015ZWJ0;A0A015WQ43;A0A015SSP7;A0A015RBS9;A0A015QK19;A0A015N0Q4	1;1;1;1;1;1;1;1;1;1;1;1;1;1;1;1;1;1;1;1;1	1;1;1;1;1;1;1;1;1;1;1;1;1;1;1;1;1;1;1;1;1	1;1;1;1;1;1;1;1;1;1;1;1;1;1;1;1;1;1;1;1;1	>tr|A0A016JZK1|A0A016JZK1_BACFG Starch-binding associating with outer membrane family protein OS=Bacteroides fragilis str. S24L15 GN=M132_0747 PE=4 SV=1;>tr|A0A016JBW2|A0A016JBW2_BACFG Starch-binding associating with outer membrane family protein OS=Bacter	21	1	1	1	0	0	0	0	0	0	0	0	1	0	0	0	0	0	0	0	0	0	0	0	1	0	0	0	0	0	0	0	0	0	0	0	1	0	0	0	3.3	3.3	3.3	67.671
A0A015RW62;U6R9E4;U2CLG5;S3YEP1;R9HMU2;R9H165;R0J579;Q8A0Z5;Q64P28;Q5L8W6;K9ELG5;K1GYF1;K1FY79;I9AMT0;I9AM38;I9A8Z6;F7M2Y0;F7LWL3;F3PTT4;F3PL15;E5WZ43;E5C7N8;E2N9Y6;D4WVY8;D4VHG6;C6IM22;C3QZ82;A7V629;A0A017N376;A0A016N3Z0;A0A016LIZ3;A0A016KKT3;A0A016I3N0;A0A016HPY8;A0A016H091;A0A016EIF3;A0A016DWS3;A0A016ABK5;A0A015ZER7;A0A015Y4U4;A0A015XKD1;A0A015WLG3;A0A015SYI0;A0A015QQS8;A0A015QCG5;A0A015PWU0;A…	A0A015RW62;U6R9E4;U2CLG5;S3YEP1;R9HMU2;R9H165;R0J579;Q8A0Z5;Q64P28;Q5L8W6;K9ELG5;K1GYF1;K1FY79;I9AMT0;I9AM38;I9A8Z6;F7M2Y0;F7LWL3;F3PTT4;F3PL15;E5WZ43;E5C7N8;E2N9Y6;D4WVY8;D4VHG6;C6IM22;C3QZ82;A7V629;A0A017N376;A0A016N3Z0;A0A016LIZ3;A0A016KKT3;A0A016I3N0;A0A016HPY8;A0A016H091;A0A016EIF3;A0A016DWS3;A0A016ABK5;A0A015ZER7;A0A015Y4U4;A0A015XKD1;A0A015WLG3;A0A015SYI0;A0A015QQS8;A0A015QCG5;A0A015PWU0;A…	1;1;1;1;1;1;1;1;1;1;1;1;1;1;1;1;1;1;1;1;1;1;1;1;1;1;1;1;1;1;1;1;1;1;1;1;1;1;1;1;1;1;1;1;1;1;1;1	1;1;1;1;1;1;1;1;1;1;1;1;1;1;1;1;1;1;1;1;1;1;1;1;1;1;1;1;1;1;1;1;1;1;1;1;1;1;1;1;1;1;1;1;1;1;1;1	1;1;1;1;1;1;1;1;1;1;1;1;1;1;1;1;1;1;1;1;1;1;1;1;1;1;1;1;1;1;1;1;1;1;1;1;1;1;1;1;1;1;1;1;1;1;1;1	>tr|A0A015RW62|A0A015RW62_BACFG 30S ribosomal protein S9 OS=Bacteroides fragilis str. 2-F-2 #7 GN=M078_4997 PE=3 SV=1;>tr|U6R9E4|U6R9E4_9BACE 30S ribosomal protein S9 OS=Bacteroides massiliensis B84634 = Timone 84634 = DSM 17679 = JCM 13223 GN=rpsI PE=3 SV	48	1	1	1	0	0	0	0	0	1	0	1	1	0	1	1	0	0	0	0	0	1	0	1	1	0	1	1	0	0	0	0	0	1	0	1	1	0	1	1	20.3	20.3	20.3	8.8893
F7LKZ5;A0A015Q4R9;A0A016C086;A0A015X1G2;A0A015PEG5;A0A015NRE0;K1G6S5;I9K3R6;A0A017NHH5;A0A016NDK0;A0A016LTV7;A0A016JBN5;A0A016IRP9;A0A016ICM7;A0A016I7J3;A0A016FD60;A0A016CGD6;A0A016BPV9;A0A015XUG2;A0A015WG83;A0A015ST92;A0A015SFK2;A0A015SED8;A0A015N171;R9HRV2;R0JIB0;I9IJF7;F3PS13;A7V7T6;K9DZ76;E2NFC9	F7LKZ5;A0A015Q4R9;A0A016C086;A0A015X1G2;A0A015PEG5;A0A015NRE0;K1G6S5;I9K3R6;A0A017NHH5;A0A016NDK0;A0A016LTV7;A0A016JBN5;A0A016IRP9;A0A016ICM7;A0A016I7J3;A0A016FD60;A0A016CGD6;A0A016BPV9;A0A015XUG2;A0A015WG83;A0A015ST92;A0A015SFK2;A0A015SED8;A0A015N171;R9HRV2;R0JIB0;I9IJF7;F3PS13;A7V7T6;K9DZ76;E2NFC9	1;1;1;1;1;1;1;1;1;1;1;1;1;1;1;1;1;1;1;1;1;1;1;1;1;1;1;1;1;1;1	1;1;1;1;1;1;1;1;1;1;1;1;1;1;1;1;1;1;1;1;1;1;1;1;1;1;1;1;1;1;1	1;1;1;1;1;1;1;1;1;1;1;1;1;1;1;1;1;1;1;1;1;1;1;1;1;1;1;1;1;1;1	>tr|F7LKZ5|F7LKZ5_9BACE Uncharacterized protein OS=Bacteroides sp. 2_1_56FAA GN=HMPREF1018_00796 PE=4 SV=1;>tr|A0A015Q4R9|A0A015Q4R9_BACFG Uncharacterized protein OS=Bacteroides fragilis str. 3397 T10 GN=M080_0745 PE=4 SV=1;>tr|A0A016C086|A0A016C086_BACFG	31	1	1	1	0	0	0	0	0	0	0	1	0	0	0	0	0	0	0	0	0	0	0	1	0	0	0	0	0	0	0	0	0	0	0	1	0	0	0	0	3.8	3.8	3.8	58.191
K1G759;I9VFR1;A0A017MZC9;A0A016ND93;A0A016LUR5;A0A016KPA9;A0A016KCX6;A0A016JLE3;A0A016H8T2;A0A016G7N0;A0A016BZR9;A0A016B8C2;A0A016AKM4;A0A015YE10;A0A015Y112;A0A015XND9;A0A015ULY0;A0A015R4L1;A0A015QYV5;A0A015QQL5;A0A015PPR7;A0A015P6S1;A0A015N1B3;A0A016MAY3;A0A016I8N1;A0A016I7Q9;A0A016HDQ3;A0A016ILG6;A0A016HW95;A0A016KE20;A0A016J9G2;K1G4K8;A0A016CNK1;K1H004;U2IXY3;D1Q050	K1G759;I9VFR1;A0A017MZC9;A0A016ND93;A0A016LUR5;A0A016KPA9;A0A016KCX6;A0A016JLE3;A0A016H8T2;A0A016G7N0;A0A016BZR9;A0A016B8C2;A0A016AKM4;A0A015YE10;A0A015Y112;A0A015XND9;A0A015ULY0;A0A015R4L1;A0A015QYV5;A0A015QQL5;A0A015PPR7;A0A015P6S1;A0A015N1B3;A0A016MAY3;A0A016I8N1;A0A016I7Q9;A0A016HDQ3;A0A016ILG6;A0A016HW95;A0A016KE20;A0A016J9G2;K1G4K8	11;11;11;11;11;11;11;11;11;11;11;11;11;11;11;11;11;11;11;11;11;11;11;10;10;10;10;10;10;10;10;8;5;1;1;1	11;11;11;11;11;11;11;11;11;11;11;11;11;11;11;11;11;11;11;11;11;11;11;10;10;10;10;10;10;10;10;8;5;1;1;1	11;11;11;11;11;11;11;11;11;11;11;11;11;11;11;11;11;11;11;11;11;11;11;10;10;10;10;10;10;10;10;8;5;1;1;1	>tr|K1G759|K1G759_BACFG Uncharacterized protein OS=Bacteroides fragilis HMW 615 GN=HMPREF1204_00538 PE=4 SV=1;>tr|I9VFR1|I9VFR1_BACFG Uncharacterized protein OS=Bacteroides fragilis CL05T00C42 GN=HMPREF1079_01481 PE=4 SV=1;>tr|A0A017MZC9|A0A017MZC9_BACFG P	36	11	11	11	9	9	4	4	5	5	8	8	8	7	10	10	9	9	4	4	5	5	8	8	8	7	10	10	9	9	4	4	5	5	8	8	8	7	10	10	27.7	27.7	27.7	56.221
K1GA78;I9VDQ9;F7LK90;A0A017NLR1;A0A016NC62;A0A016LUZ6;A0A016KQ06;A0A016JAT4;A0A016ILY4;A0A016HYZ4;A0A016E6Z7;A0A016CEL6;A0A016BFH3;A0A016B554;A0A015ZX81;A0A015Y182;A0A015TU51;A0A015STQ4;A0A015RHC4;A0A015Q536;A0A015N1F8;A0A016C0H6;A0A015Q375;A0A015NRV0;K1G4Y1;A0A015S301;A0A015RCC7;A0A016G8I1;A0A016DYB1;A0A016CGC2;F3PRT5	K1GA78;I9VDQ9;F7LK90;A0A017NLR1;A0A016NC62;A0A016LUZ6;A0A016KQ06;A0A016JAT4;A0A016ILY4;A0A016HYZ4;A0A016E6Z7;A0A016CEL6;A0A016BFH3;A0A016B554;A0A015ZX81;A0A015Y182;A0A015TU51;A0A015STQ4;A0A015RHC4;A0A015Q536;A0A015N1F8;A0A016C0H6;A0A015Q375;A0A015NRV0;K1G4Y1;A0A015S301;A0A015RCC7;A0A016G8I1;A0A016DYB1;A0A016CGC2	8;8;8;8;8;8;8;8;8;8;8;8;8;8;8;8;8;8;8;8;8;7;7;7;6;5;5;4;4;4;1	8;8;8;8;8;8;8;8;8;8;8;8;8;8;8;8;8;8;8;8;8;7;7;7;6;5;5;4;4;4;1	8;8;8;8;8;8;8;8;8;8;8;8;8;8;8;8;8;8;8;8;8;7;7;7;6;5;5;4;4;4;1	>tr|K1GA78|K1GA78_BACFG SusC/RagA family TonB-linked outer membrane protein OS=Bacteroides fragilis HMW 615 GN=HMPREF1204_00612 PE=3 SV=1;>tr|I9VDQ9|I9VDQ9_BACFG SusC/RagA family TonB-linked outer membrane protein OS=Bacteroides fragilis CL05T00C42 GN=HMPR	31	8	8	8	0	2	4	2	2	5	6	5	3	4	5	8	0	2	4	2	2	5	6	5	3	4	5	8	0	2	4	2	2	5	6	5	3	4	5	8	13.1	13.1	13.1	117.96
A0A017NK18;A0A016NRF2;A0A016NCP1;A0A016LV06;A0A016KD89;A0A016ISG7;A0A016ILZ5;A0A016HR83;A0A016H8B1;A0A016DY84;A0A016D9C2;A0A015ZP83;A0A015ZLE3;A0A015XMD9;A0A015X1Y4;A0A015T6S3;A0A015QZ83;A0A015QKN0;A0A015QDU8;A0A015P6Y6;A0A015NBL5;A0A015N1N6;K1G4I1;I9B1F7;F7LK91;K1H0G6	A0A017NK18;A0A016NRF2;A0A016NCP1;A0A016LV06;A0A016KD89;A0A016ISG7;A0A016ILZ5;A0A016HR83;A0A016H8B1;A0A016DY84;A0A016D9C2;A0A015ZP83;A0A015ZLE3;A0A015XMD9;A0A015X1Y4;A0A015T6S3;A0A015QZ83;A0A015QKN0;A0A015QDU8;A0A015P6Y6;A0A015NBL5;A0A015N1N6;K1G4I1;I9B1F7;F7LK91;K1H0G6	3;3;3;3;3;3;3;3;3;3;3;3;3;3;3;3;3;3;3;3;3;3;3;3;3;2	3;3;3;3;3;3;3;3;3;3;3;3;3;3;3;3;3;3;3;3;3;3;3;3;3;2	3;3;3;3;3;3;3;3;3;3;3;3;3;3;3;3;3;3;3;3;3;3;3;3;3;2	>tr|A0A017NK18|A0A017NK18_BACFG Starch-binding associating with outer membrane family protein OS=Bacteroides fragilis str. S23L17 GN=M138_0541 PE=4 SV=1;>tr|A0A016NRF2|A0A016NRF2_BACFG Starch-binding associating with outer membrane family protein OS=Bacter	26	3	3	3	2	2	0	2	2	2	3	3	3	0	2	1	2	2	0	2	2	2	3	3	3	0	2	1	2	2	0	2	2	2	3	3	3	0	2	1	6.9	6.9	6.9	75.479
K1GYW8;K1FZC3;I9B1K9;F7LJ97;A0A017NJH6;A0A016NRA6;A0A016NBW2;A0A016LUA4;A0A016KPP8;A0A016KDG5;A0A016IDL4;A0A016HGR5;A0A016G8B0;A0A016ESN6;A0A016AL70;A0A015ZXD8;A0A015ZP34;A0A015ZLG7;A0A015X257;A0A015U8G3;A0A015T710;A0A015SF78;A0A015QE49;A0A015Q5F2;A0A015Q2Z6;A0A015N1S9	K1GYW8;K1FZC3;I9B1K9;F7LJ97;A0A017NJH6;A0A016NRA6;A0A016NBW2;A0A016LUA4;A0A016KPP8;A0A016KDG5;A0A016IDL4;A0A016HGR5;A0A016G8B0;A0A016ESN6;A0A016AL70;A0A015ZXD8;A0A015ZP34;A0A015ZLG7;A0A015X257;A0A015U8G3;A0A015T710;A0A015SF78;A0A015QE49;A0A015Q5F2;A0A015Q2Z6;A0A015N1S9	1;1;1;1;1;1;1;1;1;1;1;1;1;1;1;1;1;1;1;1;1;1;1;1;1;1	1;1;1;1;1;1;1;1;1;1;1;1;1;1;1;1;1;1;1;1;1;1;1;1;1;1	1;1;1;1;1;1;1;1;1;1;1;1;1;1;1;1;1;1;1;1;1;1;1;1;1;1	>tr|K1GYW8|K1GYW8_BACFG Uncharacterized protein OS=Bacteroides fragilis HMW 610 GN=HMPREF1203_03449 PE=4 SV=1;>tr|K1FZC3|K1FZC3_BACFG Uncharacterized protein OS=Bacteroides fragilis HMW 615 GN=HMPREF1204_00660 PE=4 SV=1;>tr|I9B1K9|I9B1K9_BACFG Uncharacteri	26	1	1	1	0	1	0	0	1	1	1	1	1	0	1	1	0	1	0	0	1	1	1	1	1	0	1	1	0	1	0	0	1	1	1	1	1	0	1	1	7	7	7	19.23
K1GLF2;K1GJB7;I9JWV4;F7LT40;A0A017N420;A0A016N577;A0A016LKI4;A0A016KG48;A0A016ISL4;A0A016HZF3;A0A016HGV7;A0A016H980;A0A016DPB2;A0A016BRV1;A0A016B0Q9;A0A015XLD2;A0A015WMK7;A0A015W8J7;A0A015U0R0;A0A015S172;A0A015R568;A0A015QUT3;A0A015QDI4;A0A015PH29;A0A015N275	K1GLF2;K1GJB7;I9JWV4;F7LT40;A0A017N420;A0A016N577;A0A016LKI4;A0A016KG48;A0A016ISL4;A0A016HZF3;A0A016HGV7;A0A016H980;A0A016DPB2;A0A016BRV1;A0A016B0Q9;A0A015XLD2;A0A015WMK7;A0A015W8J7;A0A015U0R0;A0A015S172;A0A015R568;A0A015QUT3;A0A015QDI4;A0A015PH29;A0A015N275	1;1;1;1;1;1;1;1;1;1;1;1;1;1;1;1;1;1;1;1;1;1;1;1;1	1;1;1;1;1;1;1;1;1;1;1;1;1;1;1;1;1;1;1;1;1;1;1;1;1	1;1;1;1;1;1;1;1;1;1;1;1;1;1;1;1;1;1;1;1;1;1;1;1;1	>tr|K1GLF2|K1GLF2_BACFG Uncharacterized protein OS=Bacteroides fragilis HMW 610 GN=HMPREF1203_01762 PE=4 SV=1;>tr|K1GJB7|K1GJB7_BACFG Uncharacterized protein OS=Bacteroides fragilis HMW 615 GN=HMPREF1204_03715 PE=4 SV=1;>tr|I9JWV4|I9JWV4_BACFG Uncharacteri	25	1	1	1	0	0	0	0	1	0	1	1	1	0	0	0	0	0	0	0	1	0	1	1	1	0	0	0	0	0	0	0	1	0	1	1	1	0	0	0	6.5	6.5	6.5	27.461
K1GAC8;K1G189;I9AVD1;F7LT26;A0A017N5V2;A0A016N4H3;A0A016LKE9;A0A016KFA7;A0A016JSE7;A0A016IYM4;A0A016I7T8;A0A016EJG3;A0A016DXX8;A0A016DPH3;A0A015ZCC4;A0A015YKU2;A0A015YA20;A0A015W8K8;A0A015TLH6;A0A015SZK0;A0A015SKZ1;A0A015PH43;A0A015NUN0;A0A015NSA7;A0A015N289;U6RSD0	K1GAC8;K1G189;I9AVD1;F7LT26;A0A017N5V2;A0A016N4H3;A0A016LKE9;A0A016KFA7;A0A016JSE7;A0A016IYM4;A0A016I7T8;A0A016EJG3;A0A016DXX8;A0A016DPH3;A0A015ZCC4;A0A015YKU2;A0A015YA20;A0A015W8K8;A0A015TLH6;A0A015SZK0;A0A015SKZ1;A0A015PH43;A0A015NUN0;A0A015NSA7;A0A015N289;U6RSD0	5;5;5;5;5;5;5;5;5;5;5;5;5;5;5;5;5;5;5;5;5;5;5;5;5;4	4;4;4;4;4;4;4;4;4;4;4;4;4;4;4;4;4;4;4;4;4;4;4;4;4;3	2;2;2;2;2;2;2;2;2;2;2;2;2;2;2;2;2;2;2;2;2;2;2;2;2;2	>tr|K1GAC8|K1GAC8_BACFG Glutamate dehydrogenase OS=Bacteroides fragilis HMW 610 GN=HMPREF1203_01775 PE=3 SV=1;>tr|K1G189|K1G189_BACFG Glutamate dehydrogenase OS=Bacteroides fragilis HMW 615 GN=HMPREF1204_03729 PE=3 SV=1;>tr|I9AVD1|I9AVD1_BACFG Glutamate de	26	5	4	2	2	2	0	2	2	1	2	4	5	0	2	1	1	1	0	1	1	0	2	3	4	0	1	0	0	0	0	0	0	0	0	1	2	0	0	0	12.6	9.9	2.9	48.919
K1G4Z8;K1G1R2;I9B1X5;F7LK43;A0A017NJ26;A0A016NCH2;A0A016LWD0;A0A016KPJ8;A0A016KIU7;A0A016J8T6;A0A016II19;A0A016FE65;A0A016DYX7;A0A016CHB4;A0A015ZQ20;A0A015ZM12;A0A015XN92;A0A015WV80;A0A015T7A9;A0A015SU62;A0A015SFH1;A0A015Q5X9;A0A015PQF6;A0A015NC34;A0A015N296	K1G4Z8;K1G1R2;I9B1X5;F7LK43;A0A017NJ26;A0A016NCH2;A0A016LWD0;A0A016KPJ8;A0A016KIU7;A0A016J8T6;A0A016II19;A0A016FE65;A0A016DYX7;A0A016CHB4;A0A015ZQ20;A0A015ZM12;A0A015XN92;A0A015WV80;A0A015T7A9;A0A015SU62;A0A015SFH1;A0A015Q5X9;A0A015PQF6;A0A015NC34;A0A015N296	1;1;1;1;1;1;1;1;1;1;1;1;1;1;1;1;1;1;1;1;1;1;1;1;1	1;1;1;1;1;1;1;1;1;1;1;1;1;1;1;1;1;1;1;1;1;1;1;1;1	1;1;1;1;1;1;1;1;1;1;1;1;1;1;1;1;1;1;1;1;1;1;1;1;1	>tr|K1G4Z8|K1G4Z8_BACFG Uncharacterized protein OS=Bacteroides fragilis HMW 615 GN=HMPREF1204_00796 PE=4 SV=1;>tr|K1G1R2|K1G1R2_BACFG Uncharacterized protein OS=Bacteroides fragilis HMW 610 GN=HMPREF1203_04173 PE=4 SV=1;>tr|I9B1X5|I9B1X5_BACFG Uncharacteri	25	1	1	1	0	0	0	0	1	0	1	0	1	1	1	1	0	0	0	0	1	0	1	0	1	1	1	1	0	0	0	0	1	0	1	0	1	1	1	1	5.7	5.7	5.7	48.622
K1GQ48;I9AXB8;F7LTZ4;A0A017N753;A0A016N4N2;A0A016LM82;A0A016JT96;A0A016J0L6;A0A016I6D9;A0A016HBN0;A0A016C9F7;A0A016C712;A0A015YGX1;A0A015WA04;A0A015VM88;A0A015SLZ8;A0A015S8J3;A0A015RLC0;A0A015R699;A0A015QMY2;A0A015N3D7;A0A016E6S1;A0A016A4B1;A0A015ZDL4;A0A015MPA0;K1G9H8;R0HIQ6;A0A069D597;A0A015R7B9;R9I2G9;I9IUY0;F3PQ70;A7V112;U2CNV2;R9HGY9;I9UNX3;F7MCA8;F3PK16;E5WTV9;E5CCM9;D4X0D3;D4VKM6;C6ITD2;C3…	K1GQ48;I9AXB8;F7LTZ4;A0A017N753;A0A016N4N2;A0A016LM82;A0A016JT96;A0A016J0L6;A0A016I6D9;A0A016HBN0;A0A016C9F7;A0A016C712;A0A015YGX1;A0A015WA04;A0A015VM88;A0A015SLZ8;A0A015S8J3;A0A015RLC0;A0A015R699;A0A015QMY2;A0A015N3D7;A0A016E6S1;A0A016A4B1;A0A015ZDL4;A0A015MPA0	11;11;11;11;11;11;11;11;11;11;11;11;11;11;11;11;11;11;11;11;11;10;10;10;10;5;4;3;2;2;2;2;2;2;2;2;2;2;2;2;2;2;2;2;1;1;1	11;11;11;11;11;11;11;11;11;11;11;11;11;11;11;11;11;11;11;11;11;10;10;10;10;5;4;3;2;2;2;2;2;2;2;2;2;2;2;2;2;2;2;2;1;1;1	11;11;11;11;11;11;11;11;11;11;11;11;11;11;11;11;11;11;11;11;11;10;10;10;10;5;4;3;2;2;2;2;2;2;2;2;2;2;2;2;2;2;2;2;1;1;1	>tr|K1GQ48|K1GQ48_BACFG Aminoacyl-histidine dipeptidase OS=Bacteroides fragilis HMW 615 GN=HMPREF1204_01982 PE=4 SV=1;>tr|I9AXB8|I9AXB8_BACFG Aminoacyl-histidine dipeptidase OS=Bacteroides fragilis CL05T00C42 GN=HMPREF1079_03029 PE=4 SV=1;>tr|F7LTZ4|F7LTZ4	47	11	11	11	10	9	6	5	5	7	7	4	6	6	6	4	10	9	6	5	5	7	7	4	6	6	6	4	10	9	6	5	5	7	7	4	6	6	6	4	29.3	29.3	29.3	54.235
A0A016N884;A0A016AA08;A0A015RCL1;A0A015R9J7;A0A015QW99;Q8VU16;K1GKE1;K1FQ61;I9VNP7;F7LP71;A0A017NF36;A0A016NNN4;A0A016LQS3;A0A016KNA0;A0A016JXH5;A0A016JID7;A0A016HHP0;A0A016HD46;A0A016C4N4;A0A015ZKS2;A0A015ZHH2;A0A015YAP0;A0A015XPE4;A0A015PK15;A0A015NXW6;A0A015NXA3;A0A015N3X3	A0A016N884;A0A016AA08;A0A015RCL1;A0A015R9J7;A0A015QW99;Q8VU16;K1GKE1;K1FQ61;I9VNP7;F7LP71;A0A017NF36;A0A016NNN4;A0A016LQS3;A0A016KNA0;A0A016JXH5;A0A016JID7;A0A016HHP0;A0A016HD46;A0A016C4N4;A0A015ZKS2;A0A015ZHH2;A0A015YAP0;A0A015XPE4;A0A015PK15;A0A015NXW6;A0A015NXA3;A0A015N3X3	1;1;1;1;1;1;1;1;1;1;1;1;1;1;1;1;1;1;1;1;1;1;1;1;1;1;1	1;1;1;1;1;1;1;1;1;1;1;1;1;1;1;1;1;1;1;1;1;1;1;1;1;1;1	1;1;1;1;1;1;1;1;1;1;1;1;1;1;1;1;1;1;1;1;1;1;1;1;1;1;1	>tr|A0A016N884|A0A016N884_BACFG Uncharacterized protein OS=Bacteroides fragilis str. 3783N1-6 GN=M119_2074 PE=4 SV=1;>tr|A0A016AA08|A0A016AA08_BACFG Uncharacterized protein OS=Bacteroides fragilis str. 3783N1-8 GN=M120_2084 PE=4 SV=1;>tr|A0A015RCL1|A0A015R	27	1	1	1	0	0	0	0	0	0	1	0	0	0	0	0	0	0	0	0	0	0	1	0	0	0	0	0	0	0	0	0	0	0	1	0	0	0	0	0	8	8	8	19.667
K1FVR1;I9JTG1;A0A017NBE0;A0A016N922;A0A016LP67;A0A016JW39;A0A016IHI3;A0A016I401;A0A016FA92;A0A016BBB1;A0A016AGM0;A0A016A6Z8;A0A015ZJZ6;A0A015XQ14;A0A015RYU5;A0A015RDI2;A0A015QEN0;A0A015Q168;A0A015PKK6;A0A015NWE5;A0A015N637	K1FVR1;I9JTG1;A0A017NBE0;A0A016N922;A0A016LP67;A0A016JW39;A0A016IHI3;A0A016I401;A0A016FA92;A0A016BBB1;A0A016AGM0;A0A016A6Z8;A0A015ZJZ6;A0A015XQ14;A0A015RYU5;A0A015RDI2;A0A015QEN0;A0A015Q168;A0A015PKK6;A0A015NWE5;A0A015N637	1;1;1;1;1;1;1;1;1;1;1;1;1;1;1;1;1;1;1;1;1	1;1;1;1;1;1;1;1;1;1;1;1;1;1;1;1;1;1;1;1;1	1;1;1;1;1;1;1;1;1;1;1;1;1;1;1;1;1;1;1;1;1	>tr|K1FVR1|K1FVR1_BACFG Dyp-type peroxidase OS=Bacteroides fragilis HMW 615 GN=HMPREF1204_04105 PE=4 SV=1;>tr|I9JTG1|I9JTG1_BACFG Dyp-type peroxidase OS=Bacteroides fragilis CL05T00C42 GN=HMPREF1079_03524 PE=4 SV=1;>tr|A0A017NBE0|A0A017NBE0_BACFG Peroxidas	21	1	1	1	0	0	0	0	1	1	1	0	1	1	1	1	0	0	0	0	1	1	1	0	1	1	1	1	0	0	0	0	1	1	1	0	1	1	1	1	4.7	4.7	4.7	35.188
K1G1P2;I9V889;F7LSQ8;A0A017N2L8;A0A016N349;A0A016LJW3;A0A016KLE8;A0A016KFE4;A0A016IZ05;A0A016H9H8;A0A016F4K7;A0A016EJ02;A0A016A5M4;A0A015ZN06;A0A015ZF70;A0A015XTG2;A0A015XKY7;A0A015VN02;A0A015TL78;A0A015SZB7;A0A015QWA7;A0A015Q547;A0A015NRY6;A0A015N770;A0A015QLD0	K1G1P2;I9V889;F7LSQ8;A0A017N2L8;A0A016N349;A0A016LJW3;A0A016KLE8;A0A016KFE4;A0A016IZ05;A0A016H9H8;A0A016F4K7;A0A016EJ02;A0A016A5M4;A0A015ZN06;A0A015ZF70;A0A015XTG2;A0A015XKY7;A0A015VN02;A0A015TL78;A0A015SZB7;A0A015QWA7;A0A015Q547;A0A015NRY6;A0A015N770;A0A015QLD0	2;2;2;2;2;2;2;2;2;2;2;2;2;2;2;2;2;2;2;2;2;2;2;2;1	2;2;2;2;2;2;2;2;2;2;2;2;2;2;2;2;2;2;2;2;2;2;2;2;1	2;2;2;2;2;2;2;2;2;2;2;2;2;2;2;2;2;2;2;2;2;2;2;2;1	>tr|K1G1P2|K1G1P2_BACFG Uncharacterized protein OS=Bacteroides fragilis HMW 615 GN=HMPREF1204_03839 PE=4 SV=1;>tr|I9V889|I9V889_BACFG Uncharacterized protein OS=Bacteroides fragilis CL05T00C42 GN=HMPREF1079_02488 PE=4 SV=1;>tr|F7LSQ8|F7LSQ8_9BACE Uncharact	25	2	2	2	0	0	1	1	1	1	1	0	0	1	0	1	0	0	1	1	1	1	1	0	0	1	0	1	0	0	1	1	1	1	1	0	0	1	0	1	10.4	10.4	10.4	27.477
A0A015REA6;A0A015PZG0;A0A015PSG4;A0A016IXG3;A0A015P464;A0A016IXG0;K1GKF7;A0A016AH14;I9BCD9;K1G6W8;F7LNX0;A0A017NDM4;A0A016N905;A0A016LQT7;A0A016KIG2;A0A016IER0;A0A016HW43;A0A016DZ14;A0A016CDH1;A0A016B1B8;A0A015YF64;A0A015YAR2;A0A015WZ47;A0A015TR17;A0A015SDK3;A0A015R1C6;A0A015R050;A0A015NNN8;A0A015N7J8	A0A015REA6;A0A015PZG0;A0A015PSG4;A0A016IXG3;A0A015P464;A0A016IXG0;K1GKF7;A0A016AH14;I9BCD9;K1G6W8;F7LNX0;A0A017NDM4;A0A016N905;A0A016LQT7;A0A016KIG2;A0A016IER0;A0A016HW43;A0A016DZ14;A0A016CDH1;A0A016B1B8;A0A015YF64;A0A015YAR2;A0A015WZ47;A0A015TR17;A0A015SDK3;A0A015R1C6;A0A015R050;A0A015NNN8;A0A015N7J8	1;1;1;1;1;1;1;1;1;1;1;1;1;1;1;1;1;1;1;1;1;1;1;1;1;1;1;1;1	1;1;1;1;1;1;1;1;1;1;1;1;1;1;1;1;1;1;1;1;1;1;1;1;1;1;1;1;1	1;1;1;1;1;1;1;1;1;1;1;1;1;1;1;1;1;1;1;1;1;1;1;1;1;1;1;1;1	>tr|A0A015REA6|A0A015REA6_BACFG TonB-linked outer membrane , SusC/RagA family protein (Fragment) OS=Bacteroides fragilis str. 2-F-2 #5 GN=M077_1827 PE=4 SV=1;>tr|A0A015PZG0|A0A015PZG0_BACFG TonB-linked outer membrane , SusC/RagA family protein (Fragment) O	29	1	1	1	0	0	0	0	0	0	0	1	0	0	0	0	0	0	0	0	0	0	0	1	0	0	0	0	0	0	0	0	0	0	0	1	0	0	0	0	2.8	2.8	2.8	46.02
K1G2P9;I9AWA2;F7LUM5;A0A017N5Y5;A0A016N549;A0A016LL47;A0A016KMA5;A0A016J023;A0A016IEC3;A0A016I933;A0A016F5Z0;A0A016C9W3;A0A016ADB1;A0A015YHE1;A0A015Y6N3;A0A015XU82;A0A015XFC8;A0A015TLX6;A0A015R5Q5;A0A015QXG0;A0A015Q674;A0A015PF33;A0A015P0C6;A0A015N8F5	K1G2P9;I9AWA2;F7LUM5;A0A017N5Y5;A0A016N549;A0A016LL47;A0A016KMA5;A0A016J023;A0A016IEC3;A0A016I933;A0A016F5Z0;A0A016C9W3;A0A016ADB1;A0A015YHE1;A0A015Y6N3;A0A015XU82;A0A015XFC8;A0A015TLX6;A0A015R5Q5;A0A015QXG0;A0A015Q674;A0A015PF33;A0A015P0C6;A0A015N8F5	1;1;1;1;1;1;1;1;1;1;1;1;1;1;1;1;1;1;1;1;1;1;1;1	1;1;1;1;1;1;1;1;1;1;1;1;1;1;1;1;1;1;1;1;1;1;1;1	1;1;1;1;1;1;1;1;1;1;1;1;1;1;1;1;1;1;1;1;1;1;1;1	>tr|K1G2P9|K1G2P9_BACFG Uncharacterized protein OS=Bacteroides fragilis HMW 615 GN=HMPREF1204_01834 PE=4 SV=1;>tr|I9AWA2|I9AWA2_BACFG Uncharacterized protein OS=Bacteroides fragilis CL05T00C42 GN=HMPREF1079_02882 PE=4 SV=1;>tr|F7LUM5|F7LUM5_9BACE Uncharact	24	1	1	1	0	0	0	0	0	0	0	0	0	0	0	1	0	0	0	0	0	0	0	0	0	0	0	1	0	0	0	0	0	0	0	0	0	0	0	1	11	11	11	20.733
Q29US7;Q29UA1;A0A016F8S1;S3Y6X1;R9HUC0;R9HJI0;Q8A6P7;Q64QU1;Q5LAF5;K9DRM2;K1G9V2;K1FXM6;I9U4V7;I9AW99;F7LUM8;F3PHE4;E5WTK3;E2NMI8;A7V0P9;A0A017N5N1;A0A016N673;A0A016MS03;A0A016MD08;A0A016LX02;A0A016LGS8;A0A016KGB5;A0A016JT13;A0A016I0W6;A0A016HAA6;A0A016H1K5;A0A016FIZ4;A0A016E5U8;A0A016CLE8;A0A016BDF8;A0A016B8Z6;A0A015YLP5;A0A015YL98;A0A015YHE3;A0A015UF55;A0A015SLF5;A0A015QE01;A0A015Q682;A0A015NT1…	Q29US7;Q29UA1;A0A016F8S1;S3Y6X1;R9HUC0;R9HJI0;Q8A6P7;Q64QU1;Q5LAF5;K9DRM2;K1G9V2;K1FXM6;I9U4V7;I9AW99;F7LUM8;F3PHE4;E5WTK3;E2NMI8;A7V0P9;A0A017N5N1;A0A016N673;A0A016MS03;A0A016MD08;A0A016LX02;A0A016LGS8;A0A016KGB5;A0A016JT13;A0A016I0W6;A0A016HAA6;A0A016H1K5;A0A016FIZ4;A0A016E5U8;A0A016CLE8;A0A016BDF8;A0A016B8Z6;A0A015YLP5;A0A015YL98;A0A015YHE3;A0A015UF55;A0A015SLF5;A0A015QE01;A0A015Q682;A0A015NT1…	1;1;1;1;1;1;1;1;1;1;1;1;1;1;1;1;1;1;1;1;1;1;1;1;1;1;1;1;1;1;1;1;1;1;1;1;1;1;1;1;1;1;1;1	1;1;1;1;1;1;1;1;1;1;1;1;1;1;1;1;1;1;1;1;1;1;1;1;1;1;1;1;1;1;1;1;1;1;1;1;1;1;1;1;1;1;1;1	1;1;1;1;1;1;1;1;1;1;1;1;1;1;1;1;1;1;1;1;1;1;1;1;1;1;1;1;1;1;1;1;1;1;1;1;1;1;1;1;1;1;1;1	>tr|Q29US7|Q29US7_BACFG 10 kDa chaperonin (Fragment) OS=Bacteroides fragilis GN=groES PE=3 SV=1;>tr|Q29UA1|Q29UA1_BACUN 10 kDa chaperonin (Fragment) OS=Bacteroides uniformis GN=groES PE=3 SV=1;>tr|A0A016F8S1|A0A016F8S1_BACFG 10 kDa chaperonin OS=Bacteroide	44	1	1	1	0	0	0	0	0	0	1	1	0	0	0	1	0	0	0	0	0	0	1	1	0	0	0	1	0	0	0	0	0	0	1	1	0	0	0	1	15	15	15	8.4798
Q64X29;Q5LG55;K1GV08;I9VIE0;F7LM84;A0A017NHJ7;A0A016NQE3;A0A016NB56;A0A016LSP0;A0A016K699;A0A016JJY8;A0A016IQH6;A0A016HX52;A0A016BYD9;A0A016B7A5;A0A016AI80;A0A015WEZ8;A0A015UKI5;A0A015U6M1;A0A015S7E0;A0A015RMW0;A0A015NEB1;A0A015N921;E5X223;K1GIU1;A0A016EB93;A0A016B2P4;A0A015WTA8;A0A015MZW2;R9HW47;R0JFZ6;I9UKP3;E5C4H6;C3QQM1;A7VAH8;S3ZFS2;F3PGV6	Q64X29;Q5LG55;K1GV08;I9VIE0;F7LM84;A0A017NHJ7;A0A016NQE3;A0A016NB56;A0A016LSP0;A0A016K699;A0A016JJY8;A0A016IQH6;A0A016HX52;A0A016BYD9;A0A016B7A5;A0A016AI80;A0A015WEZ8;A0A015UKI5;A0A015U6M1;A0A015S7E0;A0A015RMW0;A0A015NEB1;A0A015N921;E5X223;K1GIU1;A0A016EB93;A0A016B2P4;A0A015WTA8;A0A015MZW2;R9HW47;R0JFZ6;I9UKP3;E5C4H6;C3QQM1;A7VAH8;S3ZFS2;F3PGV6	2;2;2;2;2;2;2;2;2;2;2;2;2;2;2;2;2;2;2;2;2;2;2;2;1;1;1;1;1;1;1;1;1;1;1;1;1	2;2;2;2;2;2;2;2;2;2;2;2;2;2;2;2;2;2;2;2;2;2;2;2;1;1;1;1;1;1;1;1;1;1;1;1;1	2;2;2;2;2;2;2;2;2;2;2;2;2;2;2;2;2;2;2;2;2;2;2;2;1;1;1;1;1;1;1;1;1;1;1;1;1	>sp|Q64X29|RL25_BACFR 50S ribosomal protein L25 OS=Bacteroides fragilis (strain YCH46) GN=rplY PE=3 SV=1;>sp|Q5LG55|RL25_BACFN 50S ribosomal protein L25 OS=Bacteroides fragilis (strain ATCC 25285 / NCTC 9343) GN=rplY PE=3 SV=1;>tr|K1GV08|K1GV08_BACFG 50S r	37	2	2	2	0	0	0	0	0	1	1	1	1	0	1	0	0	0	0	0	0	1	1	1	1	0	1	0	0	0	0	0	0	1	1	1	1	0	1	0	17.3	17.3	17.3	21.293
A0A016A6Y9;K1H0L3;K1G1Z5;I9VIM1;F7LM60;A0A016NAX6;A0A016LTZ5;A0A016K7R5;A0A016J5S3;A0A016IYX5;A0A016HKE7;A0A016E5P0;A0A016CF95;A0A016A9P4;A0A015YGH0;A0A015XSH4;A0A015XKE9;A0A015TSJ7;A0A015T5G0;A0A015S187;A0A015QIC4;A0A015P0D0;A0A015NZ17;A0A015N9C8;A0A016IBH1;A0A017NFE9;I9U6R3;R9HUZ0;A7V1N8;A0A069D2V0;D1PF51;R9H8A1;C6ITW0	A0A016A6Y9;K1H0L3;K1G1Z5;I9VIM1;F7LM60;A0A016NAX6;A0A016LTZ5;A0A016K7R5;A0A016J5S3;A0A016IYX5;A0A016HKE7;A0A016E5P0;A0A016CF95;A0A016A9P4;A0A015YGH0;A0A015XSH4;A0A015XKE9;A0A015TSJ7;A0A015T5G0;A0A015S187;A0A015QIC4;A0A015P0D0;A0A015NZ17;A0A015N9C8;A0A016IBH1;A0A017NFE9	5;5;5;5;5;5;5;5;5;5;5;5;5;5;5;5;5;5;5;5;5;5;5;5;4;4;2;2;2;1;1;1;1	5;5;5;5;5;5;5;5;5;5;5;5;5;5;5;5;5;5;5;5;5;5;5;5;4;4;2;2;2;1;1;1;1	5;5;5;5;5;5;5;5;5;5;5;5;5;5;5;5;5;5;5;5;5;5;5;5;4;4;2;2;2;1;1;1;1	>tr|A0A016A6Y9|A0A016A6Y9_BACFG Alpha-glucosidase OS=Bacteroides fragilis str. 3783N1-8 GN=susB PE=4 SV=1;>tr|K1H0L3|K1H0L3_BACFG Uncharacterized protein OS=Bacteroides fragilis HMW 610 GN=HMPREF1203_02821 PE=4 SV=1;>tr|K1G1Z5|K1G1Z5_BACFG Uncharacterized	33	5	5	5	4	4	0	0	0	0	5	0	0	0	0	0	4	4	0	0	0	0	5	0	0	0	0	0	4	4	0	0	0	0	5	0	0	0	0	0	11.7	11.7	11.7	81.469
A0A015SD96;A0A016HQV7;U2DMX8;S3YEA0;R9I1N5;R9H9Q0;R0JHM3;Q89ZR7;Q64XM2;Q5LGS0;K9EQF4;K1H0X5;K1GVF0;I9UYP7;I9IHD4;I9B6R7;F7MBR7;F7LLN4;F3PJX6;E5WZU6;E5C5H3;E2NGD1;D4X1G3;D4VLA4;C6IKD8;C3QSL7;A7V733;A0A017NG94;A0A016NAU1;A0A016LTM8;A0A016KPN1;A0A016JA42;A0A016IKT1;A0A016HXR9;A0A016EC72;A0A016D8L3;A0A016CCN3;A0A016BYZ1;A0A015ZW93;A0A015YTF5;A0A015X0U2;A0A015T5M3;A0A015SDQ7;A0A015QXU4;A0A015QCJ1;A0A0…	A0A015SD96;A0A016HQV7;U2DMX8;S3YEA0;R9I1N5;R9H9Q0;R0JHM3;Q89ZR7;Q64XM2;Q5LGS0;K9EQF4;K1H0X5;K1GVF0;I9UYP7;I9IHD4;I9B6R7;F7MBR7;F7LLN4;F3PJX6;E5WZU6;E5C5H3;E2NGD1;D4X1G3;D4VLA4;C6IKD8;C3QSL7;A7V733;A0A017NG94;A0A016NAU1;A0A016LTM8;A0A016KPN1;A0A016JA42;A0A016IKT1;A0A016HXR9;A0A016EC72;A0A016D8L3;A0A016CCN3;A0A016BYZ1;A0A015ZW93;A0A015YTF5;A0A015X0U2;A0A015T5M3;A0A015SDQ7;A0A015QXU4;A0A015QCJ1;A0A0…	2;2;2;2;2;2;2;2;2;2;2;2;2;2;2;2;2;2;2;2;2;2;2;2;2;2;2;2;2;2;2;2;2;2;2;2;2;2;2;2;2;2;2;2;2;2;2;2	2;2;2;2;2;2;2;2;2;2;2;2;2;2;2;2;2;2;2;2;2;2;2;2;2;2;2;2;2;2;2;2;2;2;2;2;2;2;2;2;2;2;2;2;2;2;2;2	2;2;2;2;2;2;2;2;2;2;2;2;2;2;2;2;2;2;2;2;2;2;2;2;2;2;2;2;2;2;2;2;2;2;2;2;2;2;2;2;2;2;2;2;2;2;2;2	>tr|A0A015SD96|A0A015SD96_BACFG Aspartate 1-decarboxylase OS=Bacteroides fragilis str. 3397 T10 GN=panD PE=3 SV=1;>tr|A0A016HQV7|A0A016HQV7_BACFG Aspartate 1-decarboxylase OS=Bacteroides fragilis str. 1009-4-F #7 GN=panD PE=3 SV=1;>tr|U2DMX8|U2DMX8_9BACE A	48	2	2	2	1	1	0	0	1	1	1	1	0	1	0	1	1	1	0	0	1	1	1	1	0	1	0	1	1	1	0	0	1	1	1	1	0	1	0	1	22.1	22.1	22.1	10.369
K1GPR6;I9V3T9;F7LR97;A0A017N8M3;A0A016NM56;A0A016N8E0;A0A016LN02;A0A016K799;A0A016JG84;A0A016IVH5;A0A016I4N9;A0A016D3T2;A0A016C8K3;A0A016BUL8;A0A015Y8I7;A0A015UH97;A0A015SNF8;A0A015SA00;A0A015RMQ0;A0A015NAH9;A0A016HKE0;A0A016AYX3;A0A015WX19;A0A015QXN4;K1GCI7	K1GPR6;I9V3T9;F7LR97;A0A017N8M3;A0A016NM56;A0A016N8E0;A0A016LN02;A0A016K799;A0A016JG84;A0A016IVH5;A0A016I4N9;A0A016D3T2;A0A016C8K3;A0A016BUL8;A0A015Y8I7;A0A015UH97;A0A015SNF8;A0A015SA00;A0A015RMQ0;A0A015NAH9;A0A016HKE0;A0A016AYX3;A0A015WX19;A0A015QXN4;K1GCI7	4;4;4;4;4;4;4;4;4;4;4;4;4;4;4;4;4;4;4;4;3;3;3;3;2	4;4;4;4;4;4;4;4;4;4;4;4;4;4;4;4;4;4;4;4;3;3;3;3;2	4;4;4;4;4;4;4;4;4;4;4;4;4;4;4;4;4;4;4;4;3;3;3;3;2	>tr|K1GPR6|K1GPR6_BACFG Uncharacterized protein OS=Bacteroides fragilis HMW 615 GN=HMPREF1204_02565 PE=4 SV=1;>tr|I9V3T9|I9V3T9_BACFG Uncharacterized protein OS=Bacteroides fragilis CL05T00C42 GN=HMPREF1079_03762 PE=4 SV=1;>tr|F7LR97|F7LR97_9BACE Uncharact	25	4	4	4	1	3	3	3	4	3	2	1	4	4	2	4	1	3	3	3	4	3	2	1	4	4	2	4	1	3	3	3	4	3	2	1	4	4	2	4	33.5	33.5	33.5	18.921
K1G6W2;K1G6V5;I9B3R4;F7LL32;A0A017NHU0;A0A016ND39;A0A016LTN5;A0A016KDY5;A0A016K009;A0A016ICV9;A0A016H941;A0A016ED93;A0A016BKL6;A0A016BFB5;A0A016B525;A0A016AAS6;A0A015YI81;A0A015WMV2;A0A015U7U7;A0A015T6F8;A0A015SEJ8;A0A015RSQ0;A0A015Q4P8;A0A015PMK7;A0A015NAR0	K1G6W2;K1G6V5;I9B3R4;F7LL32;A0A017NHU0;A0A016ND39;A0A016LTN5;A0A016KDY5;A0A016K009;A0A016ICV9;A0A016H941;A0A016ED93;A0A016BKL6;A0A016BFB5;A0A016B525;A0A016AAS6;A0A015YI81;A0A015WMV2;A0A015U7U7;A0A015T6F8;A0A015SEJ8;A0A015RSQ0;A0A015Q4P8;A0A015PMK7;A0A015NAR0	3;3;3;3;3;3;3;3;3;3;3;3;3;3;3;3;3;3;3;3;3;3;3;3;3	3;3;3;3;3;3;3;3;3;3;3;3;3;3;3;3;3;3;3;3;3;3;3;3;3	3;3;3;3;3;3;3;3;3;3;3;3;3;3;3;3;3;3;3;3;3;3;3;3;3	>tr|K1G6W2|K1G6W2_BACFG Uncharacterized protein OS=Bacteroides fragilis HMW 615 GN=HMPREF1204_00458 PE=4 SV=1;>tr|K1G6V5|K1G6V5_BACFG Uncharacterized protein OS=Bacteroides fragilis HMW 610 GN=HMPREF1203_03209 PE=4 SV=1;>tr|I9B3R4|I9B3R4_BACFG Uncharacteri	25	3	3	3	1	3	0	0	0	2	3	2	0	0	0	3	1	3	0	0	0	2	3	2	0	0	0	3	1	3	0	0	0	2	3	2	0	0	0	3	4.5	4.5	4.5	66.135
A0A015XWR8;K1GBW5;K1FUL7;I9JTL4;F7LPW4;A0A017NAY7;A0A016NLQ8;A0A016N9R8;A0A016LPG0;A0A016JGN3;A0A016J3M6;A0A016IVX3;A0A016H647;A0A016E2V8;A0A016D4K3;A0A016AZK0;A0A016AGM4;A0A015ZRX5;A0A015YJJ5;A0A015RYI8;A0A015RJR9;A0A015R875;A0A015QPV6;A0A015NVT5;A0A015NH01;A0A015NBD8	A0A015XWR8;K1GBW5;K1FUL7;I9JTL4;F7LPW4;A0A017NAY7;A0A016NLQ8;A0A016N9R8;A0A016LPG0;A0A016JGN3;A0A016J3M6;A0A016IVX3;A0A016H647;A0A016E2V8;A0A016D4K3;A0A016AZK0;A0A016AGM4;A0A015ZRX5;A0A015YJJ5;A0A015RYI8;A0A015RJR9;A0A015R875;A0A015QPV6;A0A015NVT5;A0A015NH01;A0A015NBD8	1;1;1;1;1;1;1;1;1;1;1;1;1;1;1;1;1;1;1;1;1;1;1;1;1;1	1;1;1;1;1;1;1;1;1;1;1;1;1;1;1;1;1;1;1;1;1;1;1;1;1;1	1;1;1;1;1;1;1;1;1;1;1;1;1;1;1;1;1;1;1;1;1;1;1;1;1;1	>tr|A0A015XWR8|A0A015XWR8_BACFG Uncharacterized protein (Fragment) OS=Bacteroides fragilis str. S13 L11 GN=M086_1984 PE=4 SV=1;>tr|K1GBW5|K1GBW5_BACFG Uncharacterized protein OS=Bacteroides fragilis HMW 610 GN=HMPREF1203_00501 PE=4 SV=1;>tr|K1FUL7|K1FUL7_B	26	1	1	1	1	1	1	1	1	1	1	1	1	1	1	1	1	1	1	1	1	1	1	1	1	1	1	1	1	1	1	1	1	1	1	1	1	1	1	1	6.1	6.1	6.1	19.532
K1GT17;I9K257;F7LK61;A0A017NL76;A0A016NC35;A0A016LV90;A0A016KQC9;A0A016KIZ0;A0A016HZ96;A0A016HAR6;A0A016DYJ1;A0A016DVR7;A0A016CH34;A0A016C5F8;A0A016C0S2;A0A015Y2Z7;A0A015XQN8;A0A015X2F6;A0A015SFG2;A0A015RKI1;A0A015RHW0;A0A015QZL2;A0A015PNG3;A0A015NS72;A0A015NC04;A0A015QC45;K1G9J2;D4WTN2;D4VSB9;I9ACQ0;F7M550;C3QV44;A0A015P949;A0A015R5P5;R9GZW0;E5C9F4;C6IP73	K1GT17;I9K257;F7LK61;A0A017NL76;A0A016NC35;A0A016LV90;A0A016KQC9;A0A016KIZ0;A0A016HZ96;A0A016HAR6;A0A016DYJ1;A0A016DVR7;A0A016CH34;A0A016C5F8;A0A016C0S2;A0A015Y2Z7;A0A015XQN8;A0A015X2F6;A0A015SFG2;A0A015RKI1;A0A015RHW0;A0A015QZL2;A0A015PNG3;A0A015NS72;A0A015NC04;A0A015QC45;K1G9J2	8;8;8;8;8;8;8;8;8;8;8;8;8;8;8;8;8;8;8;8;8;8;8;8;8;7;4;2;2;2;2;2;1;1;1;1;1	8;8;8;8;8;8;8;8;8;8;8;8;8;8;8;8;8;8;8;8;8;8;8;8;8;7;4;2;2;2;2;2;1;1;1;1;1	8;8;8;8;8;8;8;8;8;8;8;8;8;8;8;8;8;8;8;8;8;8;8;8;8;7;4;2;2;2;2;2;1;1;1;1;1	>tr|K1GT17|K1GT17_BACFG SusC/RagA family TonB-linked outer membrane protein OS=Bacteroides fragilis HMW 615 GN=HMPREF1204_00778 PE=3 SV=1;>tr|I9K257|I9K257_BACFG SusC/RagA family TonB-linked outer membrane protein OS=Bacteroides fragilis CL05T00C42 GN=HMPR	37	8	8	8	1	3	1	1	0	0	6	0	0	1	1	1	1	3	1	1	0	0	6	0	0	1	1	1	1	3	1	1	0	0	6	0	0	1	1	1	12.6	12.6	12.6	112.74
A0A069CYQ2;B7BFU5;A0A015PA17;A0A016NDG5;A0A016AFE8;A0A015T7K3;A0A015QV53;S3YGZ0;F3PDL5;E5WVV3;U6RP31;U2BRN0;R9I444;R9H3H7;R0JGD5;Q8A294;K6BX69;K6AWW5;K5Z789;K5Z2F0;K1G5G1;K1G3U0;K0XQX5;I9VEP3;I8ZFT2;G5SQX4;F7LJW4;F3QU50;F3PWP4;E5C9U8;E2NB67;D4VNX0;D4VCS8;C6IID5;C3R6Q7;C3QVG4;C3Q1N1;A7AD83;A0A073I717;A0A017PEJ0;A0A017NJ59;A0A016LVD5;A0A016KPY5;A0A016KDC4;A0A016JCW8;A0A016IMV6;A0A016FEQ3;A0A016E8U0…	A0A069CYQ2;B7BFU5;A0A015PA17;A0A016NDG5;A0A016AFE8;A0A015T7K3;A0A015QV53;S3YGZ0;F3PDL5;E5WVV3;U6RP31;U2BRN0;R9I444;R9H3H7;R0JGD5;Q8A294;K6BX69;K6AWW5;K5Z789;K5Z2F0;K1G5G1;K1G3U0;K0XQX5;I9VEP3;I8ZFT2;G5SQX4;F7LJW4;F3QU50;F3PWP4;E5C9U8;E2NB67;D4VNX0;D4VCS8;C6IID5;C3R6Q7;C3QVG4;C3Q1N1;A7AD83;A0A073I717;A0A017PEJ0;A0A017NJ59;A0A016LVD5;A0A016KPY5;A0A016KDC4;A0A016JCW8;A0A016IMV6;A0A016FEQ3;A0A016E8U0…	2;2;2;2;2;2;2;2;2;2;2;2;2;2;2;2;2;2;2;2;2;2;2;2;2;2;2;2;2;2;2;2;2;2;2;2;2;2;2;2;2;2;2;2;2;2;2;2;2;2;2;2;2;2;2;2;2;2;2;2;2;2;2;1	1;1;1;1;1;1;1;1;1;1;1;1;1;1;1;1;1;1;1;1;1;1;1;1;1;1;1;1;1;1;1;1;1;1;1;1;1;1;1;1;1;1;1;1;1;1;1;1;1;1;1;1;1;1;1;1;1;1;1;1;1;1;1;0	1;1;1;1;1;1;1;1;1;1;1;1;1;1;1;1;1;1;1;1;1;1;1;1;1;1;1;1;1;1;1;1;1;1;1;1;1;1;1;1;1;1;1;1;1;1;1;1;1;1;1;1;1;1;1;1;1;1;1;1;1;1;1;0	>tr|A0A069CYQ2|A0A069CYQ2_9BACE Pyrophosphate-energized proton pump OS=Bacteroides graminisolvens JCM 15093 GN=JCM15093_239 PE=4 SV=1;>tr|B7BFU5|B7BFU5_9PORP Putative V-type H(+)-translocating pyrophosphatase (Fragment) OS=Parabacteroides johnsonii DSM 183	64	2	1	1	1	1	0	2	2	2	2	2	2	1	2	1	1	1	0	1	1	1	1	1	1	0	1	0	1	1	0	1	1	1	1	1	1	0	1	0	6.2	6.2	6.2	28.413
K1FUZ8;I9BEW5;F7LPZ9;A0A017NC29;A0A016NB52;A0A016LQ25;A0A016KCG1;A0A016IX03;A0A016IC84;A0A016I9P2;A0A016ENK3;A0A016E2X9;A0A016DTZ6;A0A015ZKM2;A0A015ZHE6;A0A015XI70;A0A015WYU5;A0A015R9D2;A0A015QW15;A0A015QHN2;A0A015P3U3;A0A015NX17;A0A015NND7;A0A015NCK1;K1G6J9;R0HGM7;I9AH02;F7M7H3;E5C6X3;D4WRW1;D4VK27;C3QUP3	K1FUZ8;I9BEW5;F7LPZ9;A0A017NC29;A0A016NB52;A0A016LQ25;A0A016KCG1;A0A016IX03;A0A016IC84;A0A016I9P2;A0A016ENK3;A0A016E2X9;A0A016DTZ6;A0A015ZKM2;A0A015ZHE6;A0A015XI70;A0A015WYU5;A0A015R9D2;A0A015QW15;A0A015QHN2;A0A015P3U3;A0A015NX17;A0A015NND7;A0A015NCK1;K1G6J9	4;4;4;4;4;4;4;4;4;4;4;4;4;4;4;4;4;4;4;4;4;4;4;4;3;1;1;1;1;1;1;1	4;4;4;4;4;4;4;4;4;4;4;4;4;4;4;4;4;4;4;4;4;4;4;4;3;1;1;1;1;1;1;1	3;3;3;3;3;3;3;3;3;3;3;3;3;3;3;3;3;3;3;3;3;3;3;3;2;0;0;0;0;0;0;0	>tr|K1FUZ8|K1FUZ8_BACFG Uncharacterized protein OS=Bacteroides fragilis HMW 615 GN=HMPREF1204_04394 PE=4 SV=1;>tr|I9BEW5|I9BEW5_BACFG Uncharacterized protein OS=Bacteroides fragilis CL05T00C42 GN=HMPREF1079_00281 PE=4 SV=1;>tr|F7LPZ9|F7LPZ9_9BACE Uncharact	32	4	4	3	3	3	3	1	1	3	3	3	2	3	3	4	3	3	3	1	1	3	3	3	2	3	3	4	2	2	2	1	1	2	2	2	2	2	2	3	32.8	32.8	26.3	20.971
A0A016IEA5;A0A016A8K6;K1GLB2;K1GK44;I9VMT5;F7LNH8;A0A017ND89;A0A016N7G1;A0A016LT18;A0A016KNQ8;A0A016KHP5;A0A016HW55;A0A016EPF8;A0A016DZI0;A0A016CBG2;A0A016ADZ1;A0A015ZTX0;A0A015XRR9;A0A015TRI1;A0A015RF16;A0A015R1P1;A0A015R0G8;A0A015PM63;A0A015NZ94;A0A015ND90;S3YFK5;F3PEA2;E2NLG6;F3PPY3	A0A016IEA5;A0A016A8K6;K1GLB2;K1GK44;I9VMT5;F7LNH8;A0A017ND89;A0A016N7G1;A0A016LT18;A0A016KNQ8;A0A016KHP5;A0A016HW55;A0A016EPF8;A0A016DZI0;A0A016CBG2;A0A016ADZ1;A0A015ZTX0;A0A015XRR9;A0A015TRI1;A0A015RF16;A0A015R1P1;A0A015R0G8;A0A015PM63;A0A015NZ94;A0A015ND90;S3YFK5;F3PEA2;E2NLG6	4;4;4;4;4;4;4;4;4;4;4;4;4;4;4;4;4;4;4;4;4;4;4;4;4;2;2;2;1	4;4;4;4;4;4;4;4;4;4;4;4;4;4;4;4;4;4;4;4;4;4;4;4;4;2;2;2;1	2;2;2;2;2;2;2;2;2;2;2;2;2;2;2;2;2;2;2;2;2;2;2;2;2;0;0;0;0	>tr|A0A016IEA5|A0A016IEA5_BACFG Single-stranded DNA-binding protein OS=Bacteroides fragilis str. 3986 N(B)22 GN=ssb PE=4 SV=1;>tr|A0A016A8K6|A0A016A8K6_BACFG Single-stranded DNA-binding protein OS=Bacteroides fragilis str. S13 L11 GN=M086_1363 PE=4 SV=1;>t	29	4	4	2	2	3	2	1	0	3	3	3	2	1	1	2	2	3	2	1	0	3	3	3	2	1	1	2	2	2	1	1	0	2	2	2	1	1	1	1	38.6	38.6	21.4	16.077
K1FRB2;I9JWH8;F7LSV9;A0A017N311;A0A016N3L8;A0A016LK48;A0A016KG52;A0A016K633;A0A016IS29;A0A016HR01;A0A016FYV7;A0A016B789;A0A016A5Y4;A0A015ZBP6;A0A015YFM2;A0A015Y5E7;A0A015WUE7;A0A015U0A8;A0A015TFD2;A0A015S8M6;A0A015S113;A0A015QUB1;A0A015QDA9;A0A015P627;A0A015NDM2;K1GFM5	K1FRB2;I9JWH8;F7LSV9;A0A017N311;A0A016N3L8;A0A016LK48;A0A016KG52;A0A016K633;A0A016IS29;A0A016HR01;A0A016FYV7;A0A016B789;A0A016A5Y4;A0A015ZBP6;A0A015YFM2;A0A015Y5E7;A0A015WUE7;A0A015U0A8;A0A015TFD2;A0A015S8M6;A0A015S113;A0A015QUB1;A0A015QDA9;A0A015P627;A0A015NDM2;K1GFM5	2;2;2;2;2;2;2;2;2;2;2;2;2;2;2;2;2;2;2;2;2;2;2;2;2;1	2;2;2;2;2;2;2;2;2;2;2;2;2;2;2;2;2;2;2;2;2;2;2;2;2;1	2;2;2;2;2;2;2;2;2;2;2;2;2;2;2;2;2;2;2;2;2;2;2;2;2;1	>tr|K1FRB2|K1FRB2_BACFG Uncharacterized protein OS=Bacteroides fragilis HMW 615 GN=HMPREF1204_03872 PE=4 SV=1;>tr|I9JWH8|I9JWH8_BACFG Uncharacterized protein OS=Bacteroides fragilis CL05T00C42 GN=HMPREF1079_02456 PE=4 SV=1;>tr|F7LSV9|F7LSV9_9BACE Uncharact	26	2	2	2	1	1	1	1	1	1	2	0	1	2	1	2	1	1	1	1	1	1	2	0	1	2	1	2	1	1	1	1	1	1	2	0	1	2	1	2	18	18	18	21.228
A0A069D1T6;K1G8N7;K1FSH8;I9BBG3;F7LN62;A0A016NQX9;A0A016LSJ2;A0A016J962;A0A016IPK5;A0A016IAN3;A0A016I5N5;A0A016HNZ1;A0A015ZIL0;A0A015YFX0;A0A015XJT9;A0A015WSG1;A0A015PML9;A0A015P4S4;A0A015NY39;A0A015NE45;K9DXD2;A0A016N744;A0A016EPS0;A0A016CAU8;A0A015U632;A0A015RAA1;A0A015QIV1;B0MTZ4	A0A069D1T6;K1G8N7;K1FSH8;I9BBG3;F7LN62;A0A016NQX9;A0A016LSJ2;A0A016J962;A0A016IPK5;A0A016IAN3;A0A016I5N5;A0A016HNZ1;A0A015ZIL0;A0A015YFX0;A0A015XJT9;A0A015WSG1;A0A015PML9;A0A015P4S4;A0A015NY39;A0A015NE45;K9DXD2;A0A016N744;A0A016EPS0;A0A016CAU8;A0A015U632;A0A015RAA1;A0A015QIV1;B0MTZ4	2;2;2;2;2;2;2;2;2;2;2;2;2;2;2;2;2;2;2;2;1;1;1;1;1;1;1;1	2;2;2;2;2;2;2;2;2;2;2;2;2;2;2;2;2;2;2;2;1;1;1;1;1;1;1;1	2;2;2;2;2;2;2;2;2;2;2;2;2;2;2;2;2;2;2;2;1;1;1;1;1;1;1;1	>tr|A0A069D1T6|A0A069D1T6_9BACE Lactoylglutathione lyase OS=Bacteroides graminisolvens JCM 15093 GN=JCM15093_1400 PE=4 SV=1;>tr|K1G8N7|K1G8N7_BACFG Uncharacterized protein OS=Bacteroides fragilis HMW 610 GN=HMPREF1203_02632 PE=4 SV=1;>tr|K1FSH8|K1FSH8_BACF	28	2	2	2	2	2	2	1	2	1	2	2	2	2	1	2	2	2	2	1	2	1	2	2	2	2	1	2	2	2	2	1	2	1	2	2	2	2	1	2	12	12	12	14.932
K1H174;K1GM71;I9VI80;F7LN25;A0A017NFK6;A0A016N6K9;A0A016LSE8;A0A016KI55;A0A016J4T4;A0A016IQ78;A0A016I6F4;A0A016EAQ1;A0A016B6L7;A0A016ABA5;A0A015YS47;A0A015YMD6;A0A015XZ37;A0A015XK56;A0A015T567;A0A015SD74;A0A015S720;A0A015R108;A0A015QX74;A0A015PMU4;A0A015NEC3	K1H174;K1GM71;I9VI80;F7LN25;A0A017NFK6;A0A016N6K9;A0A016LSE8;A0A016KI55;A0A016J4T4;A0A016IQ78;A0A016I6F4;A0A016EAQ1;A0A016B6L7;A0A016ABA5;A0A015YS47;A0A015YMD6;A0A015XZ37;A0A015XK56;A0A015T567;A0A015SD74;A0A015S720;A0A015R108;A0A015QX74;A0A015PMU4;A0A015NEC3	5;5;5;5;5;5;5;5;5;5;5;5;5;5;5;5;5;5;5;5;5;5;5;5;5	5;5;5;5;5;5;5;5;5;5;5;5;5;5;5;5;5;5;5;5;5;5;5;5;5	5;5;5;5;5;5;5;5;5;5;5;5;5;5;5;5;5;5;5;5;5;5;5;5;5	>tr|K1H174|K1H174_BACFG Uncharacterized protein OS=Bacteroides fragilis HMW 610 GN=HMPREF1203_02733 PE=3 SV=1;>tr|K1GM71|K1GM71_BACFG Uncharacterized protein OS=Bacteroides fragilis HMW 615 GN=HMPREF1204_03100 PE=3 SV=1;>tr|I9VI80|I9VI80_BACFG Uncharacteri	25	5	5	5	2	3	4	4	4	4	5	4	4	4	4	5	2	3	4	4	4	4	5	4	4	4	4	5	2	3	4	4	4	4	5	4	4	4	4	5	16.4	16.4	16.4	42.426
A0A015Y711;A0A015W6A5;A0A015P5G3;A0A015RFM9;A0A015NFC8;F7LXR4;K1GR45;K1G7A1;I9K6K0;I9JXQ0;A0A017NFU8;A0A017N5I6;A0A016NPJ7;A0A016NC66;A0A016N622;A0A016LST5;A0A016LLL7;A0A016KIA5;A0A016KCV2;A0A016JYU1;A0A016J3A9;A0A016I5E8;A0A016HAG6;A0A016ER04;A0A016EKI7;A0A016BYD3;A0A016BE93;A0A015ZVH2;A0A015ZJM9;A0A015ZD60;A0A015YHB2;A0A015XZM1;A0A015WTJ1;A0A015WNA4;A0A015TM19;A0A015SMP6;A0A015SLJ9;A0A015RAS0;A…	A0A015Y711;A0A015W6A5;A0A015P5G3;A0A015RFM9;A0A015NFC8;F7LXR4;K1GR45;K1G7A1;I9K6K0;I9JXQ0;A0A017NFU8;A0A017N5I6;A0A016NPJ7;A0A016NC66;A0A016N622;A0A016LST5;A0A016LLL7;A0A016KIA5;A0A016KCV2;A0A016JYU1;A0A016J3A9;A0A016I5E8;A0A016HAG6;A0A016ER04;A0A016EKI7;A0A016BYD3;A0A016BE93;A0A015ZVH2;A0A015ZJM9;A0A015ZD60;A0A015YHB2;A0A015XZM1;A0A015WTJ1;A0A015WNA4;A0A015TM19;A0A015SMP6;A0A015SLJ9;A0A015RAS0;A…	4;4;4;4;4;4;4;4;4;4;4;4;4;4;4;4;4;4;4;4;4;4;4;4;4;4;4;4;4;4;4;4;4;4;4;4;4;4;4;4;4;4;3;3;3;3;3;3;3;3;3;3;3;3;3;3;3;3;2;2;2;2;2;2;2;2;1;1;1;1;1;1;1;1;1;1	4;4;4;4;4;4;4;4;4;4;4;4;4;4;4;4;4;4;4;4;4;4;4;4;4;4;4;4;4;4;4;4;4;4;4;4;4;4;4;4;4;4;3;3;3;3;3;3;3;3;3;3;3;3;3;3;3;3;2;2;2;2;2;2;2;2;1;1;1;1;1;1;1;1;1;1	4;4;4;4;4;4;4;4;4;4;4;4;4;4;4;4;4;4;4;4;4;4;4;4;4;4;4;4;4;4;4;4;4;4;4;4;4;4;4;4;4;4;3;3;3;3;3;3;3;3;3;3;3;3;3;3;3;3;2;2;2;2;2;2;2;2;1;1;1;1;1;1;1;1;1;1	>tr|A0A015Y711|A0A015Y711_BACFG Uncharacterized protein (Fragment) OS=Bacteroides fragilis str. J-143-4 GN=M067_3252 PE=4 SV=1;>tr|A0A015W6A5|A0A015W6A5_BACFG Uncharacterized protein (Fragment) OS=Bacteroides fragilis str. Ds-233 GN=M071_1076 PE=4 SV=1;>tr	76	4	4	4	3	3	3	3	3	2	3	2	2	2	2	3	3	3	3	3	3	2	3	2	2	2	2	3	3	3	3	3	3	2	3	2	2	2	2	3	38.8	38.8	38.8	23.077
K1G0M2;I9VAI3;F7LW90;A0A017N8X2;A0A016N6C0;A0A016LM83;A0A016KM38;A0A016JFE5;A0A016IAT1;A0A016HT54;A0A016GAH1;A0A016E0T3;A0A016DRD7;A0A016B2J4;A0A016AA23;A0A015XVI0;A0A015XNK4;A0A015XFZ8;A0A015TNA6;A0A015SMW0;A0A015R739;A0A015PGP9;A0A015NFI5	K1G0M2;I9VAI3;F7LW90;A0A017N8X2;A0A016N6C0;A0A016LM83;A0A016KM38;A0A016JFE5;A0A016IAT1;A0A016HT54;A0A016GAH1;A0A016E0T3;A0A016DRD7;A0A016B2J4;A0A016AA23;A0A015XVI0;A0A015XNK4;A0A015XFZ8;A0A015TNA6;A0A015SMW0;A0A015R739;A0A015PGP9;A0A015NFI5	1;1;1;1;1;1;1;1;1;1;1;1;1;1;1;1;1;1;1;1;1;1;1	1;1;1;1;1;1;1;1;1;1;1;1;1;1;1;1;1;1;1;1;1;1;1	1;1;1;1;1;1;1;1;1;1;1;1;1;1;1;1;1;1;1;1;1;1;1	>tr|K1G0M2|K1G0M2_BACFG Uncharacterized protein OS=Bacteroides fragilis HMW 615 GN=HMPREF1204_02298 PE=4 SV=1;>tr|I9VAI3|I9VAI3_BACFG Uncharacterized protein OS=Bacteroides fragilis CL05T00C42 GN=HMPREF1079_03368 PE=4 SV=1;>tr|F7LW90|F7LW90_9BACE Uncharact	23	1	1	1	0	0	1	0	0	1	0	0	0	1	1	0	0	0	1	0	0	1	0	0	0	1	1	0	0	0	1	0	0	1	0	0	0	1	1	0	6.9	6.9	6.9	16.658
A0A016JI60;A0A016BHV0;A0A015WYQ6;K1GK73;K1G0U3;I9VR51;F7LQ05;A0A017NCY9;A0A016NAA6;A0A016LPZ6;A0A016J7E2;A0A016IWV1;A0A016I2Z1;A0A016F996;A0A016B4R4;A0A015YEJ3;A0A015YA53;A0A015XJH5;A0A015RE58;A0A015RDY9;A0A015QW00;A0A015QHK2;A0A015P3P7;A0A015NWY8;A0A015NIA5	A0A016JI60;A0A016BHV0;A0A015WYQ6;K1GK73;K1G0U3;I9VR51;F7LQ05;A0A017NCY9;A0A016NAA6;A0A016LPZ6;A0A016J7E2;A0A016IWV1;A0A016I2Z1;A0A016F996;A0A016B4R4;A0A015YEJ3;A0A015YA53;A0A015XJH5;A0A015RE58;A0A015RDY9;A0A015QW00;A0A015QHK2;A0A015P3P7;A0A015NWY8;A0A015NIA5	3;3;3;3;3;3;3;3;3;3;3;3;3;3;3;3;3;3;3;3;3;3;3;3;3	3;3;3;3;3;3;3;3;3;3;3;3;3;3;3;3;3;3;3;3;3;3;3;3;3	3;3;3;3;3;3;3;3;3;3;3;3;3;3;3;3;3;3;3;3;3;3;3;3;3	>tr|A0A016JI60|A0A016JI60_BACFG Glycine-zipper containing OmpA-like membrane domain protein OS=Bacteroides fragilis str. S23L24 GN=M139_1909 PE=3 SV=1;>tr|A0A016BHV0|A0A016BHV0_BACFG Glycine-zipper containing OmpA-like membrane domain protein OS=Bacteroide	25	3	3	3	1	1	2	1	2	2	3	1	2	1	2	1	1	1	2	1	2	2	3	1	2	1	2	1	1	1	2	1	2	2	3	1	2	1	2	1	28.9	28.9	28.9	22.35
A0A016CDU0;F7LNP2;A0A016N8G1;A0A016E5D3;A0A016BIY7;A0A015NIV8;A0A015RLN1;A0A016KDA6;A0A015YR98;A0A015NXR1;A0A015YH51;A0A015N7S0;A0A015ZLG5;A0A016JXM6;A0A015T4H7;A0A015R1H8;A0A015ZK51;A0A015ZHV7;A0A015YFA7;A0A015XR02;A0A015XIM7;A0A015QQ82;A0A015NCZ5;A0A015RSP0;A0A015R5Q1;E2NN02;F3PPS3	A0A016CDU0;F7LNP2;A0A016N8G1;A0A016E5D3;A0A016BIY7;A0A015NIV8;A0A015RLN1;A0A016KDA6;A0A015YR98;A0A015NXR1;A0A015YH51;A0A015N7S0;A0A015ZLG5;A0A016JXM6;A0A015T4H7;A0A015R1H8;A0A015ZK51	10;10;10;10;10;10;9;9;7;7;6;6;6;6;5;5;5;1;1;1;1;1;1;1;1;1;1	10;10;10;10;10;10;9;9;7;7;6;6;6;6;5;5;5;1;1;1;1;1;1;1;1;1;1	10;10;10;10;10;10;9;9;7;7;6;6;6;6;5;5;5;1;1;1;1;1;1;1;1;1;1	>tr|A0A016CDU0|A0A016CDU0_BACFG Outer membrane transport family protein OS=Bacteroides fragilis str. 3-F-2 #6 GN=M144_1628 PE=4 SV=1;>tr|F7LNP2|F7LNP2_9BACE Uncharacterized protein OS=Bacteroides sp. 2_1_56FAA GN=HMPREF1018_01739 PE=4 SV=1;>tr|A0A016N8G1|A	27	10	10	10	7	10	10	8	10	10	10	7	9	10	10	10	7	10	10	8	10	10	10	7	9	10	10	10	7	10	10	8	10	10	10	7	9	10	10	10	26.8	26.8	26.8	59.483
U2CAJ9;S3YDM8;R9I4T2;P94316;K9DXU8;K1GLL2;K1G1B8;I9UQT3;I9UK67;I9JWS0;F7M1B4;F7LSZ6;F3PR95;F3PLF8;E5CEF2;D4X2R5;D4VQU5;C3QX18;A7V203;A0A017N5X1;A0A016NI60;A0A016N5C4;A0A016LKJ1;A0A016KM56;A0A016KFC6;A0A016JU01;A0A016H0W6;A0A016FYG5;A0A016EJI4;A0A016A634;A0A015ZG69;A0A015YKP7;A0A015XL87;A0A015XDX7;A0A015SKT5;A0A015R9Y5;A0A015R8V2;A0A015QUP2;A0A015QDE7;A0A015NZL3;A0A015NJ78;E2NMP0;D4VC22;C3RBM1;C3Q…	U2CAJ9;S3YDM8;R9I4T2;P94316;K9DXU8;K1GLL2;K1G1B8;I9UQT3;I9UK67;I9JWS0;F7M1B4;F7LSZ6;F3PR95;F3PLF8;E5CEF2;D4X2R5;D4VQU5;C3QX18;A7V203;A0A017N5X1;A0A016NI60;A0A016N5C4;A0A016LKJ1;A0A016KM56;A0A016KFC6;A0A016JU01;A0A016H0W6;A0A016FYG5;A0A016EJI4;A0A016A634;A0A015ZG69;A0A015YKP7;A0A015XL87;A0A015XDX7;A0A015SKT5;A0A015R9Y5;A0A015R8V2;A0A015QUP2;A0A015QDE7;A0A015NZL3;A0A015NJ78;E2NMP0;D4VC22;C3RBM1;C3Q…	5;5;5;5;5;5;5;5;5;5;5;5;5;5;5;5;5;5;5;5;5;5;5;5;5;5;5;5;5;5;5;5;5;5;5;5;5;5;5;5;5;4;4;4;4;4;3;3;3;3	5;5;5;5;5;5;5;5;5;5;5;5;5;5;5;5;5;5;5;5;5;5;5;5;5;5;5;5;5;5;5;5;5;5;5;5;5;5;5;5;5;4;4;4;4;4;3;3;3;3	0;0;0;0;0;0;0;0;0;0;0;0;0;0;0;0;0;0;0;0;0;0;0;0;0;0;0;0;0;0;0;0;0;0;0;0;0;0;0;0;0;0;0;0;0;0;0;0;0;0	>tr|U2CAJ9|U2CAJ9_9BACE Glutamate dehydrogenase OS=Bacteroides pyogenes F0041 GN=HMPREF1981_03421 PE=3 SV=1;>tr|S3YDM8|S3YDM8_BACSE Glutamate dehydrogenase OS=Bacteroides stercoris CC31F GN=HMPREF1181_01636 PE=3 SV=1;>tr|R9I4T2|R9I4T2_BACUN Glutamate dehyd	50	5	5	0	0	3	1	3	2	2	4	5	3	1	4	2	0	3	1	3	2	2	4	5	3	1	4	2	0	0	0	0	0	0	0	0	0	0	0	0	14.6	14.6	0	48.702
A0A015QFD4;C3QQJ8;I9JLK3;F7M8U4;E5C4F5;D4WTR6;D4VQ42;U6RNW3;R9HGG0;Q89YW6;D4VD66;C6ITS5;A6L2X7;S3ZFQ0;R9HW82;R0J580;Q64X01;Q5LG30;K1GIS6;K1G783;I9B687;I9A6D0;F7LMN7;E5WUQ9;E2NHU0;C3R6F6;C3Q1C1;A7VAF1;A0A017NFH4;A0A016NPN4;A0A016NBD8;A0A016LJB7;A0A016KIF2;A0A016J5W0;A0A016J4N3;A0A016IZ09;A0A016FAN1;A0A016BID1;A0A016B6X8;A0A016B3G5;A0A015YR47;A0A015YMY6;A0A015XKH9;A0A015U6J1;A0A015TSF2;A0A015SEJ2;A…	A0A015QFD4;C3QQJ8;I9JLK3;F7M8U4;E5C4F5;D4WTR6;D4VQ42;U6RNW3;R9HGG0;Q89YW6;D4VD66;C6ITS5;A6L2X7;S3ZFQ0;R9HW82;R0J580;Q64X01;Q5LG30;K1GIS6;K1G783;I9B687;I9A6D0;F7LMN7;E5WUQ9;E2NHU0;C3R6F6;C3Q1C1;A7VAF1;A0A017NFH4;A0A016NPN4;A0A016NBD8;A0A016LJB7;A0A016KIF2;A0A016J5W0;A0A016J4N3;A0A016IZ09;A0A016FAN1;A0A016BID1;A0A016B6X8;A0A016B3G5;A0A015YR47;A0A015YMY6;A0A015XKH9;A0A015U6J1;A0A015TSF2;A0A015SEJ2;A…	1;1;1;1;1;1;1;1;1;1;1;1;1;1;1;1;1;1;1;1;1;1;1;1;1;1;1;1;1;1;1;1;1;1;1;1;1;1;1;1;1;1;1;1;1;1;1;1;1;1;1;1;1;1	1;1;1;1;1;1;1;1;1;1;1;1;1;1;1;1;1;1;1;1;1;1;1;1;1;1;1;1;1;1;1;1;1;1;1;1;1;1;1;1;1;1;1;1;1;1;1;1;1;1;1;1;1;1	1;1;1;1;1;1;1;1;1;1;1;1;1;1;1;1;1;1;1;1;1;1;1;1;1;1;1;1;1;1;1;1;1;1;1;1;1;1;1;1;1;1;1;1;1;1;1;1;1;1;1;1;1;1	>tr|A0A015QFD4|A0A015QFD4_BACFG Chaperone protein DnaK (Fragment) OS=Bacteroides fragilis str. 3397 T10 GN=M080_5375 PE=3 SV=1;>tr|C3QQJ8|C3QQJ8_9BACE Chaperone protein DnaK OS=Bacteroides sp. 2_2_4 GN=dnaK PE=2 SV=1;>tr|I9JLK3|I9JLK3_9BACE Chaperone prote	54	1	1	1	0	0	0	0	0	0	0	0	1	0	0	0	0	0	0	0	0	0	0	0	1	0	0	0	0	0	0	0	0	0	0	0	1	0	0	0	2.3	2.3	2.3	64.342
Q29US6;A0A016KEY2;R0JDE6;Q64QU2;Q5LAF6;K1H5T2;K1G2P5;I9V984;A0A017N5Z0;A0A016NJL8;A0A016N554;A0A016LM76;A0A016KLP3;A0A016JE57;A0A016J4D5;A0A016J029;A0A016F5Z7;A0A016C9W5;A0A016AWP4;A0A016A6L3;A0A015ZH68;A0A015WVA6;A0A015WFI2;A0A015U1F1;A0A015R5R2;A0A015QJ26;A0A015PYJ6;A0A015P7B4;A0A015NSX4;A0A015NJU8;F7LUS8;M7XKQ0;U6RD99;S3ZBI3;F3PN27;F3PHE5;E5WTK4;D4V7T4;C3RBX6;C3Q362;A6KXA0;A0A069D5Q1	Q29US6;A0A016KEY2;R0JDE6;Q64QU2;Q5LAF6;K1H5T2;K1G2P5;I9V984;A0A017N5Z0;A0A016NJL8;A0A016N554;A0A016LM76;A0A016KLP3;A0A016JE57;A0A016J4D5;A0A016J029;A0A016F5Z7;A0A016C9W5;A0A016AWP4;A0A016A6L3;A0A015ZH68;A0A015WVA6;A0A015WFI2;A0A015U1F1;A0A015R5R2;A0A015QJ26;A0A015PYJ6;A0A015P7B4;A0A015NSX4;A0A015NJU8;F7LUS8;M7XKQ0;U6RD99;S3ZBI3;F3PN27;F3PHE5;E5WTK4;D4V7T4;C3RBX6;C3Q362;A6KXA0;A0A069D5Q1	2;2;2;2;2;2;2;2;2;2;2;2;2;2;2;2;2;2;2;2;2;2;2;2;2;2;2;2;2;2;1;1;1;1;1;1;1;1;1;1;1;1	2;2;2;2;2;2;2;2;2;2;2;2;2;2;2;2;2;2;2;2;2;2;2;2;2;2;2;2;2;2;1;1;1;1;1;1;1;1;1;1;1;1	1;1;1;1;1;1;1;1;1;1;1;1;1;1;1;1;1;1;1;1;1;1;1;1;1;1;1;1;1;1;1;1;1;1;1;1;1;1;1;1;1;1	>tr|Q29US6|Q29US6_BACFG 60 kDa chaperonin (Fragment) OS=Bacteroides fragilis GN=groEL PE=3 SV=1;>tr|A0A016KEY2|A0A016KEY2_BACFG 60 kDa chaperonin (Fragment) OS=Bacteroides fragilis str. A7 (UDC12-2) GN=M070_4552 PE=3 SV=1;>tr|R0JDE6|R0JDE6_9BACE 60 kDa cha	42	2	2	1	1	1	0	1	1	2	2	2	2	1	1	1	1	1	0	1	1	2	2	2	2	1	1	1	0	0	0	0	0	1	1	1	1	0	1	0	5.3	5.3	2.9	44.36
A0A016AED1;K1GPV6;K1GMT9;I9VAB8;F7LWB5;A0A017N6B8;A0A016N6S4;A0A016LLW4;A0A016KGV3;A0A016K6F7;A0A016J1B4;A0A016IKH6;A0A016EKS4;A0A016E244;A0A016BT34;A0A016A4W7;A0A015Y743;A0A015XG56;A0A015RBL5;A0A015QYB7;A0A015QWG5;A0A015QNA5;A0A015QEX6;A0A015PV45;A0A015NJZ1;U5CGQ1;R0JIV2;K6AU89;K6A608;A0A073I9A6;W2D0N1;W2C0F6;K9EJM6;K6AW06;K5Z864;E2NLA1;B7B4X7;A7AK87;A0A069D3Z4;K0XF69	A0A016AED1;K1GPV6;K1GMT9;I9VAB8;F7LWB5;A0A017N6B8;A0A016N6S4;A0A016LLW4;A0A016KGV3;A0A016K6F7;A0A016J1B4;A0A016IKH6;A0A016EKS4;A0A016E244;A0A016BT34;A0A016A4W7;A0A015Y743;A0A015XG56;A0A015RBL5;A0A015QYB7;A0A015QWG5;A0A015QNA5;A0A015QEX6;A0A015PV45;A0A015NJZ1	4;4;4;4;4;4;4;4;4;4;4;4;4;4;4;4;4;4;4;4;4;4;4;4;4;1;1;1;1;1;1;1;1;1;1;1;1;1;1;1	4;4;4;4;4;4;4;4;4;4;4;4;4;4;4;4;4;4;4;4;4;4;4;4;4;1;1;1;1;1;1;1;1;1;1;1;1;1;1;1	4;4;4;4;4;4;4;4;4;4;4;4;4;4;4;4;4;4;4;4;4;4;4;4;4;1;1;1;1;1;1;1;1;1;1;1;1;1;1;1	>tr|A0A016AED1|A0A016AED1_BACFG Diphosphate--fructose-6-phosphate 1-phosphotransferase OS=Bacteroides fragilis str. 3783N1-8 GN=M120_3217 PE=4 SV=1;>tr|K1GPV6|K1GPV6_BACFG Diphosphate-fructose-6-phosphate 1-phosphotransferase OS=Bacteroides fragilis HMW 61	40	4	4	4	0	0	0	0	0	2	1	2	4	0	1	1	0	0	0	0	0	2	1	2	4	0	1	1	0	0	0	0	0	2	1	2	4	0	1	1	8.3	8.3	8.3	59.402
A0A017NH99;A0A016KI62;Q64XL6;Q5LGR5;K1H0X3;K1G032;I9VIT7;F7LLN9;A0A016NBA5;A0A016LTM5;A0A016KDP5;A0A016JA50;A0A016IQR0;A0A016FQV2;A0A016EC78;A0A016CCV4;A0A016B7L4;A0A016B3S9;A0A015ZW95;A0A015ZMT1;A0A015YRJ9;A0A015TT05;A0A015S809;A0A015RGK6;A0A015RB33;A0A015R2V9;A0A015R1Z4;A0A015NKU5	A0A017NH99;A0A016KI62;Q64XL6;Q5LGR5;K1H0X3;K1G032;I9VIT7;F7LLN9;A0A016NBA5;A0A016LTM5;A0A016KDP5;A0A016JA50;A0A016IQR0;A0A016FQV2;A0A016EC78;A0A016CCV4;A0A016B7L4;A0A016B3S9;A0A015ZW95;A0A015ZMT1;A0A015YRJ9;A0A015TT05;A0A015S809;A0A015RGK6;A0A015RB33;A0A015R2V9;A0A015R1Z4;A0A015NKU5	1;1;1;1;1;1;1;1;1;1;1;1;1;1;1;1;1;1;1;1;1;1;1;1;1;1;1;1	1;1;1;1;1;1;1;1;1;1;1;1;1;1;1;1;1;1;1;1;1;1;1;1;1;1;1;1	1;1;1;1;1;1;1;1;1;1;1;1;1;1;1;1;1;1;1;1;1;1;1;1;1;1;1;1	>tr|A0A017NH99|A0A017NH99_BACFG 50S ribosomal protein L21 OS=Bacteroides fragilis str. S23L17 GN=rplU PE=3 SV=1;>tr|A0A016KI62|A0A016KI62_BACFG 50S ribosomal protein L21 OS=Bacteroides fragilis str. S23L24 GN=rplU PE=3 SV=1;>sp|Q64XL6|RL21_BACFR 50S riboso	28	1	1	1	0	0	0	0	1	0	0	0	1	0	0	0	0	0	0	0	1	0	0	0	1	0	0	0	0	0	0	0	1	0	0	0	1	0	0	0	24.4	24.4	24.4	9.5039
Q59199;K1G2I4;I9VJ68;F7LLJ5;A0A017NIC8;A0A016NAC6;A0A016LUJ0;A0A016IZJ4;A0A016IKJ9;A0A016IET0;A0A016HXP6;A0A016FYV4;A0A016EC45;A0A016CFJ2;A0A016CCC0;A0A015ZJV8;A0A015YHC4;A0A015X102;A0A015WFN1;A0A015SE21;A0A015S870;A0A015RBG1;A0A015QY17;A0A015Q1K9;A0A015PLS0;A0A015NL18;K1GCQ9;R0HPX0;K6BDE3;K5YV10;A0A073I252;B7BCP1;Y0KWX7;R0E4I5;P52694;E2T4S9;B7X388;A3RS15;A0A072T6P5;S2XXL2;A0A072T4B3;K2DI10;F5CUP…	Q59199;K1G2I4;I9VJ68;F7LLJ5;A0A017NIC8;A0A016NAC6;A0A016LUJ0;A0A016IZJ4;A0A016IKJ9;A0A016IET0;A0A016HXP6;A0A016FYV4;A0A016EC45;A0A016CFJ2;A0A016CCC0;A0A015ZJV8;A0A015YHC4;A0A015X102;A0A015WFN1;A0A015SE21;A0A015S870;A0A015RBG1;A0A015QY17;A0A015Q1K9;A0A015PLS0;A0A015NL18;K1GCQ9;R0HPX0;K6BDE3;K5YV10;A0A073I252;B7BCP1	8;8;8;8;8;8;8;8;8;8;8;8;8;8;8;8;8;8;8;8;8;8;8;8;8;8;7;5;5;5;5;4;3;3;3;3;3;3;3;3;3;3;2;2;2;2;2;2;2;2;2;2;2;2;2;2;2;2;2;2;2;2;2;2;2;2;2;2;2;2;2;2;2;2;2;2;2;2;2;2;2;2;2;2;2;2;2;2;2;2;2;2;2;2;2;2;1;1;1;1;1;1;1;1;1;1;1;1;1;1;1;1;1;1	8;8;8;8;8;8;8;8;8;8;8;8;8;8;8;8;8;8;8;8;8;8;8;8;8;8;7;5;5;5;5;4;3;3;3;3;3;3;3;3;3;3;2;2;2;2;2;2;2;2;2;2;2;2;2;2;2;2;2;2;2;2;2;2;2;2;2;2;2;2;2;2;2;2;2;2;2;2;2;2;2;2;2;2;2;2;2;2;2;2;2;2;2;2;2;2;1;1;1;1;1;1;1;1;1;1;1;1;1;1;1;1;1;1	5;5;5;5;5;5;5;5;5;5;5;5;5;5;5;5;5;5;5;5;5;5;5;5;5;5;4;2;3;3;3;2;0;0;0;0;0;0;0;0;0;0;0;0;0;0;0;0;0;0;0;0;0;0;0;0;0;0;0;0;0;0;0;0;0;0;0;0;0;0;0;0;0;0;0;0;0;0;0;0;0;0;0;0;0;0;0;0;0;0;0;0;0;0;0;0;0;0;0;0;0;0;0;0;0;0;0;1;0;1;1;1;1;0	>sp|Q59199|G3P_BACFR Glyceraldehyde-3-phosphate dehydrogenase OS=Bacteroides fragilis (strain YCH46) GN=gap PE=3 SV=2;>tr|K1G2I4|K1G2I4_BACFG Glyceraldehyde-3-phosphate dehydrogenase OS=Bacteroides fragilis HMW 615 GN=HMPREF1204_00266 PE=3 SV=1;>tr|I9VJ68|	114	8	8	5	7	7	5	6	5	6	7	6	4	5	6	6	7	7	5	6	5	6	7	6	4	5	6	6	4	4	2	3	3	3	4	3	2	3	3	3	31.2	31.2	18.3	35.662
R0HMG6;Q64YT3;Q5LHT1;K1H0B7;K1FX68;I9VDF4;F7LKJ1;A0A017NI85;A0A016NBW3;A0A016LUC8;A0A016KJ12;A0A016ISJ9;A0A016HZ50;A0A016HGY0;A0A016E721;A0A016BLZ3;A0A016BFJ9;A0A015ZPA3;A0A015XNE7;A0A015WUP2;A0A015WN88;A0A015UCA8;A0A015TU29;A0A015T6R9;A0A015S996;A0A015RI22;A0A015QZ29;A0A015PMS3;A0A015NM93;R9Q1Y4;K2E1R0	R0HMG6;Q64YT3;Q5LHT1;K1H0B7;K1FX68;I9VDF4;F7LKJ1;A0A017NI85;A0A016NBW3;A0A016LUC8;A0A016KJ12;A0A016ISJ9;A0A016HZ50;A0A016HGY0;A0A016E721;A0A016BLZ3;A0A016BFJ9;A0A015ZPA3;A0A015XNE7;A0A015WUP2;A0A015WN88;A0A015UCA8;A0A015TU29;A0A015T6R9;A0A015S996;A0A015RI22;A0A015QZ29;A0A015PMS3;A0A015NM93;R9Q1Y4;K2E1R0	2;2;2;2;2;2;2;2;2;2;2;2;2;2;2;2;2;2;2;2;2;2;2;2;2;2;2;2;2;1;1	2;2;2;2;2;2;2;2;2;2;2;2;2;2;2;2;2;2;2;2;2;2;2;2;2;2;2;2;2;1;1	2;2;2;2;2;2;2;2;2;2;2;2;2;2;2;2;2;2;2;2;2;2;2;2;2;2;2;2;2;1;1	>tr|R0HMG6|R0HMG6_9BACE Riboflavin biosynthesis protein RibBA OS=Bacteroides salyersiae WAL 10018 = DSM 18765 = JCM 12988 GN=ribBA PE=3 SV=1;>sp|Q64YT3|RIBBA_BACFR Riboflavin biosynthesis protein RibBA OS=Bacteroides fragilis (strain YCH46) GN=ribBA PE=3 S	31	2	2	2	2	2	0	2	2	2	2	2	2	2	1	2	2	2	0	2	2	2	2	2	2	2	1	2	2	2	0	2	2	2	2	2	2	2	1	2	3.2	3.2	3.2	44.959
D4VKR6;K1GWX5;K1G4R9;I9B158;I9A8T9;F7MA10;E5CHD8;D4X142;C3QMM6;A0A017NK40;A0A016NBS7;A0A016LWE1;A0A016KQ73;A0A016KIX2;A0A016II95;A0A016I885;A0A016HRP9;A0A016ESX1;A0A016DYI3;A0A015YIU5;A0A015XNU9;A0A015XMW6;A0A015WV26;A0A015TUJ1;A0A015S371;A0A015RHS0;A0A015PEW5;A0A015PCW0;A0A015P7A8;A0A015NMD1;R9GYT6;C6ITB5;F7LJ47	D4VKR6;K1GWX5;K1G4R9;I9B158;I9A8T9;F7MA10;E5CHD8;D4X142;C3QMM6;A0A017NK40;A0A016NBS7;A0A016LWE1;A0A016KQ73;A0A016KIX2;A0A016II95;A0A016I885;A0A016HRP9;A0A016ESX1;A0A016DYI3;A0A015YIU5;A0A015XNU9;A0A015XMW6;A0A015WV26;A0A015TUJ1;A0A015S371;A0A015RHS0;A0A015PEW5;A0A015PCW0;A0A015P7A8;A0A015NMD1;R9GYT6;C6ITB5;F7LJ47	1;1;1;1;1;1;1;1;1;1;1;1;1;1;1;1;1;1;1;1;1;1;1;1;1;1;1;1;1;1;1;1;1	1;1;1;1;1;1;1;1;1;1;1;1;1;1;1;1;1;1;1;1;1;1;1;1;1;1;1;1;1;1;1;1;1	1;1;1;1;1;1;1;1;1;1;1;1;1;1;1;1;1;1;1;1;1;1;1;1;1;1;1;1;1;1;1;1;1	>tr|D4VKR6|D4VKR6_9BACE Glutamate decarboxylase OS=Bacteroides xylanisolvens SD CC 1b GN=BN890_42850 PE=3 SV=1;>tr|K1GWX5|K1GWX5_BACFG Glutamate decarboxylase OS=Bacteroides fragilis HMW 610 GN=HMPREF1203_04097 PE=3 SV=1;>tr|K1G4R9|K1G4R9_BACFG Glutamate d	33	1	1	1	0	0	0	1	1	1	1	1	1	0	1	1	0	0	0	1	1	1	1	1	1	0	1	1	0	0	0	1	1	1	1	1	1	0	1	1	3.2	3.2	3.2	39.864
K1GPW5;K1FNN0;I9ARU9;F7LQW2;A0A017NBD2;A0A016N9G5;A0A016LPT1;A0A016KN75;A0A016J3F9;A0A016IH73;A0A016HN91;A0A016HEC5;A0A016CC42;A0A016A9V7;A0A016A704;A0A015YPM8;A0A015YK63;A0A015XHG4;A0A015RDJ7;A0A015QYU8;A0A015QVA9;A0A015QGR6;A0A015PA89;A0A015P3D8;A0A015NMI5	K1GPW5;K1FNN0;I9ARU9;F7LQW2;A0A017NBD2;A0A016N9G5;A0A016LPT1;A0A016KN75;A0A016J3F9;A0A016IH73;A0A016HN91;A0A016HEC5;A0A016CC42;A0A016A9V7;A0A016A704;A0A015YPM8;A0A015YK63;A0A015XHG4;A0A015RDJ7;A0A015QYU8;A0A015QVA9;A0A015QGR6;A0A015PA89;A0A015P3D8;A0A015NMI5	1;1;1;1;1;1;1;1;1;1;1;1;1;1;1;1;1;1;1;1;1;1;1;1;1	1;1;1;1;1;1;1;1;1;1;1;1;1;1;1;1;1;1;1;1;1;1;1;1;1	1;1;1;1;1;1;1;1;1;1;1;1;1;1;1;1;1;1;1;1;1;1;1;1;1	>tr|K1GPW5|K1GPW5_BACFG Uncharacterized protein OS=Bacteroides fragilis HMW 610 GN=HMPREF1203_00434 PE=4 SV=1;>tr|K1FNN0|K1FNN0_BACFG Uncharacterized protein OS=Bacteroides fragilis HMW 615 GN=HMPREF1204_04113 PE=4 SV=1;>tr|I9ARU9|I9ARU9_BACFG Uncharacteri	25	1	1	1	0	0	0	0	0	0	1	0	0	0	0	0	0	0	0	0	0	0	1	0	0	0	0	0	0	0	0	0	0	0	1	0	0	0	0	0	13.8	13.8	13.8	21.4
A0A016NCU1;A0A016LU38;A0A016IZQ9;A0A016I746;A0A016HQD0;A0A016B7Q0;A0A015YTT3;A0A015WU25;A0A015WFY2;A0A015S8E9;A0A015S3K5;A0A015S202;A0A015RGV8;A0A015RBR1;A0A015R2C6;A0A015NN44;K1G6I8;I9K553;F7LL87;A0A017NHC5;A0A016NQA8;A0A016JKT9;A0A016JBU4;A0A016DX38;A0A016AG74;A0A015QQC1;K1GZ94	A0A016NCU1;A0A016LU38;A0A016IZQ9;A0A016I746;A0A016HQD0;A0A016B7Q0;A0A015YTT3;A0A015WU25;A0A015WFY2;A0A015S8E9;A0A015S3K5;A0A015S202;A0A015RGV8;A0A015RBR1;A0A015R2C6;A0A015NN44;K1G6I8;I9K553;F7LL87;A0A017NHC5;A0A016NQA8;A0A016JKT9;A0A016JBU4;A0A016DX38;A0A016AG74;A0A015QQC1;K1GZ94	9;9;9;9;9;9;9;9;9;9;9;9;9;9;9;9;9;9;9;9;9;9;9;9;9;9;6	9;9;9;9;9;9;9;9;9;9;9;9;9;9;9;9;9;9;9;9;9;9;9;9;9;9;6	9;9;9;9;9;9;9;9;9;9;9;9;9;9;9;9;9;9;9;9;9;9;9;9;9;9;6	>tr|A0A016NCU1|A0A016NCU1_BACFG Uncharacterized protein OS=Bacteroides fragilis str. 3783N1-6 GN=M119_0955 PE=4 SV=1;>tr|A0A016LU38|A0A016LU38_BACFG Uncharacterized protein OS=Bacteroides fragilis str. S36L5 GN=M135_0952 PE=4 SV=1;>tr|A0A016IZQ9|A0A016IZQ9	27	9	9	9	5	5	4	8	7	7	5	3	8	8	7	7	5	5	4	8	7	7	5	3	8	8	7	7	5	5	4	8	7	7	5	3	8	8	7	7	32.7	32.7	32.7	44.483
K1H8Y8;K1FQ23;I9VQI3;F7LQA0;A0A017NB84;A0A016NAC7;A0A016LPY7;A0A016JHM0;A0A016J7Q2;A0A016I3A0;A0A016E3B5;A0A016BGY7;A0A016BBS9;A0A015ZSL2;A0A015YKH9;A0A015XQK7;A0A015SQ05;A0A015SCZ0;A0A015SBI5;A0A015Q1S3;A0A015PYH2;A0A015NN54	K1H8Y8;K1FQ23;I9VQI3;F7LQA0;A0A017NB84;A0A016NAC7;A0A016LPY7;A0A016JHM0;A0A016J7Q2;A0A016I3A0;A0A016E3B5;A0A016BGY7;A0A016BBS9;A0A015ZSL2;A0A015YKH9;A0A015XQK7;A0A015SQ05;A0A015SCZ0;A0A015SBI5;A0A015Q1S3;A0A015PYH2;A0A015NN54	2;2;2;2;2;2;2;2;2;2;2;2;2;2;2;2;2;2;2;2;2;2	2;2;2;2;2;2;2;2;2;2;2;2;2;2;2;2;2;2;2;2;2;2	2;2;2;2;2;2;2;2;2;2;2;2;2;2;2;2;2;2;2;2;2;2	>tr|K1H8Y8|K1H8Y8_BACFG NADH:ubiquinone oxidoreductase, Na(+)-translocating, B subunit OS=Bacteroides fragilis HMW 610 GN=HMPREF1203_00119 PE=4 SV=1;>tr|K1FQ23|K1FQ23_BACFG NADH:ubiquinone oxidoreductase, Na(+)-translocating, B subunit OS=Bacteroides fragi	22	2	2	2	1	2	1	1	2	0	2	0	1	0	2	0	1	2	1	1	2	0	2	0	1	0	2	0	1	2	1	1	2	0	2	0	1	0	2	0	3.3	3.3	3.3	42.512
A0A017PEY7;A0A017N1E5;A0A016NE45;A0A016LW93;A0A016KEX6;A0A016K7Y2;A0A016JP02;A0A016IW89;A0A016EEV4;A0A016C5T0;A0A016BP45;A0A016A0Z2;A0A015Y358;A0A015XIT8;A0A015VQS3;A0A015TIT1;A0A015SAD7;A0A015R2K2;A0A015PR15;A0A015NPI8;A0A015NNQ0;K1GTY7;I9AZK2;F7LIS0;A0A016BNJ2;K1G0Y6;S3YJM9;R9I319;I9U131;F3PTZ5;F3PIF2;E5WWG7;A7V958	A0A017PEY7;A0A017N1E5;A0A016NE45;A0A016LW93;A0A016KEX6;A0A016K7Y2;A0A016JP02;A0A016IW89;A0A016EEV4;A0A016C5T0;A0A016BP45;A0A016A0Z2;A0A015Y358;A0A015XIT8;A0A015VQS3;A0A015TIT1;A0A015SAD7;A0A015R2K2;A0A015PR15;A0A015NPI8;A0A015NNQ0;K1GTY7;I9AZK2;F7LIS0;A0A016BNJ2;K1G0Y6	4;4;4;4;4;4;4;4;4;4;4;4;4;4;4;4;4;4;4;4;4;4;4;4;4;3;1;1;1;1;1;1;1	4;4;4;4;4;4;4;4;4;4;4;4;4;4;4;4;4;4;4;4;4;4;4;4;4;3;1;1;1;1;1;1;1	4;4;4;4;4;4;4;4;4;4;4;4;4;4;4;4;4;4;4;4;4;4;4;4;4;3;1;1;1;1;1;1;1	>tr|A0A017PEY7|A0A017PEY7_BACFG TonB-dependent receptor family protein OS=Bacteroides fragilis str. S6L5 GN=M127_0005 PE=4 SV=1;>tr|A0A017N1E5|A0A017N1E5_BACFG TonB-dependent receptor family protein OS=Bacteroides fragilis str. S23L17 GN=M138_4565 PE=4 SV=	33	4	4	4	0	0	0	0	0	0	1	0	2	3	4	4	0	0	0	0	0	0	1	0	2	3	4	4	0	0	0	0	0	0	1	0	2	3	4	4	5	5	5	102.57
K1FYY8;F7LUZ0;A0A017N1F7;A0A016N240;A0A016LII6;A0A016K6R0;A0A016JPM1;A0A016JBE1;A0A016HPJ6;A0A016E292;A0A016CZI6;A0A016A429;A0A016A1V7;A0A015YEJ7;A0A015XJM1;A0A015UD06;A0A015RTV1;A0A015QGZ5;A0A015P4N1;A0A015NY41;A0A015NQH5;A0A015NP75;K1G2R3;I9V1L5;A0A015Y481	K1FYY8;F7LUZ0;A0A017N1F7;A0A016N240;A0A016LII6;A0A016K6R0;A0A016JPM1;A0A016JBE1;A0A016HPJ6;A0A016E292;A0A016CZI6;A0A016A429;A0A016A1V7;A0A015YEJ7;A0A015XJM1;A0A015UD06;A0A015RTV1;A0A015QGZ5;A0A015P4N1;A0A015NY41;A0A015NQH5;A0A015NP75;K1G2R3;I9V1L5;A0A015Y481	4;4;4;4;4;4;4;4;4;4;4;4;4;4;4;4;4;4;4;4;4;4;3;2;2	4;4;4;4;4;4;4;4;4;4;4;4;4;4;4;4;4;4;4;4;4;4;3;2;2	4;4;4;4;4;4;4;4;4;4;4;4;4;4;4;4;4;4;4;4;4;4;3;2;2	>tr|K1FYY8|K1FYY8_BACFG Uncharacterized protein OS=Bacteroides fragilis HMW 615 GN=HMPREF1204_01411 PE=4 SV=1;>tr|F7LUZ0|F7LUZ0_9BACE Uncharacterized protein OS=Bacteroides sp. 2_1_56FAA GN=HMPREF1018_03937 PE=4 SV=1;>tr|A0A017N1F7|A0A017N1F7_BACFG Unchara	25	4	4	4	0	1	1	0	0	0	2	1	0	0	1	2	0	1	1	0	0	0	2	1	0	0	1	2	0	1	1	0	0	0	2	1	0	0	1	2	74.4	74.4	74.4	8.9082
A0A016KDA1;A0A016J9L5;K1G761;K1G3R0;I9VMP4;F7LNL9;A0A017NDG8;A0A016N7J0;A0A016LSA8;A0A016KN98;A0A016IJ46;A0A016E5F9;A0A016CE14;A0A016BIE6;A0A015YRA9;A0A015YFJ7;A0A015WS80;A0A015WDJ5;A0A015SEU9;A0A015RA09;A0A015R1K6;A0A015R0D6;A0A015QI62;A0A015PBQ7;A0A015NP81	A0A016KDA1;A0A016J9L5;K1G761;K1G3R0;I9VMP4;F7LNL9;A0A017NDG8;A0A016N7J0;A0A016LSA8;A0A016KN98;A0A016IJ46;A0A016E5F9;A0A016CE14;A0A016BIE6;A0A015YRA9;A0A015YFJ7;A0A015WS80;A0A015WDJ5;A0A015SEU9;A0A015RA09;A0A015R1K6;A0A015R0D6;A0A015QI62;A0A015PBQ7;A0A015NP81	2;2;2;2;2;2;2;2;2;2;2;2;2;2;2;2;2;2;2;2;2;2;2;2;2	2;2;2;2;2;2;2;2;2;2;2;2;2;2;2;2;2;2;2;2;2;2;2;2;2	2;2;2;2;2;2;2;2;2;2;2;2;2;2;2;2;2;2;2;2;2;2;2;2;2	>tr|A0A016KDA1|A0A016KDA1_BACFG TonB-linked outer membrane , SusC/RagA family protein OS=Bacteroides fragilis str. A7 (UDC12-2) GN=M070_1497 PE=4 SV=1;>tr|A0A016J9L5|A0A016J9L5_BACFG TonB-linked outer membrane , SusC/RagA family protein OS=Bacteroides frag	25	2	2	2	0	1	0	0	0	0	2	0	1	1	1	1	0	1	0	0	0	0	2	0	1	1	1	1	0	1	0	0	0	0	2	0	1	1	1	1	5.4	5.4	5.4	79.835
K1GS24;I9JQ22;F7LV65;A0A017N1Y0;A0A016N2V7;A0A016LIF3;A0A016KKB1;A0A016KET0;A0A016HYL8;A0A016H7V6;A0A016EHW9;A0A016DVZ0;A0A016C439;A0A015ZLZ3;A0A015YJ11;A0A015Y848;A0A015XCV6;A0A015RU30;A0A015RFK5;A0A015R8H6;A0A015PS24;A0A015NTA6;A0A015NQJ3;A0A015NP87;K1GAJ6;R9H5Q9;I9UU70;F7MC17;F0H4I7;F0F708;D4WS39;D4VRW8;D3IKV7;C6II20;R9I5W0;K9DTH6;I8ZG24;E5CHX4;E2NEH6;C3R0E1;A7UZU0	K1GS24;I9JQ22;F7LV65;A0A017N1Y0;A0A016N2V7;A0A016LIF3;A0A016KKB1;A0A016KET0;A0A016HYL8;A0A016H7V6;A0A016EHW9;A0A016DVZ0;A0A016C439;A0A015ZLZ3;A0A015YJ11;A0A015Y848;A0A015XCV6;A0A015RU30;A0A015RFK5;A0A015R8H6;A0A015PS24;A0A015NTA6;A0A015NQJ3;A0A015NP87;K1GAJ6;R9H5Q9;I9UU70;F7MC17;F0H4I7;F0F708;D4WS39;D4VRW8;D3IKV7;C6II20;R9I5W0;K9DTH6;I8ZG24;E5CHX4;E2NEH6;C3R0E1;A7UZU0	2;2;2;2;2;2;2;2;2;2;2;2;2;2;2;2;2;2;2;2;2;2;2;2;1;1;1;1;1;1;1;1;1;1;1;1;1;1;1;1;1	2;2;2;2;2;2;2;2;2;2;2;2;2;2;2;2;2;2;2;2;2;2;2;2;1;1;1;1;1;1;1;1;1;1;1;1;1;1;1;1;1	2;2;2;2;2;2;2;2;2;2;2;2;2;2;2;2;2;2;2;2;2;2;2;2;1;1;1;1;1;1;1;1;1;1;1;1;1;1;1;1;1	>tr|K1GS24|K1GS24_BACFG Uncharacterized protein OS=Bacteroides fragilis HMW 615 GN=HMPREF1204_01404 PE=3 SV=1;>tr|I9JQ22|I9JQ22_BACFG Uncharacterized protein OS=Bacteroides fragilis CL05T00C42 GN=HMPREF1079_04212 PE=3 SV=1;>tr|F7LV65|F7LV65_9BACE Uncharact	41	2	2	2	1	2	2	1	1	2	2	2	2	0	2	1	1	2	2	1	1	2	2	2	2	0	2	1	1	2	2	1	1	2	2	2	2	0	2	1	20.6	20.6	20.6	18.33
A0A015P7J2;A0A017N326;A0A016N1M7;A0A016LHR6;A0A016IWJ4;A0A016IQQ6;A0A016HEE2;A0A016C6J4;A0A016A177;A0A015ZA01;A0A015UC99;A0A015TYB3;A0A015RER9;I9AQ58;F7LVI0;A0A016JB11;A0A016DBM6;A0A016AA61;A0A015TIH7;A0A015NPQ0;K1G9P4;A0A015PE66;A0A015R482;A0A015P622;A0A016KIG1;A0A016B7I1;A0A017NG48;A0A016NB74;A0A016LTR7;A0A016KPV0;A0A016J9Y6;A0A016J6G4;A0A016E5Q8;A0A016AFY6;A0A015YRP4;A0A015XM07;A0A015XLB7;A0A0…	A0A015P7J2;A0A017N326;A0A016N1M7;A0A016LHR6;A0A016IWJ4;A0A016IQQ6;A0A016HEE2;A0A016C6J4;A0A016A177;A0A015ZA01;A0A015UC99;A0A015TYB3;A0A015RER9;I9AQ58;F7LVI0;A0A016JB11;A0A016DBM6;A0A016AA61;A0A015TIH7;A0A015NPQ0;K1G9P4	9;9;9;9;9;9;9;9;9;9;9;9;9;9;9;9;9;9;9;9;6;1;1;1;1;1;1;1;1;1;1;1;1;1;1;1;1;1;1;1;1;1;1;1;1;1;1;1;1;1;1;1;1	9;9;9;9;9;9;9;9;9;9;9;9;9;9;9;9;9;9;9;9;6;1;1;1;1;1;1;1;1;1;1;1;1;1;1;1;1;1;1;1;1;1;1;1;1;1;1;1;1;1;1;1;1	8;8;8;8;8;8;8;8;8;8;8;8;8;8;8;8;8;8;8;8;5;1;1;0;0;0;0;0;0;0;0;0;0;0;0;0;0;0;0;0;0;0;0;0;0;0;0;0;0;0;0;0;0	>tr|A0A015P7J2|A0A015P7J2_BACFG TonB-linked outer membrane , SusC/RagA family protein (Fragment) OS=Bacteroides fragilis str. 3397 T10 GN=M080_7011 PE=3 SV=1;>tr|A0A017N326|A0A017N326_BACFG TonB-linked outer membrane , SusC/RagA family protein OS=Bacteroid	53	9	9	8	1	2	2	2	3	6	5	3	5	3	3	9	1	2	2	2	3	6	5	3	5	3	3	9	1	2	2	1	2	5	4	2	4	2	3	8	12.8	12.8	11.7	100.08
K1G4G5;K1G4B7;I9APD3;F7LVF8;A0A017N349;A0A016N1C6;A0A016KK11;A0A016KE98;A0A016K118;A0A016IWM4;A0A016I5Z2;A0A016DVP8;A0A016BA85;A0A016B5G4;A0A015YIJ1;A0A015Y7I4;A0A015XBX8;A0A015WKI6;A0A015S5H7;A0A015RTC7;A0A015R2F8;A0A015QS84;A0A015Q7F7;A0A015PRE6;A0A015NR47;C9PVY9;U2BV10;F3PJ48;E6MQY5;R9I3N3;I9U1M6;K9DRU2;E2NDV6;A7V8T3;E5X114;F3PW20;S3YHD3;I9UUW9;F7M4A8;D4X2N1;D4VHZ1;R0IZT4;C3R016;A0A069CZQ6;E5C…	K1G4G5;K1G4B7;I9APD3;F7LVF8;A0A017N349;A0A016N1C6;A0A016KK11;A0A016KE98;A0A016K118;A0A016IWM4;A0A016I5Z2;A0A016DVP8;A0A016BA85;A0A016B5G4;A0A015YIJ1;A0A015Y7I4;A0A015XBX8;A0A015WKI6;A0A015S5H7;A0A015RTC7;A0A015R2F8;A0A015QS84;A0A015Q7F7;A0A015PRE6;A0A015NR47;C9PVY9;U2BV10;F3PJ48;E6MQY5;R9I3N3;I9U1M6;K9DRU2;E2NDV6;A7V8T3;E5X114;F3PW20;S3YHD3;I9UUW9;F7M4A8;D4X2N1;D4VHZ1;R0IZT4;C3R016;A0A069CZQ6;E5C…	2;2;2;2;2;2;2;2;2;2;2;2;2;2;2;2;2;2;2;2;2;2;2;2;2;1;1;1;1;1;1;1;1;1;1;1;1;1;1;1;1;1;1;1;1;1;1;1	2;2;2;2;2;2;2;2;2;2;2;2;2;2;2;2;2;2;2;2;2;2;2;2;2;1;1;1;1;1;1;1;1;1;1;1;1;1;1;1;1;1;1;1;1;1;1;1	2;2;2;2;2;2;2;2;2;2;2;2;2;2;2;2;2;2;2;2;2;2;2;2;2;1;1;1;1;1;1;1;1;1;1;1;1;1;1;1;1;1;1;1;1;1;1;1	>tr|K1G4G5|K1G4G5_BACFG Protein-export membrane protein SecD OS=Bacteroides fragilis HMW 610 GN=HMPREF1203_04010 PE=3 SV=1;>tr|K1G4B7|K1G4B7_BACFG Protein-export membrane protein SecD OS=Bacteroides fragilis HMW 615 GN=HMPREF1204_01222 PE=3 SV=1;>tr|I9APD3	48	2	2	2	0	0	0	0	1	1	0	1	2	0	0	2	0	0	0	0	1	1	0	1	2	0	0	2	0	0	0	0	1	1	0	1	2	0	0	2	2.5	2.5	2.5	110.24
K1GAV0;K1G246;I9AUM0;F7LSE2;A0A069D9A0;A0A017N2X2;A0A016NI71;A0A016N3U9;A0A016LJC9;A0A016KFS8;A0A016JVP0;A0A016IRS3;A0A016HR82;A0A016HG67;A0A016H9V1;A0A016B6Y5;A0A016A570;A0A015YK03;A0A015YG24;A0A015WTZ6;A0A015WE64;A0A015UDU7;A0A015RVQ9;A0A015QR09;A0A015QI04;A0A015PXC8;A0A015PT67;A0A015NRT4;Q9AE24;U6RG20;U2CWB8;S3ZHG0;R9HX26;R0IVR3;K9EFA2;I9UQX5;I9A7J4;F7M0J2;F3PND3;E5CEX5;E2N9E0;D4X0H1;D4VP94;C6…	K1GAV0;K1G246;I9AUM0;F7LSE2;A0A069D9A0;A0A017N2X2;A0A016NI71;A0A016N3U9;A0A016LJC9;A0A016KFS8;A0A016JVP0;A0A016IRS3;A0A016HR82;A0A016HG67;A0A016H9V1;A0A016B6Y5;A0A016A570;A0A015YK03;A0A015YG24;A0A015WTZ6;A0A015WE64;A0A015UDU7;A0A015RVQ9;A0A015QR09;A0A015QI04;A0A015PXC8;A0A015PT67;A0A015NRT4;Q9AE24;U6RG20;U2CWB8;S3ZHG0;R9HX26;R0IVR3;K9EFA2;I9UQX5;I9A7J4;F7M0J2;F3PND3;E5CEX5;E2N9E0;D4X0H1;D4VP94;C6…	4;4;4;4;4;4;4;4;4;4;4;4;4;4;4;4;4;4;4;4;4;4;4;4;4;4;4;4;4;3;3;3;3;3;3;3;3;3;3;3;3;3;3;3;3;3;2;2;2;2;2;2;1;1;1;1;1;1;1	4;4;4;4;4;4;4;4;4;4;4;4;4;4;4;4;4;4;4;4;4;4;4;4;4;4;4;4;4;3;3;3;3;3;3;3;3;3;3;3;3;3;3;3;3;3;2;2;2;2;2;2;1;1;1;1;1;1;1	4;4;4;4;4;4;4;4;4;4;4;4;4;4;4;4;4;4;4;4;4;4;4;4;4;4;4;4;4;3;3;3;3;3;3;3;3;3;3;3;3;3;3;3;3;3;2;2;2;2;2;2;1;1;1;1;1;1;1	>tr|K1GAV0|K1GAV0_BACFG Transcriptional regulatory protein rprY OS=Bacteroides fragilis HMW 610 GN=HMPREF1203_02010 PE=4 SV=1;>tr|K1G246|K1G246_BACFG Transcriptional regulatory protein rprY OS=Bacteroides fragilis HMW 615 GN=HMPREF1204_03979 PE=4 SV=1;>tr|	59	4	4	4	0	2	0	3	2	3	3	4	3	2	3	2	0	2	0	3	2	3	3	4	3	2	3	2	0	2	0	3	2	3	3	4	3	2	3	2	25.3	25.3	25.3	26.832
K1G067;I9VER2;F7LJU4;A0A017NJ36;A0A016NEL7;A0A016LVE7;A0A016KQG4;A0A016K831;A0A016IMT3;A0A016HZX3;A0A016E864;A0A016DF50;A0A016DAB9;A0A016BN40;A0A016BH34;A0A016B3Y9;A0A016ABZ7;A0A015YQF8;A0A015WNX7;A0A015T7M2;A0A015SFU3;A0A015R478;A0A015QZX8;A0A015PFN7;A0A015P7S0;A0A015NSG8	K1G067;I9VER2;F7LJU4;A0A017NJ36;A0A016NEL7;A0A016LVE7;A0A016KQG4;A0A016K831;A0A016IMT3;A0A016HZX3;A0A016E864;A0A016DF50;A0A016DAB9;A0A016BN40;A0A016BH34;A0A016B3Y9;A0A016ABZ7;A0A015YQF8;A0A015WNX7;A0A015T7M2;A0A015SFU3;A0A015R478;A0A015QZX8;A0A015PFN7;A0A015P7S0;A0A015NSG8	2;2;2;2;2;2;2;2;2;2;2;2;2;2;2;2;2;2;2;2;2;2;2;2;2;2	2;2;2;2;2;2;2;2;2;2;2;2;2;2;2;2;2;2;2;2;2;2;2;2;2;2	2;2;2;2;2;2;2;2;2;2;2;2;2;2;2;2;2;2;2;2;2;2;2;2;2;2	>tr|K1G067|K1G067_BACFG Uncharacterized protein OS=Bacteroides fragilis HMW 615 GN=HMPREF1204_00905 PE=4 SV=1;>tr|I9VER2|I9VER2_BACFG Uncharacterized protein OS=Bacteroides fragilis CL05T00C42 GN=HMPREF1079_01944 PE=4 SV=1;>tr|F7LJU4|F7LJU4_9BACE Uncharact	26	2	2	2	0	0	0	0	0	0	1	1	1	0	1	2	0	0	0	0	0	0	1	1	1	0	1	2	0	0	0	0	0	0	1	1	1	0	1	2	16.5	16.5	16.5	23.474
S3Y6Y1;K1G8C5;I9AWW0;F7LUQ2;F3PHD4;E5X4F9;A0A017N585;A0A016NIL4;A0A016N552;A0A016LM62;A0A016KLM5;A0A016KG98;A0A016HRP3;A0A016HA71;A0A016E605;A0A016D2P6;A0A016BSZ1;A0A016ADC4;A0A015Y6L3;A0A015XFB4;A0A015WMZ1;A0A015SLD6;A0A015RKG5;A0A015R9I7;A0A015R5K8;A0A015QJ01;A0A015NV74;A0A015NSW0;U2CNV3;R9HJM0;R0HKA3;K1H5W6;I9UP02;F7M9J3;E5CC31;D4WTX2;D4VF94;C6IRP1;C3QP32;K9DWD1	S3Y6Y1;K1G8C5;I9AWW0;F7LUQ2;F3PHD4;E5X4F9;A0A017N585;A0A016NIL4;A0A016N552;A0A016LM62;A0A016KLM5;A0A016KG98;A0A016HRP3;A0A016HA71;A0A016E605;A0A016D2P6;A0A016BSZ1;A0A016ADC4;A0A015Y6L3;A0A015XFB4;A0A015WMZ1;A0A015SLD6;A0A015RKG5;A0A015R9I7;A0A015R5K8;A0A015QJ01;A0A015NV74;A0A015NSW0;U2CNV3;R9HJM0;R0HKA3;K1H5W6;I9UP02;F7M9J3;E5CC31;D4WTX2;D4VF94;C6IRP1;C3QP32	4;4;4;4;4;4;4;4;4;4;4;4;4;4;4;4;4;4;4;4;4;4;4;4;4;4;4;4;3;3;3;3;3;3;3;3;3;3;3;1	4;4;4;4;4;4;4;4;4;4;4;4;4;4;4;4;4;4;4;4;4;4;4;4;4;4;4;4;3;3;3;3;3;3;3;3;3;3;3;1	4;4;4;4;4;4;4;4;4;4;4;4;4;4;4;4;4;4;4;4;4;4;4;4;4;4;4;4;3;3;3;3;3;3;3;3;3;3;3;1	>tr|S3Y6Y1|S3Y6Y1_BACSE Uncharacterized protein OS=Bacteroides stercoris CC31F GN=HMPREF1181_02920 PE=4 SV=1;>tr|K1G8C5|K1G8C5_BACFG Uncharacterized protein OS=Bacteroides fragilis HMW 615 GN=HMPREF1204_01800 PE=4 SV=1;>tr|I9AWW0|I9AWW0_BACFG Uncharacteriz	40	4	4	4	0	2	0	1	2	2	4	4	4	1	3	3	0	2	0	1	2	2	4	4	4	1	3	3	0	2	0	1	2	2	4	4	4	1	3	3	16.9	16.9	16.9	17.969
A0A017N5G4;A0A016KFZ1;A0A016C6R5;A0A016AWW3;A0A015WVF1;A0A015UFU9;A0A015SLK7;A0A015QEF5;K1GR55;K1G9P2;I9JXR8;F7LUF7;A0A016N4V1;A0A016LMQ2;A0A016KLL5;A0A016KBN0;A0A016IAR0;A0A016EKG8;A0A016E6E3;A0A016BSP6;A0A015W9B9;A0A015PUP8;A0A015PII5;A0A015NT80	A0A017N5G4;A0A016KFZ1;A0A016C6R5;A0A016AWW3;A0A015WVF1;A0A015UFU9;A0A015SLK7;A0A015QEF5;K1GR55;K1G9P2;I9JXR8;F7LUF7;A0A016N4V1;A0A016LMQ2;A0A016KLL5;A0A016KBN0;A0A016IAR0;A0A016EKG8;A0A016E6E3;A0A016BSP6;A0A015W9B9;A0A015PUP8;A0A015PII5;A0A015NT80	2;2;2;2;2;2;2;2;2;2;2;2;2;2;2;2;2;2;2;2;2;2;2;2	2;2;2;2;2;2;2;2;2;2;2;2;2;2;2;2;2;2;2;2;2;2;2;2	2;2;2;2;2;2;2;2;2;2;2;2;2;2;2;2;2;2;2;2;2;2;2;2	>tr|A0A017N5G4|A0A017N5G4_BACFG Outer membrane beta-barrel domain protein OS=Bacteroides fragilis str. S23L17 GN=M138_3244 PE=4 SV=1;>tr|A0A016KFZ1|A0A016KFZ1_BACFG Outer membrane beta-barrel domain protein OS=Bacteroides fragilis str. S23L24 GN=M139_3306	24	2	2	2	2	2	1	1	1	1	1	1	1	1	1	1	2	2	1	1	1	1	1	1	1	1	1	1	2	2	1	1	1	1	1	1	1	1	1	1	11.5	11.5	11.5	17.283
K1G9Q2;K1FXS7;I9V9D8;F7LUG5;A0A017N5E4;A0A016N4V9;A0A016LLZ0;A0A016KC58;A0A016K755;A0A016ITQ5;A0A016IEI4;A0A016F6J2;A0A016EKH5;A0A016DQE7;A0A016AWQ0;A0A015YB00;A0A015XUD5;A0A015W9C9;A0A015UFV9;A0A015SLL4;A0A015S8B8;A0A015PUR2;A0A015PIJ3;A0A015NT87;R0HKI9	K1G9Q2;K1FXS7;I9V9D8;F7LUG5;A0A017N5E4;A0A016N4V9;A0A016LLZ0;A0A016KC58;A0A016K755;A0A016ITQ5;A0A016IEI4;A0A016F6J2;A0A016EKH5;A0A016DQE7;A0A016AWQ0;A0A015YB00;A0A015XUD5;A0A015W9C9;A0A015UFV9;A0A015SLL4;A0A015S8B8;A0A015PUR2;A0A015PIJ3;A0A015NT87;R0HKI9	9;9;9;9;9;9;9;9;9;9;9;9;9;9;9;9;9;9;9;9;9;9;9;9;5	9;9;9;9;9;9;9;9;9;9;9;9;9;9;9;9;9;9;9;9;9;9;9;9;5	4;4;4;4;4;4;4;4;4;4;4;4;4;4;4;4;4;4;4;4;4;4;4;4;1	>tr|K1G9Q2|K1G9Q2_BACFG Pyruvate-flavodoxin oxidoreductase OS=Bacteroides fragilis HMW 610 GN=HMPREF1203_01512 PE=3 SV=1;>tr|K1FXS7|K1FXS7_BACFG Pyruvate-flavodoxin oxidoreductase OS=Bacteroides fragilis HMW 615 GN=HMPREF1204_01893 PE=3 SV=1;>tr|I9V9D8|I9V	25	9	9	4	2	2	0	2	2	2	8	6	4	2	3	3	2	2	0	2	2	2	8	6	4	2	3	3	2	1	0	0	2	1	4	3	2	1	1	1	10.3	10.3	4.6	129.63
R0JB92;Q7X478;K1G0X7;K1G0L1;I9JZW4;F7LIT3;A0A017PH91;A0A017N0W1;A0A016NE19;A0A016LXB3;A0A016KKF7;A0A016JRH3;A0A016I221;A0A016HI95;A0A016E8G8;A0A016CYD4;A0A016CG58;A0A016ATE0;A0A015ZKY9;A0A015YDN5;A0A015WS35;A0A015UBZ9;A0A015TUY5;A0A015TIQ1;A0A015R677;A0A015QVD3;A0A015QRU2;A0A015QP69;A0A015NTC4;U6R844;D4V9Y6;C3REB0;C3Q4L3;G5SPS9;F3QVN0	R0JB92;Q7X478;K1G0X7;K1G0L1;I9JZW4;F7LIT3;A0A017PH91;A0A017N0W1;A0A016NE19;A0A016LXB3;A0A016KKF7;A0A016JRH3;A0A016I221;A0A016HI95;A0A016E8G8;A0A016CYD4;A0A016CG58;A0A016ATE0;A0A015ZKY9;A0A015YDN5;A0A015WS35;A0A015UBZ9;A0A015TUY5;A0A015TIQ1;A0A015R677;A0A015QVD3;A0A015QRU2;A0A015QP69;A0A015NTC4;U6R844;D4V9Y6;C3REB0;C3Q4L3;G5SPS9;F3QVN0	2;2;2;2;2;2;2;2;2;2;2;2;2;2;2;2;2;2;2;2;2;2;2;2;2;2;2;2;2;1;1;1;1;1;1	2;2;2;2;2;2;2;2;2;2;2;2;2;2;2;2;2;2;2;2;2;2;2;2;2;2;2;2;2;1;1;1;1;1;1	2;2;2;2;2;2;2;2;2;2;2;2;2;2;2;2;2;2;2;2;2;2;2;2;2;2;2;2;2;1;1;1;1;1;1	>tr|R0JB92|R0JB92_9BACE Succinate dehydrogenase and fumarate reductase iron-sulfur protein OS=Bacteroides salyersiae WAL 10018 = DSM 18765 = JCM 12988 GN=HMPREF1532_01962 PE=4 SV=1;>tr|Q7X478|Q7X478_BACFG Fumarate reductase iron-sulfur cluster protein subu	35	2	2	2	0	0	0	0	0	0	1	1	2	0	1	1	0	0	0	0	0	0	1	1	2	0	1	1	0	0	0	0	0	0	1	1	2	0	1	1	9.6	9.6	9.6	27.304
K1FWQ6;I9JXW2;F7LU22;A0A017N772;A0A016NJ12;A0A016N4Q3;A0A016LLS3;A0A016KL93;A0A016JVU8;A0A016JEN5;A0A016IAI2;A0A016E6W8;A0A016B8J1;A0A016A901;A0A016A6Q8;A0A015XUG5;A0A015XFV7;A0A015W964;A0A015SLV9;A0A015S8D5;A0A015RAF1;A0A015R6C1;A0A015PID6;A0A015P0K8;A0A015NTD6;K9DVA1;F3PQA4;E2NM75;K1GH37;U2CM93;I9A9B7;F7M9X2;E5CCH3;D4WUJ3;D4VJI0;A0A015P8P5;S3ZJP4;R9HU36;R0HIH3;I9U5T8;F3PK33;E5WTT7;A7V0Y9;R9HGN9…	K1FWQ6;I9JXW2;F7LU22;A0A017N772;A0A016NJ12;A0A016N4Q3;A0A016LLS3;A0A016KL93;A0A016JVU8;A0A016JEN5;A0A016IAI2;A0A016E6W8;A0A016B8J1;A0A016A901;A0A016A6Q8;A0A015XUG5;A0A015XFV7;A0A015W964;A0A015SLV9;A0A015S8D5;A0A015RAF1;A0A015R6C1;A0A015PID6;A0A015P0K8;A0A015NTD6;K9DVA1;F3PQA4;E2NM75;K1GH37;U2CM93;I9A9B7;F7M9X2;E5CCH3;D4WUJ3;D4VJI0;A0A015P8P5;S3ZJP4;R9HU36;R0HIH3;I9U5T8;F3PK33;E5WTT7;A7V0Y9;R9HGN9…	4;4;4;4;4;4;4;4;4;4;4;4;4;4;4;4;4;4;4;4;4;4;4;4;4;3;3;3;3;3;3;3;3;3;3;2;2;2;2;2;2;2;2;2;2;2;2;2;1;1;1;1;1;1;1;1;1;1	4;4;4;4;4;4;4;4;4;4;4;4;4;4;4;4;4;4;4;4;4;4;4;4;4;3;3;3;3;3;3;3;3;3;3;2;2;2;2;2;2;2;2;2;2;2;2;2;1;1;1;1;1;1;1;1;1;1	4;4;4;4;4;4;4;4;4;4;4;4;4;4;4;4;4;4;4;4;4;4;4;4;4;3;3;3;3;3;3;3;3;3;3;2;2;2;2;2;2;2;2;2;2;2;2;2;1;1;1;1;1;1;1;1;1;1	>tr|K1FWQ6|K1FWQ6_BACFG Phosphoglycerate kinase OS=Bacteroides fragilis HMW 615 GN=pgk PE=3 SV=1;>tr|I9JXW2|I9JXW2_BACFG Phosphoglycerate kinase OS=Bacteroides fragilis CL05T00C42 GN=pgk PE=3 SV=1;>tr|F7LU22|F7LU22_9BACE Phosphoglycerate kinase OS=Bacteroi	58	4	4	4	0	1	0	1	1	1	4	3	3	1	1	1	0	1	0	1	1	1	4	3	3	1	1	1	0	1	0	1	1	1	4	3	3	1	1	1	14.1	14.1	14.1	45.108
A0A017N6T2;A0A016NJT1;A0A016N538;A0A016LLM9;A0A016KLI9;A0A016JVT2;A0A016J5M2;A0A016IF04;A0A016E0L2;A0A016BDN4;A0A016B8H2;A0A016A8X6;A0A015XUJ1;A0A015XFZ6;A0A015XFM4;A0A015UFN6;A0A015TFC3;A0A015S8D9;A0A015S2B7;A0A015RWK1;A0A015RAD1;A0A015PIB8;A0A015NTJ5;K1G7F2;I9V9K6;F7LU04;K1GBV4;F7MC91;E5CCL1;C3QNL4;A0A015QAC7;R9HHG8;R0HIS6;K9EKZ9;I9UNV9;E2NI09;D4WPU5;D4VIP4;C6IR58;F3PWD1;B7BC74	A0A017N6T2;A0A016NJT1;A0A016N538;A0A016LLM9;A0A016KLI9;A0A016JVT2;A0A016J5M2;A0A016IF04;A0A016E0L2;A0A016BDN4;A0A016B8H2;A0A016A8X6;A0A015XUJ1;A0A015XFZ6;A0A015XFM4;A0A015UFN6;A0A015TFC3;A0A015S8D9;A0A015S2B7;A0A015RWK1;A0A015RAD1;A0A015PIB8;A0A015NTJ5;K1G7F2;I9V9K6;F7LU04;K1GBV4	7;7;7;7;7;7;7;7;7;7;7;7;7;7;7;7;7;7;7;7;7;7;7;7;7;7;5;2;2;2;1;1;1;1;1;1;1;1;1;1;1	7;7;7;7;7;7;7;7;7;7;7;7;7;7;7;7;7;7;7;7;7;7;7;7;7;7;5;2;2;2;1;1;1;1;1;1;1;1;1;1;1	7;7;7;7;7;7;7;7;7;7;7;7;7;7;7;7;7;7;7;7;7;7;7;7;7;7;5;2;2;2;1;1;1;1;1;1;1;1;1;1;1	>tr|A0A017N6T2|A0A017N6T2_BACFG DeoC/LacD aldolase family protein OS=Bacteroides fragilis str. S23L17 GN=M138_3035 PE=4 SV=1;>tr|A0A016NJT1|A0A016NJT1_BACFG DeoC/LacD aldolase family protein OS=Bacteroides fragilis str. S38L3 GN=M140_3033 PE=4 SV=1;>tr|A0A	41	7	7	7	2	3	1	1	0	2	6	2	4	3	4	5	2	3	1	1	0	2	6	2	4	3	4	5	2	3	1	1	0	2	6	2	4	3	4	5	44	44	44	38.4
U6REH4;D4VB81;C3R9Q8;C3PXP3;A6KYJ2;U2DS96;S3ZML7;R9I5N8;Q64NL1;Q5L8B2;K9EF30;K1G5C8;K1FWV6;I9JHN6;I9IKL2;I9AN08;F7MC29;F7LV64;F3PJE8;E5CHY6;E2NEJ1;D4WS51;D4VJ30;C3R0C9;A7UZS8;A0A017N1E8;A0A016NFL5;A0A016N232;A0A016LHW5;A0A016K6B6;A0A016JPK5;A0A016IBS0;A0A016HPI8;A0A016E280;A0A016CZH8;A0A016AAU5;A0A016A1T8;A0A015ZAJ3;A0A015YEI4;A0A015Y466;A0A015UCZ8;A0A015RTX5;A0A015QT34;A0A015QC27;A0A015P4M3;A0A0…	U6REH4;D4VB81;C3R9Q8;C3PXP3;A6KYJ2;U2DS96;S3ZML7;R9I5N8;Q64NL1;Q5L8B2;K9EF30;K1G5C8;K1FWV6;I9JHN6;I9IKL2;I9AN08;F7MC29;F7LV64;F3PJE8;E5CHY6;E2NEJ1;D4WS51;D4VJ30;C3R0C9;A7UZS8;A0A017N1E8;A0A016NFL5;A0A016N232;A0A016LHW5;A0A016K6B6;A0A016JPK5;A0A016IBS0;A0A016HPI8;A0A016E280;A0A016CZH8;A0A016AAU5;A0A016A1T8;A0A015ZAJ3;A0A015YEI4;A0A015Y466;A0A015UCZ8;A0A015RTX5;A0A015QT34;A0A015QC27;A0A015P4M3;A0A0…	2;2;2;2;2;2;2;2;2;2;2;2;2;2;2;2;2;2;2;2;2;2;2;2;2;2;2;2;2;2;2;2;2;2;2;2;2;2;2;2;2;2;2;2;2;2;2;1;1;1;1;1;1;1;1;1;1;1;1;1;1;1;1;1;1;1;1;1;1;1;1;1;1;1	2;2;2;2;2;2;2;2;2;2;2;2;2;2;2;2;2;2;2;2;2;2;2;2;2;2;2;2;2;2;2;2;2;2;2;2;2;2;2;2;2;2;2;2;2;2;2;1;1;1;1;1;1;1;1;1;1;1;1;1;1;1;1;1;1;1;1;1;1;1;1;1;1;1	2;2;2;2;2;2;2;2;2;2;2;2;2;2;2;2;2;2;2;2;2;2;2;2;2;2;2;2;2;2;2;2;2;2;2;2;2;2;2;2;2;2;2;2;2;2;2;1;1;1;1;1;1;1;1;1;1;1;1;1;1;1;1;1;1;1;1;1;1;1;1;1;1;1	>tr|U6REH4|U6REH4_9BACE 50S ribosomal protein L2 OS=Bacteroides massiliensis B84634 = Timone 84634 = DSM 17679 = JCM 13223 GN=rplB PE=3 SV=1;>tr|D4VB81|D4VB81_BACVU 50S ribosomal protein L2 OS=Bacteroides vulgatus PC510 GN=rplB PE=3 SV=1;>tr|C3R9Q8|C3R9Q8_	74	2	2	2	0	1	0	0	1	1	1	2	2	0	0	0	0	1	0	0	1	1	1	2	2	0	0	0	0	1	0	0	1	1	1	2	2	0	0	0	10.6	10.6	10.6	29.538
K1G0B4;I9AY13;F7LVZ7;A0A017N9P9;A0A016N5F9;A0A016LN33;A0A016KGF2;A0A016K6P1;A0A016IKN6;A0A016I1K6;A0A016HK68;A0A016BTC2;A0A016B9D1;A0A016AEA9;A0A016A522;A0A015XGL5;A0A015WGT4;A0A015S305;A0A015RAK2;A0A015R6U0;A0A015QTG2;A0A015QK47;A0A015PIN5;A0A015NU73;F3PHM4	K1G0B4;I9AY13;F7LVZ7;A0A017N9P9;A0A016N5F9;A0A016LN33;A0A016KGF2;A0A016K6P1;A0A016IKN6;A0A016I1K6;A0A016HK68;A0A016BTC2;A0A016B9D1;A0A016AEA9;A0A016A522;A0A015XGL5;A0A015WGT4;A0A015S305;A0A015RAK2;A0A015R6U0;A0A015QTG2;A0A015QK47;A0A015PIN5;A0A015NU73;F3PHM4	1;1;1;1;1;1;1;1;1;1;1;1;1;1;1;1;1;1;1;1;1;1;1;1;1	1;1;1;1;1;1;1;1;1;1;1;1;1;1;1;1;1;1;1;1;1;1;1;1;1	1;1;1;1;1;1;1;1;1;1;1;1;1;1;1;1;1;1;1;1;1;1;1;1;1	>tr|K1G0B4|K1G0B4_BACFG Phosphopantothenoylcysteine decarboxylase/phosphopantothenate-cysteine ligase OS=Bacteroides fragilis HMW 615 GN=HMPREF1204_02198 PE=4 SV=1;>tr|I9AY13|I9AY13_BACFG Phosphopantothenoylcysteine decarboxylase/phosphopantothenate-cystei	25	1	1	1	0	0	0	0	1	0	1	0	0	1	1	0	0	0	0	0	1	0	1	0	0	1	1	0	0	0	0	0	1	0	1	0	0	1	1	0	6	6	6	43.101
A0A016N907;A0A016KMJ4;A0A016JZC6;A0A016B351;A0A015YN24;A0A015XHG8;A0A015SBI4;A0A015S9Z1;A0A015RXW4;A0A015PWY7;K1G727;I9JRW1;F7LR98;A0A017N9K6;A0A016LMY3;A0A016JG41;A0A016IB73;A0A016F7H3;A0A016A8M3;A0A015ZIR1;A0A015WAX5;A0A015PJP6;A0A015NV49;K1GEU4	A0A016N907;A0A016KMJ4;A0A016JZC6;A0A016B351;A0A015YN24;A0A015XHG8;A0A015SBI4;A0A015S9Z1;A0A015RXW4;A0A015PWY7;K1G727;I9JRW1;F7LR98;A0A017N9K6;A0A016LMY3;A0A016JG41;A0A016IB73;A0A016F7H3;A0A016A8M3;A0A015ZIR1;A0A015WAX5;A0A015PJP6;A0A015NV49;K1GEU4	9;9;9;9;9;9;9;9;9;9;9;9;9;9;9;9;9;9;9;9;9;9;9;6	9;9;9;9;9;9;9;9;9;9;9;9;9;9;9;9;9;9;9;9;9;9;9;6	9;9;9;9;9;9;9;9;9;9;9;9;9;9;9;9;9;9;9;9;9;9;9;6	>tr|A0A016N907|A0A016N907_BACFG Outer membrane beta-barrel domain protein OS=Bacteroides fragilis str. 3783N1-6 GN=M119_2128 PE=4 SV=1;>tr|A0A016KMJ4|A0A016KMJ4_BACFG Outer membrane beta-barrel domain protein OS=Bacteroides fragilis str. S24L15 GN=M132_233	24	9	9	9	6	7	5	6	5	6	7	5	6	7	6	7	6	7	5	6	5	6	7	5	6	7	6	7	6	7	5	6	5	6	7	5	6	7	6	7	56.5	56.5	56.5	19.486
A0A016D216;K1FUP6;I9VA05;F7LTY3;A0A017N6N5;A0A016N5E6;A0A016LML8;A0A016KLI0;A0A016IFG8;A0A016I136;A0A016HJL3;A0A016H3C4;A0A016DQ20;A0A016A8U7;A0A016A4E2;A0A015XMP9;A0A015XFK3;A0A015SM21;A0A015RLA8;A0A015RB31;A0A015RAB1;A0A015QWC0;A0A015QJE6;A0A015NVQ2;K1GH15;D4VEH7;C3R654	A0A016D216;K1FUP6;I9VA05;F7LTY3;A0A017N6N5;A0A016N5E6;A0A016LML8;A0A016KLI0;A0A016IFG8;A0A016I136;A0A016HJL3;A0A016H3C4;A0A016DQ20;A0A016A8U7;A0A016A4E2;A0A015XMP9;A0A015XFK3;A0A015SM21;A0A015RLA8;A0A015RB31;A0A015RAB1;A0A015QWC0;A0A015QJE6;A0A015NVQ2;K1GH15;D4VEH7;C3R654	2;2;2;2;2;2;2;2;2;2;2;2;2;2;2;2;2;2;2;2;2;2;2;2;1;1;1	2;2;2;2;2;2;2;2;2;2;2;2;2;2;2;2;2;2;2;2;2;2;2;2;1;1;1	2;2;2;2;2;2;2;2;2;2;2;2;2;2;2;2;2;2;2;2;2;2;2;2;1;1;1	>tr|A0A016D216|A0A016D216_BACFG Uncharacterized protein OS=Bacteroides fragilis str. 3-F-2 #6 GN=M144_3101 PE=4 SV=1;>tr|K1FUP6|K1FUP6_BACFG Uncharacterized protein OS=Bacteroides fragilis HMW 615 GN=HMPREF1204_01993 PE=4 SV=1;>tr|I9VA05|I9VA05_BACFG Uncha	27	2	2	2	0	0	0	0	0	0	0	0	0	1	2	0	0	0	0	0	0	0	0	0	0	1	2	0	0	0	0	0	0	0	0	0	0	1	2	0	8	8	8	44.311
K1H9I7;K1G145;I9V5A4;F7LQS4;A0A017NBA1;A0A016N9Z9;A0A016LPB2;A0A016JVZ0;A0A016JH12;A0A016I3V8;A0A016HE84;A0A016FA37;A0A016DSW2;A0A016CBZ6;A0A016BVR7;A0A016A763;A0A015XQ56;A0A015XHD2;A0A015SB02;A0A015RYZ8;A0A015RNZ9;A0A015RD96;A0A015R8S8;A0A015QQA2;A0A015NW88	K1H9I7;K1G145;I9V5A4;F7LQS4;A0A017NBA1;A0A016N9Z9;A0A016LPB2;A0A016JVZ0;A0A016JH12;A0A016I3V8;A0A016HE84;A0A016FA37;A0A016DSW2;A0A016CBZ6;A0A016BVR7;A0A016A763;A0A015XQ56;A0A015XHD2;A0A015SB02;A0A015RYZ8;A0A015RNZ9;A0A015RD96;A0A015R8S8;A0A015QQA2;A0A015NW88	1;1;1;1;1;1;1;1;1;1;1;1;1;1;1;1;1;1;1;1;1;1;1;1;1	1;1;1;1;1;1;1;1;1;1;1;1;1;1;1;1;1;1;1;1;1;1;1;1;1	1;1;1;1;1;1;1;1;1;1;1;1;1;1;1;1;1;1;1;1;1;1;1;1;1	>tr|K1H9I7|K1H9I7_BACFG Uncharacterized protein OS=Bacteroides fragilis HMW 610 GN=HMPREF1203_00304 PE=4 SV=1;>tr|K1G145|K1G145_BACFG Uncharacterized protein OS=Bacteroides fragilis HMW 615 GN=HMPREF1204_04151 PE=4 SV=1;>tr|I9V5A4|I9V5A4_BACFG Uncharacteri	25	1	1	1	0	0	0	0	0	0	1	0	0	0	0	0	0	0	0	0	0	0	1	0	0	0	0	0	0	0	0	0	0	0	1	0	0	0	0	0	3.8	3.8	3.8	56.316
F7LQ61;A0A017NC54;A0A016LQI3;A0A016KN32;A0A016J7I4;A0A016I9B7;A0A016I358;A0A016F9F1;A0A015ZH46;A0A015WYI2;A0A015WIX0;A0A015NWS4;A0A016N9R1;A0A016A8V8;A0A015SQ42;A0A015SBM0;A0A015R977	F7LQ61;A0A017NC54;A0A016LQI3;A0A016KN32;A0A016J7I4;A0A016I9B7;A0A016I358;A0A016F9F1;A0A015ZH46;A0A015WYI2;A0A015WIX0;A0A015NWS4;A0A016N9R1;A0A016A8V8;A0A015SQ42;A0A015SBM0;A0A015R977	2;2;2;2;2;2;2;2;2;2;2;2;1;1;1;1;1	2;2;2;2;2;2;2;2;2;2;2;2;1;1;1;1;1	2;2;2;2;2;2;2;2;2;2;2;2;1;1;1;1;1	>tr|F7LQ61|F7LQ61_9BACE Uncharacterized protein OS=Bacteroides sp. 2_1_56FAA GN=HMPREF1018_02078 PE=4 SV=1;>tr|A0A017NC54|A0A017NC54_BACFG Uncharacterized protein OS=Bacteroides fragilis str. S23L17 GN=M138_1941 PE=4 SV=1;>tr|A0A016LQI3|A0A016LQI3_BACFG Un	17	2	2	2	0	0	0	0	0	0	0	2	1	0	0	2	0	0	0	0	0	0	0	2	1	0	0	2	0	0	0	0	0	0	0	2	1	0	0	2	20.8	20.8	20.8	16.692
A0A016BA61;Q6A195;K1GU27;K1G4L1;I9V2S2;F7LVK9;A0A017N0Q5;A0A016N1T8;A0A016LH35;A0A016K6L5;A0A016JAV7;A0A016IWF1;A0A016IH43;A0A016DV58;A0A016B517;A0A016A5K3;A0A015YI92;A0A015Y3C5;A0A015WKD3;A0A015TYD3;A0A015SJU9;A0A015S6H7;A0A015REM8;A0A015PR94;A0A015PC05;A0A015NWY6;R0IZK8;U6RBU2;D4VAT0;C3RA09;C3PXD0	A0A016BA61;Q6A195;K1GU27;K1G4L1;I9V2S2;F7LVK9;A0A017N0Q5;A0A016N1T8;A0A016LH35;A0A016K6L5;A0A016JAV7;A0A016IWF1;A0A016IH43;A0A016DV58;A0A016B517;A0A016A5K3;A0A015YI92;A0A015Y3C5;A0A015WKD3;A0A015TYD3;A0A015SJU9;A0A015S6H7;A0A015REM8;A0A015PR94;A0A015PC05;A0A015NWY6	19;19;19;19;19;19;19;19;19;19;19;19;19;19;19;19;19;19;19;19;19;19;19;19;19;19;9;5;5;5;5	19;19;19;19;19;19;19;19;19;19;19;19;19;19;19;19;19;19;19;19;19;19;19;19;19;19;9;5;5;5;5	7;7;7;7;7;7;7;7;7;7;7;7;7;7;7;7;7;7;7;7;7;7;7;7;7;7;0;0;0;0;0	>tr|A0A016BA61|A0A016BA61_BACFG TPR repeat family protein OS=Bacteroides fragilis str. 3783N1-8 GN=M120_4766 PE=4 SV=1;>tr|Q6A195|Q6A195_BACFG Putative plasminogen binding protein OS=Bacteroides fragilis GN=p60 PE=4 SV=1;>tr|K1GU27|K1GU27_BACFG Uncharacter	31	19	19	7	2	5	6	4	5	8	10	10	10	6	8	19	2	5	6	4	5	8	10	10	10	6	8	19	1	1	1	1	1	2	2	2	1	1	1	7	38.1	38.1	17.8	59
A0A015WRJ3;Q93TH9;K1G8Z7;K1FQ97;I9KED6;F7LQ02;A0A017NCJ6;A0A016NLC7;A0A016NA39;A0A016LQP8;A0A016KHF4;A0A016K774;A0A016INB1;A0A016HU46;A0A016G3L2;A0A016CA61;A0A016BWD9;A0A015ZSY1;A0A015YQK9;A0A015U506;A0A015R992;A0A015QHK8;A0A015PLC8;A0A015PJ40;A0A015PB69;A0A015NYJ5;A0A016CCS2;C3Q858;D4VDJ4;C3RGV5	A0A015WRJ3;Q93TH9;K1G8Z7;K1FQ97;I9KED6;F7LQ02;A0A017NCJ6;A0A016NLC7;A0A016NA39;A0A016LQP8;A0A016KHF4;A0A016K774;A0A016INB1;A0A016HU46;A0A016G3L2;A0A016CA61;A0A016BWD9;A0A015ZSY1;A0A015YQK9;A0A015U506;A0A015R992;A0A015QHK8;A0A015PLC8;A0A015PJ40;A0A015PB69;A0A015NYJ5;A0A016CCS2	17;17;17;17;17;17;17;17;17;17;17;17;17;17;17;17;17;17;17;17;17;17;17;17;17;17;16;1;1;1	17;17;17;17;17;17;17;17;17;17;17;17;17;17;17;17;17;17;17;17;17;17;17;17;17;17;16;1;1;1	17;17;17;17;17;17;17;17;17;17;17;17;17;17;17;17;17;17;17;17;17;17;17;17;17;17;16;1;1;1	>tr|A0A015WRJ3|A0A015WRJ3_BACFG TonB-linked outer membrane , SusC/RagA family protein (Fragment) OS=Bacteroides fragilis str. S13 L11 GN=M086_1613 PE=3 SV=1;>tr|Q93TH9|Q93TH9_BACFG Outer membrane protein Omp121 OS=Bacteroides fragilis PE=3 SV=1;>tr|K1G8Z7|	30	17	17	17	2	6	1	2	1	4	11	9	5	4	7	15	2	6	1	2	1	4	11	9	5	4	7	15	2	6	1	2	1	4	11	9	5	4	7	15	22.4	22.4	22.4	124.1
Q64WS4;Q5LFT7;K1GDE3;K1FZ10;I9B5W1;F7LN28;A0A017NG62;A0A016NQN5;A0A016KP32;A0A016KCI6;A0A016JJP6;A0A016I9F5;A0A016HNR0;A0A016CC61;A0A016BDQ9;A0A015YS96;A0A015WSU3;A0A015RFN8;A0A015QX85;A0A015QPB3;A0A015PCT9;A0A015NYL2;A0A016N6Q9;A0A016LSG2;A0A015ZV80;A0A015YME2;A0A015RR53;A0A015QSA4;A0A015QX08;R9H915;Q89YZ7;I9AIZ6;F7M8R3;E5C4I2;C6ITV8;C3QQM7;R0HS55;U6REF5;K0X026;D4V714;C3RDI0;C3Q7N2;U2CQE2;R9HUT0…	Q64WS4;Q5LFT7;K1GDE3;K1FZ10;I9B5W1;F7LN28;A0A017NG62;A0A016NQN5;A0A016KP32;A0A016KCI6;A0A016JJP6;A0A016I9F5;A0A016HNR0;A0A016CC61;A0A016BDQ9;A0A015YS96;A0A015WSU3;A0A015RFN8;A0A015QX85;A0A015QPB3;A0A015PCT9;A0A015NYL2;A0A016N6Q9;A0A016LSG2;A0A015ZV80;A0A015YME2;A0A015RR53;A0A015QSA4	5;5;5;5;5;5;5;5;5;5;5;5;5;5;5;5;5;5;5;5;5;5;4;4;4;4;4;4;2;2;2;2;2;2;2;2;2;1;1;1;1;1;1;1;1;1;1;1;1;1;1;1;1;1;1	5;5;5;5;5;5;5;5;5;5;5;5;5;5;5;5;5;5;5;5;5;5;4;4;4;4;4;4;2;2;2;2;2;2;2;2;2;1;1;1;1;1;1;1;1;1;1;1;1;1;1;1;1;1;1	5;5;5;5;5;5;5;5;5;5;5;5;5;5;5;5;5;5;5;5;5;5;4;4;4;4;4;4;2;2;2;2;2;2;2;2;2;1;1;1;1;1;1;1;1;1;1;1;1;1;1;1;1;1;1	>sp|Q64WS4|PEPT_BACFR Peptidase T OS=Bacteroides fragilis (strain YCH46) GN=pepT PE=3 SV=1;>sp|Q5LFT7|PEPT_BACFN Peptidase T OS=Bacteroides fragilis (strain ATCC 25285 / NCTC 9343) GN=pepT PE=3 SV=1;>tr|K1GDE3|K1GDE3_BACFG Peptidase T OS=Bacteroides fragil	55	5	5	5	0	0	2	3	1	0	1	1	1	1	1	3	0	0	2	3	1	0	1	1	1	1	1	3	0	0	2	3	1	0	1	1	1	1	1	3	14.7	14.7	14.7	45.484
Q64P83;Q5L923;K1FRV3;I9V7R2;F7LS21;A0A017N2G4;A0A016N3V1;A0A016LIK2;A0A016KKC3;A0A016IZQ1;A0A016ICP4;A0A016HA41;A0A016E362;A0A016DNC3;A0A016B6P6;A0A016A733;A0A016A2K4;A0A015YJV5;A0A015W7E2;A0A015SK08;A0A015S7U9;A0A015QIW7;A0A015QHK7;A0A015PDI6;A0A015P5D4;A0A015NYT5;K1G8L9;U6RD11;S3YEG8;R9I5M1;K9DYL6;I9A790;F3PUH6;F3PKV3;E5WYX6;E5C7B3;E2N8U6;D4WY56;D4VHK6;D4V5Y1;C3RF61;C3QZD2;C3Q621;A7V6P4;A6KXL2;…	Q64P83;Q5L923;K1FRV3;I9V7R2;F7LS21;A0A017N2G4;A0A016N3V1;A0A016LIK2;A0A016KKC3;A0A016IZQ1;A0A016ICP4;A0A016HA41;A0A016E362;A0A016DNC3;A0A016B6P6;A0A016A733;A0A016A2K4;A0A015YJV5;A0A015W7E2;A0A015SK08;A0A015S7U9;A0A015QIW7;A0A015QHK7;A0A015PDI6;A0A015P5D4;A0A015NYT5;K1G8L9	4;4;4;4;4;4;4;4;4;4;4;4;4;4;4;4;4;4;4;4;4;4;4;4;4;4;3;1;1;1;1;1;1;1;1;1;1;1;1;1;1;1;1;1;1;1;1;1	4;4;4;4;4;4;4;4;4;4;4;4;4;4;4;4;4;4;4;4;4;4;4;4;4;4;3;1;1;1;1;1;1;1;1;1;1;1;1;1;1;1;1;1;1;1;1;1	4;4;4;4;4;4;4;4;4;4;4;4;4;4;4;4;4;4;4;4;4;4;4;4;4;4;3;1;1;1;1;1;1;1;1;1;1;1;1;1;1;1;1;1;1;1;1;1	>sp|Q64P83|TPIS_BACFR Triosephosphate isomerase OS=Bacteroides fragilis (strain YCH46) GN=tpiA PE=3 SV=1;>sp|Q5L923|TPIS_BACFN Triosephosphate isomerase OS=Bacteroides fragilis (strain ATCC 25285 / NCTC 9343) GN=tpiA PE=3 SV=1;>tr|K1FRV3|K1FRV3_BACFG Trios	48	4	4	4	3	3	2	3	2	1	2	2	3	1	3	0	3	3	2	3	2	1	2	2	3	1	3	0	3	3	2	3	2	1	2	2	3	1	3	0	19.5	19.5	19.5	26.593
A0A016IKM9;A0A017NG23;A0A016NP89;A0A016NAJ2;A0A016LT78;A0A016KP72;A0A016J6E9;A0A016HQ04;A0A016H7F2;A0A016DVT3;A0A016B7G4;A0A016B795;A0A016AA45;A0A015ZN40;A0A015XL90;A0A015TT72;A0A015SSH8;A0A015SF69;A0A015RGD4;A0A015Q476;A0A015PNV9;A0A015NZJ1;K1GVK5;I9VIZ0;F7LLI3;A0A016FSF0	A0A016IKM9;A0A017NG23;A0A016NP89;A0A016NAJ2;A0A016LT78;A0A016KP72;A0A016J6E9;A0A016HQ04;A0A016H7F2;A0A016DVT3;A0A016B7G4;A0A016B795;A0A016AA45;A0A015ZN40;A0A015XL90;A0A015TT72;A0A015SSH8;A0A015SF69;A0A015RGD4;A0A015Q476;A0A015PNV9;A0A015NZJ1;K1GVK5;I9VIZ0;F7LLI3;A0A016FSF0	1;1;1;1;1;1;1;1;1;1;1;1;1;1;1;1;1;1;1;1;1;1;1;1;1;1	1;1;1;1;1;1;1;1;1;1;1;1;1;1;1;1;1;1;1;1;1;1;1;1;1;1	1;1;1;1;1;1;1;1;1;1;1;1;1;1;1;1;1;1;1;1;1;1;1;1;1;1	>tr|A0A016IKM9|A0A016IKM9_BACFG Starch-binding associating with outer membrane family protein OS=Bacteroides fragilis str. S23L24 GN=M139_0954 PE=4 SV=1;>tr|A0A017NG23|A0A017NG23_BACFG Starch-binding associating with outer membrane family protein OS=Bacter	26	1	1	1	0	0	0	0	0	0	0	1	1	1	1	1	0	0	0	0	0	0	0	1	1	1	1	1	0	0	0	0	0	0	0	1	1	1	1	1	2.5	2.5	2.5	64.814
A0A016JKB2;A0A015S878;A0A016NB58;A0A016J9W6;A0A016E5P5;A0A015YX00;A0A017NG70;A0A016KCT5;A0A016IQZ4;A0A016HL81;A0A016DWC4;A0A016D8G9;A0A015UL57;A0A015SSI4;A0A015QQ15;A0A015NZJ8;A0A015WTQ8;K1G087;I9B7E2;A0A016BZA8;A0A015ZW33;A0A015RS56;F7LLI2;A0A016LTY3;A0A015N9X1	A0A016JKB2;A0A015S878;A0A016NB58;A0A016J9W6;A0A016E5P5;A0A015YX00;A0A017NG70;A0A016KCT5;A0A016IQZ4;A0A016HL81;A0A016DWC4;A0A016D8G9;A0A015UL57;A0A015SSI4;A0A015QQ15;A0A015NZJ8;A0A015WTQ8;K1G087;I9B7E2;A0A016BZA8;A0A015ZW33;A0A015RS56;F7LLI2;A0A016LTY3;A0A015N9X1	11;11;11;11;11;11;11;11;11;11;11;11;11;11;11;11;9;9;9;9;9;9;9;9;9	11;11;11;11;11;11;11;11;11;11;11;11;11;11;11;11;9;9;9;9;9;9;9;9;9	11;11;11;11;11;11;11;11;11;11;11;11;11;11;11;11;9;9;9;9;9;9;9;9;9	>tr|A0A016JKB2|A0A016JKB2_BACFG TonB-linked outer membrane , SusC/RagA family protein OS=Bacteroides fragilis str. S23L24 GN=M139_0953 PE=3 SV=1;>tr|A0A015S878|A0A015S878_BACFG TonB-linked outer membrane , SusC/RagA family protein (Fragment) OS=Bacteroides	25	11	11	11	6	4	4	3	4	5	9	6	7	6	6	11	6	4	4	3	4	5	9	6	7	6	6	11	6	4	4	3	4	5	9	6	7	6	6	11	13.9	13.9	13.9	120.64
A0A017NEP0;A0A016N7G2;A0A016LSH2;A0A016KI51;A0A016K198;A0A016IYJ9;A0A016H2I6;A0A016G560;A0A016DVF0;A0A016CEJ7;A0A016BY42;A0A015YCC2;A0A015XT69;A0A015WSP7;A0A015T536;A0A015SD43;A0A015RFI3;A0A015R226;A0A015R0Y7;A0A015QBQ9;A0A015NZZ0;K1G5M7;K1FUA0;I9B690;F7LMC3	A0A017NEP0;A0A016N7G2;A0A016LSH2;A0A016KI51;A0A016K198;A0A016IYJ9;A0A016H2I6;A0A016G560;A0A016DVF0;A0A016CEJ7;A0A016BY42;A0A015YCC2;A0A015XT69;A0A015WSP7;A0A015T536;A0A015SD43;A0A015RFI3;A0A015R226;A0A015R0Y7;A0A015QBQ9;A0A015NZZ0;K1G5M7;K1FUA0;I9B690;F7LMC3	3;3;3;3;3;3;3;3;3;3;3;3;3;3;3;3;3;3;3;3;3;3;3;3;3	3;3;3;3;3;3;3;3;3;3;3;3;3;3;3;3;3;3;3;3;3;3;3;3;3	3;3;3;3;3;3;3;3;3;3;3;3;3;3;3;3;3;3;3;3;3;3;3;3;3	>tr|A0A017NEP0|A0A017NEP0_BACFG Uncharacterized protein OS=Bacteroides fragilis str. S23L17 GN=M138_1381 PE=4 SV=1;>tr|A0A016N7G2|A0A016N7G2_BACFG Uncharacterized protein OS=Bacteroides fragilis str. 3783N1-6 GN=M119_1577 PE=4 SV=1;>tr|A0A016LSH2|A0A016LSH	25	3	3	3	0	0	0	2	1	2	3	1	2	1	2	1	0	0	0	2	1	2	3	1	2	1	2	1	0	0	0	2	1	2	3	1	2	1	2	1	12.2	12.2	12.2	36.202
K1GFD8;K1FXN5;I9B1B6;A0A017NJX7;A0A016NBM1;A0A016LVD8;A0A016KD11;A0A016JD84;A0A016J198;A0A016IDL8;A0A016FW79;A0A016EST2;A0A016CD51;A0A016B7B6;A0A016ALI9;A0A015YIW2;A0A015Y1Q3;A0A015W5F1;A0A015TUR3;A0A015SGG9;A0A015R4G7;A0A015Q3L6;A0A015PWN0;A0A015PQB7;A0A015P2R4;A0A015P176;F7LK60	K1GFD8;K1FXN5;I9B1B6;A0A017NJX7;A0A016NBM1;A0A016LVD8;A0A016KD11;A0A016JD84;A0A016J198;A0A016IDL8;A0A016FW79;A0A016EST2;A0A016CD51;A0A016B7B6;A0A016ALI9;A0A015YIW2;A0A015Y1Q3;A0A015W5F1;A0A015TUR3;A0A015SGG9;A0A015R4G7;A0A015Q3L6;A0A015PWN0;A0A015PQB7;A0A015P2R4;A0A015P176;F7LK60	8;8;8;8;8;8;8;8;8;8;8;8;8;8;8;8;8;8;8;8;8;8;8;8;8;8;7	8;8;8;8;8;8;8;8;8;8;8;8;8;8;8;8;8;8;8;8;8;8;8;8;8;8;7	8;8;8;8;8;8;8;8;8;8;8;8;8;8;8;8;8;8;8;8;8;8;8;8;8;8;7	>tr|K1GFD8|K1GFD8_BACFG Uncharacterized protein OS=Bacteroides fragilis HMW 610 GN=HMPREF1203_04156 PE=4 SV=1;>tr|K1FXN5|K1FXN5_BACFG Uncharacterized protein OS=Bacteroides fragilis HMW 615 GN=HMPREF1204_00779 PE=4 SV=1;>tr|I9B1B6|I9B1B6_BACFG Uncharacteri	27	8	8	8	3	3	3	4	2	2	7	4	4	4	4	5	3	3	3	4	2	2	7	4	4	4	4	5	3	3	3	4	2	2	7	4	4	4	4	5	20.4	20.4	20.4	56.821
A0A015PAN0;A0A017NJB6;A0A015P1U8;K6BC11;K6A5K8;A0A073I1E8;R9HIJ3;C6IS24;I9ABC6;F7M0A5;E5CDQ7;D4X206;D4VNE9;C3R1Y1;K9EHA8;K0X589;F3PRS2;E2NHR3;K1GCC6;K1G1U5;I9K3X8;F7LKP7;A0A016NQP8;A0A016NCW7;A0A016LUF4;A0A016KQ46;A0A016KJI2;A0A016JBA8;A0A016I7M5;A0A016HQN9;A0A016DWL8;A0A016BF48;A0A016B4V1;A0A016AGH7;A0A015ZWZ6;A0A015U804;A0A015RH68;A0A015R2Z0;A0A015QKE4;A0A015QDJ4;A0A015Q2E8	A0A015PAN0;A0A017NJB6;A0A015P1U8;K6BC11;K6A5K8;A0A073I1E8;R9HIJ3;C6IS24;I9ABC6;F7M0A5;E5CDQ7;D4X206;D4VNE9;C3R1Y1;K9EHA8;K0X589;F3PRS2;E2NHR3;K1GCC6;K1G1U5;I9K3X8;F7LKP7;A0A016NQP8;A0A016NCW7;A0A016LUF4;A0A016KQ46;A0A016KJI2;A0A016JBA8;A0A016I7M5;A0A016HQN9;A0A016DWL8;A0A016BF48;A0A016B4V1;A0A016AGH7;A0A015ZWZ6;A0A015U804;A0A015RH68;A0A015R2Z0;A0A015QKE4;A0A015QDJ4;A0A015Q2E8	1;1;1;1;1;1;1;1;1;1;1;1;1;1;1;1;1;1;1;1;1;1;1;1;1;1;1;1;1;1;1;1;1;1;1;1;1;1;1;1;1	1;1;1;1;1;1;1;1;1;1;1;1;1;1;1;1;1;1;1;1;1;1;1;1;1;1;1;1;1;1;1;1;1;1;1;1;1;1;1;1;1	1;1;1;1;1;1;1;1;1;1;1;1;1;1;1;1;1;1;1;1;1;1;1;1;1;1;1;1;1;1;1;1;1;1;1;1;1;1;1;1;1	>tr|A0A015PAN0|A0A015PAN0_BACFG Fumarate hydratase class I, aerobic (Fragment) OS=Bacteroides fragilis str. 3397 T10 GN=fumA PE=4 SV=1;>tr|A0A017NJB6|A0A017NJB6_BACFG Fumarate hydratase class I, anaerobic OS=Bacteroides fragilis str. S23L17 GN=fumB PE=4 SV	41	1	1	1	0	0	0	0	1	1	1	1	1	0	1	1	0	0	0	0	1	1	1	1	1	0	1	1	0	0	0	0	1	1	1	1	1	0	1	1	3.3	3.3	3.3	49.272
A0A015R368;K1GCQ2;K1FX83;I9B0V8;F7LK93;A0A017NJI2;A0A016ND18;A0A016LVD3;A0A016K0T7;A0A016IFP1;A0A016IDB0;A0A016I7T1;A0A016ES95;A0A016EDG4;A0A016B548;A0A016AL41;A0A016AH42;A0A015WUQ8;A0A015WGG4;A0A015UM41;A0A015TU74;A0A015RTA9;A0A015QZ77;A0A015PF67;A0A015P218	A0A015R368;K1GCQ2;K1FX83;I9B0V8;F7LK93;A0A017NJI2;A0A016ND18;A0A016LVD3;A0A016K0T7;A0A016IFP1;A0A016IDB0;A0A016I7T1;A0A016ES95;A0A016EDG4;A0A016B548;A0A016AL41;A0A016AH42;A0A015WUQ8;A0A015WGG4;A0A015UM41;A0A015TU74;A0A015RTA9;A0A015QZ77;A0A015PF67;A0A015P218	3;3;3;3;3;3;3;3;3;3;3;3;3;3;3;3;3;3;3;3;3;3;3;3;3	3;3;3;3;3;3;3;3;3;3;3;3;3;3;3;3;3;3;3;3;3;3;3;3;3	3;3;3;3;3;3;3;3;3;3;3;3;3;3;3;3;3;3;3;3;3;3;3;3;3	>tr|A0A015R368|A0A015R368_BACFG Outer membrane beta-barrel domain protein OS=Bacteroides fragilis str. 1007-1-F #8 GN=M101_0482 PE=4 SV=1;>tr|K1GCQ2|K1GCQ2_BACFG Uncharacterized protein OS=Bacteroides fragilis HMW 610 GN=HMPREF1203_03380 PE=4 SV=1;>tr|K1FX	25	3	3	3	2	2	2	2	3	3	3	3	3	3	3	3	2	2	2	2	3	3	3	3	3	3	3	3	2	2	2	2	3	3	3	3	3	3	3	3	22	22	22	22.974
A0A015P3S2;I9UW39;F7M7D6;E5C6K5;D4WZD4;D4VK63;C3QUL5;K1G0N5;I9VQR4;F7LQ98;A0A017NDG6;A0A016NKF1;A0A016NAT5;A0A016LQF1;A0A016KGZ8;A0A016KC14;A0A016K6Z2;A0A016IN08;A0A016F9M7;A0A016DTE5;A0A016BW87;A0A016B4J5;A0A015ZH42;A0A015WIP7;A0A015TQI1;A0A015RZB1;A0A015RPB4;A0A015R926;A0A015QQM0;A0A015PIR8;A0A015PAL8;R9HER3;C6IFH1;K1GJW6	A0A015P3S2;I9UW39;F7M7D6;E5C6K5;D4WZD4;D4VK63;C3QUL5;K1G0N5;I9VQR4;F7LQ98;A0A017NDG6;A0A016NKF1;A0A016NAT5;A0A016LQF1;A0A016KGZ8;A0A016KC14;A0A016K6Z2;A0A016IN08;A0A016F9M7;A0A016DTE5;A0A016BW87;A0A016B4J5;A0A015ZH42;A0A015WIP7;A0A015TQI1;A0A015RZB1;A0A015RPB4;A0A015R926;A0A015QQM0;A0A015PIR8;A0A015PAL8;R9HER3;C6IFH1;K1GJW6	1;1;1;1;1;1;1;1;1;1;1;1;1;1;1;1;1;1;1;1;1;1;1;1;1;1;1;1;1;1;1;1;1;1	1;1;1;1;1;1;1;1;1;1;1;1;1;1;1;1;1;1;1;1;1;1;1;1;1;1;1;1;1;1;1;1;1;1	1;1;1;1;1;1;1;1;1;1;1;1;1;1;1;1;1;1;1;1;1;1;1;1;1;1;1;1;1;1;1;1;1;1	>tr|A0A015P3S2|A0A015P3S2_BACFG Peptidase C1-like family protein (Fragment) OS=Bacteroides fragilis str. 3397 T10 GN=M080_8203 PE=4 SV=1;>tr|I9UW39|I9UW39_9BACE Uncharacterized protein OS=Bacteroides xylanisolvens CL03T12C04 GN=HMPREF1074_01387 PE=4 SV=1;>	34	1	1	1	0	0	0	0	0	0	0	0	0	0	0	1	0	0	0	0	0	0	0	0	0	0	0	1	0	0	0	0	0	0	0	0	0	0	0	1	7.2	7.2	7.2	27.811
A0A016NCH3;A0A016LTT7;A0A016ICU1;A0A016HYK8;A0A016G7H3;A0A015ZKQ2;A0A015YDQ9;A0A015S2H6;A0A015RP16;A0A015RH45;A0A015RBZ0;A0A015PPF0;A0A015PMD3;A0A015P6K7;K1G1K4;I9VFK9;F7LKX6;A0A017NHE6;A0A016NQB9;A0A016K7T7;A0A016J076;A0A016D965;A0A016CDL1;A0A016C063;A0A015Y0T2;K1G489;S3ZK16;D4V682;C3R9H4;C3PYG2	A0A016NCH3;A0A016LTT7;A0A016ICU1;A0A016HYK8;A0A016G7H3;A0A015ZKQ2;A0A015YDQ9;A0A015S2H6;A0A015RP16;A0A015RH45;A0A015RBZ0;A0A015PPF0;A0A015PMD3;A0A015P6K7;K1G1K4;I9VFK9;F7LKX6;A0A017NHE6;A0A016NQB9;A0A016K7T7;A0A016J076;A0A016D965;A0A016CDL1;A0A016C063;A0A015Y0T2;K1G489	9;9;9;9;9;9;9;9;9;9;9;9;9;9;9;9;9;9;9;9;9;9;9;9;9;7;1;1;1;1	9;9;9;9;9;9;9;9;9;9;9;9;9;9;9;9;9;9;9;9;9;9;9;9;9;7;1;1;1;1	9;9;9;9;9;9;9;9;9;9;9;9;9;9;9;9;9;9;9;9;9;9;9;9;9;7;1;1;1;1	>tr|A0A016NCH3|A0A016NCH3_BACFG TonB-linked outer membrane , SusC/RagA family protein OS=Bacteroides fragilis str. 3783N1-6 GN=M119_0777 PE=3 SV=1;>tr|A0A016LTT7|A0A016LTT7_BACFG TonB-linked outer membrane , SusC/RagA family protein OS=Bacteroides fragilis	30	9	9	9	1	1	1	1	1	1	4	2	2	1	1	7	1	1	1	1	1	1	4	2	2	1	1	7	1	1	1	1	1	1	4	2	2	1	1	7	15.5	15.5	15.5	118.88
K1H3I0;K1FNV6;I9V8T5;F7LT29;A0A017N3S2;A0A016N470;A0A016LKL8;A0A016KL01;A0A016JTW5;A0A016J3F7;A0A016IDN0;A0A016F481;A0A016DPA7;A0A016B7M5;A0A016A3K8;A0A015ZG39;A0A015XLT5;A0A015XEA7;A0A015UEK3;A0A015QWW0;A0A015QIQ3;A0A015Q5F3;A0A015PXQ1;A0A015PEH7;A0A015P6L2	K1H3I0;K1FNV6;I9V8T5;F7LT29;A0A017N3S2;A0A016N470;A0A016LKL8;A0A016KL01;A0A016JTW5;A0A016J3F7;A0A016IDN0;A0A016F481;A0A016DPA7;A0A016B7M5;A0A016A3K8;A0A015ZG39;A0A015XLT5;A0A015XEA7;A0A015UEK3;A0A015QWW0;A0A015QIQ3;A0A015Q5F3;A0A015PXQ1;A0A015PEH7;A0A015P6L2	1;1;1;1;1;1;1;1;1;1;1;1;1;1;1;1;1;1;1;1;1;1;1;1;1	1;1;1;1;1;1;1;1;1;1;1;1;1;1;1;1;1;1;1;1;1;1;1;1;1	1;1;1;1;1;1;1;1;1;1;1;1;1;1;1;1;1;1;1;1;1;1;1;1;1	>tr|K1H3I0|K1H3I0_BACFG Uncharacterized protein OS=Bacteroides fragilis HMW 610 GN=HMPREF1203_01773 PE=3 SV=1;>tr|K1FNV6|K1FNV6_BACFG Uncharacterized protein OS=Bacteroides fragilis HMW 615 GN=HMPREF1204_03726 PE=3 SV=1;>tr|I9V8T5|I9V8T5_BACFG Uncharacteri	25	1	1	1	0	1	0	0	0	0	1	0	0	0	0	0	0	1	0	0	0	0	1	0	0	0	0	0	0	1	0	0	0	0	1	0	0	0	0	0	3.3	3.3	3.3	84.164
K1GBG1;K1G106;I9B258;F7LJE6;A0A017NKB8;A0A016NDG8;A0A016LVJ7;A0A016ITE6;A0A016IN32;A0A016I8K4;A0A016HA48;A0A016G5D6;A0A016FEB6;A0A016B9K5;A0A016ALU3;A0A016AI79;A0A016ACA0;A0A015YVL5;A0A015WPH7;A0A015SUQ9;A0A015RQK6;A0A015RII9;A0A015PR99;A0A015PNZ7;A0A015PFX0;A0A015P867	K1GBG1;K1G106;I9B258;F7LJE6;A0A017NKB8;A0A016NDG8;A0A016LVJ7;A0A016ITE6;A0A016IN32;A0A016I8K4;A0A016HA48;A0A016G5D6;A0A016FEB6;A0A016B9K5;A0A016ALU3;A0A016AI79;A0A016ACA0;A0A015YVL5;A0A015WPH7;A0A015SUQ9;A0A015RQK6;A0A015RII9;A0A015PR99;A0A015PNZ7;A0A015PFX0;A0A015P867	3;3;3;3;3;3;3;3;3;3;3;3;3;3;3;3;3;3;3;3;3;3;3;3;3;3	3;3;3;3;3;3;3;3;3;3;3;3;3;3;3;3;3;3;3;3;3;3;3;3;3;3	3;3;3;3;3;3;3;3;3;3;3;3;3;3;3;3;3;3;3;3;3;3;3;3;3;3	>tr|K1GBG1|K1GBG1_BACFG Uncharacterized protein OS=Bacteroides fragilis HMW 615 GN=HMPREF1204_00962 PE=4 SV=1;>tr|K1G106|K1G106_BACFG Uncharacterized protein OS=Bacteroides fragilis HMW 610 GN=HMPREF1203_04387 PE=4 SV=1;>tr|I9B258|I9B258_BACFG Uncharacteri	26	3	3	3	1	1	0	1	1	1	2	1	1	2	1	1	1	1	0	1	1	1	2	1	1	2	1	1	1	1	0	1	1	1	2	1	1	2	1	1	8.1	8.1	8.1	45.396
A0A015PAW2;D4VPR9;I9JN36;F7M3F6;E5C6S0;C3QXR6;R9H2B6;C6IKQ2	A0A015PAW2;D4VPR9;I9JN36;F7M3F6;E5C6S0;C3QXR6	4;4;4;4;3;3;1;1	4;4;4;4;3;3;1;1	4;4;4;4;3;3;1;1	>tr|A0A015PAW2|A0A015PAW2_BACFG Uncharacterized protein (Fragment) OS=Bacteroides fragilis str. 3397 T10 GN=M080_7493 PE=4 SV=1;>tr|D4VPR9|D4VPR9_9BACE Uncharacterized protein OS=Bacteroides xylanisolvens SD CC 1b GN=BN890_21680 PE=4 SV=1;>tr|I9JN36|I9JN36	8	4	4	4	1	2	0	4	0	0	0	1	0	4	0	1	1	2	0	4	0	0	0	1	0	4	0	1	1	2	0	4	0	0	0	1	0	4	0	1	19.9	19.9	19.9	31.584
Q64MV4;Q5L7N5;K1G4G9;K1G4B3;I9APD0;I8WTX6;F7LVH3;A0A017N1B2;A0A016N1K3;A0A016LHE7;A0A016KE79;A0A016K671;A0A016JRQ9;A0A016IGZ7;A0A016HER3;A0A016DLY4;A0A016CZ13;A0A015Y7J9;A0A015XJ58;A0A015XBV2;A0A015WSB7;A0A015TJ40;A0A015SIQ9;A0A015RX72;A0A015R7X3;A0A015QCG2;A0A015PRG1;A0A015PBY4	Q64MV4;Q5L7N5;K1G4G9;K1G4B3;I9APD0;I8WTX6;F7LVH3;A0A017N1B2;A0A016N1K3;A0A016LHE7;A0A016KE79;A0A016K671;A0A016JRQ9;A0A016IGZ7;A0A016HER3;A0A016DLY4;A0A016CZ13;A0A015Y7J9;A0A015XJ58;A0A015XBV2;A0A015WSB7;A0A015TJ40;A0A015SIQ9;A0A015RX72;A0A015R7X3;A0A015QCG2;A0A015PRG1;A0A015PBY4	4;4;4;4;4;4;4;4;4;4;4;4;4;4;4;4;4;4;4;4;4;4;4;4;4;4;4;4	1;1;1;1;1;1;1;1;1;1;1;1;1;1;1;1;1;1;1;1;1;1;1;1;1;1;1;1	1;1;1;1;1;1;1;1;1;1;1;1;1;1;1;1;1;1;1;1;1;1;1;1;1;1;1;1	>sp|Q64MV4|PCKA_BACFR Phosphoenolpyruvate carboxykinase [ATP] OS=Bacteroides fragilis (strain YCH46) GN=pckA PE=3 SV=1;>sp|Q5L7N5|PCKA_BACFN Phosphoenolpyruvate carboxykinase [ATP] OS=Bacteroides fragilis (strain ATCC 25285 / NCTC 9343) GN=pckA PE=3 SV=1;>	28	4	1	1	1	1	1	0	0	2	3	2	3	1	4	2	0	0	0	0	0	1	1	1	1	0	1	1	0	0	0	0	0	1	1	1	1	0	1	1	11.2	2.8	2.8	59.027
U2CQB3;S3YDA3;R9HNP9;R9HHE4;Q8A7G0;Q64WA9;Q5LFI5;K9DVW9;K1G8L5;K1FQK1;I9BBE8;I9A9J4;I9A3E5;F7M932;F7LN76;F3PH83;E5X1I9;E5CCT8;D4WVB5;D4VQY3;C6ITJ2;C3QNB5;A7VA13;A0A017NEU9;A0A016NQZ1;A0A016N761;A0A016LSA3;A0A016KIN7;A0A016J5C0;A0A016IPM1;A0A016HFA4;A0A016E4M5;A0A016DVR1;A0A016B644;A0A016B290;A0A016AEK2;A0A015YQJ2;A0A015XJV1;A0A015U648;A0A015RR02;A0A015RAB8;A0A015QIU1;A0A015Q2Y5;A0A015PKC5;A0A015P…	U2CQB3;S3YDA3;R9HNP9;R9HHE4;Q8A7G0;Q64WA9;Q5LFI5;K9DVW9;K1G8L5;K1FQK1;I9BBE8;I9A9J4;I9A3E5;F7M932;F7LN76;F3PH83;E5X1I9;E5CCT8;D4WVB5;D4VQY3;C6ITJ2;C3QNB5;A7VA13;A0A017NEU9;A0A016NQZ1;A0A016N761;A0A016LSA3;A0A016KIN7;A0A016J5C0;A0A016IPM1;A0A016HFA4;A0A016E4M5;A0A016DVR1;A0A016B644;A0A016B290;A0A016AEK2;A0A015YQJ2;A0A015XJV1;A0A015U648;A0A015RR02;A0A015RAB8;A0A015QIU1;A0A015Q2Y5;A0A015PKC5;A0A015P…	2;2;2;2;2;2;2;2;2;2;2;2;2;2;2;2;2;2;2;2;2;2;2;2;2;2;2;2;2;2;2;2;2;2;2;2;2;2;2;2;2;2;2;2;2;2;2;1;1;1;1;1;1;1;1;1;1;1;1;1;1;1;1;1;1;1;1;1;1;1;1;1;1;1;1;1;1;1;1;1;1;1;1;1;1;1;1;1;1;1;1;1;1;1;1;1;1;1;1;1;1;1;1;1;1;1;1;1;1;1;1;1;1;1;1;1;1;1;1;1;1;1;1;1;1;1;1;1;1;1;1;1;1;1;1;1;1;1;1;1;1;1;1;1;1;1;1;1;1;1;1;1;1;1;1;1;1;1;1;1;1;1;1;1;1;1;1;1;1;1;1;1;1;1;1;1;1;1;1;1;1;1;1;1;1;1;1;1;1;1;1;1;1;1;1;1;1;1;1;1…	2;2;2;2;2;2;2;2;2;2;2;2;2;2;2;2;2;2;2;2;2;2;2;2;2;2;2;2;2;2;2;2;2;2;2;2;2;2;2;2;2;2;2;2;2;2;2;1;1;1;1;1;1;1;1;1;1;1;1;1;1;1;1;1;1;1;1;1;1;1;1;1;1;1;1;1;1;1;1;1;1;1;1;1;1;1;1;1;1;1;1;1;1;1;1;1;1;1;1;1;1;1;1;1;1;1;1;1;1;1;1;1;1;1;1;1;1;1;1;1;1;1;1;1;1;1;1;1;1;1;1;1;1;1;1;1;1;1;1;1;1;1;1;1;1;1;1;1;1;1;1;1;1;1;1;1;1;1;1;1;1;1;1;1;1;1;1;1;1;1;1;1;1;1;1;1;1;1;1;1;1;1;1;1;1;1;1;1;1;1;1;1;1;1;1;1;1;1;1;1…	2;2;2;2;2;2;2;2;2;2;2;2;2;2;2;2;2;2;2;2;2;2;2;2;2;2;2;2;2;2;2;2;2;2;2;2;2;2;2;2;2;2;2;2;2;2;2;1;1;1;1;1;1;1;1;1;1;1;1;1;1;1;1;1;1;1;1;1;1;1;1;1;1;1;1;1;1;1;1;1;1;1;1;1;1;1;1;1;1;1;1;1;1;1;1;1;1;1;1;1;1;1;1;1;1;1;1;1;1;1;1;1;1;1;1;1;1;1;1;1;1;1;1;1;1;1;1;1;1;1;1;1;1;1;1;1;1;1;1;1;1;1;1;1;1;1;1;1;1;1;1;1;1;1;1;1;1;1;1;1;1;1;1;1;1;1;1;1;1;1;1;1;1;1;1;1;1;1;1;1;1;1;1;1;1;1;1;1;1;1;1;1;1;1;1;1;1;1;1;1…	>tr|U2CQB3|U2CQB3_9BACE NADPH-dependent 7-cyano-7-deazaguanine reductase OS=Bacteroides pyogenes F0041 GN=queF PE=3 SV=1;>tr|S3YDA3|S3YDA3_BACSE NADPH-dependent 7-cyano-7-deazaguanine reductase OS=Bacteroides stercoris CC31F GN=queF PE=3 SV=1;>tr|R9HNP9|R9	1651	2	2	2	2	2	1	1	0	0	0	0	0	0	0	0	2	2	1	1	0	0	0	0	0	0	0	0	2	2	1	1	0	0	0	0	0	0	0	0	17.9	17.9	17.9	17.589
A0A017NFR8;A0A016KII0;Q9FDN5;K1FZ39;I9VHY2;F7LMC4;A0A016N6T7;A0A016LRQ0;A0A016KNR1;A0A016K6G7;A0A016HXJ1;A0A016E4G6;A0A016BDM6;A0A016AI49;A0A016A914;A0A015XT21;A0A015WEU2;A0A015PCW1;A0A016NQC6;A0A015ZM13;A0A015TS69;A0A015S6Z1;A0A015RAJ3;A0A015R232;A0A015NY71;A0A015NJY8;K1H135;R9H7T4;R0JFK0;I9AJT5;F7M5M9;E5C428;D4WW19;D4VPE8;C6IQS5;C3QQ29;C3RAG1;C3PWX0;A0A069D155;U2IW40;K6C5F7;K5ZT72;G5SPB6;E5WWB7…	A0A017NFR8;A0A016KII0;Q9FDN5;K1FZ39;I9VHY2;F7LMC4;A0A016N6T7;A0A016LRQ0;A0A016KNR1;A0A016K6G7;A0A016HXJ1;A0A016E4G6;A0A016BDM6;A0A016AI49;A0A016A914;A0A015XT21;A0A015WEU2;A0A015PCW1;A0A016NQC6;A0A015ZM13;A0A015TS69;A0A015S6Z1;A0A015RAJ3;A0A015R232;A0A015NY71;A0A015NJY8;K1H135	8;8;8;8;8;8;8;8;8;8;8;8;8;8;8;8;8;8;6;6;6;6;6;6;6;6;5;1;1;1;1;1;1;1;1;1;1;1;1;1;1;1;1;1;1;1	8;8;8;8;8;8;8;8;8;8;8;8;8;8;8;8;8;8;6;6;6;6;6;6;6;6;5;1;1;1;1;1;1;1;1;1;1;1;1;1;1;1;1;1;1;1	8;8;8;8;8;8;8;8;8;8;8;8;8;8;8;8;8;8;6;6;6;6;6;6;6;6;5;1;1;1;1;1;1;1;1;1;1;1;1;1;1;1;1;1;1;1	>tr|A0A017NFR8|A0A017NFR8_BACFG DNA protection during starvation protein OS=Bacteroides fragilis str. S23L17 GN=dps PE=3 SV=1;>tr|A0A016KII0|A0A016KII0_BACFG DNA protection during starvation protein OS=Bacteroides fragilis str. S23L24 GN=dps PE=3 SV=1;>tr|	46	8	8	8	5	5	2	4	5	6	7	6	5	6	6	6	5	5	2	4	5	6	7	6	5	6	6	6	5	5	2	4	5	6	7	6	5	6	6	6	49	49	49	16.92
I9ALN7;F7LWU4;A0A017N250;A0A016N368;A0A016LI41;A0A016KFE5;A0A016IQX0;A0A016HYR1;A0A016HFE7;A0A016H879;A0A016CZS1;A0A016C494;A0A015YJ63;A0A015XSB9;A0A015VMR3;A0A015UD73;A0A015S663;A0A015RZU4;A0A015QVE7;A0A015PD04;I9JBJ3;F7M9Z5;E5CHF4;D4X157;D4VKQ0;C3R415;K1GB90;K1FVX5;A0A015Y8H4;A0A015XCS1;A0A015R7G7;A0A015PT41	I9ALN7;F7LWU4;A0A017N250;A0A016N368;A0A016LI41;A0A016KFE5;A0A016IQX0;A0A016HYR1;A0A016HFE7;A0A016H879;A0A016CZS1;A0A016C494;A0A015YJ63;A0A015XSB9;A0A015VMR3;A0A015UD73;A0A015S663;A0A015RZU4;A0A015QVE7;A0A015PD04;I9JBJ3;F7M9Z5;E5CHF4;D4X157;D4VKQ0;C3R415;K1GB90;K1FVX5;A0A015Y8H4;A0A015XCS1;A0A015R7G7;A0A015PT41	2;2;2;2;2;2;2;2;2;2;2;2;2;2;2;2;2;2;2;2;1;1;1;1;1;1;1;1;1;1;1;1	2;2;2;2;2;2;2;2;2;2;2;2;2;2;2;2;2;2;2;2;1;1;1;1;1;1;1;1;1;1;1;1	2;2;2;2;2;2;2;2;2;2;2;2;2;2;2;2;2;2;2;2;1;1;1;1;1;1;1;1;1;1;1;1	>tr|I9ALN7|I9ALN7_BACFG Uncharacterized protein OS=Bacteroides fragilis CL05T00C42 GN=HMPREF1079_04427 PE=3 SV=1;>tr|F7LWU4|F7LWU4_9BACE Uncharacterized protein OS=Bacteroides sp. 2_1_56FAA GN=HMPREF1018_04588 PE=3 SV=1;>tr|A0A017N250|A0A017N250_BACFG MotA	32	2	2	2	0	0	0	0	1	2	2	2	2	1	2	2	0	0	0	0	1	2	2	2	2	1	2	2	0	0	0	0	1	2	2	2	2	1	2	2	8.1	8.1	8.1	29.181
F7LSP3;A0A017N2K2;A0A016NIS4;A0A016N4C2;A0A016LJN7;A0A016KKN6;A0A016KFG4;A0A016J3Q5;A0A016IZ20;A0A016F4M6;A0A016EJ15;A0A016A5F1;A0A016A338;A0A015ZBP2;A0A015XDM6;A0A015TL33;A0A015TKK2;A0A015RV39;A0A015R4Z2;A0A015QLE3;A0A015PE75;K1H3S3;K1GJR5;I9V876;A0A015Y973;A0A015PTQ0;A0A015PGU1;U6RS84;D4VCE0;C3REK9;C3Q5R0	F7LSP3;A0A017N2K2;A0A016NIS4;A0A016N4C2;A0A016LJN7;A0A016KKN6;A0A016KFG4;A0A016J3Q5;A0A016IZ20;A0A016F4M6;A0A016EJ15;A0A016A5F1;A0A016A338;A0A015ZBP2;A0A015XDM6;A0A015TL33;A0A015TKK2;A0A015RV39;A0A015R4Z2;A0A015QLE3;A0A015PE75;K1H3S3;K1GJR5;I9V876;A0A015Y973;A0A015PTQ0;A0A015PGU1;U6RS84;D4VCE0;C3REK9;C3Q5R0	2;2;2;2;2;2;2;2;2;2;2;2;2;2;2;2;2;2;2;2;2;2;2;2;2;2;2;1;1;1;1	2;2;2;2;2;2;2;2;2;2;2;2;2;2;2;2;2;2;2;2;2;2;2;2;2;2;2;1;1;1;1	1;1;1;1;1;1;1;1;1;1;1;1;1;1;1;1;1;1;1;1;1;1;1;1;1;1;1;0;0;0;0	>tr|F7LSP3|F7LSP3_9BACE Uncharacterized protein OS=Bacteroides sp. 2_1_56FAA GN=HMPREF1018_03138 PE=3 SV=1;>tr|A0A017N2K2|A0A017N2K2_BACFG MotA/TolQ/ExbB proton channel family protein OS=Bacteroides fragilis str. S23L17 GN=M138_3664 PE=3 SV=1;>tr|A0A016NIS	31	2	2	1	0	1	1	1	2	2	0	2	1	2	1	2	0	1	1	1	2	2	0	2	1	2	1	2	0	1	0	0	1	1	0	1	0	1	0	1	11.7	11.7	6.2	29.004
A0A015PEM3;G1VEV2;E1KPT3;C6IJY5;A0A016E3W0;A0A015YLA5	A0A015PEM3;G1VEV2;E1KPT3;C6IJY5;A0A016E3W0;A0A015YLA5	2;2;2;2;2;2	2;2;2;2;2;2	2;2;2;2;2;2	>tr|A0A015PEM3|A0A015PEM3_BACFG Uncharacterized protein (Fragment) OS=Bacteroides fragilis str. 1007-1-F #8 GN=M101_3410 PE=4 SV=1;>tr|G1VEV2|G1VEV2_9BACT Uncharacterized protein OS=Prevotella sp. C561 GN=HMPREF0666_01935 PE=4 SV=1;>tr|E1KPT3|E1KPT3_9BACT	6	2	2	2	0	0	0	0	0	2	2	2	0	0	0	1	0	0	0	0	0	2	2	2	0	0	0	1	0	0	0	0	0	2	2	2	0	0	0	1	10.7	10.7	10.7	23.869
K1FXV4;F7LUD1;A0A016ITL1;A0A016E051;A0A015ZCZ9;A0A015PFH0;A0A015YH32;A0A015RLH1;I9V9U2;A0A017N872;A0A016N4W7;A0A016LM09;A0A016IER1;A0A016I197;A0A016H3M3;A0A016C9M6;A0A016C733;A0A015WFP8;A0A015T0N9;A0A015SLR7;A0A015RHS4;K1H5H5	K1FXV4;F7LUD1;A0A016ITL1;A0A016E051;A0A015ZCZ9;A0A015PFH0;A0A015YH32;A0A015RLH1;I9V9U2;A0A017N872;A0A016N4W7;A0A016LM09;A0A016IER1;A0A016I197;A0A016H3M3;A0A016C9M6;A0A016C733;A0A015WFP8;A0A015T0N9;A0A015SLR7;A0A015RHS4	4;4;4;4;4;4;3;3;3;3;3;3;3;3;3;3;3;3;3;3;3;1	4;4;4;4;4;4;3;3;3;3;3;3;3;3;3;3;3;3;3;3;3;1	4;4;4;4;4;4;3;3;3;3;3;3;3;3;3;3;3;3;3;3;3;1	>tr|K1FXV4|K1FXV4_BACFG Uncharacterized protein OS=Bacteroides fragilis HMW 615 GN=HMPREF1204_01928 PE=4 SV=1;>tr|F7LUD1|F7LUD1_9BACE Uncharacterized protein OS=Bacteroides sp. 2_1_56FAA GN=HMPREF1018_03730 PE=4 SV=1;>tr|A0A016ITL1|A0A016ITL1_BACFG Alpha a	22	4	4	4	3	4	0	0	0	1	4	1	0	1	1	2	3	4	0	0	0	1	4	1	0	1	1	2	3	4	0	0	0	1	4	1	0	1	1	2	9.4	9.4	9.4	70.95
A0A015TN19;A0A015PZI3;A0A015PGC9;W6P967;A0A015QI70;S3ZGD7;R9HX54;R9HQN5;R0JCY6;K1GI56;K1G5U2;I9VAK2;I9A3K7;F7LVY8;F3PHL4;C6ISR7;A7V9W4;A0A017NYZ1;A0A017N9R1;A0A016NKA7;A0A016N5H0;A0A016LNR0;A0A016KM06;A0A016K6S7;A0A016JFB1;A0A016J150;A0A016E140;A0A016CAA3;A0A016BTD1;A0A016BEF0;A0A015XNB2;A0A015WGU0;A0A015T173;A0A015RX70;A0A015RAL3;A0A015PIP3;E5X1K6;I9A9Z9;F7M6F1;E5CDG2;C3R1J1	A0A015TN19;A0A015PZI3;A0A015PGC9;W6P967;A0A015QI70;S3ZGD7;R9HX54;R9HQN5;R0JCY6;K1GI56;K1G5U2;I9VAK2;I9A3K7;F7LVY8;F3PHL4;C6ISR7;A7V9W4;A0A017NYZ1;A0A017N9R1;A0A016NKA7;A0A016N5H0;A0A016LNR0;A0A016KM06;A0A016K6S7;A0A016JFB1;A0A016J150;A0A016E140;A0A016CAA3;A0A016BTD1;A0A016BEF0;A0A015XNB2;A0A015WGU0;A0A015T173;A0A015RX70;A0A015RAL3;A0A015PIP3;E5X1K6;I9A9Z9;F7M6F1;E5CDG2;C3R1J1	1;1;1;1;1;1;1;1;1;1;1;1;1;1;1;1;1;1;1;1;1;1;1;1;1;1;1;1;1;1;1;1;1;1;1;1;1;1;1;1;1	1;1;1;1;1;1;1;1;1;1;1;1;1;1;1;1;1;1;1;1;1;1;1;1;1;1;1;1;1;1;1;1;1;1;1;1;1;1;1;1;1	1;1;1;1;1;1;1;1;1;1;1;1;1;1;1;1;1;1;1;1;1;1;1;1;1;1;1;1;1;1;1;1;1;1;1;1;1;1;1;1;1	>tr|A0A015TN19|A0A015TN19_BACFG 2-amino-3-ketobutyrate coenzyme A ligase OS=Bacteroides fragilis str. 3783N1-2 GN=kbl PE=4 SV=1;>tr|A0A015PZI3|A0A015PZI3_BACFG 2-amino-3-ketobutyrate coenzyme A ligase OS=Bacteroides fragilis str. 3397 T10 GN=M080_2644 PE=4	41	1	1	1	1	1	0	1	1	1	1	1	0	1	1	0	1	1	0	1	1	1	1	1	0	1	1	0	1	1	0	1	1	1	1	1	0	1	1	0	5.9	5.9	5.9	43.33
K1GR63;I9V9T3;A0A017N652;A0A016LL08;A0A016IEK2;A0A016A944;A0A015PIH1;F7LUE2;A0A016N4T7;A0A016KMF3;A0A016KC53;A0A016IAP6;A0A016C6M4;A0A016B1U3;A0A015UFT3;A0A015U1I8;A0A015S8C4;A0A016I5S7;A0A015SLU2;A0A015W9A6;A0A016E6D0;A0A015XFN5;A0A015PFD7;K1G9M5	K1GR63;I9V9T3;A0A017N652;A0A016LL08;A0A016IEK2;A0A016A944;A0A015PIH1;F7LUE2;A0A016N4T7;A0A016KMF3;A0A016KC53;A0A016IAP6;A0A016C6M4;A0A016B1U3;A0A015UFT3;A0A015U1I8;A0A015S8C4;A0A016I5S7;A0A015SLU2;A0A015W9A6;A0A016E6D0;A0A015XFN5;A0A015PFD7;K1G9M5	27;27;27;27;27;27;27;26;26;26;26;26;26;26;26;26;26;25;25;25;25;25;25;22	27;27;27;27;27;27;27;26;26;26;26;26;26;26;26;26;26;25;25;25;25;25;25;22	27;27;27;27;27;27;27;26;26;26;26;26;26;26;26;26;26;25;25;25;25;25;25;22	>tr|K1GR63|K1GR63_BACFG Uncharacterized protein OS=Bacteroides fragilis HMW 615 GN=HMPREF1204_01916 PE=4 SV=1;>tr|I9V9T3|I9V9T3_BACFG Uncharacterized protein OS=Bacteroides fragilis CL05T00C42 GN=HMPREF1079_02965 PE=4 SV=1;>tr|A0A017N652|A0A017N652_BACFG P	24	27	27	27	18	24	14	16	11	10	22	14	17	13	13	13	18	24	14	16	11	10	22	14	17	13	13	13	18	24	14	16	11	10	22	14	17	13	13	13	53.6	53.6	53.6	60.346
U2CSF5;A0A015PK90;R9HEH7;I9JJI9;F7M7G9;E5C6X0;D4VK30;C6IFD8;C3QUP0	U2CSF5;A0A015PK90;R9HEH7;I9JJI9;F7M7G9;E5C6X0;D4VK30;C6IFD8;C3QUP0	1;1;1;1;1;1;1;1;1	1;1;1;1;1;1;1;1;1	1;1;1;1;1;1;1;1;1	>tr|U2CSF5|U2CSF5_9BACE OmpA family protein OS=Bacteroides pyogenes F0041 GN=HMPREF1981_00734 PE=3 SV=1;>tr|A0A015PK90|A0A015PK90_BACFG Glycine zipper family protein (Fragment) OS=Bacteroides fragilis str. 3397 T10 GN=M080_4335 PE=4 SV=1;>tr|R9HEH7|R9HEH7_	9	1	1	1	0	1	0	0	0	0	1	1	0	0	0	0	0	1	0	0	0	0	1	1	0	0	0	0	0	1	0	0	0	0	1	1	0	0	0	0	9.8	9.8	9.8	22.893
A0A015SF91;F7LLH3;A0A015S1T4;K1H0G8;K1FZH7;I9VH38;I9RH23;A0A017NGT6;A0A016NBX8;A0A016KET8;A0A016IKX6;A0A016IF16;A0A016H9K1;A0A016FCD2;A0A016ERQ9;A0A016BMT4;A0A016B3T9;A0A016ACQ0;A0A016AA72;A0A015XAC7;A0A015S8A1;A0A015RNL9;A0A015Q1U3;A0A015PP86;A0A015PLU9;A0A015RBE4	A0A015SF91;F7LLH3;A0A015S1T4;K1H0G8;K1FZH7;I9VH38;I9RH23;A0A017NGT6;A0A016NBX8;A0A016KET8;A0A016IKX6;A0A016IF16;A0A016H9K1;A0A016FCD2;A0A016ERQ9;A0A016BMT4;A0A016B3T9;A0A016ACQ0;A0A016AA72;A0A015XAC7;A0A015S8A1;A0A015RNL9;A0A015Q1U3;A0A015PP86;A0A015PLU9;A0A015RBE4	2;2;2;2;2;2;2;2;2;2;2;2;2;2;2;2;2;2;2;2;2;2;2;2;2;1	2;2;2;2;2;2;2;2;2;2;2;2;2;2;2;2;2;2;2;2;2;2;2;2;2;1	2;2;2;2;2;2;2;2;2;2;2;2;2;2;2;2;2;2;2;2;2;2;2;2;2;1	>tr|A0A015SF91|A0A015SF91_BACFG Starch-binding associating with outer membrane family protein (Fragment) OS=Bacteroides fragilis str. 3976T7 GN=M122_0843 PE=4 SV=1;>tr|F7LLH3|F7LLH3_9BACE Uncharacterized protein OS=Bacteroides sp. 2_1_56FAA GN=HMPREF1018_0	26	2	2	2	0	0	0	0	0	0	0	0	0	0	0	2	0	0	0	0	0	0	0	0	0	0	0	2	0	0	0	0	0	0	0	0	0	0	0	2	4.8	4.8	4.8	60.875
F7LLB0;A0A017NH16;A0A016KJ46;A0A016G6Y6;A0A015S8G7;A0A015PM21;K1G6F0;I9K537;A0A016NQV3;A0A016ND89;A0A016LTW7;A0A016KD08;A0A016IZU0;A0A016H9E7;A0A016CD66;A0A016B7S4;A0A016B411;A0A015XP33;A0A015XLM7;A0A015ULL5;A0A015SST9;A0A015QK16	F7LLB0;A0A017NH16;A0A016KJ46;A0A016G6Y6;A0A015S8G7;A0A015PM21;K1G6F0;I9K537;A0A016NQV3;A0A016ND89;A0A016LTW7;A0A016KD08;A0A016IZU0;A0A016H9E7;A0A016CD66;A0A016B7S4;A0A016B411;A0A015XP33;A0A015XLM7;A0A015ULL5;A0A015SST9;A0A015QK16	2;2;2;2;2;2;2;2;2;2;2;2;2;2;2;2;2;2;2;2;2;2	2;2;2;2;2;2;2;2;2;2;2;2;2;2;2;2;2;2;2;2;2;2	2;2;2;2;2;2;2;2;2;2;2;2;2;2;2;2;2;2;2;2;2;2	>tr|F7LLB0|F7LLB0_9BACE Uncharacterized protein OS=Bacteroides sp. 2_1_56FAA GN=HMPREF1018_00903 PE=3 SV=1;>tr|A0A017NH16|A0A017NH16_BACFG TonB-linked outer membrane , SusC/RagA family protein OS=Bacteroides fragilis str. S23L17 GN=M138_0855 PE=3 SV=1;>tr|	22	2	2	2	1	1	0	1	0	1	1	1	1	1	1	2	1	1	0	1	0	1	1	1	1	1	1	2	1	1	0	1	0	1	1	1	1	1	1	2	2.8	2.8	2.8	117.39
A0A015QU41;A0A016LUZ1;A0A017NI17;A0A016NQB4;A0A016J0E8;A0A015XMZ7;A0A015PMP0;K1G1U7;F7LKP1;A0A016KJI6;A0A016J7E1;A0A016HQN5;A0A016HHC4;A0A015WGE5;A0A015QDI8;I9B3F2;A0A016BF43;A0A015YP89;A0A015Q2E3;K1GCD6;A0A015WUI4;A0A016LWA6;A0A016IRY4;A0A017Q2Z6;A0A016LY08;A0A016KED7;A0A016KDP6;A0A016J9D5;A0A016HE67;A0A017N1K5;A0A017MZW0;A0A015UQQ3;A0A015ZX05	A0A015QU41;A0A016LUZ1;A0A017NI17;A0A016NQB4;A0A016J0E8;A0A015XMZ7;A0A015PMP0;K1G1U7;F7LKP1;A0A016KJI6;A0A016J7E1;A0A016HQN5;A0A016HHC4;A0A015WGE5;A0A015QDI8;I9B3F2;A0A016BF43;A0A015YP89;A0A015Q2E3;K1GCD6;A0A015WUI4	13;13;13;13;13;13;13;13;13;13;13;13;13;13;12;12;12;12;12;9;8;6;5;5;5;5;5;5;3;3;3;1;1	13;13;13;13;13;13;13;13;13;13;13;13;13;13;12;12;12;12;12;9;8;6;5;5;5;5;5;5;3;3;3;1;1	13;13;13;13;13;13;13;13;13;13;13;13;13;13;12;12;12;12;12;9;8;6;5;5;5;5;5;5;3;3;3;1;1	>tr|A0A015QU41|A0A015QU41_BACFG TonB-linked outer membrane , SusC/RagA family protein OS=Bacteroides fragilis str. 3397 T10 GN=M080_0635 PE=3 SV=1;>tr|A0A016LUZ1|A0A016LUZ1_BACFG TonB-linked outer membrane , SusC/RagA family protein (Fragment) OS=Bacteroid	33	13	13	13	3	10	1	5	2	4	1	3	0	0	2	9	3	10	1	5	2	4	1	3	0	0	2	9	3	10	1	5	2	4	1	3	0	0	2	9	17.3	17.3	17.3	102.91
K1G1G0;I9K3R3;F7LL01;A0A017NHW7;A0A016NCK2;A0A016KQ21;A0A016KJ93;A0A016J7B3;A0A016HHU1;A0A016BL80;A0A015YIA2;A0A015YDT8;A0A015ULN8;A0A015S8Q9;A0A015RNY2;A0A015RH66;A0A015QYK1;A0A015PPI3;A0A016LUR7;A0A016HR31;A0A016ES61;A0A015Y0Q0;A0A015XN61;A0A015MVL6;K1GBZ3;F3PS25;S3YBA0;K9ECD7;F3PM31;E5WXM4;E2NFH8	K1G1G0;I9K3R3;F7LL01;A0A017NHW7;A0A016NCK2;A0A016KQ21;A0A016KJ93;A0A016J7B3;A0A016HHU1;A0A016BL80;A0A015YIA2;A0A015YDT8;A0A015ULN8;A0A015S8Q9;A0A015RNY2;A0A015RH66;A0A015QYK1;A0A015PPI3;A0A016LUR7;A0A016HR31;A0A016ES61;A0A015Y0Q0;A0A015XN61;A0A015MVL6	5;5;5;5;5;5;5;5;5;5;5;5;5;5;5;5;5;5;4;4;4;4;4;4;2;1;1;1;1;1;1	5;5;5;5;5;5;5;5;5;5;5;5;5;5;5;5;5;5;4;4;4;4;4;4;2;1;1;1;1;1;1	5;5;5;5;5;5;5;5;5;5;5;5;5;5;5;5;5;5;4;4;4;4;4;4;2;1;1;1;1;1;1	>tr|K1G1G0|K1G1G0_BACFG Aminoacyl-histidine dipeptidase OS=Bacteroides fragilis HMW 615 GN=HMPREF1204_00432 PE=4 SV=1;>tr|I9K3R3|I9K3R3_BACFG Aminoacyl-histidine dipeptidase OS=Bacteroides fragilis CL05T00C42 GN=HMPREF1079_01374 PE=4 SV=1;>tr|F7LL01|F7LL01	31	5	5	5	3	4	4	3	3	4	5	3	4	4	4	4	3	4	4	3	3	4	5	3	4	4	4	4	3	4	4	3	3	4	5	3	4	4	4	4	16.7	16.7	16.7	52.944
K1G7B4;I9VIN2;F7LM51;A0A017NFD7;A0A016NAV9;A0A016LU34;A0A016KHV7;A0A016K7G7;A0A016J5Q9;A0A016IYW4;A0A016FZQ2;A0A016EQY0;A0A016E5M8;A0A016B343;A0A016ADV5;A0A015YGF5;A0A015WTB7;A0A015U6Q1;A0A015SDH4;A0A015S7G1;A0A015RFX3;A0A015R1J2;A0A015QCD7;A0A015Q125;A0A015XL49;K1G8S1;I9AIU8;D4X0Z4;D4VNR1;C3QQP6;R9H8E8;F7M8P5;E5C4K1;C6IK20;S3Y860;U2C146;A0A015PI00;R9I2Z0;I8ZPL7;F3PPI9;E5X258;R0JJS5;A0A069D5L6;A7…	K1G7B4;I9VIN2;F7LM51;A0A017NFD7;A0A016NAV9;A0A016LU34;A0A016KHV7;A0A016K7G7;A0A016J5Q9;A0A016IYW4;A0A016FZQ2;A0A016EQY0;A0A016E5M8;A0A016B343;A0A016ADV5;A0A015YGF5;A0A015WTB7;A0A015U6Q1;A0A015SDH4;A0A015S7G1;A0A015RFX3;A0A015R1J2;A0A015QCD7;A0A015Q125;A0A015XL49;K1G8S1;I9AIU8;D4X0Z4;D4VNR1;C3QQP6;R9H8E8;F7M8P5;E5C4K1;C6IK20	9;9;9;9;9;9;9;9;9;9;9;9;9;9;9;9;9;9;9;9;9;9;9;9;8;6;6;6;6;5;5;5;5;5;4;4;3;3;3;3;3;2;2;1;1;1;1;1;1;1;1	9;9;9;9;9;9;9;9;9;9;9;9;9;9;9;9;9;9;9;9;9;9;9;9;8;6;6;6;6;5;5;5;5;5;4;4;3;3;3;3;3;2;2;1;1;1;1;1;1;1;1	9;9;9;9;9;9;9;9;9;9;9;9;9;9;9;9;9;9;9;9;9;9;9;9;8;6;6;6;6;5;5;5;5;5;4;4;3;3;3;3;3;2;2;1;1;1;1;1;1;1;1	>tr|K1G7B4|K1G7B4_BACFG Uncharacterized protein OS=Bacteroides fragilis HMW 615 GN=HMPREF1204_00077 PE=4 SV=1;>tr|I9VIN2|I9VIN2_BACFG Uncharacterized protein OS=Bacteroides fragilis CL05T00C42 GN=HMPREF1079_00992 PE=4 SV=1;>tr|F7LM51|F7LM51_9BACE Uncharact	51	9	9	9	5	6	3	5	3	4	8	5	5	4	5	7	5	6	3	5	3	4	8	5	5	4	5	7	5	6	3	5	3	4	8	5	5	4	5	7	44.2	44.2	44.2	32.342
K1FZY2;I9VIP4;F7LLT8;A0A017NHI2;A0A016NAU3;A0A016LTS6;A0A016KII4;A0A016JAC5;A0A016J6N6;A0A016IZF1;A0A016HR25;A0A016FBI6;A0A016BEJ0;A0A016AFV1;A0A016ACI8;A0A015ZVQ6;A0A015ZIN6;A0A015YRI0;A0A015UAG2;A0A015S1N7;A0A015RS34;A0A015R1Q2;A0A015QEQ1;A0A015Q3U1;A0A015Q1F5;K1H0S5	K1FZY2;I9VIP4;F7LLT8;A0A017NHI2;A0A016NAU3;A0A016LTS6;A0A016KII4;A0A016JAC5;A0A016J6N6;A0A016IZF1;A0A016HR25;A0A016FBI6;A0A016BEJ0;A0A016AFV1;A0A016ACI8;A0A015ZVQ6;A0A015ZIN6;A0A015YRI0;A0A015UAG2;A0A015S1N7;A0A015RS34;A0A015R1Q2;A0A015QEQ1;A0A015Q3U1;A0A015Q1F5;K1H0S5	6;6;6;6;6;6;6;6;6;6;6;6;6;6;6;6;6;6;6;6;6;6;6;6;6;4	6;6;6;6;6;6;6;6;6;6;6;6;6;6;6;6;6;6;6;6;6;6;6;6;6;4	6;6;6;6;6;6;6;6;6;6;6;6;6;6;6;6;6;6;6;6;6;6;6;6;6;4	>tr|K1FZY2|K1FZY2_BACFG Uncharacterized protein OS=Bacteroides fragilis HMW 615 GN=HMPREF1204_00170 PE=4 SV=1;>tr|I9VIP4|I9VIP4_BACFG Uncharacterized protein OS=Bacteroides fragilis CL05T00C42 GN=HMPREF1079_01105 PE=4 SV=1;>tr|F7LLT8|F7LLT8_9BACE Uncharact	26	6	6	6	6	5	5	5	5	6	6	3	5	5	6	4	6	5	5	5	5	6	6	3	5	5	6	4	6	5	5	5	5	6	6	3	5	5	6	4	20	20	20	46.761
F7JIR0;F7JAD3;F0Z182;E5XE10;A7AZ54;R9H0J1;I9JBE6;F7M1H8;E5CE71;D4WZX4;D4VQH1;C6IM85;C3QXC2;B0NAY7;A0A015QAM0;E5VWT9;D1PUW5;A5Z9W2;U2BS86	F7JIR0;F7JAD3;F0Z182;E5XE10;A7AZ54;R9H0J1;I9JBE6;F7M1H8;E5CE71;D4WZX4;D4VQH1;C6IM85;C3QXC2;B0NAY7;A0A015QAM0;E5VWT9;D1PUW5;A5Z9W2;U2BS86	2;2;2;2;2;2;2;2;2;2;2;2;2;2;2;2;1;1;1	1;1;1;1;1;1;1;1;1;1;1;1;1;1;1;1;1;1;1	1;1;1;1;1;1;1;1;1;1;1;1;1;1;1;1;1;1;1	>tr|F7JIR0|F7JIR0_9FIRM Uncharacterized protein OS=Lachnospiraceae bacterium 1_4_56FAA GN=HMPREF0988_00214 PE=3 SV=1;>tr|F7JAD3|F7JAD3_9FIRM Uncharacterized protein OS=Lachnospiraceae bacterium 1_1_57FAA GN=HMPREF0990_00042 PE=3 SV=1;>tr|F0Z182|F0Z182_9CLO	19	2	1	1	2	2	2	2	2	2	2	2	2	2	2	2	1	1	1	1	1	1	1	1	1	1	1	1	1	1	1	1	1	1	1	1	1	1	1	1	5.7	2.8	2.8	46.558
Q5L9Q6;K1FW41;A0A017N2V6;A0A016N441;A0A016LK96;A0A016KC69;A0A016JCN3;A0A016II99;A0A016H9F1;A0A016C8D8;A0A016BC26;A0A016A762;A0A015ZNB8;A0A015U0D5;A0A015RJT2;A0A015R9Q5;A0A015R8Z6;A0A015QIG3;I9AVW9;F7LSU4;A0A015PXM3;A0A016HH45;A0A015XTJ3;A0A015XL47;A0A015MML5;K1GFI2;R0J5I2;A0A015QI00;K9DXX9;R9H0B2;I9JEG1;F7M1A5;E5CEG1;C6IMK5;C3QX09;D4WUB9;U2E0R1;S3YDL4;R9HX30;I9A5U1;G5SPG8;F3QVD2;F3PRA1;F3PLG2;E5W…	Q5L9Q6;K1FW41;A0A017N2V6;A0A016N441;A0A016LK96;A0A016KC69;A0A016JCN3;A0A016II99;A0A016H9F1;A0A016C8D8;A0A016BC26;A0A016A762;A0A015ZNB8;A0A015U0D5;A0A015RJT2;A0A015R9Q5;A0A015R8Z6;A0A015QIG3;I9AVW9;F7LSU4;A0A015PXM3;A0A016HH45;A0A015XTJ3;A0A015XL47;A0A015MML5;K1GFI2;R0J5I2	9;9;9;9;9;9;9;9;9;9;9;9;9;9;9;9;9;9;9;9;8;8;8;8;8;8;5;2;2;2;2;2;2;2;2;2;1;1;1;1;1;1;1;1;1;1;1;1	9;9;9;9;9;9;9;9;9;9;9;9;9;9;9;9;9;9;9;9;8;8;8;8;8;8;5;2;2;2;2;2;2;2;2;2;1;1;1;1;1;1;1;1;1;1;1;1	8;8;8;8;8;8;8;8;8;8;8;8;8;8;8;8;8;8;8;8;7;7;7;7;7;7;4;1;1;1;1;1;1;1;1;1;0;0;0;0;0;0;0;0;0;0;0;0	>sp|Q5L9Q6|DAPDH_BACFN Meso-diaminopimelate D-dehydrogenase OS=Bacteroides fragilis (strain ATCC 25285 / NCTC 9343) GN=ddh PE=1 SV=1;>tr|K1FW41|K1FW41_BACFG Diaminopimelate dehydrogenase OS=Bacteroides fragilis HMW 615 GN=HMPREF1204_03803 PE=4 SV=1;>tr|A0A	48	9	9	8	0	0	2	0	0	0	0	0	1	2	0	9	0	0	2	0	0	0	0	0	1	2	0	9	0	0	2	0	0	0	0	0	1	2	0	8	38.5	38.5	33.4	32.327
A0A015QTH6;K1GCQ4;A0A016I0T5;A0A016INU0;A0A015QJU5;F7LLH6;A0A017NIX7;A0A016NT97;A0A016NCE0;A0A016LUP5;A0A016I109;A0A016E5Z6;A0A016DWG8;A0A016BER5;A0A016B3U3;A0A016A427;A0A015W4A0;A0A015UL86;A0A015U796;A0A015RGM0;A0A015R258;A0A015NR16;A0A015Y055;A0A016IH05	A0A015QTH6;K1GCQ4;A0A016I0T5;A0A016INU0;A0A015QJU5;F7LLH6;A0A017NIX7;A0A016NT97;A0A016NCE0;A0A016LUP5;A0A016I109;A0A016E5Z6;A0A016DWG8;A0A016BER5;A0A016B3U3;A0A016A427;A0A015W4A0;A0A015UL86;A0A015U796;A0A015RGM0;A0A015R258;A0A015NR16;A0A015Y055;A0A016IH05	4;4;4;3;3;3;3;3;3;3;3;3;3;3;3;3;3;3;3;3;3;3;2;2	4;4;4;3;3;3;3;3;3;3;3;3;3;3;3;3;3;3;3;3;3;3;2;2	4;4;4;3;3;3;3;3;3;3;3;3;3;3;3;3;3;3;3;3;3;3;2;2	>tr|A0A015QTH6|A0A015QTH6_BACFG TonB-linked outer membrane , SusC/RagA family protein (Fragment) OS=Bacteroides fragilis str. 3397 T10 GN=M080_0910 PE=3 SV=1;>tr|K1GCQ4|K1GCQ4_BACFG SusC/RagA family TonB-linked outer membrane protein OS=Bacteroides fragili	24	4	4	4	0	1	1	1	0	1	4	2	0	0	3	2	0	1	1	1	0	1	4	2	0	0	3	2	0	1	1	1	0	1	4	2	0	0	3	2	6.6	6.6	6.6	102.93
K1FVM0;F7LWA3;A0A016KE55;A0A016IL70;A0A016EL56;A0A015YBV3;A0A015RLV5;A0A015WH01;I9AXN4;A0A017NA64;A0A016N6T8;A0A016LMT9;A0A016KG29;A0A016J5Y7;A0A016HJW5;A0A016CV11;A0A016C7V7;A0A015ZEH4;A0A015YMH2;A0A015UGL4;A0A015RXC6;A0A015RIS6;A0A015MVJ7	K1FVM0;F7LWA3;A0A016KE55;A0A016IL70;A0A016EL56;A0A015YBV3;A0A015RLV5;A0A015WH01;I9AXN4;A0A017NA64;A0A016N6T8;A0A016LMT9;A0A016KG29;A0A016J5Y7;A0A016HJW5;A0A016CV11;A0A016C7V7;A0A015ZEH4;A0A015YMH2;A0A015UGL4;A0A015RXC6;A0A015RIS6;A0A015MVJ7	4;4;4;4;4;4;4;4;3;3;3;3;3;3;3;3;3;3;3;3;3;3;3	4;4;4;4;4;4;4;4;3;3;3;3;3;3;3;3;3;3;3;3;3;3;3	4;4;4;4;4;4;4;4;3;3;3;3;3;3;3;3;3;3;3;3;3;3;3	>tr|K1FVM0|K1FVM0_BACFG Uncharacterized protein OS=Bacteroides fragilis HMW 615 GN=HMPREF1204_02277 PE=4 SV=1;>tr|F7LWA3|F7LWA3_9BACE Uncharacterized protein OS=Bacteroides sp. 2_1_56FAA GN=HMPREF1018_04439 PE=4 SV=1;>tr|A0A016KE55|A0A016KE55_BACFG Unchara	23	4	4	4	0	0	0	0	0	0	2	2	0	0	2	4	0	0	0	0	0	0	2	2	0	0	2	4	0	0	0	0	0	0	2	2	0	0	2	4	31.7	31.7	31.7	22.079
A0A015SBJ5;R9HL87;I9JJ56;F7LY89;E5CGF2;D4X0U3;D4VMC8;C3R0V8;K9E649;F3PUB5;F3PFL3;E5X2Z3;U5C951;R9HSR7;I8ZYZ6;E2NKB9;A7UZG5;A0A069D492;U2P2J3;Q64U20;Q5LCV9;K1GE52;K1FUQ0;I9ARZ2;F7LR09;A0A017NBY0;A0A016NLG9;A0A016N944;A0A016LPA8;A0A016KHX9;A0A016J3K8;A0A016IWB5;A0A016H627;A0A016E2U2;A0A016CCA0;A0A016C9Y4;A0A015YP90;A0A015YJM4;A0A015WQI3;A0A015WBN2;A0A015U423;A0A015SAI7;A0A015RD62;A0A015PI01;A0A015P…	A0A015SBJ5;R9HL87;I9JJ56;F7LY89;E5CGF2;D4X0U3;D4VMC8;C3R0V8;K9E649;F3PUB5;F3PFL3;E5X2Z3	3;3;3;3;3;3;3;3;2;2;2;2;1;1;1;1;1;1;1;1;1;1;1;1;1;1;1;1;1;1;1;1;1;1;1;1;1;1;1;1;1;1;1;1;1;1;1	3;3;3;3;3;3;3;3;2;2;2;2;1;1;1;1;1;1;1;1;1;1;1;1;1;1;1;1;1;1;1;1;1;1;1;1;1;1;1;1;1;1;1;1;1;1;1	1;1;1;1;1;1;1;1;0;0;0;0;0;0;0;0;0;0;0;0;0;0;0;0;0;0;0;0;0;0;0;0;0;0;0;0;0;0;0;0;0;0;0;0;0;0;0	>tr|A0A015SBJ5|A0A015SBJ5_BACFG Xylose isomerase (Fragment) OS=Bacteroides fragilis str. 3397 T10 GN=M080_7961 PE=3 SV=1;>tr|R9HL87|R9HL87_BACT4 Xylose isomerase OS=Bacteroides thetaiotaomicron dnLKV9 GN=xylA PE=3 SV=1;>tr|I9JJ56|I9JJ56_9BACE Xylose isomer	47	3	3	1	0	1	0	1	0	0	1	2	0	2	0	1	0	1	0	1	0	0	1	2	0	2	0	1	0	1	0	1	0	0	1	1	0	1	0	1	15.1	15.1	4.8	36.511
A0A015SC02	A0A015SC02	1	1	1	>tr|A0A015SC02|A0A015SC02_BACFG OmpA family protein OS=Bacteroides fragilis str. 3397 T10 GN=M080_7820 PE=4 SV=1	1	1	1	1	1	1	1	1	1	1	0	0	0	1	1	1	1	1	1	1	1	1	0	0	0	1	1	1	1	1	1	1	1	1	0	0	0	1	1	1	3.5	3.5	3.5	54.048
A0A017PKW6;A0A016MQ89;A0A016MBV3;A0A016LGS2;A0A016KF31;A0A016FDP0;A0A016EP35;A0A015ZYS5;A0A015Z8I3;A0A015U6S9;A0A015SWZ4;K1G4Y8;I9ALW6;A0A017N1X6;A0A016LJ07	A0A017PKW6;A0A016MQ89;A0A016MBV3;A0A016LGS2;A0A016KF31;A0A016FDP0;A0A016EP35;A0A015ZYS5;A0A015Z8I3;A0A015U6S9;A0A015SWZ4;K1G4Y8;I9ALW6;A0A017N1X6;A0A016LJ07	1;1;1;1;1;1;1;1;1;1;1;1;1;1;1	1;1;1;1;1;1;1;1;1;1;1;1;1;1;1	1;1;1;1;1;1;1;1;1;1;1;1;1;1;1	>tr|A0A017PKW6|A0A017PKW6_BACFG Fimbrillin-A associated anchor s Mfa1 and Mfa2 family protein OS=Bacteroides fragilis str. S6R8 GN=M131_4613 PE=4 SV=1;>tr|A0A016MQ89|A0A016MQ89_BACFG Fimbrillin-A associated anchor s Mfa1 and Mfa2 family protein OS=Bacteroi	15	1	1	1	0	0	0	0	0	0	1	0	0	1	0	1	0	0	0	0	0	0	1	0	0	1	0	1	0	0	0	0	0	0	1	0	0	1	0	1	2.9	2.9	2.9	43.974
A0A016LVF4;K1FY68;I9B2N6;F7LJN3;A0A017NM24;A0A016NE28;A0A016KPV8;A0A016JMR5;A0A016J8C2;A0A016HS82;A0A016BN68;A0A015TVB4;A0A016CK50;A0A015YTM0;A0A015XVR5;A0A015XNI3;A0A015UN95;A0A015SUQ4;A0A015Q6G0;A0A015PP10;A0A015YR50;A0A015RUE3;A0A015RIX7;A0A016DAP2;A0A016JCM3;K1G8N2;I9UT36;F7M2M6;E5CA50;C3QVR3	A0A016LVF4;K1FY68;I9B2N6;F7LJN3;A0A017NM24;A0A016NE28;A0A016KPV8;A0A016JMR5;A0A016J8C2;A0A016HS82;A0A016BN68;A0A015TVB4;A0A016CK50;A0A015YTM0;A0A015XVR5;A0A015XNI3;A0A015UN95;A0A015SUQ4;A0A015Q6G0;A0A015PP10;A0A015YR50;A0A015RUE3;A0A015RIX7;A0A016DAP2;A0A016JCM3;K1G8N2	16;16;16;16;16;16;16;16;16;16;16;16;15;15;15;15;15;15;15;15;14;14;14;14;14;8;1;1;1;1	16;16;16;16;16;16;16;16;16;16;16;16;15;15;15;15;15;15;15;15;14;14;14;14;14;8;1;1;1;1	16;16;16;16;16;16;16;16;16;16;16;16;15;15;15;15;15;15;15;15;14;14;14;14;14;8;1;1;1;1	>tr|A0A016LVF4|A0A016LVF4_BACFG Efflux transporter, outer membrane factor (OMF) lipo, NodT family protein OS=Bacteroides fragilis str. S36L5 GN=M135_0266 PE=4 SV=1;>tr|K1FY68|K1FY68_BACFG NodT family efflux transporter, outer membrane factor (OMF) lipoprot	30	16	16	16	13	15	12	10	6	9	12	7	8	9	10	13	13	15	12	10	6	9	12	7	8	9	10	13	13	15	12	10	6	9	12	7	8	9	10	13	49.9	49.9	49.9	49.376
F7LLG3;A0A016JKP4;A0A015YDF6;A0A017NH67;A0A016LU94;A0A016KCQ9;A0A016JZT3;A0A016B7X2;A0A015NFQ9;K1GBH4;A0A015YHU4;A0A015RSJ6;K1GCW5;I9B4G2;A0A016C5J9	F7LLG3;A0A016JKP4;A0A015YDF6;A0A017NH67;A0A016LU94;A0A016KCQ9;A0A016JZT3;A0A016B7X2;A0A015NFQ9;K1GBH4;A0A015YHU4;A0A015RSJ6;K1GCW5;I9B4G2;A0A016C5J9	3;3;3;3;3;3;3;3;2;2;2;2;2;2;2	3;3;3;3;3;3;3;3;2;2;2;2;2;2;2	3;3;3;3;3;3;3;3;2;2;2;2;2;2;2	>tr|F7LLG3|F7LLG3_9BACE Uncharacterized protein OS=Bacteroides sp. 2_1_56FAA GN=HMPREF1018_00960 PE=4 SV=1;>tr|A0A016JKP4|A0A016JKP4_BACFG TonB-linked outer membrane , SusC/RagA family protein OS=Bacteroides fragilis str. S23L24 GN=M139_0947 PE=3 SV=1;>tr|	15	3	3	3	0	0	0	0	0	0	0	1	1	0	0	3	0	0	0	0	0	0	0	1	1	0	0	3	0	0	0	0	0	0	0	1	1	0	0	3	6.2	6.2	6.2	83.709
A0A016LM04;A0A016HBY0;I9AX62;A0A016N586;A0A016JE91;A0A016J0T4;A0A016G0N7;A0A016EKF8;A0A015ZPL3;A0A015YAW8;A0A015XFL6;A0A015SA42;A0A015RHU2;A0A015QXJ6;A0A015PFC7;A0A015NKJ5;K1G8K3;A0A017N632;A0A016DQK6;F7LUE3;A0A016IK52;K1GC01;A7V0X4;U2CAD2;F3PK58;L5MZG2;J3B487;U5CL54;R9HUH9;E2NMA1	A0A016LM04;A0A016HBY0;I9AX62;A0A016N586;A0A016JE91;A0A016J0T4;A0A016G0N7;A0A016EKF8;A0A015ZPL3;A0A015YAW8;A0A015XFL6;A0A015SA42;A0A015RHU2;A0A015QXJ6;A0A015PFC7;A0A015NKJ5;K1G8K3;A0A017N632;A0A016DQK6;F7LUE3;A0A016IK52;K1GC01	46;46;46;45;45;45;45;45;45;45;45;45;45;45;45;45;45;45;45;44;43;40;9;4;4;1;1;1;1;1	46;46;46;45;45;45;45;45;45;45;45;45;45;45;45;45;45;45;45;44;43;40;9;4;4;1;1;1;1;1	46;46;46;45;45;45;45;45;45;45;45;45;45;45;45;45;45;45;45;44;43;40;9;4;4;1;1;1;1;1	>tr|A0A016LM04|A0A016LM04_BACFG TonB-linked outer membrane , SusC/RagA family protein OS=Bacteroides fragilis str. S36L5 GN=M135_3591 PE=3 SV=1;>tr|A0A016HBY0|A0A016HBY0_BACFG TonB-linked outer membrane , SusC/RagA family protein OS=Bacteroides fragilis st	30	46	46	46	29	36	26	27	26	23	41	25	28	25	29	31	29	36	26	27	26	23	41	25	28	25	29	31	29	36	26	27	26	23	41	25	28	25	29	31	55.5	55.5	55.5	109.76
A0A016ITM4;A0A016KGU3;K1FVS8;A0A017N6G8;A0A016K748;A0A016HSJ5;A0A015Y6V8;A0A015U1S3;K1H5I4;I9JXT2;F7LUE1;A0A016N5Z4;A0A016LL22;A0A016D2E9;A0A016A7B3;A0A015YH44;A0A015RLI0;A0A015R6F1;A0A015QEB1	A0A016ITM4;A0A016KGU3;K1FVS8;A0A017N6G8;A0A016K748;A0A016HSJ5;A0A015Y6V8;A0A015U1S3;K1H5I4;I9JXT2;F7LUE1;A0A016N5Z4;A0A016LL22;A0A016D2E9;A0A016A7B3;A0A015YH44;A0A015RLI0;A0A015R6F1;A0A015QEB1	2;2;2;2;2;2;1;1;1;1;1;1;1;1;1;1;1;1;1	2;2;2;2;2;2;1;1;1;1;1;1;1;1;1;1;1;1;1	2;2;2;2;2;2;1;1;1;1;1;1;1;1;1;1;1;1;1	>tr|A0A016ITM4|A0A016ITM4_BACFG SusE outer membrane family protein OS=Bacteroides fragilis str. S24L15 GN=M132_3031 PE=4 SV=1;>tr|A0A016KGU3|A0A016KGU3_BACFG SusE outer membrane family protein OS=Bacteroides fragilis str. S23L24 GN=M139_3274 PE=4 SV=1;>tr|	19	2	2	2	0	0	0	0	0	0	1	0	1	0	0	1	0	0	0	0	0	0	1	0	1	0	0	1	0	0	0	0	0	0	1	0	1	0	0	1	6.2	6.2	6.2	50.562
D8FJG3;D1VVP6;Q9RUF3;A0A016QRV8	D8FJG3;D1VVP6;Q9RUF3;A0A016QRV8	1;1;1;1	1;1;1;1	1;1;1;1	>tr|D8FJG3|D8FJG3_9FIRM Methionine--tRNA ligase OS=Peptoniphilus sp. oral taxon 836 str. F0141 GN=metG PE=3 SV=1;>tr|D1VVP6|D1VVP6_9FIRM Methionine--tRNA ligase OS=Peptoniphilus lacrimalis 315-B GN=metG PE=3 SV=1;>sp|Q9RUF3|SYM_DEIRA Methionine--tRNA ligas	4	1	1	1	0	0	1	1	1	1	1	1	1	1	1	1	0	0	1	1	1	1	1	1	1	1	1	1	0	0	1	1	1	1	1	1	1	1	1	1	2.3	2.3	2.3	75.286
K1LHR7;H3NGM8;J1YC92;A0A016QU99	K1LHR7;H3NGM8;J1YC92;A0A016QU99	1;1;1;1	1;1;1;1	1;1;1;1	>tr|K1LHR7|K1LHR7_9LACT ATP-dependent 6-phosphofructokinase OS=Facklamia hominis CCUG 36813 GN=pfkA PE=3 SV=1;>tr|H3NGM8|H3NGM8_9LACT ATP-dependent 6-phosphofructokinase OS=Facklamia languida CCUG 37842 GN=pfkA PE=3 SV=1;>tr|J1YC92|J1YC92_9ALTE 6-phosphofr	4	1	1	1	1	0	1	0	0	0	1	0	0	0	0	1	1	0	1	0	0	0	1	0	0	0	0	1	1	0	1	0	0	0	1	0	0	0	0	1	5.6	5.6	5.6	34.452
W1G4Z6;J5VHN2;J2IRG8;W9BN19;Z5WSH2;Z5WL07;Z5QRZ1;Z5PK91;Z5LPP5;Z5K044;Z5I078;Z5EKY3;Z5E8L6;Z5D7N8;Z4ZTT6;Z4Y7N4;Z4XP17;Y1FTB9;X7I152;X7HZU5;W1GBH0;W1CIP7;W1B5Z4;V3RD93;V3KKP6;V3H713;V3GD84;V3CK99;V3C6K0;V0AS12;U7AU28;U1DHD3;S8A892;S7YFE4;S7I9H2;S7E5W5;S7CPR1;S6Y2Y2;S6XXM3;S2IKV2;S2GB90;S2G1U1;S2FJU2;S2EYQ8;S2E7Q5;S2DCY5;S2CWD7;S2CI04;S2C1Z3;S1XSH4;S1V3H4;S1UG27;S1TME0;R8WLV4;R8V4R6;Q7X472;Q7X452;…	W1G4Z6;J5VHN2;J2IRG8;W9BN19;Z5WSH2;Z5WL07;Z5QRZ1;Z5PK91;Z5LPP5;Z5K044;Z5I078;Z5EKY3;Z5E8L6;Z5D7N8;Z4ZTT6;Z4Y7N4;Z4XP17;Y1FTB9;X7I152;X7HZU5;W1GBH0;W1CIP7;W1B5Z4;V3RD93;V3KKP6;V3H713;V3GD84;V3CK99;V3C6K0;V0AS12;U7AU28;U1DHD3;S8A892;S7YFE4;S7I9H2;S7E5W5;S7CPR1;S6Y2Y2;S6XXM3;S2IKV2;S2GB90;S2G1U1;S2FJU2;S2EYQ8;S2E7Q5;S2DCY5;S2CWD7;S2CI04;S2C1Z3;S1XSH4;S1V3H4;S1UG27;S1TME0;R8WLV4;R8V4R6;Q7X472;Q7X452;…	1;1;1;1;1;1;1;1;1;1;1;1;1;1;1;1;1;1;1;1;1;1;1;1;1;1;1;1;1;1;1;1;1;1;1;1;1;1;1;1;1;1;1;1;1;1;1;1;1;1;1;1;1;1;1;1;1;1;1;1;1;1;1;1;1;1;1;1;1;1;1;1;1;1;1;1;1;1;1;1;1;1;1;1;1;1;1;1;1;1;1;1;1;1;1;1;1;1;1;1;1;1;1;1;1;1;1;1;1;1;1;1;1;1;1;1;1;1;1;1;1;1;1;1	1;1;1;1;1;1;1;1;1;1;1;1;1;1;1;1;1;1;1;1;1;1;1;1;1;1;1;1;1;1;1;1;1;1;1;1;1;1;1;1;1;1;1;1;1;1;1;1;1;1;1;1;1;1;1;1;1;1;1;1;1;1;1;1;1;1;1;1;1;1;1;1;1;1;1;1;1;1;1;1;1;1;1;1;1;1;1;1;1;1;1;1;1;1;1;1;1;1;1;1;1;1;1;1;1;1;1;1;1;1;1;1;1;1;1;1;1;1;1;1;1;1;1;1	1;1;1;1;1;1;1;1;1;1;1;1;1;1;1;1;1;1;1;1;1;1;1;1;1;1;1;1;1;1;1;1;1;1;1;1;1;1;1;1;1;1;1;1;1;1;1;1;1;1;1;1;1;1;1;1;1;1;1;1;1;1;1;1;1;1;1;1;1;1;1;1;1;1;1;1;1;1;1;1;1;1;1;1;1;1;1;1;1;1;1;1;1;1;1;1;1;1;1;1;1;1;1;1;1;1;1;1;1;1;1;1;1;1;1;1;1;1;1;1;1;1;1;1	>tr|W1G4Z6|W1G4Z6_ECOLX Glycerol dehydratase large subunit OS=Escherichia coli ISC11 PE=4 SV=1;>tr|J5VHN2|J5VHN2_9ENTR Glycerol dehydratase, large subunit OS=Klebsiella sp. OBRC7 GN=dhaB_2 PE=3 SV=1;>tr|J2IRG8|J2IRG8_9ENTR Glycerol dehydratase large subuni	124	1	1	1	0	1	1	1	1	1	1	1	1	1	1	1	0	1	1	1	1	1	1	1	1	1	1	1	0	1	1	1	1	1	1	1	1	1	1	1	3.8	3.8	3.8	45.674
G5L9M7;G5LP98;G5SCB4;W1G6P4;Z5X1E5;Z5WBR4;Z5R156;Z5PD03;Z5LEU4;Z5K5E5;Z5I1I7;Z5EXE8;Z5EBV5;Z5DW98;Z5A0Q4;Z4YHI6;Z4XU72;Y1P1B8;Y1H2I7;Y1FJL0;Y1EWA8;Y1E122;Y1D727;X7IC03;X4HNP3;X4B6L4;X3XEB2;W9FG46;W9BHB1;W7P9W2;W7NGJ2;W6SWX4;W1HTB7;W1CME0;W1B6X9;V8MIU9;V7XYI9;V7VJX7;V7V4D3;V7UJE0;V7TS93;V3ZSZ5;V3ZDF7;V3XTU8;V3X956;V3RQ36;V3P1V9;V3N5A2;V3MRY5;V3L6K4;V3I3V0;V3I1J8;V3F5Y6;V3EF76;V3DY75;V3DJB6;V3DEJ6;…	G5L9M7;G5LP98;G5SCB4;W1G6P4;Z5X1E5;Z5WBR4;Z5R156;Z5PD03;Z5LEU4;Z5K5E5;Z5I1I7;Z5EXE8;Z5EBV5;Z5DW98;Z5A0Q4;Z4YHI6;Z4XU72;Y1P1B8;Y1H2I7;Y1FJL0;Y1EWA8;Y1E122;Y1D727;X7IC03;X4HNP3;X4B6L4;X3XEB2;W9FG46;W9BHB1;W7P9W2;W7NGJ2;W6SWX4;W1HTB7;W1CME0;W1B6X9;V8MIU9;V7XYI9;V7VJX7;V7V4D3;V7UJE0;V7TS93;V3ZSZ5;V3ZDF7;V3XTU8;V3X956;V3RQ36;V3P1V9;V3N5A2;V3MRY5;V3L6K4;V3I3V0;V3I1J8;V3F5Y6;V3EF76;V3DY75;V3DJB6;V3DEJ6;…	1;1;1;1;1;1;1;1;1;1;1;1;1;1;1;1;1;1;1;1;1;1;1;1;1;1;1;1;1;1;1;1;1;1;1;1;1;1;1;1;1;1;1;1;1;1;1;1;1;1;1;1;1;1;1;1;1;1;1;1;1;1;1;1;1;1;1;1;1;1;1;1;1;1;1;1;1;1;1;1;1;1;1;1;1;1;1;1;1;1;1;1;1;1;1;1;1;1;1;1;1;1;1;1;1;1;1;1;1;1;1;1;1;1;1;1;1;1;1;1;1;1;1;1;1;1;1;1;1;1;1;1;1;1;1;1;1;1;1;1;1;1;1;1;1;1;1;1;1;1;1;1;1;1;1;1;1;1;1;1;1;1;1;1;1;1;1;1;1;1;1;1;1;1;1;1;1;1;1;1;1;1;1;1;1;1;1;1;1;1;1;1;1;1;1;1;1;1;1;1…	1;1;1;1;1;1;1;1;1;1;1;1;1;1;1;1;1;1;1;1;1;1;1;1;1;1;1;1;1;1;1;1;1;1;1;1;1;1;1;1;1;1;1;1;1;1;1;1;1;1;1;1;1;1;1;1;1;1;1;1;1;1;1;1;1;1;1;1;1;1;1;1;1;1;1;1;1;1;1;1;1;1;1;1;1;1;1;1;1;1;1;1;1;1;1;1;1;1;1;1;1;1;1;1;1;1;1;1;1;1;1;1;1;1;1;1;1;1;1;1;1;1;1;1;1;1;1;1;1;1;1;1;1;1;1;1;1;1;1;1;1;1;1;1;1;1;1;1;1;1;1;1;1;1;1;1;1;1;1;1;1;1;1;1;1;1;1;1;1;1;1;1;1;1;1;1;1;1;1;1;1;1;1;1;1;1;1;1;1;1;1;1;1;1;1;1;1;1;1;1…	1;1;1;1;1;1;1;1;1;1;1;1;1;1;1;1;1;1;1;1;1;1;1;1;1;1;1;1;1;1;1;1;1;1;1;1;1;1;1;1;1;1;1;1;1;1;1;1;1;1;1;1;1;1;1;1;1;1;1;1;1;1;1;1;1;1;1;1;1;1;1;1;1;1;1;1;1;1;1;1;1;1;1;1;1;1;1;1;1;1;1;1;1;1;1;1;1;1;1;1;1;1;1;1;1;1;1;1;1;1;1;1;1;1;1;1;1;1;1;1;1;1;1;1;1;1;1;1;1;1;1;1;1;1;1;1;1;1;1;1;1;1;1;1;1;1;1;1;1;1;1;1;1;1;1;1;1;1;1;1;1;1;1;1;1;1;1;1;1;1;1;1;1;1;1;1;1;1;1;1;1;1;1;1;1;1;1;1;1;1;1;1;1;1;1;1;1;1;1;1…	>tr|G5L9M7|G5L9M7_SALET Superoxide dismutase Fe (Fragment) OS=Salmonella enterica subsp. enterica serovar Adelaide str. A4-669 GN=LTSEADE_2556 PE=3 SV=1;>tr|G5LP98|G5LP98_SALET Superoxide dismutase Fe OS=Salmonella enterica subsp. enterica serovar Alachua	312	1	1	1	1	0	0	0	1	1	0	0	0	0	0	0	1	0	0	0	1	1	0	0	0	0	0	0	1	0	0	0	1	1	0	0	0	0	0	0	28.1	28.1	28.1	7.1029
X3UIT5;K5APY1;P02938;Z5X123;Z5WB16;Z5R5B7;Z5PCA0;Z5LHH7;Z5K5H1;Z5HZB9;Z5F1K6;Z5EGD1;Z5DVU0;Z4ZUY4;Z4YM89;Z4XVR4;Y1P1E0;Y1H402;Y1GZZ4;Y1FGU4;Y1F0S4;Y1DU80;Y1D7H7;X7QZP5;X7QFM4;X7PNV3;X7PB93;X7NA66;X7M082;X7I8M5;X7FNR2;X5NM95;X4IRP8;X4HG59;X4BKH9;X3Z3R8;W9FCG5;W9AFS9;W7P9X6;W7NFT0;W7IQ15;W6T2B3;W2AAH3;W1WNP7;W1HX94;W1GID0;W1G8F8;W1G323;W1F0K0;W1CMV5;W1BEB8;W1AQG1;V8SFI9;V8S5D5;V8MI12;V8KZQ3;V8F9K7;…	X3UIT5;K5APY1;P02938;Z5X123;Z5WB16;Z5R5B7;Z5PCA0;Z5LHH7;Z5K5H1;Z5HZB9;Z5F1K6;Z5EGD1;Z5DVU0;Z4ZUY4;Z4YM89;Z4XVR4;Y1P1E0;Y1H402;Y1GZZ4;Y1FGU4;Y1F0S4;Y1DU80;Y1D7H7;X7QZP5;X7QFM4;X7PNV3;X7PB93;X7NA66;X7M082;X7I8M5;X7FNR2;X5NM95;X4IRP8;X4HG59;X4BKH9;X3Z3R8;W9FCG5;W9AFS9;W7P9X6;W7NFT0;W7IQ15;W6T2B3;W2AAH3;W1WNP7;W1HX94;W1GID0;W1G8F8;W1G323;W1F0K0;W1CMV5;W1BEB8;W1AQG1;V8SFI9;V8S5D5;V8MI12;V8KZQ3;V8F9K7;…	4;4;4;4;4;4;4;4;4;4;4;4;4;4;4;4;4;4;4;4;4;4;4;4;4;4;4;4;4;4;4;4;4;4;4;4;4;4;4;4;4;4;4;4;4;4;4;4;4;4;4;4;4;4;4;4;4;4;4;4;4;4;4;4;4;4;4;4;4;4;4;4;4;4;4;4;4;4;4;4;4;4;4;4;4;4;4;4;4;4;4;4;4;4;4;4;4;4;4;4;4;4;4;4;4;4;4;4;4;4;4;4;4;4;4;4;4;4;4;4;4;4;4;4;4;4;4;4;4;4;4;4;4;4;4;4;4;4;4;4;4;4;4;4;4;4;4;4;4;4;4;4;4;4;4;4;4;4;4;4;4;4;4;4;4;4;4;4;4;4;4;4;4;4;4;4;4;4;4;4;4;4;4;4;4;4;4;4;4;4;4;4;4;4;4;4;4;4;4;4…	4;4;4;4;4;4;4;4;4;4;4;4;4;4;4;4;4;4;4;4;4;4;4;4;4;4;4;4;4;4;4;4;4;4;4;4;4;4;4;4;4;4;4;4;4;4;4;4;4;4;4;4;4;4;4;4;4;4;4;4;4;4;4;4;4;4;4;4;4;4;4;4;4;4;4;4;4;4;4;4;4;4;4;4;4;4;4;4;4;4;4;4;4;4;4;4;4;4;4;4;4;4;4;4;4;4;4;4;4;4;4;4;4;4;4;4;4;4;4;4;4;4;4;4;4;4;4;4;4;4;4;4;4;4;4;4;4;4;4;4;4;4;4;4;4;4;4;4;4;4;4;4;4;4;4;4;4;4;4;4;4;4;4;4;4;4;4;4;4;4;4;4;4;4;4;4;4;4;4;4;4;4;4;4;4;4;4;4;4;4;4;4;4;4;4;4;4;4;4;4…	3;3;3;3;3;3;3;3;3;3;3;3;3;3;3;3;3;3;3;3;3;3;3;3;3;3;3;3;3;3;3;3;3;3;3;3;3;3;3;3;3;3;3;3;3;3;3;3;3;3;3;3;3;3;3;3;3;3;3;3;3;3;3;3;3;3;3;3;3;3;3;3;3;3;3;3;3;3;3;3;3;3;3;3;3;3;3;3;3;3;3;3;3;3;3;3;3;3;3;3;3;3;3;3;3;3;3;3;3;3;3;3;3;3;3;3;3;3;3;3;3;3;3;3;3;3;3;3;3;3;3;3;3;3;3;3;3;3;3;3;3;3;3;3;3;3;3;3;3;3;3;3;3;3;3;3;3;3;3;3;3;3;3;3;3;3;3;3;3;3;3;3;3;3;3;3;3;3;3;3;3;3;3;3;3;3;3;3;3;3;3;3;3;3;3;3;3;3;3;3…	>tr|X3UIT5|X3UIT5_SALEN Uncharacterized protein OS=Salmonella enterica subsp. enterica serovar Enteritidis str. EC20120677 GN=AV37_11950 PE=4 SV=1;>tr|K5APY1|K5APY1_SALET Murein lipoprotein OS=Salmonella enterica subsp. enterica serovar Heidelberg str. CFS	1114	4	4	3	4	3	2	2	3	3	2	3	1	2	2	3	4	3	2	2	3	3	2	3	1	2	2	3	3	2	2	1	2	2	1	2	0	1	1	2	61.3	61.3	61.3	6.7544
E3BRR6;E1NVW0;U6SCG6;S2UYU2;S2RDE9;S2QB92;S2LZH9;S2LR21;R9GG90;Q38US0;Q034Z1;K6RVW6;K6RGB3;K6QUJ4;K6QSV5;K6Q970;J7M7F5;G6IYX1;U6F0A6;U2FYU4;Q74L81;Q5FM82;Q1GBL0;Q04C07;N1ZQT4;K0NW54;K0NP52;I7KGG5;F3MPP8;F0HX37;D7V5B4;D0DYM8;C9M239;C7XL65;C2HMA5;A8YXL3;A0A063B562;A0A061C4S9;A0A061BSL8;R9LLK1;A0A074TP53;A0A074JWD9;A4WVK0;A0A059IS72;A8LM65;A0A017HR26;S9RFK1;V7EIB3	E3BRR6;E1NVW0;U6SCG6;S2UYU2;S2RDE9;S2QB92;S2LZH9;S2LR21;R9GG90;Q38US0;Q034Z1;K6RVW6;K6RGB3;K6QUJ4;K6QSV5;K6Q970;J7M7F5;G6IYX1;U6F0A6;U2FYU4;Q74L81;Q5FM82;Q1GBL0;Q04C07;N1ZQT4;K0NW54;K0NP52;I7KGG5;F3MPP8;F0HX37;D7V5B4;D0DYM8;C9M239;C7XL65;C2HMA5;A8YXL3;A0A063B562;A0A061C4S9;A0A061BSL8;R9LLK1;A0A074TP53;A0A074JWD9;A4WVK0;A0A059IS72;A8LM65;A0A017HR26;S9RFK1;V7EIB3	1;1;1;1;1;1;1;1;1;1;1;1;1;1;1;1;1;1;1;1;1;1;1;1;1;1;1;1;1;1;1;1;1;1;1;1;1;1;1;1;1;1;1;1;1;1;1;1	1;1;1;1;1;1;1;1;1;1;1;1;1;1;1;1;1;1;1;1;1;1;1;1;1;1;1;1;1;1;1;1;1;1;1;1;1;1;1;1;1;1;1;1;1;1;1;1	1;1;1;1;1;1;1;1;1;1;1;1;1;1;1;1;1;1;1;1;1;1;1;1;1;1;1;1;1;1;1;1;1;1;1;1;1;1;1;1;1;1;1;1;1;1;1;1	>tr|E3BRR6|E3BRR6_9LACO 50S ribosomal protein L29 OS=Lactobacillus iners LEAF 2053A-b GN=rpmC PE=3 SV=1;>tr|E1NVW0|E1NVW0_9LACO 50S ribosomal protein L29 OS=Lactobacillus iners SPIN 2503V10-D GN=rpmC PE=3 SV=1;>tr|U6SCG6|U6SCG6_LACCA 50S ribosomal protein	48	1	1	1	1	1	0	0	0	0	1	1	0	0	1	1	1	1	0	0	0	0	1	1	0	0	1	1	1	1	0	0	0	0	1	1	0	0	1	1	21.3	21.3	21.3	7.2674
F8YNH5;H4JVD2;E2GHG1;D2D9A1;X7Q1M0;V6P1G7;V2ZV33;U0MA77;U0CVV0;T9UR69;T8PLK0;T8EZD4;T8EYB7;T7YUR5;T7U4N8;T7SQ95;T6YXR5;T6RJQ1;T6MKY7;T6FA85;T5WJA9;S1HYS2;S0YEY0;Q83IP5;N3LC93;M8P6I5;L5EKB9;L5AR80;L4TUN5;L3KSM9;K3HBX4;K3B976;I5G8V8;I5D9Y3;I4UKQ5;I4TK80;I4SM32;I4SFG9;H4Z4D4;H4VPB1;E8J954;E8IUV1;E8H9V8;A0A070J630;A0A064KG72;X7QRF0;X7PSE0;X7PIN6;X7N2U9;X7M758;W9ANC6;W8TB75;W7I2D2;W2ABK3;W1W135;W1GVD2…	F8YNH5;H4JVD2;E2GHG1;D2D9A1;X7Q1M0;V6P1G7;V2ZV33;U0MA77;U0CVV0;T9UR69;T8PLK0;T8EZD4;T8EYB7;T7YUR5;T7U4N8;T7SQ95;T6YXR5;T6RJQ1;T6MKY7;T6FA85;T5WJA9;S1HYS2;S0YEY0;Q83IP5;N3LC93;M8P6I5;L5EKB9;L5AR80;L4TUN5;L3KSM9;K3HBX4;K3B976;I5G8V8;I5D9Y3;I4UKQ5;I4TK80;I4SM32;I4SFG9;H4Z4D4;H4VPB1;E8J954;E8IUV1;E8H9V8;A0A070J630;A0A064KG72;X7QRF0;X7PSE0;X7PIN6;X7N2U9;X7M758;W9ANC6;W8TB75;W7I2D2;W2ABK3;W1W135;W1GVD2…	2;2;2;2;2;2;2;2;2;2;2;2;2;2;2;2;2;2;2;2;2;2;2;2;2;2;2;2;2;2;2;2;2;2;2;2;2;2;2;2;2;2;2;2;2;2;2;2;2;2;2;2;2;2;2;2;2;2;2;2;2;2;2;2;2;2;2;2;2;2;2;2;2;2;2;2;2;2;2;2;2;2;2;2;2;2;2;2;2;2;2;2;2;2;2;2;2;2;2;2;2;2;2;2;2;2;2;2;2;2;2;2;2;2;2;2;2;2;2;2;2;2;2;2;2;2;2;2;2;2;2;2;2;2;2;2;2;2;2;2;2;2;2;2;2;2;2;2;2;2;2;2;2;2;2;2;2;2;2;2;2;2;2;2;2;2;2;2;2;2;2;2;2;2;2;2;2;2;2;2;2;2;2;2;2;2;2;2;2;2;2;2;2;2;2;2;2;2;2;2…	2;2;2;2;2;2;2;2;2;2;2;2;2;2;2;2;2;2;2;2;2;2;2;2;2;2;2;2;2;2;2;2;2;2;2;2;2;2;2;2;2;2;2;2;2;2;2;2;2;2;2;2;2;2;2;2;2;2;2;2;2;2;2;2;2;2;2;2;2;2;2;2;2;2;2;2;2;2;2;2;2;2;2;2;2;2;2;2;2;2;2;2;2;2;2;2;2;2;2;2;2;2;2;2;2;2;2;2;2;2;2;2;2;2;2;2;2;2;2;2;2;2;2;2;2;2;2;2;2;2;2;2;2;2;2;2;2;2;2;2;2;2;2;2;2;2;2;2;2;2;2;2;2;2;2;2;2;2;2;2;2;2;2;2;2;2;2;2;2;2;2;2;2;2;2;2;2;2;2;2;2;2;2;2;2;2;2;2;2;2;2;2;2;2;2;2;2;2;2;2…	2;2;2;2;2;2;2;2;2;2;2;2;2;2;2;2;2;2;2;2;2;2;2;2;2;2;2;2;2;2;2;2;2;2;2;2;2;2;2;2;2;2;2;2;2;2;2;2;2;2;2;2;2;2;2;2;2;2;2;2;2;2;2;2;2;2;2;2;2;2;2;2;2;2;2;2;2;2;2;2;2;2;2;2;2;2;2;2;2;2;2;2;2;2;2;2;2;2;2;2;2;2;2;2;2;2;2;2;2;2;2;2;2;2;2;2;2;2;2;2;2;2;2;2;2;2;2;2;2;2;2;2;2;2;2;2;2;2;2;2;2;2;2;2;2;2;2;2;2;2;2;2;2;2;2;2;2;2;2;2;2;2;2;2;2;2;2;2;2;2;2;2;2;2;2;2;2;2;2;2;2;2;2;2;2;2;2;2;2;2;2;2;2;2;2;2;2;2;2;2…	>tr|F8YNH5|F8YNH5_ECOLX Maltoporin OS=Escherichia coli O104:H4 str. LB226692 GN=lamB PE=4 SV=1;>tr|H4JVD2|H4JVD2_ECOLX Phage lambda receptor protein maltose high-affinity receptor OS=Escherichia coli DEC1E GN=ECDEC1E_4984 PE=4 SV=1;>tr|E2GHG1|E2GHG1_ECOLX	977	2	2	2	2	0	0	0	0	0	0	0	0	0	0	0	2	0	0	0	0	0	0	0	0	0	0	0	2	0	0	0	0	0	0	0	0	0	0	0	8.4	8.4	8.4	33.946
H9TJH3;A0A074HH32;W1G8N1;E9XEX3;E1QML2;D7JJ86;N3HQL1;W9APV4;V8RXT6;V8FC41;V2SDS3;V0WM83;V0W0H9;V0VIQ5;V0S909;U1ET03;U1C2A4;U1B5K2;U1A5C2;U0LU93;U0D049;T9M4H5;T8YSH1;T8RX46;T8QQ40;T8JBV5;T8FPJ4;T8FLG0;T8A4H1;T7ZXD7;T7WU90;T7W1S8;T7V1D1;T7UTQ1;T7SJQ6;T7NWU9;T7N8X5;T7L6R5;T7JQV0;T7HPY8;T7FYW4;T7ENX6;T6WSB6;T6PY20;T6MFM6;T6FQI6;T6AY25;T5XC69;T5WIP5;T5VD20;T5VB27;T5TUN0;T5P2C7;T5LU90;S1RNS5;S1NRZ5;S1I…	H9TJH3;A0A074HH32;W1G8N1;E9XEX3;E1QML2;D7JJ86;N3HQL1;W9APV4;V8RXT6;V8FC41;V2SDS3;V0WM83;V0W0H9;V0VIQ5;V0S909;U1ET03;U1C2A4;U1B5K2;U1A5C2;U0LU93;U0D049;T9M4H5;T8YSH1;T8RX46;T8QQ40;T8JBV5;T8FPJ4;T8FLG0;T8A4H1;T7ZXD7;T7WU90;T7W1S8;T7V1D1;T7UTQ1;T7SJQ6;T7NWU9;T7N8X5;T7L6R5;T7JQV0;T7HPY8;T7FYW4;T7ENX6;T6WSB6;T6PY20;T6MFM6;T6FQI6;T6AY25;T5XC69;T5WIP5;T5VD20;T5VB27;T5TUN0;T5P2C7;T5LU90;S1RNS5;S1NRZ5;S1I…	10;10;10;10;10;10;10;10;10;10;10;10;10;10;10;10;10;10;10;10;10;10;10;10;10;10;10;10;10;10;10;10;10;10;10;10;10;10;10;10;10;10;10;10;10;10;10;10;10;10;10;10;10;10;10;10;10;10;10;10;10;10;10;10;10;10;10;10;10;10;10;10;10;10;10;10;10;10;10;10;10;10;10;10;10;10;10;10;10;10;10;10;10;10;10;10;10;10;10;10;10;10;10;10;10;10;10;10;10;10;10;10;10;10;10;10;10;10;10;10;10;10;10;10;10;10;10;10;10;10;10;10;10;…	10;10;10;10;10;10;10;10;10;10;10;10;10;10;10;10;10;10;10;10;10;10;10;10;10;10;10;10;10;10;10;10;10;10;10;10;10;10;10;10;10;10;10;10;10;10;10;10;10;10;10;10;10;10;10;10;10;10;10;10;10;10;10;10;10;10;10;10;10;10;10;10;10;10;10;10;10;10;10;10;10;10;10;10;10;10;10;10;10;10;10;10;10;10;10;10;10;10;10;10;10;10;10;10;10;10;10;10;10;10;10;10;10;10;10;10;10;10;10;10;10;10;10;10;10;10;10;10;10;10;10;10;10;…	7;7;7;7;7;7;7;7;7;7;7;7;7;7;7;7;7;7;7;7;7;7;7;7;7;7;7;7;7;7;7;7;7;7;7;7;7;7;7;7;7;7;7;7;7;7;7;7;7;7;7;7;7;7;7;7;7;7;7;7;7;7;7;7;7;7;7;7;7;7;7;7;7;7;7;7;7;7;7;7;7;7;7;7;7;7;7;7;7;7;7;7;7;7;7;7;7;7;7;7;7;7;7;7;7;7;7;7;7;7;7;7;7;7;7;7;7;7;7;7;7;7;7;7;7;7;7;7;7;7;7;7;7;7;7;7;7;7;7;7;7;7;7;7;7;7;7;7;7;7;7;7;7;7;7;7;7;7;7;7;7;7;7;7;7;7;7;7;7;7;7;7;7;7;7;7;7;7;7;7;7;7;7;7;7;7;7;7;7;7;7;7;7;7;7;7;7;7;7;7…	>tr|H9TJH3|H9TJH3_SALET IncF plasmid conjugative transfer surface exclusion protein TraT OS=Salmonella enterica subsp. enterica serovar Heidelberg GN=traT PE=4 SV=1;>tr|A0A074HH32|A0A074HH32_ECOLX Enterobacterial TraT complement resistance family protein O	520	10	10	7	10	8	1	0	5	3	1	2	0	0	0	0	10	8	1	0	5	3	1	2	0	0	0	0	7	5	0	0	3	2	0	1	0	0	0	0	40.9	40.9	34.5	23.577
W1X7W1;X7QY04;X7QG63;X7PNV6;X7PCW8;X7NBB6;X7LYL1;W7I1R3;W2A4N8;W1XHQ1;W1GK06;W1EU11;W1BDH3;V8SFL2;V8S676;V8LLB6;V8FMB4;V6P5E3;V6EIH8;V5D7X3;V3HXS9;V3BFD8;V2Z4H5;V2SUG2;V2RJQ9;V0YXH7;V0W220;V0VZT6;V0VHF6;V0V0H6;V0U9I0;V0TD87;V0SWG9;V0R5F5;U9YR69;U9YMR3;U9YDK8;U7BMZ0;U1IP83;U1GAJ7;U1CUI2;U1BNI7;U0ZV13;U0X9I4;U0VYJ4;U0V008;U0UUJ1;U0ULE1;U0UE95;U0S676;U0R468;U0PMI5;U0N5R2;U0MA18;U0M924;U0JEP9;U0GPC5;…	W1X7W1;X7QY04;X7QG63;X7PNV6;X7PCW8;X7NBB6;X7LYL1;W7I1R3;W2A4N8;W1XHQ1;W1GK06;W1EU11;W1BDH3;V8SFL2;V8S676;V8LLB6;V8FMB4;V6P5E3;V6EIH8;V5D7X3;V3HXS9;V3BFD8;V2Z4H5;V2SUG2;V2RJQ9;V0YXH7;V0W220;V0VZT6;V0VHF6;V0V0H6;V0U9I0;V0TD87;V0SWG9;V0R5F5;U9YR69;U9YMR3;U9YDK8;U7BMZ0;U1IP83;U1GAJ7;U1CUI2;U1BNI7;U0ZV13;U0X9I4;U0VYJ4;U0V008;U0UUJ1;U0ULE1;U0UE95;U0S676;U0R468;U0PMI5;U0N5R2;U0MA18;U0M924;U0JEP9;U0GPC5;…	2;2;2;2;2;2;2;2;2;2;2;2;2;2;2;2;2;2;2;2;2;2;2;2;2;2;2;2;2;2;2;2;2;2;2;2;2;2;2;2;2;2;2;2;2;2;2;2;2;2;2;2;2;2;2;2;2;2;2;2;2;2;2;2;2;2;2;2;2;2;2;2;2;2;2;2;2;2;2;2;2;2;2;2;2;2;2;2;2;2;2;2;2;2;2;2;2;2;2;2;2;2;2;2;2;2;2;2;2;2;2;2;2;2;2;2;2;2;2;2;2;2;2;2;2;2;2;2;2;2;2;2;2;2;2;2;2;2;2;2;2;2;2;2;2;2;2;2;2;2;2;2;2;2;2;2;2;2;2;2;2;2;2;2;2;2;2;2;2;2;2;2;2;2;2;2;2;2;2;2;2;2;2;2;2;2;2;2;2;2;2;2;2;2;2;2;2;2;2;2…	2;2;2;2;2;2;2;2;2;2;2;2;2;2;2;2;2;2;2;2;2;2;2;2;2;2;2;2;2;2;2;2;2;2;2;2;2;2;2;2;2;2;2;2;2;2;2;2;2;2;2;2;2;2;2;2;2;2;2;2;2;2;2;2;2;2;2;2;2;2;2;2;2;2;2;2;2;2;2;2;2;2;2;2;2;2;2;2;2;2;2;2;2;2;2;2;2;2;2;2;2;2;2;2;2;2;2;2;2;2;2;2;2;2;2;2;2;2;2;2;2;2;2;2;2;2;2;2;2;2;2;2;2;2;2;2;2;2;2;2;2;2;2;2;2;2;2;2;2;2;2;2;2;2;2;2;2;2;2;2;2;2;2;2;2;2;2;2;2;2;2;2;2;2;2;2;2;2;2;2;2;2;2;2;2;2;2;2;2;2;2;2;2;2;2;2;2;2;2;2…	2;2;2;2;2;2;2;2;2;2;2;2;2;2;2;2;2;2;2;2;2;2;2;2;2;2;2;2;2;2;2;2;2;2;2;2;2;2;2;2;2;2;2;2;2;2;2;2;2;2;2;2;2;2;2;2;2;2;2;2;2;2;2;2;2;2;2;2;2;2;2;2;2;2;2;2;2;2;2;2;2;2;2;2;2;2;2;2;2;2;2;2;2;2;2;2;2;2;2;2;2;2;2;2;2;2;2;2;2;2;2;2;2;2;2;2;2;2;2;2;2;2;2;2;2;2;2;2;2;2;2;2;2;2;2;2;2;2;2;2;2;2;2;2;2;2;2;2;2;2;2;2;2;2;2;2;2;2;2;2;2;2;2;2;2;2;2;2;2;2;2;2;2;2;2;2;2;2;2;2;2;2;2;2;2;2;2;2;2;2;2;2;2;2;2;2;2;2;2;2…	>tr|W1X7W1|W1X7W1_ECOLX Ferritin (Fragment) OS=Escherichia coli DORA_A_5_14_21 GN=Q609_ECAC00845G0001 PE=3 SV=1;>tr|X7QY04|X7QY04_ECOLX Ferritin OS=Escherichia coli BIDMC 6 GN=L432_06343 PE=3 SV=1;>tr|X7QG63|X7QG63_ECOLX Ferritin OS=Escherichia coli BIDMC	573	2	2	2	1	1	0	0	1	1	0	0	0	0	0	0	1	1	0	0	1	1	0	0	0	0	0	0	1	1	0	0	1	1	0	0	0	0	0	0	15.6	15.6	15.6	18.096
V6PXV0;V2ZSM9;T9FW93;T8K3J4;S1IG38;R4HII6;N2HUU0;N1SIW5;M8R3F8;M8NQ04;M8NEX4;K7DXA7;I2ZEV2;F3WFS8;A0A074CF68;A0A070WAU9;A0A070UEC8;A0A017IFL8;N4RIF9;N4BNY4;N4A3L7;N3ZTL9;N3HEB0;N3H169;N2YN01;N2XMD4;N2XHK4;L4PB23;L4FDA0;I4UNG5;I2TB15;I2S7P7;I1BEW1;H5P6L7;E9T9C5;A0A071ED41;A0A071A8S2;A0A071A5H8;A0A070XNM8;A0A070X1J5;A0A028F5W0;M8Q218;W7I3Z4;M8NAV8;C6K7M6;A0A073USU8;A0A073HBH7;L2DA59;L2B3V6;L1ZTQ0;G…	V6PXV0;V2ZSM9;T9FW93;T8K3J4;S1IG38;R4HII6;N2HUU0;N1SIW5;M8R3F8;M8NQ04;M8NEX4;K7DXA7;I2ZEV2;F3WFS8;A0A074CF68;A0A070WAU9;A0A070UEC8;A0A017IFL8;N4RIF9;N4BNY4;N4A3L7;N3ZTL9;N3HEB0;N3H169;N2YN01;N2XMD4;N2XHK4;L4PB23;L4FDA0;I4UNG5;I2TB15;I2S7P7;I1BEW1;H5P6L7;E9T9C5;A0A071ED41;A0A071A8S2;A0A071A5H8;A0A070XNM8;A0A070X1J5;A0A028F5W0;M8Q218;W7I3Z4;M8NAV8;C6K7M6;A0A073USU8;A0A073HBH7;L2DA59;L2B3V6;L1ZTQ0;G…	15;15;15;15;15;15;15;15;15;15;15;15;15;15;15;15;15;15;13;13;13;13;13;13;13;13;13;13;13;13;13;13;13;13;13;13;13;13;13;13;13;13;13;13;13;13;13;12;12;12;12;12;12;12;12;12;12;12;12;12;12;12;12;11;11;11;11;11;11;11;11;11;11;11;11;11;11;11;11;11;11;11;11;11;11;11;11;11;11;11;11;11;11;11;11;11;11;11;11;11;11;11;11;11;11;11;11;11;11;11;11;11;11;11;11;11;11;11;11;11;11;11;11;11;11;11;11;11;11;11;11;11;11;…	15;15;15;15;15;15;15;15;15;15;15;15;15;15;15;15;15;15;13;13;13;13;13;13;13;13;13;13;13;13;13;13;13;13;13;13;13;13;13;13;13;13;13;13;13;13;13;12;12;12;12;12;12;12;12;12;12;12;12;12;12;12;12;11;11;11;11;11;11;11;11;11;11;11;11;11;11;11;11;11;11;11;11;11;11;11;11;11;11;11;11;11;11;11;11;11;11;11;11;11;11;11;11;11;11;11;11;11;11;11;11;11;11;11;11;11;11;11;11;11;11;11;11;11;11;11;11;11;11;11;11;11;11;…	13;13;13;13;13;13;13;13;13;13;13;13;13;13;13;13;13;13;11;11;11;11;11;11;11;11;11;11;11;11;11;11;11;11;11;11;11;11;11;11;11;12;11;11;11;11;11;10;10;10;10;10;10;10;10;10;10;10;10;10;10;10;10;9;9;9;9;9;9;9;9;9;9;9;9;9;9;9;9;9;9;9;9;9;9;9;9;9;9;9;9;9;9;9;9;9;9;9;9;9;9;9;9;9;9;9;9;9;9;9;9;9;9;9;9;9;9;9;9;9;9;9;9;9;9;9;9;9;9;9;9;9;9;9;9;9;9;9;9;9;9;9;9;9;9;9;9;9;9;9;9;9;9;9;9;9;9;9;9;9;9;9;9;9;9;9;9;9;…	>tr|V6PXV0|V6PXV0_ECOLX Outer membrane porin protein C OS=Escherichia coli ECA-0157 GN=ECA0157_11041 PE=3 SV=1;>tr|V2ZSM9|V2ZSM9_ECOLX Outer membrane porin OmpC OS=Escherichia coli BIDMC 37 GN=L474_02334 PE=3 SV=1;>tr|T9FW93|T9FW93_ECOLX Outer membrane por	3276	15	15	13	14	11	2	2	10	13	3	4	0	3	1	1	14	11	2	2	10	13	3	4	0	3	1	1	12	9	2	2	8	11	2	3	0	2	0	0	33.2	33.2	33.2	40.527
J2NKF3;W1WYY1;U1BQN5;F5Q4Y8;A0A070JTX1;I6FVI9;B2Q5T9;X8LZL3;X8LK06;B6XAW7;X7QXU6;X7QE72;X7PNI5;X7PBQ3;X7NCF2;X7LY08;W8ZSX2;W7I4Y1;W2ADA8;W1GMR1;W1ESR5;W1B1G3;V8SGL9;V8S4J0;V8KZX3;V8FAF8;V6P2S8;V6NZE8;V6EI21;V5DN97;V3JLK5;V3AA26;V2Z415;V2T0N3;V2STZ6;V2R1W4;V0YWX4;V0VWN2;V0VT20;V0VJW4;V0UZ68;V0TJD2;V0SYI5;V0S9T2;V0R758;U9Z3Z3;U9YNA5;U9YG17;U7BQN9;U1J7X7;U1F4V0;U1BAE7;U0ZEP1;U0XAB9;U0WC72;U0W027;U0V…	J2NKF3;W1WYY1;U1BQN5;F5Q4Y8;A0A070JTX1;I6FVI9;B2Q5T9;X8LZL3;X8LK06;B6XAW7;X7QXU6;X7QE72;X7PNI5;X7PBQ3;X7NCF2;X7LY08;W8ZSX2;W7I4Y1;W2ADA8;W1GMR1;W1ESR5;W1B1G3;V8SGL9;V8S4J0;V8KZX3;V8FAF8;V6P2S8;V6NZE8;V6EI21;V5DN97;V3JLK5;V3AA26;V2Z415;V2T0N3;V2STZ6;V2R1W4;V0YWX4;V0VWN2;V0VT20;V0VJW4;V0UZ68;V0TJD2;V0SYI5;V0S9T2;V0R758;U9Z3Z3;U9YNA5;U9YG17;U7BQN9;U1J7X7;U1F4V0;U1BAE7;U0ZEP1;U0XAB9;U0WC72;U0W027;U0V…	2;2;2;2;2;2;2;2;2;2;2;2;2;2;2;2;2;2;2;2;2;2;2;2;2;2;2;2;2;2;2;2;2;2;2;2;2;2;2;2;2;2;2;2;2;2;2;2;2;2;2;2;2;2;2;2;2;2;2;2;2;2;2;2;2;2;2;2;2;2;2;2;2;2;2;2;2;2;2;2;2;2;2;2;2;2;2;2;2;2;2;2;2;2;2;2;2;2;2;2;2;2;2;2;2;2;2;2;2;2;2;2;2;2;2;2;2;2;2;2;2;2;2;2;2;2;2;2;2;2;2;2;2;2;2;2;2;2;2;2;2;2;2;2;2;2;2;2;2;2;2;2;2;2;2;2;2;2;2;2;2;2;2;2;2;2;2;2;2;2;2;2;2;2;2;2;2;2;2;2;2;2;2;2;2;2;2;2;2;2;2;2;2;2;2;2;2;2;2;2…	1;1;1;1;1;1;1;1;1;1;1;1;1;1;1;1;1;1;1;1;1;1;1;1;1;1;1;1;1;1;1;1;1;1;1;1;1;1;1;1;1;1;1;1;1;1;1;1;1;1;1;1;1;1;1;1;1;1;1;1;1;1;1;1;1;1;1;1;1;1;1;1;1;1;1;1;1;1;1;1;1;1;1;1;1;1;1;1;1;1;1;1;1;1;1;1;1;1;1;1;1;1;1;1;1;1;1;1;1;1;1;1;1;1;1;1;1;1;1;1;1;1;1;1;1;1;1;1;1;1;1;1;1;1;1;1;1;1;1;1;1;1;1;1;1;1;1;1;1;1;1;1;1;1;1;1;1;1;1;1;1;1;1;1;1;1;1;1;1;1;1;1;1;1;1;1;1;1;1;1;1;1;1;1;1;1;1;1;1;1;1;1;1;1;1;1;1;1;1;1…	1;1;1;1;1;1;1;1;1;1;1;1;1;1;1;1;1;1;1;1;1;1;1;1;1;1;1;1;1;1;1;1;1;1;1;1;1;1;1;1;1;1;1;1;1;1;1;1;1;1;1;1;1;1;1;1;1;1;1;1;1;1;1;1;1;1;1;1;1;1;1;1;1;1;1;1;1;1;1;1;1;1;1;1;1;1;1;1;1;1;1;1;1;1;1;1;1;1;1;1;1;1;1;1;1;1;1;1;1;1;1;1;1;1;1;1;1;1;1;1;1;1;1;1;1;1;1;1;1;1;1;1;1;1;1;1;1;1;1;1;1;1;1;1;1;1;1;1;1;1;1;1;1;1;1;1;1;1;1;1;1;1;1;1;1;1;1;1;1;1;1;1;1;1;1;1;1;1;1;1;1;1;1;1;1;1;1;1;1;1;1;1;1;1;1;1;1;1;1;1…	>tr|J2NKF3|J2NKF3_SHIFL Glu/Leu/Phe/Val dehydrogenase, dimerization domain protein OS=Shigella flexneri 6603-63 GN=SF660363_1775 PE=4 SV=1;>tr|W1WYY1|W1WYY1_ECOLX NADP-specific glutamate dehydrogenase OS=Escherichia coli DORA_A_5_14_21 GN=Q609_ECAC01522G00	582	2	1	1	2	1	2	2	2	2	2	2	2	2	2	2	1	1	1	1	1	1	1	1	1	1	1	1	1	1	1	1	1	1	1	1	1	1	1	1	13.1	8.1	8.1	24.924
X7QX96;X7PVT5;X7P9K5;X7NH63;X7LUZ2;W7I4H2;W2A728;W1X430;W1G8A6;W1F667;W1B3E6;V8S9M4;V8FD67;V6PT75;V6EW19;V5DZD4;V3IP40;V3ARK8;V3AC41;V2SMX8;V2RPI9;U7BJP0;U1HV01;U1C741;U1BZV8;U1ALW1;U0WTB1;U0WM60;U0WA41;U0VKI1;U0URS9;U0TWU8;U0SJD7;U0SD61;U0Q401;U0PJK1;U0NWI0;U0NMV1;U0K523;U0FTV8;U0EYD0;U0EVN8;U0C9S6;T9UDJ0;T9NYF0;T9MXW5;T9MT71;T9KPK8;T9JDG2;T9HNY6;T9CFU8;T9C5W0;T9AIN1;T8YW62;T8YIR2;T8XXD9;T8XWW6;…	X7QX96;X7PVT5;X7P9K5;X7NH63;X7LUZ2;W7I4H2;W2A728;W1X430;W1G8A6;W1F667;W1B3E6;V8S9M4;V8FD67;V6PT75;V6EW19;V5DZD4;V3IP40;V3ARK8;V3AC41;V2SMX8;V2RPI9;U7BJP0;U1HV01;U1C741;U1BZV8;U1ALW1;U0WTB1;U0WM60;U0WA41;U0VKI1;U0URS9;U0TWU8;U0SJD7;U0SD61;U0Q401;U0PJK1;U0NWI0;U0NMV1;U0K523;U0FTV8;U0EYD0;U0EVN8;U0C9S6;T9UDJ0;T9NYF0;T9MXW5;T9MT71;T9KPK8;T9JDG2;T9HNY6;T9CFU8;T9C5W0;T9AIN1;T8YW62;T8YIR2;T8XXD9;T8XWW6;…	1;1;1;1;1;1;1;1;1;1;1;1;1;1;1;1;1;1;1;1;1;1;1;1;1;1;1;1;1;1;1;1;1;1;1;1;1;1;1;1;1;1;1;1;1;1;1;1;1;1;1;1;1;1;1;1;1;1;1;1;1;1;1;1;1;1;1;1;1;1;1;1;1;1;1;1;1;1;1;1;1;1;1;1;1;1;1;1;1;1;1;1;1;1;1;1;1;1;1;1;1;1;1;1;1;1;1;1;1;1;1;1;1;1;1;1;1;1;1;1;1;1;1;1;1;1;1;1;1;1;1;1;1;1;1;1;1;1;1;1;1;1;1;1;1;1;1;1;1;1;1;1;1;1;1;1;1;1;1;1;1;1;1;1;1;1;1;1;1;1;1;1;1;1;1;1;1;1;1;1;1;1;1;1;1;1;1;1;1;1;1;1;1;1;1;1;1;1;1;1…	1;1;1;1;1;1;1;1;1;1;1;1;1;1;1;1;1;1;1;1;1;1;1;1;1;1;1;1;1;1;1;1;1;1;1;1;1;1;1;1;1;1;1;1;1;1;1;1;1;1;1;1;1;1;1;1;1;1;1;1;1;1;1;1;1;1;1;1;1;1;1;1;1;1;1;1;1;1;1;1;1;1;1;1;1;1;1;1;1;1;1;1;1;1;1;1;1;1;1;1;1;1;1;1;1;1;1;1;1;1;1;1;1;1;1;1;1;1;1;1;1;1;1;1;1;1;1;1;1;1;1;1;1;1;1;1;1;1;1;1;1;1;1;1;1;1;1;1;1;1;1;1;1;1;1;1;1;1;1;1;1;1;1;1;1;1;1;1;1;1;1;1;1;1;1;1;1;1;1;1;1;1;1;1;1;1;1;1;1;1;1;1;1;1;1;1;1;1;1;1…	1;1;1;1;1;1;1;1;1;1;1;1;1;1;1;1;1;1;1;1;1;1;1;1;1;1;1;1;1;1;1;1;1;1;1;1;1;1;1;1;1;1;1;1;1;1;1;1;1;1;1;1;1;1;1;1;1;1;1;1;1;1;1;1;1;1;1;1;1;1;1;1;1;1;1;1;1;1;1;1;1;1;1;1;1;1;1;1;1;1;1;1;1;1;1;1;1;1;1;1;1;1;1;1;1;1;1;1;1;1;1;1;1;1;1;1;1;1;1;1;1;1;1;1;1;1;1;1;1;1;1;1;1;1;1;1;1;1;1;1;1;1;1;1;1;1;1;1;1;1;1;1;1;1;1;1;1;1;1;1;1;1;1;1;1;1;1;1;1;1;1;1;1;1;1;1;1;1;1;1;1;1;1;1;1;1;1;1;1;1;1;1;1;1;1;1;1;1;1;1…	>tr|X7QX96|X7QX96_ECOLX DNA protection during starvation protein OS=Escherichia coli BIDMC 6 GN=dps PE=3 SV=1;>tr|X7PVT5|X7PVT5_ECOLX DNA protection during starvation protein OS=Escherichia coli BIDMC 49b GN=dps PE=3 SV=1;>tr|X7P9K5|X7P9K5_ECOLX DNA protec	549	1	1	1	1	0	0	0	1	0	0	0	0	0	0	0	1	0	0	0	1	0	0	0	0	0	0	0	1	0	0	0	1	0	0	0	0	0	0	0	11.4	11.4	11.4	18.695
N2J1W5;V6PB76;A0A073PLV9;U1IL47;A0A026SV98;U0XEH5;U0W1H8;N2E4T8;L1C7S8;I5X5M0;I5JBI2;H4S9Q4;F5Q4P7;A0A027CKQ0;T7NT97;N3LQK8;N2E8X8;M8S7X3;M8PX84;K3QS78;I6FZ58;I5VX66;I5FMG9;I5E5W0;U0M475;T7V6P0;N2UZD9;K5IHN6;I5RBX1;I5H242;H4Z6T3;G1ZHZ3;L9J0L7;X7PTU0;X7PL41;W7IM87;W2A2B2;W1X860;W1EUD9;V8SYB8;V8LEI0;V8FIA3;V6EGX1;V5DVU1;V3IJR0;V3ARF4;V2YIK8;V2U7I9;V2T6R8;V2RR78;V2RAG5;V0W0V8;V0VXK7;V0TVL7;U9ZHX0;U9…	N2J1W5;V6PB76;A0A073PLV9;U1IL47;A0A026SV98;U0XEH5;U0W1H8;N2E4T8;L1C7S8;I5X5M0;I5JBI2;H4S9Q4;F5Q4P7;A0A027CKQ0;T7NT97;N3LQK8;N2E8X8;M8S7X3;M8PX84;K3QS78;I6FZ58;I5VX66;I5FMG9;I5E5W0;U0M475;T7V6P0;N2UZD9;K5IHN6;I5RBX1;I5H242;H4Z6T3;G1ZHZ3;L9J0L7;X7PTU0;X7PL41;W7IM87;W2A2B2;W1X860;W1EUD9;V8SYB8;V8LEI0;V8FIA3;V6EGX1;V5DVU1;V3IJR0;V3ARF4;V2YIK8;V2U7I9;V2T6R8;V2RR78;V2RAG5;V0W0V8;V0VXK7;V0TVL7;U9ZHX0;U9…	1;1;1;1;1;1;1;1;1;1;1;1;1;1;1;1;1;1;1;1;1;1;1;1;1;1;1;1;1;1;1;1;1;1;1;1;1;1;1;1;1;1;1;1;1;1;1;1;1;1;1;1;1;1;1;1;1;1;1;1;1;1;1;1;1;1;1;1;1;1;1;1;1;1;1;1;1;1;1;1;1;1;1;1;1;1;1;1;1;1;1;1;1;1;1;1;1;1;1;1;1;1;1;1;1;1;1;1;1;1;1;1;1;1;1;1;1;1;1;1;1;1;1;1;1;1;1;1;1;1;1;1;1;1;1;1;1;1;1;1;1;1;1;1;1;1;1;1;1;1;1;1;1;1;1;1;1;1;1;1;1;1;1;1;1;1;1;1;1;1;1;1;1;1;1;1;1;1;1;1;1;1;1;1;1;1;1;1;1;1;1;1;1;1;1;1;1;1;1;1…	1;1;1;1;1;1;1;1;1;1;1;1;1;1;1;1;1;1;1;1;1;1;1;1;1;1;1;1;1;1;1;1;1;1;1;1;1;1;1;1;1;1;1;1;1;1;1;1;1;1;1;1;1;1;1;1;1;1;1;1;1;1;1;1;1;1;1;1;1;1;1;1;1;1;1;1;1;1;1;1;1;1;1;1;1;1;1;1;1;1;1;1;1;1;1;1;1;1;1;1;1;1;1;1;1;1;1;1;1;1;1;1;1;1;1;1;1;1;1;1;1;1;1;1;1;1;1;1;1;1;1;1;1;1;1;1;1;1;1;1;1;1;1;1;1;1;1;1;1;1;1;1;1;1;1;1;1;1;1;1;1;1;1;1;1;1;1;1;1;1;1;1;1;1;1;1;1;1;1;1;1;1;1;1;1;1;1;1;1;1;1;1;1;1;1;1;1;1;1;1…	1;1;1;1;1;1;1;1;1;1;1;1;1;1;1;1;1;1;1;1;1;1;1;1;1;1;1;1;1;1;1;1;1;1;1;1;1;1;1;1;1;1;1;1;1;1;1;1;1;1;1;1;1;1;1;1;1;1;1;1;1;1;1;1;1;1;1;1;1;1;1;1;1;1;1;1;1;1;1;1;1;1;1;1;1;1;1;1;1;1;1;1;1;1;1;1;1;1;1;1;1;1;1;1;1;1;1;1;1;1;1;1;1;1;1;1;1;1;1;1;1;1;1;1;1;1;1;1;1;1;1;1;1;1;1;1;1;1;1;1;1;1;1;1;1;1;1;1;1;1;1;1;1;1;1;1;1;1;1;1;1;1;1;1;1;1;1;1;1;1;1;1;1;1;1;1;1;1;1;1;1;1;1;1;1;1;1;1;1;1;1;1;1;1;1;1;1;1;1;1…	>tr|N2J1W5|N2J1W5_ECOLX OmpW family protein OS=Escherichia coli BCE007_MS-11 GN=ECBCE007MS11_1556 PE=4 SV=1;>tr|V6PB76|V6PB76_ECOLX Outer membrane protein W (Fragment) OS=Escherichia coli ECA-0157 GN=ECA0157_20054 PE=4 SV=1;>tr|A0A073PLV9|A0A073PLV9_ECOLX	530	1	1	1	1	0	0	0	0	0	0	0	0	0	0	0	1	0	0	0	0	0	0	0	0	0	0	0	1	0	0	0	0	0	0	0	0	0	0	0	22.2	22.2	22.2	12.191
V6EJ81;X7R0X5;X7PXT2;X7PTW7;X7P7W3;X7N370;X7M8K2;W8ZDG1;W7IL06;W2A7L7;W1WVR2;W1GN91;W1EZZ1;W1BA39;V8S1H3;V8RS54;V8KVT6;V8FMH3;V6PWZ1;V5DL21;V3IXD2;V3ALF8;V2ZHH6;V2SXR7;V2SSN4;V2QN53;V0X644;V0WHF5;V0VLF5;V0VBG7;V0UMR4;V0T280;V0SYV6;V0S903;U9Z8A9;U9YQT4;U9XKS8;U7BI30;U1FWI2;U1DK52;U1C4T3;U1AEU8;U0XZ98;U0X007;U0WFP4;U0VCH2;U0V2G8;U0UMK1;U0TQ78;U0RP56;U0QE28;U0NRB9;U0N2Z4;U0LTN9;U0LGV7;U0IS19;U0H3X3;…	V6EJ81;X7R0X5;X7PXT2;X7PTW7;X7P7W3;X7N370;X7M8K2;W8ZDG1;W7IL06;W2A7L7;W1WVR2;W1GN91;W1EZZ1;W1BA39;V8S1H3;V8RS54;V8KVT6;V8FMH3;V6PWZ1;V5DL21;V3IXD2;V3ALF8;V2ZHH6;V2SXR7;V2SSN4;V2QN53;V0X644;V0WHF5;V0VLF5;V0VBG7;V0UMR4;V0T280;V0SYV6;V0S903;U9Z8A9;U9YQT4;U9XKS8;U7BI30;U1FWI2;U1DK52;U1C4T3;U1AEU8;U0XZ98;U0X007;U0WFP4;U0VCH2;U0V2G8;U0UMK1;U0TQ78;U0RP56;U0QE28;U0NRB9;U0N2Z4;U0LTN9;U0LGV7;U0IS19;U0H3X3;…	3;3;3;3;3;3;3;3;3;3;3;3;3;3;3;3;3;3;3;3;3;3;3;3;3;3;3;3;3;3;3;3;3;3;3;3;3;3;3;3;3;3;3;3;3;3;3;3;3;3;3;3;3;3;3;3;3;3;3;3;3;3;3;3;3;3;3;3;3;3;3;3;3;3;3;3;3;3;3;3;3;3;3;3;3;3;3;3;3;3;3;3;3;3;3;3;3;3;3;3;3;3;3;3;3;3;3;3;3;3;3;3;3;3;3;3;3;3;3;3;3;3;3;3;3;3;3;3;3;3;3;3;3;3;3;3;3;3;3;3;3;3;3;3;3;3;3;3;3;3;3;3;3;3;3;3;3;3;3;3;3;3;3;3;3;3;3;3;3;3;3;3;3;3;3;3;3;3;3;3;3;3;3;3;3;3;3;3;3;3;3;3;3;3;3;3;3;3;3;3…	3;3;3;3;3;3;3;3;3;3;3;3;3;3;3;3;3;3;3;3;3;3;3;3;3;3;3;3;3;3;3;3;3;3;3;3;3;3;3;3;3;3;3;3;3;3;3;3;3;3;3;3;3;3;3;3;3;3;3;3;3;3;3;3;3;3;3;3;3;3;3;3;3;3;3;3;3;3;3;3;3;3;3;3;3;3;3;3;3;3;3;3;3;3;3;3;3;3;3;3;3;3;3;3;3;3;3;3;3;3;3;3;3;3;3;3;3;3;3;3;3;3;3;3;3;3;3;3;3;3;3;3;3;3;3;3;3;3;3;3;3;3;3;3;3;3;3;3;3;3;3;3;3;3;3;3;3;3;3;3;3;3;3;3;3;3;3;3;3;3;3;3;3;3;3;3;3;3;3;3;3;3;3;3;3;3;3;3;3;3;3;3;3;3;3;3;3;3;3;3…	0;0;0;0;0;0;0;0;0;0;0;0;0;0;0;0;0;0;0;0;0;0;0;0;0;0;0;0;0;0;0;0;0;0;0;0;0;0;0;0;0;0;0;0;0;0;0;0;0;0;0;0;0;0;0;0;0;0;0;0;0;0;0;0;0;0;0;0;0;0;0;0;0;0;0;0;0;0;0;0;0;0;0;0;0;0;0;0;0;0;0;0;0;0;0;0;0;0;0;0;0;0;0;0;0;0;0;0;0;0;0;0;0;0;0;0;0;0;0;0;0;0;0;0;0;0;0;0;0;0;0;0;0;0;0;0;0;0;0;0;0;0;0;0;0;0;0;0;0;0;0;0;0;0;0;0;0;0;0;0;0;0;0;0;0;0;0;0;0;0;0;0;0;0;0;0;0;0;0;0;0;0;0;0;0;0;0;0;0;0;0;0;0;0;0;0;0;0;0;0…	>tr|V6EJ81|V6EJ81_ECOLX Methionine ABC transporter substrate-binding protein OS=Escherichia coli IS5 PE=4 SV=1;>tr|X7R0X5|X7R0X5_ECOLX Lipoprotein OS=Escherichia coli BIDMC 6 GN=L432_04504 PE=3 SV=1;>tr|X7PXT2|X7PXT2_ECOLX Lipoprotein OS=Escherichia coli B	691	3	3	0	3	1	1	0	2	1	0	1	0	0	0	0	3	1	1	0	2	1	0	1	0	0	0	0	0	0	0	0	0	0	0	0	0	0	0	0	16.6	16.6	0	25.747
I6EWZ6;G1ZE91;V6PYJ6;L1E7K5;K5IN26;K3SJN9;I5HL05;X7R357;X7PX53;X7PSZ9;X7P6Z8;X7N0F2;X7M684;W8ZMW4;W7IKH4;W2A8M9;W1X300;W1GN62;W1BD26;V8S286;V8RRK0;V8KWV6;V8FNJ6;V6NCV9;V6EGI5;V5DS82;V3IXE0;V3AK86;V3A0X7;V2U0J0;V2TCA7;V2RSQ9;V2QJN5;V0X222;V0WLK4;V0WA90;V0VC86;V0V4P6;V0UGJ4;V0T851;V0S875;V0S6M9;U9Z608;U9YR21;U9XL13;U7BL21;U1HXG9;U1EUC3;U1D6L6;U1CE86;U1AET6;U0Y2Y0;U0X0A6;U0WJI2;U0WCU6;U0V6K8;U0UMY2;…	I6EWZ6;G1ZE91;V6PYJ6;L1E7K5;K5IN26;K3SJN9;I5HL05;X7R357;X7PX53;X7PSZ9;X7P6Z8;X7N0F2;X7M684;W8ZMW4;W7IKH4;W2A8M9;W1X300;W1GN62;W1BD26;V8S286;V8RRK0;V8KWV6;V8FNJ6;V6NCV9;V6EGI5;V5DS82;V3IXE0;V3AK86;V3A0X7;V2U0J0;V2TCA7;V2RSQ9;V2QJN5;V0X222;V0WLK4;V0WA90;V0VC86;V0V4P6;V0UGJ4;V0T851;V0S875;V0S6M9;U9Z608;U9YR21;U9XL13;U7BL21;U1HXG9;U1EUC3;U1D6L6;U1CE86;U1AET6;U0Y2Y0;U0X0A6;U0WJI2;U0WCU6;U0V6K8;U0UMY2;…	2;2;2;2;2;2;2;2;2;2;2;2;2;2;2;2;2;2;2;2;2;2;2;2;2;2;2;2;2;2;2;2;2;2;2;2;2;2;2;2;2;2;2;2;2;2;2;2;2;2;2;2;2;2;2;2;2;2;2;2;2;2;2;2;2;2;2;2;2;2;2;2;2;2;2;2;2;2;2;2;2;2;2;2;2;2;2;2;2;2;2;2;2;2;2;2;2;2;2;2;2;2;2;2;2;2;2;2;2;2;2;2;2;2;2;2;2;2;2;2;2;2;2;2;2;2;2;2;2;2;2;2;2;2;2;2;2;2;2;2;2;2;2;2;2;2;2;2;2;2;2;2;2;2;2;2;2;2;2;2;2;2;2;2;2;2;2;2;2;2;2;2;2;2;2;2;2;2;2;2;2;2;2;2;2;2;2;2;2;2;2;2;2;2;2;2;2;2;2;2…	2;2;2;2;2;2;2;2;2;2;2;2;2;2;2;2;2;2;2;2;2;2;2;2;2;2;2;2;2;2;2;2;2;2;2;2;2;2;2;2;2;2;2;2;2;2;2;2;2;2;2;2;2;2;2;2;2;2;2;2;2;2;2;2;2;2;2;2;2;2;2;2;2;2;2;2;2;2;2;2;2;2;2;2;2;2;2;2;2;2;2;2;2;2;2;2;2;2;2;2;2;2;2;2;2;2;2;2;2;2;2;2;2;2;2;2;2;2;2;2;2;2;2;2;2;2;2;2;2;2;2;2;2;2;2;2;2;2;2;2;2;2;2;2;2;2;2;2;2;2;2;2;2;2;2;2;2;2;2;2;2;2;2;2;2;2;2;2;2;2;2;2;2;2;2;2;2;2;2;2;2;2;2;2;2;2;2;2;2;2;2;2;2;2;2;2;2;2;2;2…	2;2;2;2;2;2;2;2;2;2;2;2;2;2;2;2;2;2;2;2;2;2;2;2;2;2;2;2;2;2;2;2;2;2;2;2;2;2;2;2;2;2;2;2;2;2;2;2;2;2;2;2;2;2;2;2;2;2;2;2;2;2;2;2;2;2;2;2;2;2;2;2;2;2;2;2;2;2;2;2;2;2;2;2;2;2;2;2;2;2;2;2;2;2;2;2;2;2;2;2;2;2;2;2;2;2;2;2;2;2;2;2;2;2;2;2;2;2;2;2;2;2;2;2;2;2;2;2;2;2;2;2;2;2;2;2;2;2;2;2;2;2;2;2;2;2;2;2;2;2;2;2;2;2;2;2;2;2;2;2;2;2;2;2;2;2;2;2;2;2;2;2;2;2;2;2;2;2;2;2;2;2;2;2;2;2;2;2;2;2;2;2;2;2;2;2;2;2;2;2…	>tr|I6EWZ6|I6EWZ6_SHISO Outer membrane assembly complex, YaeT protein OS=Shigella sonnei 3226-85 GN=yaeT PE=4 SV=1;>tr|G1ZE91|G1ZE91_ECOLX Outer membrane protein assembly complex, YaeT protein OS=Escherichia coli 3030-1 GN=yaeT PE=4 SV=1;>tr|V6PYJ6|V6PYJ6_	597	2	2	2	2	0	0	0	0	0	0	0	0	0	0	0	2	0	0	0	0	0	0	0	0	0	0	0	2	0	0	0	0	0	0	0	0	0	0	0	7.4	7.4	7.4	61.998
I6G4G4;W1G8B1;W1F5S0;I6A2E5;H4VDF6;X7QWY8;X7PWB0;X7PNP0;X7P8J5;X7NG26;X7LXG1;W7IG31;W2AA01;W1X1F3;W1B088;V8SW91;V8S8P3;V8LPK1;V8FED9;V6PSA9;V6NSI3;V6ET56;V5DUF3;V3IS64;V3A7A2;V2Z9A3;V2T7Z3;V2S6Q0;V2RDS5;V0XMH9;V0WM02;V0VCP9;V0VA74;V0UMJ1;V0U8Y8;V0T257;V0SKH0;V0RA17;U9Z2Z4;U9YWL2;U9Y316;U7BI53;U1IVY7;U1G2N3;U1CCT1;U1C6E7;U1BZA1;U0Z6J0;U0XRU1;U0WSZ0;U0W8M2;U0UX63;U0UGI2;U0TWD4;U0TJ89;U0SGK2;U0Q3Q7;…	I6G4G4;W1G8B1;W1F5S0;I6A2E5;H4VDF6;X7QWY8;X7PWB0;X7PNP0;X7P8J5;X7NG26;X7LXG1;W7IG31;W2AA01;W1X1F3;W1B088;V8SW91;V8S8P3;V8LPK1;V8FED9;V6PSA9;V6NSI3;V6ET56;V5DUF3;V3IS64;V3A7A2;V2Z9A3;V2T7Z3;V2S6Q0;V2RDS5;V0XMH9;V0WM02;V0VCP9;V0VA74;V0UMJ1;V0U8Y8;V0T257;V0SKH0;V0RA17;U9Z2Z4;U9YWL2;U9Y316;U7BI53;U1IVY7;U1G2N3;U1CCT1;U1C6E7;U1BZA1;U0Z6J0;U0XRU1;U0WSZ0;U0W8M2;U0UX63;U0UGI2;U0TWD4;U0TJ89;U0SGK2;U0Q3Q7;…	5;5;5;5;5;5;5;5;5;5;5;5;5;5;5;5;5;5;5;5;5;5;5;5;5;5;5;5;5;5;5;5;5;5;5;5;5;5;5;5;5;5;5;5;5;5;5;5;5;5;5;5;5;5;5;5;5;5;5;5;5;5;5;5;5;5;5;5;5;5;5;5;5;5;5;5;5;5;5;5;5;5;5;5;5;5;5;5;5;5;5;5;5;5;5;5;5;5;5;5;5;5;5;5;5;5;5;5;5;5;5;5;5;5;5;5;5;5;5;5;5;5;5;5;5;5;5;5;5;5;5;5;5;5;5;5;5;5;5;5;5;5;5;5;5;5;5;5;5;5;5;5;5;5;5;5;5;5;5;5;5;5;5;5;5;5;5;5;5;5;5;5;5;5;5;5;5;5;5;5;5;5;5;5;5;5;5;5;5;5;5;5;5;5;5;5;5;5;5;5…	5;5;5;5;5;5;5;5;5;5;5;5;5;5;5;5;5;5;5;5;5;5;5;5;5;5;5;5;5;5;5;5;5;5;5;5;5;5;5;5;5;5;5;5;5;5;5;5;5;5;5;5;5;5;5;5;5;5;5;5;5;5;5;5;5;5;5;5;5;5;5;5;5;5;5;5;5;5;5;5;5;5;5;5;5;5;5;5;5;5;5;5;5;5;5;5;5;5;5;5;5;5;5;5;5;5;5;5;5;5;5;5;5;5;5;5;5;5;5;5;5;5;5;5;5;5;5;5;5;5;5;5;5;5;5;5;5;5;5;5;5;5;5;5;5;5;5;5;5;5;5;5;5;5;5;5;5;5;5;5;5;5;5;5;5;5;5;5;5;5;5;5;5;5;5;5;5;5;5;5;5;5;5;5;5;5;5;5;5;5;5;5;5;5;5;5;5;5;5;5…	5;5;5;5;5;5;5;5;5;5;5;5;5;5;5;5;5;5;5;5;5;5;5;5;5;5;5;5;5;5;5;5;5;5;5;5;5;5;5;5;5;5;5;5;5;5;5;5;5;5;5;5;5;5;5;5;5;5;5;5;5;5;5;5;5;5;5;5;5;5;5;5;5;5;5;5;5;5;5;5;5;5;5;5;5;5;5;5;5;5;5;5;5;5;5;5;5;5;5;5;5;5;5;5;5;5;5;5;5;5;5;5;5;5;5;5;5;5;5;5;5;5;5;5;5;5;5;5;5;5;5;5;5;5;5;5;5;5;5;5;5;5;5;5;5;5;5;5;5;5;5;5;5;5;5;5;5;5;5;5;5;5;5;5;5;5;5;5;5;5;5;5;5;5;5;5;5;5;5;5;5;5;5;5;5;5;5;5;5;5;5;5;5;5;5;5;5;5;5;5…	>tr|I6G4G4|I6G4G4_SHIDY Outer membrane protein X OS=Shigella dysenteriae 225-75 GN=ompX PE=4 SV=1;>tr|W1G8B1|W1G8B1_ECOLX Outer membrane protein X OS=Escherichia coli ISC41 PE=4 SV=1;>tr|W1F5S0|W1F5S0_ECOLX Outer membrane protein X OS=Escherichia coli ISC7	757	5	5	5	5	3	0	0	4	2	1	0	0	1	0	0	5	3	0	0	4	2	1	0	0	1	0	0	5	3	0	0	4	2	1	0	0	1	0	0	53.1	53.1	53.1	14.386
S1IDT6;F8YCU0;A0A073EUR6;V0XMY2;V0VR90;V0VNR2;V0UNA2;V0TKC8;V0SZ55;V0SE41;V0RE04;U9Z2Q6;U9XN87;E9U583;E9TLK5;E5ZM30;E1IZQ6;E1IPL6;E1HRV1;D8E178;D7ZV01;D7Y389;A0A028UU15;A0A028U816;A0A028TWB1;A0A028S9I3;A0A028R243;A0A028PF63;A0A028MVB2;S1FX20;X7R1S6;X7PXB6;X7P9E5;X7NJF0;X7M713;X7IDM2;W8T261;W7I3J7;W2AG40;W1FUL9;V8T1Z5;V8SBR4;V8LE43;V8FAQ5;V6NJJ6;V6ELD7;V3IMQ3;V2ZFA3;V2T3A5;V2S6F3;V2QR12;U7BJQ6;U1I…	S1IDT6;F8YCU0;A0A073EUR6;V0XMY2;V0VR90;V0VNR2;V0UNA2;V0TKC8;V0SZ55;V0SE41;V0RE04;U9Z2Q6;U9XN87;E9U583;E9TLK5;E5ZM30;E1IZQ6;E1IPL6;E1HRV1;D8E178;D7ZV01;D7Y389;A0A028UU15;A0A028U816;A0A028TWB1;A0A028S9I3;A0A028R243;A0A028PF63;A0A028MVB2;S1FX20;X7R1S6;X7PXB6;X7P9E5;X7NJF0;X7M713;X7IDM2;W8T261;W7I3J7;W2AG40;W1FUL9;V8T1Z5;V8SBR4;V8LE43;V8FAQ5;V6NJJ6;V6ELD7;V3IMQ3;V2ZFA3;V2T3A5;V2S6F3;V2QR12;U7BJQ6;U1I…	3;3;3;3;3;3;3;3;3;3;3;3;3;3;3;3;3;3;3;3;3;3;3;3;3;3;3;3;3;3;3;3;3;3;3;3;3;3;3;3;3;3;3;3;3;3;3;3;3;3;3;3;3;3;3;3;3;3;3;3;3;3;3;3;3;3;3;3;3;3;3;3;3;3;3;3;3;3;3;3;3;3;3;3;3;3;3;3;3;3;3;3;3;3;3;3;3;3;3;3;3;3;3;3;3;3;3;3;3;3;3;3;3;3;3;3;3;3;3;3;3;3;3;3;3;3;3;3;3;3;3;3;3;3;3;3;3;3;3;3;3;3;3;3;3;3;3;3;3;3;3;3;3;3;3;3;3;3;3;3;3;3;3;3;3;3;3;3;3;3;3;3;3;3;3;3;3;3;3;3;3;3;3;3;3;3;3;3;3;3;3;3;3;3;3;3;3;3;3;3…	3;3;3;3;3;3;3;3;3;3;3;3;3;3;3;3;3;3;3;3;3;3;3;3;3;3;3;3;3;3;3;3;3;3;3;3;3;3;3;3;3;3;3;3;3;3;3;3;3;3;3;3;3;3;3;3;3;3;3;3;3;3;3;3;3;3;3;3;3;3;3;3;3;3;3;3;3;3;3;3;3;3;3;3;3;3;3;3;3;3;3;3;3;3;3;3;3;3;3;3;3;3;3;3;3;3;3;3;3;3;3;3;3;3;3;3;3;3;3;3;3;3;3;3;3;3;3;3;3;3;3;3;3;3;3;3;3;3;3;3;3;3;3;3;3;3;3;3;3;3;3;3;3;3;3;3;3;3;3;3;3;3;3;3;3;3;3;3;3;3;3;3;3;3;3;3;3;3;3;3;3;3;3;3;3;3;3;3;3;3;3;3;3;3;3;3;3;3;3;3…	3;3;3;3;3;3;3;3;3;3;3;3;3;3;3;3;3;3;3;3;3;3;3;3;3;3;3;3;3;3;3;3;3;3;3;3;3;3;3;3;3;3;3;3;3;3;3;3;3;3;3;3;3;3;3;3;3;3;3;3;3;3;3;3;3;3;3;3;3;3;3;3;3;3;3;3;3;3;3;3;3;3;3;3;3;3;3;3;3;3;3;3;3;3;3;3;3;3;3;3;3;3;3;3;3;3;3;3;3;3;3;3;3;3;3;3;3;3;3;3;3;3;3;3;3;3;3;3;3;3;3;3;3;3;3;3;3;3;3;3;3;3;3;3;3;3;3;3;3;3;3;3;3;3;3;3;3;3;3;3;3;3;3;3;3;3;3;3;3;3;3;3;3;3;3;3;3;3;3;3;3;3;3;3;3;3;3;3;3;3;3;3;3;3;3;3;3;3;3;3…	>tr|S1IDT6|S1IDT6_ECOLX Alkaline phosphatase OS=Escherichia coli KTE103 GN=A1WQ_01021 PE=3 SV=1;>tr|F8YCU0|F8YCU0_ECOLX Alkaline phosphatase OS=Escherichia coli O104:H4 str. LB226692 GN=HUSEC_02028 PE=3 SV=1;>tr|A0A073EUR6|A0A073EUR6_ECOLX Alkaline phospha	706	3	3	3	0	0	0	0	1	2	0	0	0	0	1	0	0	0	0	0	1	2	0	0	0	0	1	0	0	0	0	0	1	2	0	0	0	0	1	0	16.2	16.2	16.2	33.029
N2NFF7;W8STK6;U9Z5L5;T9U663;T9NYL4;T9KPW0;T9GKS3;T8YWU0;T8G9W0;T7ZNZ3;S1M4I3;S1I4C4;S0ZGD8;S0VTW5;P00722;N4RGG4;N4MPU1;N4H6D9;N4G5K1;N4EZB9;N4C6U7;N4AGJ1;N4A6J4;N3LXB7;N3LX34;N2WYZ5;N2VB21;N2V5A2;N2TG88;N2JHP9;N2EAR7;M9BR09;M8T5G5;M2NS30;L8CIF2;L4X394;K5H059;K3HJG6;I2ZMM1;H4W6E3;H4VBW0;G2AQD5;F9R2F5;D8A044;B8LFD6;B1J0T5;A0A074DNH7;A0A074CT82;A0A073TYB3;A0A071GZ80;A0A071EZA9;A0A071ETE9;A0A071BR39;…	N2NFF7;W8STK6;U9Z5L5;T9U663;T9NYL4;T9KPW0;T9GKS3;T8YWU0;T8G9W0;T7ZNZ3;S1M4I3;S1I4C4;S0ZGD8;S0VTW5;P00722;N4RGG4;N4MPU1;N4H6D9;N4G5K1;N4EZB9;N4C6U7;N4AGJ1;N4A6J4;N3LXB7;N3LX34;N2WYZ5;N2VB21;N2V5A2;N2TG88;N2JHP9;N2EAR7;M9BR09;M8T5G5;M2NS30;L8CIF2;L4X394;K5H059;K3HJG6;I2ZMM1;H4W6E3;H4VBW0;G2AQD5;F9R2F5;D8A044;B8LFD6;B1J0T5;A0A074DNH7;A0A074CT82;A0A073TYB3;A0A071GZ80;A0A071EZA9;A0A071ETE9;A0A071BR39;…	9;9;9;9;9;9;9;9;9;9;9;9;9;9;9;9;9;9;9;9;9;9;9;9;9;9;9;9;9;9;9;9;9;9;9;9;9;9;9;9;9;9;9;9;9;9;9;9;9;9;9;9;9;9;9;9;9;9;9;9;9;9;9;9;9;9;9;9;9;9;8;8;8;8;8;8;8;8;8;8;8;8;8;8;8;8;8;8;8;8;8;8;8;8;8;8;8;8;8;8;8;8;8;8;8;8;8;8;8;8;8;8;8;8;8;8;8;8;8;8;8;8;8;8;8;8;8;8;8;8;8;8;8;8;8;8;8;8;8;8;8;8;8;8;8;8;8;8;8;8;8;8;8;8;8;8;8;8;8;8;8;8;8;8;8;8;8;8;8;8;8;8;8;8;8;8;8;8;8;8;8;8;8;8;8;8;8;8;8;8;8;8;8;8;8;8;8;8;8;8…	9;9;9;9;9;9;9;9;9;9;9;9;9;9;9;9;9;9;9;9;9;9;9;9;9;9;9;9;9;9;9;9;9;9;9;9;9;9;9;9;9;9;9;9;9;9;9;9;9;9;9;9;9;9;9;9;9;9;9;9;9;9;9;9;9;9;9;9;9;9;8;8;8;8;8;8;8;8;8;8;8;8;8;8;8;8;8;8;8;8;8;8;8;8;8;8;8;8;8;8;8;8;8;8;8;8;8;8;8;8;8;8;8;8;8;8;8;8;8;8;8;8;8;8;8;8;8;8;8;8;8;8;8;8;8;8;8;8;8;8;8;8;8;8;8;8;8;8;8;8;8;8;8;8;8;8;8;8;8;8;8;8;8;8;8;8;8;8;8;8;8;8;8;8;8;8;8;8;8;8;8;8;8;8;8;8;8;8;8;8;8;8;8;8;8;8;8;8;8;8…	9;9;9;9;9;9;9;9;9;9;9;9;9;9;9;9;9;9;9;9;9;9;9;9;9;9;9;9;9;9;9;9;9;9;9;9;9;9;9;9;9;9;9;9;9;9;9;9;9;9;9;9;9;9;9;9;9;9;9;9;9;9;9;9;9;9;9;9;9;9;8;8;8;8;8;8;8;8;8;8;8;8;8;8;8;8;8;8;8;8;8;8;8;8;8;8;8;8;8;8;8;8;8;8;8;8;8;8;8;8;8;8;8;8;8;8;8;8;8;8;8;8;8;8;8;8;8;8;8;8;8;8;8;8;8;8;8;8;8;8;8;8;8;8;8;8;8;8;8;8;8;8;8;8;8;8;8;8;8;8;8;8;8;8;8;8;8;8;8;8;8;8;8;8;8;8;8;8;8;8;8;8;8;8;8;8;8;8;8;8;8;8;8;8;8;8;8;8;8;8…	>tr|N2NFF7|N2NFF7_ECOLX Beta-galactosidase OS=Escherichia coli 2741950 GN=lacZ PE=3 SV=1;>tr|W8STK6|W8STK6_ECOLX Beta-galactosidase OS=Escherichia coli GN=lacZ PE=3 SV=1;>tr|U9Z5L5|U9Z5L5_ECOLX Beta-galactosidase OS=Escherichia coli 907357 GN=lacZ PE=3 SV=	701	9	9	9	0	0	1	2	1	0	0	0	9	0	0	0	0	0	1	2	1	0	0	0	9	0	0	0	0	0	1	2	1	0	0	0	9	0	0	0	14.1	14.1	14.1	116.26
U1INA3;T9BEZ9;T6V8T5;N2NQY2;I4NJY5;I2UAU1;I2TET8;H1E8W6;G1ZG86;E7UGE1;A0A073PH76;A0A061KB34;A0A028F1B4;A0A028CEP3;A0A028BU93;A0A027ZAE4;A0A026TSI0;A0A017MXK8;T6V8S6;V0US86;E5ZVZ8;L5CFH9;T5N676;V8SH45;V4E8D3;V2SUD8;V2RYK0;V0VKC7;U1F412;U0EMN3;T9ZMG4;T9YSQ0;T9VXT6;T9QFX8;T9P665;T9NNJ9;T9K584;T9I572;T9B0U1;T8WVF5;T8S7K9;T8S1V1;T8RI42;T8Q2F0;T8PN46;T8NZ40;T8HB11;T8H968;T8EWF2;T8AZ61;T8A4E2;T7Z3R8;T7V…	U1INA3;T9BEZ9;T6V8T5;N2NQY2;I4NJY5;I2UAU1;I2TET8;H1E8W6;G1ZG86;E7UGE1;A0A073PH76;A0A061KB34;A0A028F1B4;A0A028CEP3;A0A028BU93;A0A027ZAE4;A0A026TSI0;A0A017MXK8	3;3;3;3;3;3;3;3;3;3;3;3;3;3;3;3;3;3;1;1;1;1;1;1;1;1;1;1;1;1;1;1;1;1;1;1;1;1;1;1;1;1;1;1;1;1;1;1;1;1;1;1;1;1;1;1;1;1;1;1;1;1;1;1;1;1;1;1;1;1;1;1;1;1;1;1;1;1;1;1;1;1;1;1;1;1;1;1;1;1;1;1;1;1;1;1;1;1;1;1;1;1;1;1;1;1;1;1;1;1;1;1;1;1;1	2;2;2;2;2;2;2;2;2;2;2;2;2;2;2;2;2;2;1;1;1;1;1;1;1;1;1;1;1;1;1;1;1;1;1;1;1;1;1;1;1;1;1;1;1;1;1;1;1;1;1;1;1;1;1;1;1;1;1;1;1;1;1;1;1;1;1;1;1;1;1;1;1;1;1;1;1;1;1;1;1;1;1;1;1;1;1;1;1;1;1;1;1;1;1;1;1;1;1;1;1;1;1;1;1;1;1;1;1;1;1;1;1;1;1	1;1;1;1;1;1;1;1;1;1;1;1;1;1;1;1;1;1;1;1;1;1;1;1;1;1;1;1;1;1;1;1;1;1;1;1;1;1;1;1;1;1;1;1;1;1;1;1;1;1;1;1;1;1;1;1;1;1;1;1;1;1;1;1;1;1;1;1;1;1;1;1;1;1;1;1;1;1;1;1;1;1;1;1;1;1;1;1;1;1;1;1;1;1;1;1;1;1;1;1;1;1;1;1;1;1;1;1;1;1;1;1;1;1;1	>tr|U1INA3|U1INA3_ECOLX Outer membrane porin protein C OS=Escherichia coli O104:H21 str. CFSAN002237 GN=CFSAN002237_04725 PE=3 SV=1;>tr|T9BEZ9|T9BEZ9_ECOLX Outer membrane porin OmpD OS=Escherichia coli UMEA 3201-1 GN=G939_00902 PE=3 SV=1;>tr|T6V8T5|T6V8T5_	115	3	2	1	3	1	0	1	2	2	0	1	0	0	1	1	2	0	0	1	1	1	0	1	0	0	1	1	1	0	0	0	0	0	0	0	0	0	0	0	11	7.7	4.7	40.289
X7PW43;V3IST3;V2S3K4;U0EUF1;T9NRM2;T9LET4;T9CG88;T8T7C4;T8QN48;T8PNC5;T8K2H2;T8F367;T8BL27;T8AUH5;T7VZM2;T7V325;T7TC18;T7T339;T7QJU9;T7PEM1;T7NXN1;T7NTH5;T7M7Z7;T7LLI2;T7JRX6;T7I767;T7HJZ3;T7E9I1;T7DNA1;T7AL77;T6ZZ55;T6SMH6;T6QM12;T6PH04;T6E2G8;T6BZL1;T5XE04;T5VXK7;T5VLZ3;T5SYW3;T5PTN6;T5NU71;T5MUH1;S1RDL0;S1PJ70;S1GM17;S1DJG7;S1A6W3;S0URK4;Q49P73;N2C6J1;L5VP22;L5ISU1;L5HKJ0;L5F8T0;L5CPF7;L4ZGQ2;…	X7PW43;V3IST3;V2S3K4;U0EUF1;T9NRM2;T9LET4;T9CG88;T8T7C4;T8QN48;T8PNC5;T8K2H2;T8F367;T8BL27;T8AUH5;T7VZM2;T7V325;T7TC18;T7T339;T7QJU9;T7PEM1;T7NXN1;T7NTH5;T7M7Z7;T7LLI2;T7JRX6;T7I767;T7HJZ3;T7E9I1;T7DNA1;T7AL77;T6ZZ55;T6SMH6;T6QM12;T6PH04;T6E2G8;T6BZL1;T5XE04;T5VXK7;T5VLZ3;T5SYW3;T5PTN6;T5NU71;T5MUH1;S1RDL0;S1PJ70;S1GM17;S1DJG7;S1A6W3;S0URK4;Q49P73;N2C6J1;L5VP22;L5ISU1;L5HKJ0;L5F8T0;L5CPF7;L4ZGQ2;…	5;5;5;5;5;5;5;5;5;5;5;5;5;5;5;5;5;5;5;5;5;5;5;5;5;5;5;5;5;5;5;5;5;5;5;5;5;5;5;5;5;5;5;5;5;5;5;5;5;5;5;5;5;5;5;5;5;5;5;5;5;5;5;5;5;5;5;5;5;5;5;5;5;5;5;5;5;5;5;5;5;5;5;5;5;5;5;5;5;4;4;4;4;4;4;4;4;3;3;3;3;3;3;3;2;2;2;2;2;2;2;2;2;2;2;2;2;2;2;2;2;2;2;2;2;2;2;2;2;2;2;2;2;2;2;2;2;2;2;2;2;2;2;2;2;2;2;2;2;2;2;2;2;2;2;2;2;2;2;2;2;2;2;2;2;2;2;2;2;2;2;2;2;2;2;2;2;2;2;2;2;2;2;2;2;2;2;2;2;2;1;1;1;1;1;1;1;1;1;1…	1;1;1;1;1;1;1;1;1;1;1;1;1;1;1;1;1;1;1;1;1;1;1;1;1;1;1;1;1;1;1;1;1;1;1;1;1;1;1;1;1;1;1;1;1;1;1;1;1;1;1;1;1;1;1;1;1;1;1;1;1;1;1;1;1;1;1;1;1;1;1;1;1;1;1;1;1;1;1;1;1;1;1;1;1;1;1;1;1;1;1;1;1;1;1;1;1;1;1;1;1;1;1;1;1;1;0;0;0;0;0;0;0;0;0;0;0;0;0;0;0;0;0;0;0;0;0;0;0;0;0;0;0;0;0;0;0;0;0;0;0;0;0;0;0;0;0;0;0;0;0;0;0;0;0;0;0;0;0;0;0;0;0;0;0;0;0;0;0;0;0;0;0;0;0;0;0;0;0;0;0;0;0;0;0;0;0;0;0;0;0;0;0;0;0;0;0;0;0;0…	0;0;0;0;0;0;0;0;0;0;0;0;0;0;0;0;0;0;0;0;0;0;0;0;0;0;0;0;0;0;0;0;0;0;0;0;0;0;0;0;0;0;0;0;0;0;0;0;0;0;0;0;0;0;0;0;0;0;0;0;0;0;0;0;0;0;0;0;0;0;0;0;0;0;0;0;0;0;0;0;0;0;0;0;0;0;0;0;0;0;0;0;0;0;0;0;0;0;0;0;0;0;0;0;0;0;0;0;0;0;0;0;0;0;0;0;0;0;0;0;0;0;0;0;0;0;0;0;0;0;0;0;0;0;0;0;0;0;0;0;0;0;0;0;0;0;0;0;0;0;0;0;0;0;0;0;0;0;0;0;0;0;0;0;0;0;0;0;0;0;0;0;0;0;0;0;0;0;0;0;0;0;0;0;0;0;0;0;0;0;0;0;0;0;0;0;0;0;0;0…	>tr|X7PW43|X7PW43_ECOLX Outer membrane protein A OS=Escherichia coli BIDMC 49b GN=P811_04317 PE=3 SV=1;>tr|V3IST3|V3IST3_ECOLX Outer membrane protein A OS=Escherichia coli BWH 32 GN=L403_01126 PE=3 SV=1;>tr|V2S3K4|V2S3K4_ECOLX Outer membrane protein A OS=E	378	5	1	0	4	2	1	0	2	2	1	1	0	0	0	0	1	0	0	0	0	0	0	0	0	0	0	0	0	0	0	0	0	0	0	0	0	0	0	0	24.3	7.2	0	37.187
D9WNE9;S7V9A2;A0A067B3Z7;A0A066TVA2;H0BM61;L1KNV0;D9UKZ3;L7FFN2;D9WXX3;A0A069QYR4;D6EJW1;A0A022MM94;C5EW61;J2DRW8	D9WNE9;S7V9A2;A0A067B3Z7;A0A066TVA2;H0BM61;L1KNV0;D9UKZ3;L7FFN2;D9WXX3;A0A069QYR4;D6EJW1;A0A022MM94;C5EW61;J2DRW8	1;1;1;1;1;1;1;1;1;1;1;1;1;1	1;1;1;1;1;1;1;1;1;1;1;1;1;1	1;1;1;1;1;1;1;1;1;1;1;1;1;1	>tr|D9WNE9|D9WNE9_9ACTO Phage tail sheath protein (Fragment) OS=Streptomyces himastatinicus ATCC 53653 GN=SSOG_03560 PE=4 SV=1;>tr|S7V9A2|S7V9A2_DESML Phage tail sheath protein FI OS=Desulfococcus multivorans DSM 2059 GN=dsmv_1275 PE=4 SV=1;>tr|A0A067B3Z7|	14	1	1	1	1	1	1	1	0	0	0	0	0	0	0	0	1	1	1	1	0	0	0	0	0	0	0	0	1	1	1	1	0	0	0	0	0	0	0	0	3.5	3.5	3.5	37.928
W1K717;S0JV71;C7D273;C7CVM4;R2TDG4;R2QBZ0;R2PT72;A0A022NBR4;R3T4P5;R2WTM5;R2ULB5;R2B7A6;R2A7A9;L2T0W5;L2RC45;L2NDF0;L2HZE9;G9SV23;R2DTF9;X6WMM6;X6WBR7;X6W277;X6VNC6;X6VAA3;X6USS3;X6TTP1;X6T941;X6SSD8;X6SDT4;X6RVG3;X6RSD9;X6RET4;X6R5W0;V7ZRC1;U7RQI4;R4AUE6;R4ASS0;R4AB63;R3YVQ2;R3XXA3;R3X507;R3V9E9;R3V2T1;R3UFD2;R3TXH9;R3SX58;R3SMJ3;R3MFB2;R3M8R9;R3LF27;R3JI78;R3IVR8;R3GI62;R3FBW5;R3E7T6;R3E098;R3D…	W1K717;S0JV71;C7D273;C7CVM4;R2TDG4;R2QBZ0;R2PT72;A0A022NBR4;R3T4P5;R2WTM5;R2ULB5;R2B7A6;R2A7A9;L2T0W5;L2RC45;L2NDF0;L2HZE9;G9SV23;R2DTF9;X6WMM6;X6WBR7;X6W277;X6VNC6;X6VAA3;X6USS3;X6TTP1;X6T941;X6SSD8;X6SDT4;X6RVG3;X6RSD9;X6RET4;X6R5W0;V7ZRC1;U7RQI4;R4AUE6;R4ASS0;R4AB63;R3YVQ2;R3XXA3;R3X507;R3V9E9;R3V2T1;R3UFD2;R3TXH9;R3SX58;R3SMJ3;R3MFB2;R3M8R9;R3LF27;R3JI78;R3IVR8;R3GI62;R3FBW5;R3E7T6;R3E098;R3D…	2;2;2;2;2;2;2;2;2;2;2;2;2;2;2;2;2;2;2;2;2;2;2;2;2;2;2;2;2;2;2;2;2;2;2;2;2;2;2;2;2;2;2;2;2;2;2;2;2;2;2;2;2;2;2;2;2;2;2;2;2;2;2;2;2;2;2;2;2;2;2;2;2;2;2;2;2;2;2;2;2;2;2;2;2;2;2;2;2;2;2;2;2;2;2;2;2;2;2;2;2;2;2;2;2;2;2;2;2;2;2;2;2;2;2;2;2;2;2;2;2;2;2;2;2;2;2;2;2;2;2;2;2;2;2;2;2;2;2;2;2;2;2;2;2;2;2;2;2;2;2;2;2;2;2;2;2;2;2;2;2;2;2;2;2;2;2;2;2;2;2;2;2;2;2;2;2;2;2;2;2;2;2;2;2;2;2;2;2;2;2;2;2;2;2;2;2;1;1;1	1;1;1;1;1;1;1;1;1;1;1;1;1;1;1;1;1;1;1;1;1;1;1;1;1;1;1;1;1;1;1;1;1;1;1;1;1;1;1;1;1;1;1;1;1;1;1;1;1;1;1;1;1;1;1;1;1;1;1;1;1;1;1;1;1;1;1;1;1;1;1;1;1;1;1;1;1;1;1;1;1;1;1;1;1;1;1;1;1;1;1;1;1;1;1;1;1;1;1;1;1;1;1;1;1;1;1;1;1;1;1;1;1;1;1;1;1;1;1;1;1;1;1;1;1;1;1;1;1;1;1;1;1;1;1;1;1;1;1;1;1;1;1;1;1;1;1;1;1;1;1;1;1;1;1;1;1;1;1;1;1;1;1;1;1;1;1;1;1;1;1;1;1;1;1;1;1;1;1;1;1;1;1;1;1;1;1;1;1;1;1;1;1;1;1;1;1;1;1;1	1;1;1;1;1;1;1;1;1;1;1;1;1;1;1;1;1;1;1;1;1;1;1;1;1;1;1;1;1;1;1;1;1;1;1;1;1;1;1;1;1;1;1;1;1;1;1;1;1;1;1;1;1;1;1;1;1;1;1;1;1;1;1;1;1;1;1;1;1;1;1;1;1;1;1;1;1;1;1;1;1;1;1;1;1;1;1;1;1;1;1;1;1;1;1;1;1;1;1;1;1;1;1;1;1;1;1;1;1;1;1;1;1;1;1;1;1;1;1;1;1;1;1;1;1;1;1;1;1;1;1;1;1;1;1;1;1;1;1;1;1;1;1;1;1;1;1;1;1;1;1;1;1;1;1;1;1;1;1;1;1;1;1;1;1;1;1;1;1;1;1;1;1;1;1;1;1;1;1;1;1;1;1;1;1;1;1;1;1;1;1;1;1;1;1;1;1;1;1;1	>tr|W1K717|W1K717_9ENTE Pyruvate-flavodoxin oxidoreductase OS=Enterococcus durans IPLA 655 GN=H318_11850 PE=3 SV=1;>tr|S0JV71|S0JV71_9ENTE Pyruvate-flavodoxin oxidoreductase OS=Enterococcus durans ATCC 6056 GN=I571_01954 PE=3 SV=1;>tr|C7D273|C7D273_ENTFL P	200	2	1	1	1	1	2	1	1	1	1	0	0	0	1	1	0	0	1	0	1	0	0	0	0	0	0	0	0	0	1	0	1	0	0	0	0	0	0	0	2	1.2	1.2	135.71
I1WCG9;Q83UR3;U1DHR4;B8X1V8;Q4U3K6;S1RNB8;K6QQL9;X0FBV8;X0ED90;X0ECJ7;X0DFN7;W8WW88;W6PR33;U1WHM2;Q4ESA5;D4Q4W2;D4PKE1;C8K8K7;C8JT62;A0A024I5H9;W7DG25;W7D1H3;W7CU78;W7BJG7;X6WJI9;X6WG15;X6VZ00;X6VUY3;X6V975;X6UZ45;X6TLQ2;X6T7L2;X6SVD3;X6S3F5;X6RLN2;X6RJC0;X6RAP3;X6R0F0;W6TCJ1;W1KBU4;V7ZTK1;U7T332;U7RVY0;U6SA18;U6S217;U2P964;U2HA55;T2NIU9;S7UB20;S4GE81;S4FXJ3;S4FVP8;S4EQL6;S4E2G5;S4DKC1;S4DI52;S4C…	I1WCG9;Q83UR3;U1DHR4;B8X1V8;Q4U3K6;S1RNB8;K6QQL9;X0FBV8;X0ED90;X0ECJ7;X0DFN7;W8WW88;W6PR33;U1WHM2;Q4ESA5;D4Q4W2;D4PKE1;C8K8K7;C8JT62;A0A024I5H9;W7DG25;W7D1H3;W7CU78;W7BJG7;X6WJI9;X6WG15;X6VZ00;X6VUY3;X6V975;X6UZ45;X6TLQ2;X6T7L2;X6SVD3;X6S3F5;X6RLN2;X6RJC0;X6RAP3;X6R0F0;W6TCJ1;W1KBU4;V7ZTK1;U7T332;U7RVY0;U6SA18;U6S217;U2P964;U2HA55;T2NIU9;S7UB20;S4GE81;S4FXJ3;S4FVP8;S4EQL6;S4E2G5;S4DKC1;S4DI52;S4C…	1;1;1;1;1;1;1;1;1;1;1;1;1;1;1;1;1;1;1;1;1;1;1;1;1;1;1;1;1;1;1;1;1;1;1;1;1;1;1;1;1;1;1;1;1;1;1;1;1;1;1;1;1;1;1;1;1;1;1;1;1;1;1;1;1;1;1;1;1;1;1;1;1;1;1;1;1;1;1;1;1;1;1;1;1;1;1;1;1;1;1;1;1;1;1;1;1;1;1;1;1;1;1;1;1;1;1;1;1;1;1;1;1;1;1;1;1;1;1;1;1;1;1;1;1;1;1;1;1;1;1;1;1;1;1;1;1;1;1;1;1;1;1;1;1;1;1;1;1;1;1;1;1;1;1;1;1;1;1;1;1;1;1;1;1;1;1;1;1;1;1;1;1;1;1;1;1;1;1;1;1;1;1;1;1;1;1;1;1;1;1;1;1;1;1;1;1;1;1;1…	1;1;1;1;1;1;1;1;1;1;1;1;1;1;1;1;1;1;1;1;1;1;1;1;1;1;1;1;1;1;1;1;1;1;1;1;1;1;1;1;1;1;1;1;1;1;1;1;1;1;1;1;1;1;1;1;1;1;1;1;1;1;1;1;1;1;1;1;1;1;1;1;1;1;1;1;1;1;1;1;1;1;1;1;1;1;1;1;1;1;1;1;1;1;1;1;1;1;1;1;1;1;1;1;1;1;1;1;1;1;1;1;1;1;1;1;1;1;1;1;1;1;1;1;1;1;1;1;1;1;1;1;1;1;1;1;1;1;1;1;1;1;1;1;1;1;1;1;1;1;1;1;1;1;1;1;1;1;1;1;1;1;1;1;1;1;1;1;1;1;1;1;1;1;1;1;1;1;1;1;1;1;1;1;1;1;1;1;1;1;1;1;1;1;1;1;1;1;1;1…	1;1;1;1;1;1;1;1;1;1;1;1;1;1;1;1;1;1;1;1;1;1;1;1;1;1;1;1;1;1;1;1;1;1;1;1;1;1;1;1;1;1;1;1;1;1;1;1;1;1;1;1;1;1;1;1;1;1;1;1;1;1;1;1;1;1;1;1;1;1;1;1;1;1;1;1;1;1;1;1;1;1;1;1;1;1;1;1;1;1;1;1;1;1;1;1;1;1;1;1;1;1;1;1;1;1;1;1;1;1;1;1;1;1;1;1;1;1;1;1;1;1;1;1;1;1;1;1;1;1;1;1;1;1;1;1;1;1;1;1;1;1;1;1;1;1;1;1;1;1;1;1;1;1;1;1;1;1;1;1;1;1;1;1;1;1;1;1;1;1;1;1;1;1;1;1;1;1;1;1;1;1;1;1;1;1;1;1;1;1;1;1;1;1;1;1;1;1;1;1…	>tr|I1WCG9|I1WCG9_LISMN LisR (Fragment) OS=Listeria monocytogenes GN=lisR PE=4 SV=1;>tr|Q83UR3|Q83UR3_LISMN LisR (Fragment) OS=Listeria monocytogenes GN=lisR PE=4 SV=1;>tr|U1DHR4|U1DHR4_ENTGA Uncharacterized protein (Fragment) OS=Enterococcus gallinarum EG	293	1	1	1	1	1	0	1	1	0	1	1	1	0	1	1	1	1	0	1	1	0	1	1	1	0	1	1	1	1	0	1	1	0	1	1	1	0	1	1	16.2	16.2	16.2	17.458
U6SAL6;U2GKN7;S2U4W4;S2SDU5;S2RLH0;S2M8D5;S2LXQ0;S0P342;R0GCQ9;Q88XY7;Q1WS89;Q03EB5;Q034Y2;K6RN77;K6RHA8;K6R8J0;K6PZG0;K6PNT0;G6IYY0;F6IYG0;E1JMJ3;B3WAL8;A0A023M9U5;C2D3H1;C0XHI9;C2EHC0	U6SAL6;U2GKN7;S2U4W4;S2SDU5;S2RLH0;S2M8D5;S2LXQ0;S0P342;R0GCQ9;Q88XY7;Q1WS89;Q03EB5;Q034Y2;K6RN77;K6RHA8;K6R8J0;K6PZG0;K6PNT0;G6IYY0;F6IYG0;E1JMJ3;B3WAL8;A0A023M9U5;C2D3H1;C0XHI9;C2EHC0	1;1;1;1;1;1;1;1;1;1;1;1;1;1;1;1;1;1;1;1;1;1;1;1;1;1	1;1;1;1;1;1;1;1;1;1;1;1;1;1;1;1;1;1;1;1;1;1;1;1;1;1	1;1;1;1;1;1;1;1;1;1;1;1;1;1;1;1;1;1;1;1;1;1;1;1;1;1	>tr|U6SAL6|U6SAL6_LACCA 30S ribosomal protein S10 OS=Lactobacillus casei 5b GN=rpsJ PE=3 SV=1;>tr|U2GKN7|U2GKN7_LACPN 30S ribosomal protein S10 OS=Lactobacillus plantarum 2165 GN=rpsJ PE=3 SV=1;>tr|S2U4W4|S2U4W4_LACPA 30S ribosomal protein S10 OS=Lactobaci	26	1	1	1	0	0	0	0	0	0	0	1	0	0	0	0	0	0	0	0	0	0	0	1	0	0	0	0	0	0	0	0	0	0	0	1	0	0	0	0	14.7	14.7	14.7	11.736
W6TCX2;U2IFR8;Q88YH6;F6IZK5;A0A023MB00	W6TCX2;U2IFR8;Q88YH6;F6IZK5;A0A023MB00	5;5;5;5;5	1;1;1;1;1	1;1;1;1;1	>tr|W6TCX2|W6TCX2_9LACO Glyceraldehyde-3-phosphate dehydrogenase OS=Lactobacillus fabifermentans T30PCM01 GN=LFAB_03355 PE=3 SV=1;>tr|U2IFR8|U2IFR8_LACPN Glyceraldehyde-3-phosphate dehydrogenase OS=Lactobacillus plantarum 2165 GN=N574_06255 PE=3 SV=1;>tr|Q	5	5	1	1	3	3	4	3	2	3	5	4	3	4	4	2	1	1	1	1	1	1	1	1	1	1	1	1	1	1	1	1	1	1	1	1	1	1	1	1	12.4	3.5	3.5	36.398
X0ECP8;X0DVU0;X0DMY6;W8WBD5;W6PN29;U1UHK9;S5LIA7;S5L4Z9;S5KU29;S5JHS6;Q4EV97;D4Q0Z9;D4PI24;C8KA68;C8JWW8;A0A024I224	X0ECP8;X0DVU0;X0DMY6;W8WBD5;W6PN29;U1UHK9;S5LIA7;S5L4Z9;S5KU29;S5JHS6;Q4EV97;D4Q0Z9;D4PI24;C8KA68;C8JWW8;A0A024I224	2;2;2;2;2;2;2;2;2;2;2;2;2;2;2;2	1;1;1;1;1;1;1;1;1;1;1;1;1;1;1;1	1;1;1;1;1;1;1;1;1;1;1;1;1;1;1;1	>tr|X0ECP8|X0ECP8_LISMN Pyruvate-flavodoxin oxidoreductase OS=Listeria monocytogenes Lm_1886 GN=X846_1069 PE=3 SV=1;>tr|X0DVU0|X0DVU0_LISMN Pyruvate-flavodoxin oxidoreductase OS=Listeria monocytogenes Lm_1889 GN=X847_2724 PE=3 SV=1;>tr|X0DMY6|X0DMY6_LISMN	16	2	1	1	1	1	1	1	1	2	2	1	1	1	2	2	0	0	0	0	1	1	1	1	1	1	1	1	0	0	0	0	1	1	1	1	1	1	1	1	1.9	1.1	1.1	134.21
X0E5W5;A0A024I293	X0E5W5;A0A024I293	1;1	1;1	1;1	>tr|X0E5W5|X0E5W5_LISMN Phage tail tape measure protein OS=Listeria monocytogenes Lm_1889 GN=X847_2417 PE=4 SV=1;>tr|A0A024I293|A0A024I293_LISMN Uncharacterized protein OS=Listeria monocytogenes 4423 GN=LM4423_50223 PE=4 SV=1	2	1	1	1	1	1	1	1	1	1	1	1	1	1	1	1	1	1	1	1	1	1	1	1	1	1	1	1	1	1	1	1	1	1	1	1	1	1	1	1	1	1	1	147.81
X0FID5;X0E8F6;X0E2Z8;W8WEB5;W6PL69;U1UWQ5;S5LN92;S5LFC3;S5KE63;Q4EPN3;D4Q2Z1;D4PPS0;C8KBF2;C8JS26;A0A024I6B7	X0FID5;X0E8F6;X0E2Z8;W8WEB5;W6PL69;U1UWQ5;S5LN92;S5LFC3;S5KE63;Q4EPN3;D4Q2Z1;D4PPS0;C8KBF2;C8JS26;A0A024I6B7	1;1;1;1;1;1;1;1;1;1;1;1;1;1;1	1;1;1;1;1;1;1;1;1;1;1;1;1;1;1	1;1;1;1;1;1;1;1;1;1;1;1;1;1;1	>tr|X0FID5|X0FID5_LISMN Pyruvate phosphate dikinase OS=Listeria monocytogenes Lm_1889 GN=X847_0653 PE=4 SV=1;>tr|X0E8F6|X0E8F6_LISMN Pyruvate phosphate dikinase OS=Listeria monocytogenes Lm_1840 GN=X843_2840 PE=4 SV=1;>tr|X0E2Z8|X0E2Z8_LISMN Pyruvate phosp	15	1	1	1	1	1	1	1	1	1	1	1	1	1	1	1	1	1	1	1	1	1	1	1	1	1	1	1	1	1	1	1	1	1	1	1	1	1	1	1	1.3	1.3	1.3	97.348
A0A024PKJ0;F3A103;C5NY38	A0A024PKJ0;F3A103;C5NY38	3;3;3	1;1;1	1;1;1	>tr|A0A024PKJ0|A0A024PKJ0_9BACI DNA-directed RNA polymerase subunit beta OS=Halobacillus trueperi GN=rpoC PE=3 SV=1;>tr|F3A103|F3A103_9BACL DNA-directed RNA polymerase subunit beta OS=Gemella haemolysans M341 GN=rpoC PE=3 SV=1;>tr|C5NY38|C5NY38_9BACL DNA	3	3	1	1	2	2	2	2	3	3	1	3	3	3	2	3	1	1	1	1	1	1	0	1	1	1	1	1	1	1	1	1	1	1	0	1	1	1	1	1	2.4	1.4	1.4	134.7
A0A024QSL9;U1ZZ07;U1Z013;H0QJ62;N1V3E4;K6V8H9;G7GK27;G7H2A4;M7NAT2;M2WFE8;X5M1B8;I0V4L1;H0K1Y5;I0RYK6;W7VJL5	A0A024QSL9;U1ZZ07;U1Z013;H0QJ62;N1V3E4;K6V8H9;G7GK27;G7H2A4;M7NAT2;M2WFE8;X5M1B8	5;3;3;3;3;3;3;3;3;3;3;1;1;1;1	1;1;1;1;1;1;1;1;1;1;1;1;1;1;1	0;0;0;0;0;0;0;0;0;0;0;0;0;0;0	>tr|A0A024QSL9|A0A024QSL9_MYCNE Glutamate dehydrogenase OS=Mycobacterium neoaurum GN=BN1047_03425 PE=3 SV=1;>tr|U1ZZ07|U1ZZ07_9MICC Glutamate dehydrogenase OS=Arthrobacter sp. AK-YN10 GN=M707_17805 PE=3 SV=1;>tr|U1Z013|U1Z013_9BACI Glutamate dehydrogenase	15	5	1	0	5	5	4	4	3	3	3	3	3	2	4	3	1	1	1	1	1	1	1	1	1	1	1	1	0	0	0	0	0	0	0	0	0	0	0	0	10.5	2.4	0	48.446
W2AB60;V8FGA6;U1BL17;U1BFK9;U1ARC2;U0WG68;U0WAU4;U0W5W6;U0V4M2;U0UKJ8;U0TQQ6;U0RRH1;U0R891;U0R4I2;U0PLZ4;U0NMM3;U0KHZ0;U0FTP1;M5HUP7;M5HMA5;L9J5T9;L9F4L0;L9C9G7;L1HAX7;L1E372;L1CEE7;L1BR28;L1B1L5;L0ZNR3;L0YCN0;K5KGJ0;K5K0M1;K5JAV0;K4WYX3;K4V011;K3TPW9;K3T057;K3R3A2;K3R247;K3M6J4;K3HTP7;K3HEV6;K3FYQ7;K3EV02;K3CGZ7;K3C5Q9;K2ZCP7;I6A2S6;I5Z5S2;I5XL32;I5UPU0;I5TLY8;I5TCA8;I5SAN1;I5R1S3;I5KGJ2;I5J2B0;…	W2AB60;V8FGA6;U1BL17;U1BFK9;U1ARC2;U0WG68;U0WAU4;U0W5W6;U0V4M2;U0UKJ8;U0TQQ6;U0RRH1;U0R891;U0R4I2;U0PLZ4;U0NMM3;U0KHZ0;U0FTP1;M5HUP7;M5HMA5;L9J5T9;L9F4L0;L9C9G7;L1HAX7;L1E372;L1CEE7;L1BR28;L1B1L5;L0ZNR3;L0YCN0;K5KGJ0;K5K0M1;K5JAV0;K4WYX3;K4V011;K3TPW9;K3T057;K3R3A2;K3R247;K3M6J4;K3HTP7;K3HEV6;K3FYQ7;K3EV02;K3CGZ7;K3C5Q9;K2ZCP7;I6A2S6;I5Z5S2;I5XL32;I5UPU0;I5TLY8;I5TCA8;I5SAN1;I5R1S3;I5KGJ2;I5J2B0;…	1;1;1;1;1;1;1;1;1;1;1;1;1;1;1;1;1;1;1;1;1;1;1;1;1;1;1;1;1;1;1;1;1;1;1;1;1;1;1;1;1;1;1;1;1;1;1;1;1;1;1;1;1;1;1;1;1;1;1;1;1;1;1;1;1;1;1;1;1;1;1;1;1;1;1;1;1;1;1;1;1;1;1;1;1;1;1;1;1;1;1;1;1;1;1;1;1;1;1;1;1;1;1;1;1;1;1;1;1;1;1;1;1;1;1;1;1;1;1;1;1;1;1;1;1;1;1;1;1;1;1;1;1;1;1;1;1;1;1;1;1;1;1;1;1;1;1;1	1;1;1;1;1;1;1;1;1;1;1;1;1;1;1;1;1;1;1;1;1;1;1;1;1;1;1;1;1;1;1;1;1;1;1;1;1;1;1;1;1;1;1;1;1;1;1;1;1;1;1;1;1;1;1;1;1;1;1;1;1;1;1;1;1;1;1;1;1;1;1;1;1;1;1;1;1;1;1;1;1;1;1;1;1;1;1;1;1;1;1;1;1;1;1;1;1;1;1;1;1;1;1;1;1;1;1;1;1;1;1;1;1;1;1;1;1;1;1;1;1;1;1;1;1;1;1;1;1;1;1;1;1;1;1;1;1;1;1;1;1;1;1;1;1;1;1;1	1;1;1;1;1;1;1;1;1;1;1;1;1;1;1;1;1;1;1;1;1;1;1;1;1;1;1;1;1;1;1;1;1;1;1;1;1;1;1;1;1;1;1;1;1;1;1;1;1;1;1;1;1;1;1;1;1;1;1;1;1;1;1;1;1;1;1;1;1;1;1;1;1;1;1;1;1;1;1;1;1;1;1;1;1;1;1;1;1;1;1;1;1;1;1;1;1;1;1;1;1;1;1;1;1;1;1;1;1;1;1;1;1;1;1;1;1;1;1;1;1;1;1;1;1;1;1;1;1;1;1;1;1;1;1;1;1;1;1;1;1;1;1;1;1;1;1;1	>tr|W2AB60|W2AB60_ECOLX Membrane protein OS=Escherichia coli ATCC BAA-2192 GN=Q455_0214200 PE=4 SV=1;>tr|V8FGA6|V8FGA6_ECOLX Membrane protein OS=Escherichia coli ATCC BAA-2209 GN=Q458_14960 PE=4 SV=1;>tr|U1BL17|U1BL17_ECOLX LpxR OS=Escherichia coli B89 GN=	148	1	1	1	1	0	0	0	0	0	0	0	0	0	0	0	1	0	0	0	0	0	0	0	0	0	0	0	1	0	0	0	0	0	0	0	0	0	0	0	5	5	5	34.934
H9TUK8;H3JV17;K4WY92;K3HR76;G1ZSY9;B9VW03;B9VVZ2;H3JV25;H3JUK6;H3JUG7;B9VVZ5;B9VVZ0;B9VVY8;H3JV58;U0DG07;Q9S6R2;Q5JZI7;Q47018;P77067;M5IK56;I3A860;H5EA14;H3JV59;H3JV36;H3JV27;H3JV07;H3JUV0;H3JUU6;H3JUS5;H3JUJ6;H3JUG8;B9VW06;A0A073QLT7;A0A073PFZ9;A0A070CDI6;A0A028UXC9;A0A028UI10;A0A028TRD6;A0A028SWF3;A0A028RHG5;A0A028QBE7;A0A028NB89;B9VW05;Q84FQ2;Q6KC42;I4NNH8;I2TYF0;H3JV46;H3JV24;H3JV10;B9VW04;A0…	H9TUK8;H3JV17;K4WY92;K3HR76;G1ZSY9;B9VW03;B9VVZ2;H3JV25;H3JUK6;H3JUG7;B9VVZ5;B9VVZ0;B9VVY8;H3JV58;U0DG07;Q9S6R2;Q5JZI7;Q47018;P77067;M5IK56;I3A860;H5EA14;H3JV59;H3JV36;H3JV27;H3JV07;H3JUV0;H3JUU6;H3JUS5;H3JUJ6;H3JUG8;B9VW06;A0A073QLT7;A0A073PFZ9;A0A070CDI6;A0A028UXC9;A0A028UI10;A0A028TRD6;A0A028SWF3;A0A028RHG5;A0A028QBE7;A0A028NB89;B9VW05;Q84FQ2;Q6KC42;I4NNH8;I2TYF0;H3JV46;H3JV24;H3JV10;B9VW04;A0…	10;10;10;10;10;10;10;10;10;10;10;10;10;10;10;10;10;10;10;10;10;10;10;10;10;10;10;10;10;10;10;10;10;10;10;10;10;10;10;10;10;10;10;10;10;10;10;10;10;10;10;10;10;10;10;10;10;10;10;10;9;9;9;9;9;9;9;9;9;9;9;9;9;9;9;9;9;9;9;9;9;9;9;9;9;9;9;9;9;9;9;9;9;9;9;9;9;9;9;9;9;9;9;9;9;9;9;9;9;9;9;9;9;9;9;9;9;9;9;9;9;9;9;9;9;9;9;9;9;9;9;9;9;9;9;9;9;9;9;9;9;9;9;9;9;9;9;9;9;9;9;9;9;9;9;9;9;9;9;9;9;9;9;9;9;9;9;9;9;9…	10;10;10;10;10;10;10;10;10;10;10;10;10;10;10;10;10;10;10;10;10;10;10;10;10;10;10;10;10;10;10;10;10;10;10;10;10;10;10;10;10;10;10;10;10;10;10;10;10;10;10;10;10;10;10;10;10;10;10;10;9;9;9;9;9;9;9;9;9;9;9;9;9;9;9;9;9;9;9;9;9;9;9;9;9;9;9;9;9;9;9;9;9;9;9;9;9;9;9;9;9;9;9;9;9;9;9;9;9;9;9;9;9;9;9;9;9;9;9;9;9;9;9;9;9;9;9;9;9;9;9;9;9;9;9;9;9;9;9;9;9;9;9;9;9;9;9;9;9;9;9;9;9;9;9;9;9;9;9;9;9;9;9;9;9;9;9;9;9;9…	10;10;10;10;10;10;10;10;10;10;10;10;10;10;10;10;10;10;10;10;10;10;10;10;10;10;10;10;10;10;10;10;10;10;10;10;10;10;10;10;10;10;10;10;10;10;10;10;10;10;10;10;10;10;10;10;10;10;10;10;9;9;9;9;9;9;9;9;9;9;9;9;9;9;9;9;9;9;9;9;9;9;9;9;9;9;9;9;9;9;9;9;9;9;9;9;9;9;9;9;9;9;9;9;9;9;9;9;9;9;9;9;9;9;9;9;9;9;9;9;9;9;9;9;9;9;9;9;9;9;9;9;9;9;9;9;9;9;9;9;9;9;9;9;9;9;9;9;9;9;9;9;9;9;9;9;9;9;9;9;9;9;9;9;9;9;9;9;9;9…	>tr|H9TUK8|H9TUK8_ECOLX Intimin (Fragment) OS=Escherichia coli GN=eaeA PE=4 SV=1;>tr|H3JV17|H3JV17_9ESCH Intimin OS=Escherichia albertii GN=eae PE=4 SV=1;>tr|K4WY92|K4WY92_ECOLX Intimin OS=Escherichia coli O111:H11 str. CVM9553 GN=ECO9553_25410 PE=4 SV=1;>	235	10	10	10	10	8	1	0	5	4	0	0	0	0	1	0	10	8	1	0	5	4	0	0	0	0	1	0	10	8	1	0	5	4	0	0	0	0	1	0	45.8	45.8	45.8	34.927
U1BZL4;U1B1C2;U0XWC8;U0XRH6;U0VI67;U0UF47;U0TCY5;U0SBS5;U0S793;U0NSF1;U0K5F3;U0FR76;L9J587;L9IHY3;L9F2I1;L9C718;L1HAL0;L1E157;L1CDC4;L1CCZ5;L1AYX2;L0ZMG7;L0YD56;K5KKP8;K5JAB4;K5J4D9;K3TWM1;K3TRG4;K3RU39;K3QZC0;K3M5Y1;K3HRJ5;K3GPZ0;K3ETB4;K3CEC7;K3C4F7;K3A4K0;I6A283;I5Z4V6;I5XIR1;I5UPQ2;I5TIS9;I5TBT9;I5S8S4;I5RG40;I5KF77;I5JG96;I5HBF7;I5FV85;I5EEM7;H4S8H2;H4RST0;H4PX11;H4NK70;H4N3A6;G2C1U8;G1YPL8;…	U1BZL4;U1B1C2;U0XWC8;U0XRH6;U0VI67;U0UF47;U0TCY5;U0SBS5;U0S793;U0NSF1;U0K5F3;U0FR76;L9J587;L9IHY3;L9F2I1;L9C718;L1HAL0;L1E157;L1CDC4;L1CCZ5;L1AYX2;L0ZMG7;L0YD56;K5KKP8;K5JAB4;K5J4D9;K3TWM1;K3TRG4;K3RU39;K3QZC0;K3M5Y1;K3HRJ5;K3GPZ0;K3ETB4;K3CEC7;K3C4F7;K3A4K0;I6A283;I5Z4V6;I5XIR1;I5UPQ2;I5TIS9;I5TBT9;I5S8S4;I5RG40;I5KF77;I5JG96;I5HBF7;I5FV85;I5EEM7;H4S8H2;H4RST0;H4PX11;H4NK70;H4N3A6;G2C1U8;G1YPL8;…	3;3;3;3;3;3;3;3;3;3;3;3;3;3;3;3;3;3;3;3;3;3;3;3;3;3;3;3;3;3;3;3;3;3;3;3;3;3;3;3;3;3;3;3;3;3;3;3;3;3;3;3;3;3;3;3;3;3;3;3;3;3;3;3;3;3;3;3;3;3;3;3;3;3;3;3;3;3;3;3;3;3;3;3;3;3;3;3;3;3;3;3;3;3;3;3;3;3;3;3;3;3;3;3;3;3;3;3;3;3;3;3;3;3;3;3;3;3;3;3;3;3;3;3;3;3;3;3;3;3;3;3;3;3;3;3;3;3;3;3;3;3;3;3;3;3;3;3;2;2;2;2;2;2;2;2;2;2;2;2;2;2;2;2;2;2;2;2;2;2;2;2;2;2;2;2;2;2;2;2;2;2;2;2;2;2;2;2;2;2;2;2;2;2;2;2;2;2;2;2…	3;3;3;3;3;3;3;3;3;3;3;3;3;3;3;3;3;3;3;3;3;3;3;3;3;3;3;3;3;3;3;3;3;3;3;3;3;3;3;3;3;3;3;3;3;3;3;3;3;3;3;3;3;3;3;3;3;3;3;3;3;3;3;3;3;3;3;3;3;3;3;3;3;3;3;3;3;3;3;3;3;3;3;3;3;3;3;3;3;3;3;3;3;3;3;3;3;3;3;3;3;3;3;3;3;3;3;3;3;3;3;3;3;3;3;3;3;3;3;3;3;3;3;3;3;3;3;3;3;3;3;3;3;3;3;3;3;3;3;3;3;3;3;3;3;3;3;3;2;2;2;2;2;2;2;2;2;2;2;2;2;2;2;2;2;2;2;2;2;2;2;2;2;2;2;2;2;2;2;2;2;2;2;2;2;2;2;2;2;2;2;2;2;2;2;2;2;2;2;2…	2;2;2;2;2;2;2;2;2;2;2;2;2;2;2;2;2;2;2;2;2;2;2;2;2;2;2;2;2;2;2;2;2;2;2;2;2;2;2;2;2;2;2;2;2;2;2;2;2;2;2;2;2;2;2;2;2;2;2;2;2;2;2;2;2;2;2;2;2;2;2;2;2;2;2;2;2;2;2;2;2;2;2;2;2;2;2;2;2;2;2;2;2;2;2;2;2;2;2;2;2;2;2;2;2;2;2;2;2;2;2;2;2;2;2;2;2;2;2;2;2;2;2;2;2;2;2;2;2;2;2;2;2;2;2;2;2;2;2;2;2;2;2;2;2;2;2;2;1;1;1;1;1;1;1;1;1;1;1;1;1;1;1;1;1;1;1;1;1;1;1;1;1;1;1;1;1;1;1;1;1;1;1;1;1;1;1;1;1;1;1;1;1;1;1;1;1;1;1;1…	>tr|U1BZL4|U1BZL4_ECOLX Outer membrane protein F OS=Escherichia coli B89 GN=ompF PE=3 SV=1;>tr|U1B1C2|U1B1C2_ECOLX Outer membrane protein F OS=Escherichia coli B90 GN=ompF PE=3 SV=1;>tr|U0XWC8|U0XWC8_ECOLX Outer membrane protein F OS=Escherichia coli B40-1	496	3	3	2	3	3	0	0	3	3	1	2	0	0	0	0	3	3	0	0	3	3	1	2	0	0	0	0	2	2	0	0	2	2	1	1	0	0	0	0	8.6	8.6	5.8	39.23
P02935;H1E2R4;F3WGW2;A0A066QMJ8;A0A026KAR3;A0A025E564;A0A025E3A7;A0A025CLY4;U9YC30;G2C1X7;A0A029LRB8	P02935;H1E2R4;F3WGW2;A0A066QMJ8;A0A026KAR3;A0A025E564;A0A025E3A7;A0A025CLY4;U9YC30	8;8;8;8;8;8;8;8;8;3;3	8;8;8;8;8;8;8;8;8;3;3	0;0;0;0;0;0;0;0;0;0;0	>sp|P02935|OMPA_SHIDY Outer membrane protein A OS=Shigella dysenteriae GN=ompA PE=3 SV=1;>tr|H1E2R4|H1E2R4_ECOLX Outer membrane protein A OS=Escherichia coli E101 GN=ESOG_00827 PE=3 SV=1;>tr|F3WGW2|F3WGW2_SHIBO Outer membrane protein A OS=Shigella boydii 5	11	8	8	0	6	3	1	0	2	3	1	1	0	0	0	0	6	3	1	0	2	3	1	1	0	0	0	0	0	0	0	0	0	0	0	0	0	0	0	0	35.9	35.9	0	37.741
M9J953;V0RE41;K3HVF9;A0A029H7L8;L5B4W1;V0R8T9;U0CTF1;I4P8G3;A0A073ZCR7;A0A073WJL5;T5RM37;A0A029KR52;H4SK41;A0A025DWE0;A0A025DM76;M9JR23;A0A070T0U7;W1FB87;N3GIN1;N3GDC6;N2KJI4;N2EYL9;M9JZV6;M9J6F5;G1YUW3;A0A072ME42;A0A071F6U7;A0A070U4Y7;A0A070T584;A0A070JEC5;T5Z6K4;V6NAJ0;U0DP21;T8X0W1;T7ZGK5;T7HI22;T7GAR6;T7DTW7;T6XS21;S1F9N2;S0ZGE7;N4GNA6;N4FYX5;N4F9C6;N4EK39;M9JTK0;M9BQ71;L5VC33;L3G7P4;L3FQD5;I…	M9J953;V0RE41;K3HVF9;A0A029H7L8;L5B4W1;V0R8T9;U0CTF1;I4P8G3;A0A073ZCR7;A0A073WJL5;T5RM37;A0A029KR52;H4SK41;A0A025DWE0;A0A025DM76;M9JR23;A0A070T0U7;W1FB87;N3GIN1;N3GDC6;N2KJI4;N2EYL9;M9JZV6;M9J6F5;G1YUW3;A0A072ME42;A0A071F6U7;A0A070U4Y7;A0A070T584;A0A070JEC5;T5Z6K4;V6NAJ0;U0DP21;T8X0W1;T7ZGK5;T7HI22;T7GAR6;T7DTW7;T6XS21;S1F9N2;S0ZGE7;N4GNA6;N4FYX5;N4F9C6;N4EK39;M9JTK0;M9BQ71;L5VC33;L3G7P4;L3FQD5;I…	2;2;2;2;2;2;2;2;2;2;2;2;2;2;2;2;2;2;2;2;2;2;2;2;2;2;2;2;2;2;2;2;2;2;2;2;2;2;2;2;2;2;2;2;2;2;2;2;2;2;2;2;2;2;2;2;2;2;2;2;2;2;2;2;2;2;2;2;1;1;1;1;1;1;1;1;1;1;1;1;1;1;1;1;1;1;1;1;1;1;1;1;1;1;1;1;1;1;1;1;1;1;1;1;1;1;1;1;1;1;1;1;1;1;1;1;1;1;1;1;1;1;1;1;1;1;1;1;1;1;1;1;1;1;1;1;1;1;1;1;1;1;1;1;1;1;1;1;1;1;1;1;1;1;1;1;1;1;1;1;1;1;1;1;1;1;1;1;1;1;1;1;1;1;1;1;1;1;1;1;1;1;1;1;1;1;1;1;1;1;1;1;1;1;1;1;1;1;1;1…	2;2;2;2;2;2;2;2;2;2;2;2;2;2;2;2;2;2;2;2;2;2;2;2;2;2;2;2;2;2;2;2;2;2;2;2;2;2;2;2;2;2;2;2;2;2;2;2;2;2;2;2;2;2;2;2;2;2;2;2;2;2;2;2;2;2;2;2;1;1;1;1;1;1;1;1;1;1;1;1;1;1;1;1;1;1;1;1;1;1;1;1;1;1;1;1;1;1;1;1;1;1;1;1;1;1;1;1;1;1;1;1;1;1;1;1;1;1;1;1;1;1;1;1;1;1;1;1;1;1;1;1;1;1;1;1;1;1;1;1;1;1;1;1;1;1;1;1;1;1;1;1;1;1;1;1;1;1;1;1;1;1;1;1;1;1;1;1;1;1;1;1;1;1;1;1;1;1;1;1;1;1;1;1;1;1;1;1;1;1;1;1;1;1;1;1;1;1;1;1…	2;2;2;2;2;2;2;2;2;2;2;2;2;2;2;2;2;2;2;2;2;2;2;2;2;2;2;2;2;2;2;2;2;2;2;2;2;2;2;2;2;2;2;2;2;2;2;2;2;2;2;2;2;2;2;2;2;2;2;2;2;2;2;2;2;2;2;2;1;1;1;1;1;1;1;1;1;1;1;1;1;1;1;1;1;1;1;1;1;1;1;1;1;1;1;1;1;1;1;1;1;1;1;1;1;1;1;1;1;1;1;1;1;1;1;1;1;1;1;1;1;1;1;1;1;1;1;1;1;1;1;1;1;1;1;1;1;1;1;1;1;1;1;1;1;1;1;1;1;1;1;1;1;1;1;1;1;1;1;1;1;1;1;1;1;1;1;1;1;1;1;1;1;1;1;1;1;1;1;1;1;1;1;1;1;1;1;1;1;1;1;1;1;1;1;1;1;1;1;1…	>tr|M9J953|M9J953_ECOLX Antigen 43 domain protein OS=Escherichia coli Envira 8/11 GN=ECENVIRA811_3688 PE=4 SV=1;>tr|V0RE41|V0RE41_ECOLX Uncharacterized protein (Fragment) OS=Escherichia coli 907446 GN=HMPREF1594_04130 PE=4 SV=1;>tr|K3HVF9|K3HVF9_ECOLX Auto	586	2	2	2	2	0	0	0	1	1	0	0	0	0	0	0	2	0	0	0	1	1	0	0	0	0	0	0	2	0	0	0	1	1	0	0	0	0	0	0	28.3	28.3	28.3	11.989
W1UEU7;A0A058VG71;X8KCC6;X8HNQ8;V8J0A6;V8IKL5;V8IE69;V8I713;V8I5R4;V4FMK6;S2UHQ5;R0L538;N1X138;M5MJ20;M5MIX9;M5L2D9;M5KC38;M5K890;M3JGR4;K1B431;K1AD67;J1V6A8;J1UMK5;J1TV02;J1SHD5;J1J2Q6;J1HCL4;J1A0R4;J0ZVB3;J0ZJL6;J0Y4C7;J0X261;J0WQ14;J0W5F8;J0W258;J0UVJ0;I0W2R2;I0T2R5;I0QBT8;I0Q3L9;I0N7N5;H7QNB1;H7QGN0;H7PYG8;H7P0S1;H7MTE5;H7MMA6;H7MBC8;H7M5H1;H7LR87;H7LE77;H7KPI9;H7KBC3;H7K6G1;H7JZE2;H7IXW7;H7H…	W1UEU7;A0A058VG71;X8KCC6;X8HNQ8;V8J0A6;V8IKL5;V8IE69;V8I713;V8I5R4;V4FMK6;S2UHQ5;R0L538;N1X138;M5MJ20;M5MIX9;M5L2D9;M5KC38;M5K890;M3JGR4;K1B431;K1AD67;J1V6A8;J1UMK5;J1TV02;J1SHD5;J1J2Q6;J1HCL4;J1A0R4;J0ZVB3;J0ZJL6;J0Y4C7;J0X261;J0WQ14;J0W5F8;J0W258;J0UVJ0;I0W2R2;I0T2R5;I0QBT8;I0Q3L9;I0N7N5;H7QNB1;H7QGN0;H7PYG8;H7P0S1;H7MTE5;H7MMA6;H7MBC8;H7M5H1;H7LR87;H7LE77;H7KPI9;H7KBC3;H7K6G1;H7JZE2;H7IXW7;H7H…	1;1;1;1;1;1;1;1;1;1;1;1;1;1;1;1;1;1;1;1;1;1;1;1;1;1;1;1;1;1;1;1;1;1;1;1;1;1;1;1;1;1;1;1;1;1;1;1;1;1;1;1;1;1;1;1;1;1;1;1;1;1;1;1;1;1;1;1;1;1;1;1;1;1;1;1;1;1;1;1;1;1;1;1;1;1;1;1;1;1;1;1;1;1;1;1;1;1;1;1;1;1;1;1;1;1;1;1;1;1;1;1;1;1;1;1;1;1;1;1;1;1;1;1	1;1;1;1;1;1;1;1;1;1;1;1;1;1;1;1;1;1;1;1;1;1;1;1;1;1;1;1;1;1;1;1;1;1;1;1;1;1;1;1;1;1;1;1;1;1;1;1;1;1;1;1;1;1;1;1;1;1;1;1;1;1;1;1;1;1;1;1;1;1;1;1;1;1;1;1;1;1;1;1;1;1;1;1;1;1;1;1;1;1;1;1;1;1;1;1;1;1;1;1;1;1;1;1;1;1;1;1;1;1;1;1;1;1;1;1;1;1;1;1;1;1;1;1	1;1;1;1;1;1;1;1;1;1;1;1;1;1;1;1;1;1;1;1;1;1;1;1;1;1;1;1;1;1;1;1;1;1;1;1;1;1;1;1;1;1;1;1;1;1;1;1;1;1;1;1;1;1;1;1;1;1;1;1;1;1;1;1;1;1;1;1;1;1;1;1;1;1;1;1;1;1;1;1;1;1;1;1;1;1;1;1;1;1;1;1;1;1;1;1;1;1;1;1;1;1;1;1;1;1;1;1;1;1;1;1;1;1;1;1;1;1;1;1;1;1;1;1	>tr|W1UEU7|W1UEU7_9STRE Glutathione reductase (Fragment) OS=Streptococcus sp. DORA_10 GN=Q617_SPSC00400G0031 PE=3 SV=1;>tr|A0A058VG71|A0A058VG71_BORPT Putative glutathione-disulfide reductase (Fragment) OS=Bordetella pertussis H934 GN=CC56_1716 PE=3 SV=1;>	124	1	1	1	0	0	0	0	0	0	0	0	0	0	0	1	0	0	0	0	0	0	0	0	0	0	0	1	0	0	0	0	0	0	0	0	0	0	0	1	3.2	3.2	3.2	44.446
U9WAE1;G5K5G8;S1NE10;A8QNL6;T2NR71;R2PH26;Q67JH9;Q0APT3;M7PS38;F5SZY7;F0ELX1;C9CJS6;V8AXT2;V6W307;V6VU49;V6VPV0;V4Q9G7;U9XGF1;U9X3I1;U9X004;U9WI81;U9W5L9;T0BT31;Q99XR2;Q8NZ49;Q605Q9;Q5X9K7;Q48QZ2;Q1JJK1;Q1J9F2;Q1J4C0;P0DF93;P0DF92;K1LAB3;I7MZ92;I3I3S9;H8F6E8;F9NJA1;F9MFY3;E8K6K5;E7S9M0;E3CFV7;B7S381;A3CL27;A2RGS2;A0A030Q970;A0A030Q280;A0A030PYR2;A0A030PGA7;A0A030NUQ9;A0A030NKY9;A0A030NA36;A0A030N…	U9WAE1;G5K5G8;S1NE10;A8QNL6;T2NR71;R2PH26;Q67JH9;Q0APT3;M7PS38;F5SZY7;F0ELX1;C9CJS6;V8AXT2;V6W307;V6VU49;V6VPV0;V4Q9G7;U9XGF1;U9X3I1;U9X004;U9WI81;U9W5L9;T0BT31;Q99XR2;Q8NZ49;Q605Q9;Q5X9K7;Q48QZ2;Q1JJK1;Q1J9F2;Q1J4C0;P0DF93;P0DF92;K1LAB3;I7MZ92;I3I3S9;H8F6E8;F9NJA1;F9MFY3;E8K6K5;E7S9M0;E3CFV7;B7S381;A3CL27;A2RGS2;A0A030Q970;A0A030Q280;A0A030PYR2;A0A030PGA7;A0A030NUQ9;A0A030NKY9;A0A030NA36;A0A030N…	1;1;1;1;1;1;1;1;1;1;1;1;1;1;1;1;1;1;1;1;1;1;1;1;1;1;1;1;1;1;1;1;1;1;1;1;1;1;1;1;1;1;1;1;1;1;1;1;1;1;1;1;1;1;1;1;1;1;1;1;1;1;1;1;1;1;1;1;1;1;1;1;1;1;1;1;1;1;1;1;1;1;1;1;1;1;1;1;1;1;1;1;1;1;1;1;1;1;1;1;1;1;1;1	1;1;1;1;1;1;1;1;1;1;1;1;1;1;1;1;1;1;1;1;1;1;1;1;1;1;1;1;1;1;1;1;1;1;1;1;1;1;1;1;1;1;1;1;1;1;1;1;1;1;1;1;1;1;1;1;1;1;1;1;1;1;1;1;1;1;1;1;1;1;1;1;1;1;1;1;1;1;1;1;1;1;1;1;1;1;1;1;1;1;1;1;1;1;1;1;1;1;1;1;1;1;1;1	1;1;1;1;1;1;1;1;1;1;1;1;1;1;1;1;1;1;1;1;1;1;1;1;1;1;1;1;1;1;1;1;1;1;1;1;1;1;1;1;1;1;1;1;1;1;1;1;1;1;1;1;1;1;1;1;1;1;1;1;1;1;1;1;1;1;1;1;1;1;1;1;1;1;1;1;1;1;1;1;1;1;1;1;1;1;1;1;1;1;1;1;1;1;1;1;1;1;1;1;1;1;1;1	>tr|U9WAE1|U9WAE1_STRPY Formate--tetrahydrofolate ligase (Fragment) OS=Streptococcus pyogenes GA40468 GN=fhs_2 PE=4 SV=1;>tr|G5K5G8|G5K5G8_9STRE Formate--tetrahydrofolate ligase OS=Streptococcus ictaluri 707-05 GN=fhs_2 PE=3 SV=1;>tr|S1NE10|S1NE10_9ENTE Fo	104	1	1	1	1	1	1	1	1	0	0	1	1	1	1	1	1	1	1	1	1	0	0	1	1	1	1	1	1	1	1	1	1	0	0	1	1	1	1	1	4.3	4.3	4.3	39.372
B1YGV6;A0A031IB32	B1YGV6;A0A031IB32	1;1	1;1	1;1	>sp|B1YGV6|RS3_EXIS2 30S ribosomal protein S3 OS=Exiguobacterium sibiricum (strain DSM 17290 / JCM 13490 / 255-15) GN=rpsC PE=3 SV=1;>tr|A0A031IB32|A0A031IB32_9BACL 30S ribosomal protein S3 OS=Exiguobacterium sp. RIT341 GN=rpsC PE=3 SV=1	2	1	1	1	0	1	0	0	0	0	1	1	0	0	1	0	0	1	0	0	0	0	1	1	0	0	1	0	0	1	0	0	0	0	1	1	0	0	1	0	7.3	7.3	7.3	24.202
A0A031IIH6	A0A031IIH6	2	2	2	>tr|A0A031IIH6|A0A031IIH6_9BACL Flagellar basal body rod protein FlgG OS=Exiguobacterium sp. RIT341 GN=flgG PE=4 SV=1	1	2	2	2	0	0	0	1	1	0	0	0	0	0	0	0	0	0	0	1	1	0	0	0	0	0	0	0	0	0	0	1	1	0	0	0	0	0	0	0	6.4	6.4	6.4	29.404
A0A031IK84	A0A031IK84	1	1	1	>tr|A0A031IK84|A0A031IK84_9BACL L-ribulose-5-phosphate 4-epimerase OS=Exiguobacterium sp. RIT341 GN=araD PE=4 SV=1	1	1	1	1	1	1	1	1	1	0	1	1	1	1	1	1	1	1	1	1	1	0	1	1	1	1	1	1	1	1	1	1	1	0	1	1	1	1	1	1	7.3	7.3	7.3	25.35
J2D1D6;A0A031JDY6	J2D1D6;A0A031JDY6	2;2	1;1	1;1	>tr|J2D1D6|J2D1D6_9SPHN Pyruvate, phosphate dikinase OS=Sphingobium sp. AP49 GN=PMI04_02011 PE=4 SV=1;>tr|A0A031JDY6|A0A031JDY6_SPHPI Pyruvate phosphate dikinase OS=Sphingomonas paucimobilis GN=BV96_02744 PE=4 SV=1	2	2	1	1	2	2	1	2	2	2	2	2	2	2	2	2	1	1	0	1	1	1	1	1	1	1	1	1	1	1	0	1	1	1	1	1	1	1	1	1	2.4	1.1	1.1	97.089
T4C4I6;G6BHE9;T3QC82;T3NTW3;T4W1F6;T4S6P5;T4J0Z7;U4ZHL7;T4W087;T4R2A2;T4ICK6;T2V3G3;T4UEN0;T4TMA7;T4GT42;U4ZJH1;U4Z9N4;U4X0H4;U4C220;U4A8R1;U3YNQ2;U3YB85;U3WSQ0;U3VUN6;T4ZK05;T4ZG34;T4YPT7;T4XAQ1;T4WRY8;T4V6I4;T4V2R3;T4V0R9;T4UGQ5;T4TIP6;T4SSR3;T4S4L4;T4R909;T4R3C2;T4R138;T4Q988;T4P936;T4MH29;T4L9N6;T4L7E3;T4J6T8;T4GWB1;T4GJC3;T4CTS3;T3X9U7;T3W9T1;T3TDE9;T3QWV9;T3P4D8;T3KS46;T3JF63;T3FWD7;T3EUE8;…	T4C4I6;G6BHE9;T3QC82;T3NTW3;T4W1F6;T4S6P5;T4J0Z7;U4ZHL7;T4W087;T4R2A2;T4ICK6;T2V3G3;T4UEN0;T4TMA7;T4GT42;U4ZJH1;U4Z9N4;U4X0H4;U4C220;U4A8R1;U3YNQ2;U3YB85;U3WSQ0;U3VUN6;T4ZK05;T4ZG34;T4YPT7;T4XAQ1;T4WRY8;T4V6I4;T4V2R3;T4V0R9;T4UGQ5;T4TIP6;T4SSR3;T4S4L4;T4R909;T4R3C2;T4R138;T4Q988;T4P936;T4MH29;T4L9N6;T4L7E3;T4J6T8;T4GWB1;T4GJC3;T4CTS3;T3X9U7;T3W9T1;T3TDE9;T3QWV9;T3P4D8;T3KS46;T3JF63;T3FWD7;T3EUE8;…	7;7;7;7;7;7;7;7;7;7;7;7;7;7;7;7;7;7;7;7;7;7;7;7;7;7;7;7;7;7;7;7;7;7;7;7;7;7;7;7;7;7;7;7;7;7;7;7;7;7;7;7;7;7;7;7;7;7;7;7;7;7;7;7;7;7;7;7;7;6;6;6;6;6;5;5;5;5;5;5;4;4;4;4;4;4;4;4;4;4;4;4;4;4;4;4;3;3;3;3;3;2;2;2;2;2;2;2;2	3;3;3;3;3;3;3;3;3;3;3;3;3;3;3;3;3;3;3;3;3;3;3;3;3;3;3;3;3;3;3;3;3;3;3;3;3;3;3;3;3;3;3;3;3;3;3;3;3;3;3;3;3;3;3;3;3;3;3;3;3;3;3;3;3;3;3;3;3;2;2;2;2;2;2;1;1;2;2;2;2;2;2;2;2;2;2;2;2;2;2;2;2;2;2;2;1;1;1;1;1;2;2;2;2;2;2;2;2	0;0;0;0;0;0;0;0;0;0;0;0;0;0;0;0;0;0;0;0;0;0;0;0;0;0;0;0;0;0;0;0;0;0;0;0;0;0;0;0;0;0;0;0;0;0;0;0;0;0;0;0;0;0;0;0;0;0;0;0;0;0;0;0;0;0;0;0;0;0;0;0;0;0;0;0;0;0;0;0;0;0;0;0;0;0;0;0;0;0;0;0;0;0;0;0;0;0;0;0;0;0;0;0;0;0;0;0;0	>tr|T4C4I6|T4C4I6_PEPDI Elongation factor Tu (Fragment) OS=Peptoclostridium difficile F253 GN=QO5_0097 PE=3 SV=1;>tr|G6BHE9|G6BHE9_PEPDI Elongation factor Tu (Fragment) OS=Peptoclostridium difficile 050-P50-2011 GN=HMPREF1123_01431 PE=3 SV=1;>tr|T3QC82|T3Q	109	7	3	0	4	3	4	6	5	5	5	3	5	4	4	3	2	1	2	2	2	2	2	0	2	1	1	1	0	0	0	0	0	0	0	0	0	0	0	0	26.3	13.3	0	39.244
T4KQ82;U4YZW8;U4D2R9;U4C643;U3YJU5;U3Y8D9;U3WPR3;U3WCL4;U3VNL6;T4Z240;T4YB29;T4VB83;T4UNU5;T4UEB2;T4T459;T4S801;T4RUT6;T4RAV4;T4QPM2;T4LTG3;T4LF47;T4HEF8;T4GAN9;T4G415;T4F6R5;T4CPY2;T4CA98;T4BBH3;T3ZGN9;T3YUR7;T3XS75;T3VX16;T3V469;T3UKH2;T3RXQ1;T3RDA6;T3QZL6;T3PI97;T3PAN5;T3NLS8;T3KZA3;T3K9M2;T3IZE4;T3HKS1;T3GHQ9;T3EWG0;T3EA83;T3CVP9;T3BU73;T3AZ86;T3A2H9;T2Z6F1;T2X2S5;T2WXT5;G6C0A2;G6BNJ6;D5RX77;…	T4KQ82;U4YZW8;U4D2R9;U4C643;U3YJU5;U3Y8D9;U3WPR3;U3WCL4;U3VNL6;T4Z240;T4YB29;T4VB83;T4UNU5;T4UEB2;T4T459;T4S801;T4RUT6;T4RAV4;T4QPM2;T4LTG3;T4LF47;T4HEF8;T4GAN9;T4G415;T4F6R5;T4CPY2;T4CA98;T4BBH3;T3ZGN9;T3YUR7;T3XS75;T3VX16;T3V469;T3UKH2;T3RXQ1;T3RDA6;T3QZL6;T3PI97;T3PAN5;T3NLS8;T3KZA3;T3K9M2;T3IZE4;T3HKS1;T3GHQ9;T3EWG0;T3EA83;T3CVP9;T3BU73;T3AZ86;T3A2H9;T2Z6F1;T2X2S5;T2WXT5;G6C0A2;G6BNJ6;D5RX77;…	1;1;1;1;1;1;1;1;1;1;1;1;1;1;1;1;1;1;1;1;1;1;1;1;1;1;1;1;1;1;1;1;1;1;1;1;1;1;1;1;1;1;1;1;1;1;1;1;1;1;1;1;1;1;1;1;1;1;1	1;1;1;1;1;1;1;1;1;1;1;1;1;1;1;1;1;1;1;1;1;1;1;1;1;1;1;1;1;1;1;1;1;1;1;1;1;1;1;1;1;1;1;1;1;1;1;1;1;1;1;1;1;1;1;1;1;1;1	1;1;1;1;1;1;1;1;1;1;1;1;1;1;1;1;1;1;1;1;1;1;1;1;1;1;1;1;1;1;1;1;1;1;1;1;1;1;1;1;1;1;1;1;1;1;1;1;1;1;1;1;1;1;1;1;1;1;1	>tr|T4KQ82|T4KQ82_PEPDI Hydrolase, HAD super, subfamily IA OS=Peptoclostridium difficile P15 GN=QS5_2618 PE=4 SV=1;>tr|U4YZW8|U4YZW8_PEPDI HAD hydrolase, IA, variant 1 family protein OS=Peptoclostridium difficile F665 GN=C678_2678 PE=4 SV=1;>tr|U4D2R9|U4D2	59	1	1	1	1	1	1	1	1	1	1	1	1	1	1	1	1	1	1	1	1	1	1	1	1	1	1	1	1	1	1	1	1	1	1	1	1	1	1	1	37.7	37.7	37.7	7.9269
T3PG95;T4GJA3;T3ECJ0;T4HT51;T3KFV4;T3V0X8;T3EFU1;T4RZF7;T4M261;T3V4C9;T4X255;T4RLD0;T3BZS0;T4CEF4;T3ZDL7;T3ULJ3;T3RJH7;T3R564;T3B2D7;T4L059;T4LV47;T3XZL5;T4ZGQ1;T4YT11;T4VH46;T4UCR6;T4T9U2;T4SEY9;T4RLK0;T4QXE5;T4LJA9;T4L188;T4GBQ4;T4G273;T4D712;T4BAT6;T3W863;T3S8L1;T3PTB5;T3NYH1;T3L814;T3HZL8;T3F594;T3CVA2;T3A0X2;T2XJI9;T2X544;T2UTR1;D5S225;D5Q6L0;A0A031WCC0;W1UDH7;T3ZKJ8;T3ZN56;T4GQ41;T3ZG31;T3S…	T3PG95;T4GJA3;T3ECJ0;T4HT51;T3KFV4;T3V0X8;T3EFU1;T4RZF7;T4M261;T3V4C9;T4X255;T4RLD0;T3BZS0;T4CEF4;T3ZDL7;T3ULJ3;T3RJH7;T3R564;T3B2D7;T4L059;T4LV47;T3XZL5;T4ZGQ1;T4YT11;T4VH46;T4UCR6;T4T9U2;T4SEY9;T4RLK0;T4QXE5;T4LJA9;T4L188;T4GBQ4;T4G273;T4D712;T4BAT6;T3W863;T3S8L1;T3PTB5;T3NYH1;T3L814;T3HZL8;T3F594;T3CVA2;T3A0X2;T2XJI9;T2X544;T2UTR1;D5S225;D5Q6L0;A0A031WCC0;W1UDH7;T3ZKJ8;T3ZN56;T4GQ41;T3ZG31;T3S…	4;4;4;4;4;4;4;4;4;4;4;4;4;4;4;4;4;4;4;4;4;4;4;4;4;4;4;4;4;4;4;4;4;4;4;4;4;4;4;4;4;4;4;4;4;4;4;4;4;4;4;3;3;3;3;3;3;3;3;3;3;3;3;3;3;3;3;3;3;3;3;3;3;3;3;3;3;3;3;3;3;3;3;2;2;2;2;2;2;2;2;2;2;2;2;2;2;2;2;2;2;2;2;2;2;2;2;2;2;2;2;2;2;2;2;2;2;2;2;2;2;2;2;2;2;2;2;2;2;2;2;2;2;2;2;2;2;2;2;2;2;2;2;2;2;2;2;2;1;1;1;1;1;1;1;1;1;1;1;1;1;1;1;1;1;1;1;1;1;1;1;1;1;1;1;1;1;1;1;1;1;1;1	4;4;4;4;4;4;4;4;4;4;4;4;4;4;4;4;4;4;4;4;4;4;4;4;4;4;4;4;4;4;4;4;4;4;4;4;4;4;4;4;4;4;4;4;4;4;4;4;4;4;4;3;3;3;3;3;3;3;3;3;3;3;3;3;3;3;3;3;3;3;3;3;3;3;3;3;3;3;3;3;3;3;3;2;2;2;2;2;2;2;2;2;2;2;2;2;2;2;2;2;2;2;2;2;2;2;2;2;2;2;2;2;2;2;2;2;2;2;2;2;2;2;2;2;2;2;2;2;2;2;2;2;2;2;2;2;2;2;2;2;2;2;2;2;2;2;2;2;1;1;1;1;1;1;1;1;1;1;1;1;1;1;1;1;1;1;1;1;1;1;1;1;1;1;1;1;1;1;1;1;1;1;1	1;1;1;1;1;1;1;1;1;1;1;1;1;1;1;1;1;1;1;1;1;1;1;1;1;1;1;1;1;1;1;1;1;1;1;1;1;1;1;1;1;1;1;1;1;1;1;1;1;1;1;1;0;1;0;1;1;1;1;1;1;1;1;1;1;1;1;1;1;1;1;1;1;1;1;0;0;1;1;0;0;1;1;0;0;0;0;0;0;0;0;0;0;1;0;0;0;0;0;0;0;0;0;0;0;0;0;0;0;0;0;0;0;0;0;0;0;0;0;0;0;0;0;0;0;0;0;0;0;0;0;0;0;0;0;0;0;0;0;0;0;0;1;1;0;0;0;0;0;0;0;0;0;0;0;0;0;0;0;0;0;0;0;0;0;0;0;0;0;0;1;0;0;0;1;1;0;1;1;1;1;1;1	>tr|T3PG95|T3PG95_PEPDI Rubrerythrin family protein (Fragment) OS=Peptoclostridium difficile DA00149 GN=QK5_1259 PE=4 SV=1;>tr|T4GJA3|T4GJA3_PEPDI Rubrerythrin family protein (Fragment) OS=Peptoclostridium difficile Y358 GN=QQC_1368 PE=4 SV=1;>tr|T3ECJ0|T3	183	4	4	1	3	3	2	3	3	2	3	1	2	3	3	4	3	3	2	3	3	2	3	1	2	3	3	4	1	1	1	1	1	0	1	0	1	1	1	1	48.8	48.8	12.8	13.922
T3K1N3;T2RDV0;T4VVW1;U4YS94;U4D0T1;U4BZW3;U3YLU4;U3YAW1;U3WP91;U3W7M7;U3VNN0;T4Z547;T4XT97;T4WIT4;T4VW58;T4V7M2;T4UJA4;T4UA73;T4SZG7;T4RYB0;T4RGM9;T4R5U0;T4QFL0;T4LPR2;T4LB02;T4KTE2;T4JZ75;T4G5C0;T4G3W7;T4F3Y9;T4CHU5;T4CDZ6;T4B3A3;T3Z6V0;T3YPC5;T3XJV1;T3VWK7;T3UT30;T3U8C8;T3R7V7;T3QKK1;T3NLR4;T3KSN9;T3IY12;T3HDG3;T3G1D8;T3EWT5;T3E8L9;T3CQ12;T3BN15;T3AVP4;T2ZZB9;T2Z2C5;T2X7P6;T2WDE8;T2UNF0;G6BTR3;…	T3K1N3;T2RDV0;T4VVW1;U4YS94;U4D0T1;U4BZW3;U3YLU4;U3YAW1;U3WP91;U3W7M7;U3VNN0;T4Z547;T4XT97;T4WIT4;T4VW58;T4V7M2;T4UJA4;T4UA73;T4SZG7;T4RYB0;T4RGM9;T4R5U0;T4QFL0;T4LPR2;T4LB02;T4KTE2;T4JZ75;T4G5C0;T4G3W7;T4F3Y9;T4CHU5;T4CDZ6;T4B3A3;T3Z6V0;T3YPC5;T3XJV1;T3VWK7;T3UT30;T3U8C8;T3R7V7;T3QKK1;T3NLR4;T3KSN9;T3IY12;T3HDG3;T3G1D8;T3EWT5;T3E8L9;T3CQ12;T3BN15;T3AVP4;T2ZZB9;T2Z2C5;T2X7P6;T2WDE8;T2UNF0;G6BTR3;…	1;1;1;1;1;1;1;1;1;1;1;1;1;1;1;1;1;1;1;1;1;1;1;1;1;1;1;1;1;1;1;1;1;1;1;1;1;1;1;1;1;1;1;1;1;1;1;1;1;1;1;1;1;1;1;1;1;1;1;1;1;1;1;1;1	1;1;1;1;1;1;1;1;1;1;1;1;1;1;1;1;1;1;1;1;1;1;1;1;1;1;1;1;1;1;1;1;1;1;1;1;1;1;1;1;1;1;1;1;1;1;1;1;1;1;1;1;1;1;1;1;1;1;1;1;1;1;1;1;1	1;1;1;1;1;1;1;1;1;1;1;1;1;1;1;1;1;1;1;1;1;1;1;1;1;1;1;1;1;1;1;1;1;1;1;1;1;1;1;1;1;1;1;1;1;1;1;1;1;1;1;1;1;1;1;1;1;1;1;1;1;1;1;1;1	>tr|T3K1N3|T3K1N3_PEPDI Pyruvate kinase, barrel domain protein (Fragment) OS=Peptoclostridium difficile 6057 GN=QIA_3295 PE=4 SV=1;>tr|T2RDV0|T2RDV0_CLOSO Pyruvate kinase, barrel domain protein OS=[Clostridium] sordellii ATCC 9714 GN=H477_4760 PE=4 SV=1;>t	65	1	1	1	0	1	0	0	1	1	0	0	0	0	1	1	0	1	0	0	1	1	0	0	0	0	1	1	0	1	0	0	1	1	0	0	0	0	1	1	11.5	11.5	11.5	11.804
U4ZGH8;U4D1H0;U4CB06;U4A5X4;U3YM02;U3YH86;U3WR24;U3W7Z1;T4ZKU2;T4YZJ2;T4VSZ4;T4UUI7;T4UT71;T4T7G9;T4SJT3;T4S1Q7;T4RMD5;T4R486;T4M8Q9;T4LNG5;T4L7N8;T4KY67;T4IKJ4;T4IEC9;T4GIE9;T4GI32;T4GGP1;T4D936;T4CK08;T4BAD8;T4A0V2;T3ZJB9;T3Y438;T3W5K5;T3V9U5;T3UQ38;T3SCB9;T3RQR2;T3RQ45;T3Q8U5;T3PKR4;T3P215;T3LFR4;T3KM04;T3JSK9;T3I2C7;T3F6H7;T3ELJ9;T3CYB4;T3C726;T3BAJ0;T3AED8;T3A9Q8;T2XVP0;T2XC54;T2UY37;Q189R2;…	U4ZGH8;U4D1H0;U4CB06;U4A5X4;U3YM02;U3YH86;U3WR24;U3W7Z1;T4ZKU2;T4YZJ2;T4VSZ4;T4UUI7;T4UT71;T4T7G9;T4SJT3;T4S1Q7;T4RMD5;T4R486;T4M8Q9;T4LNG5;T4L7N8;T4KY67;T4IKJ4;T4IEC9;T4GIE9;T4GI32;T4GGP1;T4D936;T4CK08;T4BAD8;T4A0V2;T3ZJB9;T3Y438;T3W5K5;T3V9U5;T3UQ38;T3SCB9;T3RQR2;T3RQ45;T3Q8U5;T3PKR4;T3P215;T3LFR4;T3KM04;T3JSK9;T3I2C7;T3F6H7;T3ELJ9;T3CYB4;T3C726;T3BAJ0;T3AED8;T3A9Q8;T2XVP0;T2XC54;T2UY37;Q189R2;…	4;4;4;4;4;4;4;4;4;4;4;4;4;4;4;4;4;4;4;4;4;4;4;4;4;4;4;4;4;4;4;4;4;4;4;4;4;4;4;4;4;4;4;4;4;4;4;4;4;4;4;4;4;4;4;4;4;4;4;4	1;1;1;1;1;1;1;1;1;1;1;1;1;1;1;1;1;1;1;1;1;1;1;1;1;1;1;1;1;1;1;1;1;1;1;1;1;1;1;1;1;1;1;1;1;1;1;1;1;1;1;1;1;1;1;1;1;1;1;1	0;0;0;0;0;0;0;0;0;0;0;0;0;0;0;0;0;0;0;0;0;0;0;0;0;0;0;0;0;0;0;0;0;0;0;0;0;0;0;0;0;0;0;0;0;0;0;0;0;0;0;0;0;0;0;0;0;0;0;0	>tr|U4ZGH8|U4ZGH8_PEPDI Formate--tetrahydrofolate ligase OS=Peptoclostridium difficile F665 GN=fhs PE=3 SV=1;>tr|U4D1H0|U4D1H0_PEPDI Formate--tetrahydrofolate ligase OS=Peptoclostridium difficile T61 GN=fhs PE=3 SV=1;>tr|U4CB06|U4CB06_PEPDI Formate--tetrah	60	4	1	0	3	3	3	2	2	2	3	3	3	2	2	2	0	0	0	0	0	0	1	1	1	0	0	0	0	0	0	0	0	0	0	0	0	0	0	0	8.8	3.2	0	59.985
T4VV61;T2RCM2;U4YT20;U4D5N7;U4C5S3;U3YML8;U3YB36;U3WQN3;U3WGQ5;T4Z5C9;T4XSI3;T4V5G2;T4UBM2;T4U2U0;T4SY61;T4S576;T4RMM0;T4R6E0;T4Q821;T4LNY0;T4LAQ1;T4KSM0;T4K4F1;T4GZK3;T4G2F2;T4G1J1;T4F8W6;T4CEE9;T4C2Z3;T4B4P6;T3Z8N9;T3YU85;T3XF73;T3VSP7;T3URN8;T3UBK3;T3RVS3;T3R3N7;T3QGZ0;T3P6K7;T3P0Z6;T3NVV0;T3NHP4;T3KT90;T3JVM3;T3IW73;T3H7X3;T3EUY2;T3E6K8;T3CQL9;T3BMH2;T3AW66;T2ZVU6;T2Z5F9;T2XH51;T2WXS1;T2ULE5;…	T4VV61;T2RCM2;U4YT20;U4D5N7;U4C5S3;U3YML8;U3YB36;U3WQN3;U3WGQ5;T4Z5C9;T4XSI3;T4V5G2;T4UBM2;T4U2U0;T4SY61;T4S576;T4RMM0;T4R6E0;T4Q821;T4LNY0;T4LAQ1;T4KSM0;T4K4F1;T4GZK3;T4G2F2;T4G1J1;T4F8W6;T4CEE9;T4C2Z3;T4B4P6;T3Z8N9;T3YU85;T3XF73;T3VSP7;T3URN8;T3UBK3;T3RVS3;T3R3N7;T3QGZ0;T3P6K7;T3P0Z6;T3NVV0;T3NHP4;T3KT90;T3JVM3;T3IW73;T3H7X3;T3EUY2;T3E6K8;T3CQL9;T3BMH2;T3AW66;T2ZVU6;T2Z5F9;T2XH51;T2WXS1;T2ULE5;…	1;1;1;1;1;1;1;1;1;1;1;1;1;1;1;1;1;1;1;1;1;1;1;1;1;1;1;1;1;1;1;1;1;1;1;1;1;1;1;1;1;1;1;1;1;1;1;1;1;1;1;1;1;1;1;1;1;1;1;1;1;1;1	1;1;1;1;1;1;1;1;1;1;1;1;1;1;1;1;1;1;1;1;1;1;1;1;1;1;1;1;1;1;1;1;1;1;1;1;1;1;1;1;1;1;1;1;1;1;1;1;1;1;1;1;1;1;1;1;1;1;1;1;1;1;1	1;1;1;1;1;1;1;1;1;1;1;1;1;1;1;1;1;1;1;1;1;1;1;1;1;1;1;1;1;1;1;1;1;1;1;1;1;1;1;1;1;1;1;1;1;1;1;1;1;1;1;1;1;1;1;1;1;1;1;1;1;1;1	>tr|T4VV61|T4VV61_CLOBI ATP synthase F0, C subunit OS=[Clostridium] bifermentans ATCC 19299 GN=atpE PE=3 SV=1;>tr|T2RCM2|T2RCM2_CLOSO ATP synthase F0, C subunit OS=[Clostridium] sordellii ATCC 9714 GN=atpE PE=3 SV=1;>tr|U4YT20|U4YT20_PEPDI ATP synthase F0,	63	1	1	1	0	0	0	0	1	1	0	0	0	1	0	0	0	0	0	0	1	1	0	0	0	1	0	0	0	0	0	0	1	1	0	0	0	1	0	0	14.3	14.3	14.3	8.0994
T3J3I6;T3KFS8;U4YRW0;U4DC50;U4BW77;U3YZV5;U3YHV7;U3Y6W8;U3WK42;U3WDA3;U3VM23;T4ZDJ3;T4YG08;T4V696;T4UII7;T4UH43;T4T7P7;T4S977;T4RX16;T4RD05;T4QUH1;T4LXP0;T4LH31;T4KXW0;T4KQ88;T4HM67;T4GDF3;T4GBA3;T4FTT0;T4CYB1;T4CC89;T4B8M8;T3ZG84;T3Z089;T3XWI8;T3VWI7;T3V2V3;T3UJP8;T3RWK8;T3RBB9;T3QYH7;T3PKW4;T3PCR2;T3NPV7;T3L599;T3GJX4;T3F320;T3E8K1;T3CWQ1;T3BX06;T3B0W9;T3A4Z7;T2ZCI0;T2X5P4;T2X3R5;T2UQQ0;G6BQ95;…	T3J3I6;T3KFS8;U4YRW0;U4DC50;U4BW77;U3YZV5;U3YHV7;U3Y6W8;U3WK42;U3WDA3;U3VM23;T4ZDJ3;T4YG08;T4V696;T4UII7;T4UH43;T4T7P7;T4S977;T4RX16;T4RD05;T4QUH1;T4LXP0;T4LH31;T4KXW0;T4KQ88;T4HM67;T4GDF3;T4GBA3;T4FTT0;T4CYB1;T4CC89;T4B8M8;T3ZG84;T3Z089;T3XWI8;T3VWI7;T3V2V3;T3UJP8;T3RWK8;T3RBB9;T3QYH7;T3PKW4;T3PCR2;T3NPV7;T3L599;T3GJX4;T3F320;T3E8K1;T3CWQ1;T3BX06;T3B0W9;T3A4Z7;T2ZCI0;T2X5P4;T2X3R5;T2UQQ0;G6BQ95;…	1;1;1;1;1;1;1;1;1;1;1;1;1;1;1;1;1;1;1;1;1;1;1;1;1;1;1;1;1;1;1;1;1;1;1;1;1;1;1;1;1;1;1;1;1;1;1;1;1;1;1;1;1;1;1;1;1;1;1;1;1;1;1;1	1;1;1;1;1;1;1;1;1;1;1;1;1;1;1;1;1;1;1;1;1;1;1;1;1;1;1;1;1;1;1;1;1;1;1;1;1;1;1;1;1;1;1;1;1;1;1;1;1;1;1;1;1;1;1;1;1;1;1;1;1;1;1;1	1;1;1;1;1;1;1;1;1;1;1;1;1;1;1;1;1;1;1;1;1;1;1;1;1;1;1;1;1;1;1;1;1;1;1;1;1;1;1;1;1;1;1;1;1;1;1;1;1;1;1;1;1;1;1;1;1;1;1;1;1;1;1;1	>tr|T3J3I6|T3J3I6_PEPDI Molybdopterin-binding domain of aldehyde dehydrogenase family protein OS=Peptoclostridium difficile 842 GN=QI3_2121 PE=4 SV=1;>tr|T3KFS8|T3KFS8_PEPDI Molybdopterin-binding domain of aldehyde dehydrogenase family protein (Fragment) O	64	1	1	1	0	0	1	1	1	0	0	0	0	0	1	1	0	0	1	1	1	0	0	0	0	0	1	1	0	0	1	1	1	0	0	0	0	0	1	1	3.9	3.9	3.9	45.7
J1PLE4;C7H4X8;V8IP88;V4ERJ6;S7YU09;S7XF25;S7XEM1;S2UQJ1;R0MDL5;R0LSH0;N1X553;M5LZS1;M5LVZ3;M5KTP9;M5KNW9;M5KD11;M3I592;J1UIV1;J1TJN5;J1S0A2;J1QMD0;J1Q679;J1NK49;J1JES6;J1IND2;J1G1M6;J1DAI3;J1A2G7;J0ZZI6;J0ZGA5;J0YUZ3;J0VQ06;I2IZD9;I0QBG2;I0N603;H7QS50;H7QKL6;H7Q2F4;H7P5D0;H7MY01;H7MRN8;H7MEV6;H7M851;H7LVW2;H7LI09;H7KSU6;H7KFH7;H7K9F1;H7K315;H7IZN3;H7HY05;H7H250;G6WEI5;G6VVM8;G6VPG2;G6VC73;G6V5N6;…	J1PLE4;C7H4X8;V8IP88;V4ERJ6;S7YU09;S7XF25;S7XEM1;S2UQJ1;R0MDL5;R0LSH0;N1X553;M5LZS1;M5LVZ3;M5KTP9;M5KNW9;M5KD11;M3I592;J1UIV1;J1TJN5;J1S0A2;J1QMD0;J1Q679;J1NK49;J1JES6;J1IND2;J1G1M6;J1DAI3;J1A2G7;J0ZZI6;J0ZGA5;J0YUZ3;J0VQ06;I2IZD9;I0QBG2;I0N603;H7QS50;H7QKL6;H7Q2F4;H7P5D0;H7MY01;H7MRN8;H7MEV6;H7M851;H7LVW2;H7LI09;H7KSU6;H7KFH7;H7K9F1;H7K315;H7IZN3;H7HY05;H7H250;G6WEI5;G6VVM8;G6VPG2;G6VC73;G6V5N6;…	2;2;2;2;2;2;2;2;2;2;2;2;2;2;2;2;2;2;2;2;2;2;2;2;2;2;2;2;2;2;2;2;2;2;2;2;2;2;2;2;2;2;2;2;2;2;2;2;2;2;2;2;2;2;2;2;2;2;2;2;2;2;2;2;2;2;2;2;2;2;2;2;2;2;2;2;2;2;2;2;2;2;2;2;2;2;2;2;2;2;2;1;1	2;2;2;2;2;2;2;2;2;2;2;2;2;2;2;2;2;2;2;2;2;2;2;2;2;2;2;2;2;2;2;2;2;2;2;2;2;2;2;2;2;2;2;2;2;2;2;2;2;2;2;2;2;2;2;2;2;2;2;2;2;2;2;2;2;2;2;2;2;2;2;2;2;2;2;2;2;2;2;2;2;2;2;2;2;2;2;2;2;2;2;1;1	0;0;0;0;0;0;0;0;0;0;0;0;0;0;0;0;0;0;0;0;0;0;0;0;0;0;0;0;0;0;0;0;0;0;0;0;0;0;0;0;0;0;0;0;0;0;0;0;0;0;0;0;0;0;0;0;0;0;0;0;0;0;0;0;0;0;0;0;0;0;0;0;0;0;0;0;0;0;0;0;0;0;0;0;0;0;0;0;0;0;0;0;0	>tr|J1PLE4|J1PLE4_STREE Integral membrane protein OS=Streptococcus pneumoniae 2072047 GN=AMCSP08_002240 PE=4 SV=1;>tr|C7H4X8|C7H4X8_9FIRM SPFH/Band 7/PHB domain protein OS=Faecalibacterium prausnitzii A2-165 GN=FAEPRAA2165_01348 PE=4 SV=1;>tr|V8IP88|V8IP88	93	2	2	0	2	1	1	0	0	1	1	0	1	2	1	0	2	1	1	0	0	1	1	0	1	2	1	0	0	0	0	0	0	0	0	0	0	0	0	0	19.4	19.4	0	21.545
I0W0B2;K0ZLP4;J1UMZ3;K1AEE6;J1UCN9;J0ZH47;H7PYW3;G6R8V3;G6P7V5;G6M106;G6KJB9;X8KBV6;X8HPZ7;W1UHJ4;V8IR66;V8IM98;V8ICB7;V8I7P6;V8HY32;V4FK07;S7Z0S1;S7YYT8;S7XB10;S2UP03;R0NJ65;R0L2V4;N1XMH8;M5MGC2;M5M7N2;M5KFI3;M5KBG7;M5K5L1;J1U1G1;J1TUC1;J1TRW0;J1RPG6;J1PW22;J1JSQ3;J1H7I9;J1FEC0;J1EDS9;J0YRA6;J0X154;J0VBL4;J0US10;I0SWS2;I0Q408;I0N816;H7QNR0;H7QH96;H7PRV9;H7P234;H7MTS7;H7MMP1;H7MA39;H7M4V2;H7LSJ6;…	I0W0B2;K0ZLP4;J1UMZ3;K1AEE6;J1UCN9;J0ZH47;H7PYW3;G6R8V3;G6P7V5;G6M106;G6KJB9;X8KBV6;X8HPZ7;W1UHJ4;V8IR66;V8IM98;V8ICB7;V8I7P6;V8HY32;V4FK07;S7Z0S1;S7YYT8;S7XB10;S2UP03;R0NJ65;R0L2V4;N1XMH8;M5MGC2;M5M7N2;M5KFI3;M5KBG7;M5K5L1;J1U1G1;J1TUC1;J1TRW0;J1RPG6;J1PW22;J1JSQ3;J1H7I9;J1FEC0;J1EDS9;J0YRA6;J0X154;J0VBL4;J0US10;I0SWS2;I0Q408;I0N816;H7QNR0;H7QH96;H7PRV9;H7P234;H7MTS7;H7MMP1;H7MA39;H7M4V2;H7LSJ6;…	3;3;3;3;3;3;3;3;3;3;3;3;3;3;3;3;3;3;3;3;3;3;3;3;3;3;3;3;3;3;3;3;3;3;3;3;3;3;3;3;3;3;3;3;3;3;3;3;3;3;3;3;3;3;3;3;3;3;3;3;3;3;3;3;3;3;3;3;3;3;3;3;3;3;3;3;3;3;3;3;3;3;3;3;3;3;3;3;3;3;3;3;3;3;3;3;3;3;3;3;3;3;3;2;2;2;2;2;2;2;2	3;3;3;3;3;3;3;3;3;3;3;3;3;3;3;3;3;3;3;3;3;3;3;3;3;3;3;3;3;3;3;3;3;3;3;3;3;3;3;3;3;3;3;3;3;3;3;3;3;3;3;3;3;3;3;3;3;3;3;3;3;3;3;3;3;3;3;3;3;3;3;3;3;3;3;3;3;3;3;3;3;3;3;3;3;3;3;3;3;3;3;3;3;3;3;3;3;3;3;3;3;3;3;2;2;2;2;2;2;2;2	3;3;3;3;3;3;3;3;3;3;3;3;3;3;3;3;3;3;3;3;3;3;3;3;3;3;3;3;3;3;3;3;3;3;3;3;3;3;3;3;3;3;3;3;3;3;3;3;3;3;3;3;3;3;3;3;3;3;3;3;3;3;3;3;3;3;3;3;3;3;3;3;3;3;3;3;3;3;3;3;3;3;3;3;3;3;3;3;3;3;3;3;3;3;3;3;3;3;3;3;3;3;3;2;2;2;2;2;2;2;2	>tr|I0W0B2|I0W0B2_9STRE Hydrolase, carbon-nitrogen family (Fragment) OS=Streptococcus pseudopneumoniae SK674 GN=HMPREF1112_0176 PE=4 SV=1;>tr|K0ZLP4|K0ZLP4_9STRE Carbon-nitrogen hydrolase family protein (Fragment) OS=Streptococcus sp. GMD2S GN=GMD2S_11159	111	3	3	3	2	2	2	3	2	1	2	1	2	3	2	3	2	2	2	3	2	1	2	1	2	3	2	3	2	2	2	3	2	1	2	1	2	3	2	3	16.7	16.7	16.7	16.758
W1UH31;S8D0S8;S8AVY5;M1ZWN3;A0A073CUD7;W1UJZ3;S8CXU1;S8B5U5;N9YRD9;M1ZN92;C4IN16;B1QY42;A0A073D105;R0A2H2;N9YIJ6;C6PQL6;C5ENL8;A8RRN1;R0ASK7;C4IHC6;B1QWW4;A0A037ZBX2;R0AUM8;C4IHA1;B1QWU1	W1UH31;S8D0S8;S8AVY5;M1ZWN3;A0A073CUD7;W1UJZ3;S8CXU1;S8B5U5;N9YRD9;M1ZN92;C4IN16;B1QY42;A0A073D105;R0A2H2;N9YIJ6;C6PQL6;C5ENL8;A8RRN1;R0ASK7;C4IHC6;B1QWW4;A0A037ZBX2;R0AUM8;C4IHA1;B1QWU1	1;1;1;1;1;1;1;1;1;1;1;1;1;1;1;1;1;1;1;1;1;1;1;1;1	1;1;1;1;1;1;1;1;1;1;1;1;1;1;1;1;1;1;1;1;1;1;1;1;1	1;1;1;1;1;1;1;1;1;1;1;1;1;1;1;1;1;1;1;1;1;1;1;1;1	>tr|W1UH31|W1UH31_CLOBU Glutamate synthase, homotetrameric (Fragment) OS=Clostridium butyricum DORA_1 GN=Q607_CBUC00039G0001 PE=4 SV=1;>tr|S8D0S8|S8D0S8_CLOBO Oxidoreductase (Fragment) OS=Clostridium botulinum A1 str. CFSAN002368 GN=CFSAN002368_02462 PE=4	25	1	1	1	0	1	1	1	1	1	1	0	1	1	1	0	0	1	1	1	1	1	1	0	1	1	1	0	0	1	1	1	1	1	1	0	1	1	1	0	11	11	11	18.731
H3WZ74;E6M8Z7;A0A038HS47;Y5PBY4;Z9ZGN6;Z9Y938;Z9XZW6;Z9W9K5;Z9VZ27;Z9VI10;Z9V1K7;Z9UCX0;Z9TWM7;Z9TFP4;Z9QFJ1;Z9Q2Z4;Z9PWP7;Z9PHC4;Z9N3T4;Z9MWH6;Z9MLS9;Z9MD39;Z9KKF4;Z9ITF1;Z9IF92;Z9GJM1;Z9GC13;Z9FC97;Z9F444;Z9DLQ7;Z9DBT1;Z9C8L6;Z9AC83;Z8ZG90;Z8Y8Q6;Z8XX49;Z8XRD0;Z8XLR0;Z8X3W4;Z8WEY9;Z8UW62;Z8UM29;Z8TY65;Z8T6G1;Z8SK39;Z8SAT3;Z8S5X3;Z8QP65;Z8PA81;Z8MW40;Z8MJ22;Z8LYU0;Z8L5Y9;Z8L2H8;Z8KUJ0;Z8K3C5;Z8I…	H3WZ74;E6M8Z7;A0A038HS47;Y5PBY4;Z9ZGN6;Z9Y938;Z9XZW6;Z9W9K5;Z9VZ27;Z9VI10;Z9V1K7;Z9UCX0;Z9TWM7;Z9TFP4;Z9QFJ1;Z9Q2Z4;Z9PWP7;Z9PHC4;Z9N3T4;Z9MWH6;Z9MLS9;Z9MD39;Z9KKF4;Z9ITF1;Z9IF92;Z9GJM1;Z9GC13;Z9FC97;Z9F444;Z9DLQ7;Z9DBT1;Z9C8L6;Z9AC83;Z8ZG90;Z8Y8Q6;Z8XX49;Z8XRD0;Z8XLR0;Z8X3W4;Z8WEY9;Z8UW62;Z8UM29;Z8TY65;Z8T6G1;Z8SK39;Z8SAT3;Z8S5X3;Z8QP65;Z8PA81;Z8MW40;Z8MJ22;Z8LYU0;Z8L5Y9;Z8L2H8;Z8KUJ0;Z8K3C5;Z8I…	4;4;4;3;3;3;3;3;3;3;3;3;3;3;3;3;3;3;3;3;3;3;3;3;3;3;3;3;3;3;3;3;3;3;3;3;3;3;3;3;3;3;3;3;3;3;3;3;3;3;3;3;3;3;3;3;3;3;3;3;3;3;3;3;3;3;3;3;3;3;3;3;3;3;3;3;3;3;3;3;3;3;3;3;3;3;3;3;3;3;3;3;3;3;3;3;3;3;3;3;3;3;3;3;3;3;3;3;3;3;3;3;3;3;3;3;3;3;3;3;3;3;3;3;3;3;3;3;3;3;3;3;3;3;3;3;3;3;3;3;3;3;3;3;3;3;3;3;3;3;3;3;3;3;3;3;3;3;3;3;3;3;3;3;3;3;3;3;3;3;3;3;3;3;3;3;3;3;3;3;3;3;3;3;3;3;3;3;3;3;3;3;3;3;3;3;3;3;3;3…	2;2;2;2;2;2;2;2;2;2;2;2;2;2;2;2;2;2;2;2;2;2;2;2;2;2;2;2;2;2;2;2;2;2;2;2;2;2;2;2;2;2;2;2;2;2;2;2;2;2;2;2;2;2;2;2;2;2;2;2;2;2;2;2;2;2;2;2;2;2;2;2;2;2;2;2;2;2;2;2;2;2;2;2;2;2;2;2;2;2;2;2;2;2;2;2;2;2;2;2;2;2;2;2;2;2;2;2;2;2;2;2;2;2;2;2;2;2;2;2;2;2;2;2;2;2;2;2;2;2;2;2;2;2;2;2;2;2;2;2;2;2;2;2;2;2;2;2;2;2;2;2;2;2;2;2;2;2;2;2;2;2;2;2;2;2;2;2;2;2;2;2;2;2;2;2;2;2;2;2;2;2;2;2;2;2;2;2;2;2;2;2;2;2;2;2;2;2;2;2…	0;0;0;0;0;0;0;0;0;0;0;0;0;0;0;0;0;0;0;0;0;0;0;0;0;0;0;0;0;0;0;0;0;0;0;0;0;0;0;0;0;0;0;0;0;0;0;0;0;0;0;0;0;0;0;0;0;0;0;0;0;0;0;0;0;0;0;0;0;0;0;0;0;0;0;0;0;0;0;0;0;0;0;0;0;0;0;0;0;0;0;0;0;0;0;0;0;0;0;0;0;0;0;0;0;0;0;0;0;0;0;0;0;0;0;0;0;0;0;0;0;0;0;0;0;0;0;0;0;0;0;0;0;0;0;0;0;0;0;0;0;0;0;0;0;0;0;0;0;0;0;0;0;0;0;0;0;0;0;0;0;0;0;0;0;0;0;0;0;0;0;0;0;0;0;0;0;0;0;0;0;0;0;0;0;0;0;0;0;0;0;0;0;0;0;0;0;0;0;0…	>tr|H3WZ74|H3WZ74_STALU Enolase OS=Staphylococcus lugdunensis VCU139 GN=eno PE=3 SV=1;>tr|E6M8Z7|E6M8Z7_STALU Enolase OS=Staphylococcus lugdunensis M23590 GN=eno PE=3 SV=1;>tr|A0A038HS47|A0A038HS47_STALU Enolase OS=Staphylococcus lugdunensis VCU150 GN=eno	1474	4	2	0	4	2	1	3	3	3	1	1	4	1	3	4	2	2	1	1	1	1	1	1	2	1	1	2	0	0	0	0	0	0	0	0	0	0	0	0	12.8	6.4	0	47.432
B7WSF4;A0A069E640;A0A062UIF5;A0A059FF80	B7WSF4;A0A069E640;A0A062UIF5;A0A059FF80	1;1;1;1	1;1;1;1	1;1;1;1	>tr|B7WSF4|B7WSF4_COMTE UDP-glucose 4-epimerase OS=Comamonas testosteroni KF-1 GN=CtesDRAFT_PD0358 PE=3 SV=1;>tr|A0A069E640|A0A069E640_9RHOB UDP-glucose 4-epimerase OS=Hyphomonas adhaerens MHS-3 GN=HAD_08595 PE=4 SV=1;>tr|A0A062UIF5|A0A062UIF5_9RHOB Unchar	4	1	1	1	1	1	1	1	1	1	1	1	1	1	1	1	1	1	1	1	1	1	1	1	1	1	1	1	1	1	1	1	1	1	1	1	1	1	1	1	3	3	3	36.994
W8J7M7;N4XKG5;H8CH67;H8CBK4;H8BV93;H8BAS7;H8B093;H8AUX9;H8ASG7;H8A9E3;H7ZLT6;H7ZAB9;H7Z4B7;H7YSP9;H7XWU5;H7XD47;H7X4I0;A3YLS0;A0A059HIA6;A0A059H7I2;A0A059GGZ8	W8J7M7;N4XKG5;H8CH67;H8CBK4;H8BV93;H8BAS7;H8B093;H8AUX9;H8ASG7;H8A9E3;H7ZLT6;H7ZAB9;H7Z4B7;H7YSP9;H7XWU5;H7XD47;H7X4I0;A3YLS0;A0A059HIA6;A0A059H7I2;A0A059GGZ8	1;1;1;1;1;1;1;1;1;1;1;1;1;1;1;1;1;1;1;1;1	1;1;1;1;1;1;1;1;1;1;1;1;1;1;1;1;1;1;1;1;1	1;1;1;1;1;1;1;1;1;1;1;1;1;1;1;1;1;1;1;1;1	>tr|W8J7M7|W8J7M7_CAMJE Cytochrome C OS=Campylobacter jejuni subsp. jejuni NCTC 11168-GSv GN=N920_06810 PE=4 SV=1;>tr|N4XKG5|N4XKG5_CAMJU Cytochrome c552 OS=Campylobacter jejuni subsp. jejuni ICDCCJ07002 GN=H840_0587 PE=4 SV=1;>tr|H8CH67|H8CH67_CAMJU Cytoc	21	1	1	1	0	1	0	1	0	0	1	1	1	0	0	1	0	1	0	1	0	0	1	1	1	0	0	1	0	1	0	1	0	0	1	1	1	0	0	1	1.8	1.8	1.8	69.224
H8B395;H8AP02;H7YTI4;H7X7C0;H7WHU0;H7VRF0;H7RIA1;B5QJ31;A0A059H9D0	H8B395;H8AP02;H7YTI4;H7X7C0;H7WHU0;H7VRF0;H7RIA1;B5QJ31;A0A059H9D0	3;3;3;3;3;3;3;3;3	3;3;3;3;3;3;3;3;3	2;2;2;2;2;2;2;2;2	>tr|H8B395|H8B395_CAMJU Uncharacterized protein OS=Campylobacter jejuni subsp. jejuni 1997-14 GN=cje25_07759 PE=4 SV=1;>tr|H8AP02|H8AP02_CAMJU Uncharacterized protein OS=Campylobacter jejuni subsp. jejuni 1997-10 GN=cje22_00355 PE=4 SV=1;>tr|H7YTI4|H7YTI4_	9	3	3	2	2	3	0	3	1	1	2	1	3	2	2	3	2	3	0	3	1	1	2	1	3	2	2	3	1	2	0	2	0	0	1	0	2	1	1	2	7.6	7.6	5.4	55.671
U1ISQ9;I4ZCF4;H8DFV3;U4W2E2;A0A059IAY6	U1ISQ9;I4ZCF4;H8DFV3;U4W2E2;A0A059IAY6	1;1;1;1;1	1;1;1;1;1	1;1;1;1;1	>tr|U1ISQ9|U1ISQ9_SALET Uncharacterized protein (Fragment) OS=Salmonella enterica subsp. enterica serovar Heidelberg str. SARA33 GN=SEEHRA23_24340 PE=4 SV=1;>tr|I4ZCF4|I4ZCF4_ENTCL Elongation factor Tu (Fragment) OS=Enterobacter cloacae subsp. cloacae GS1	5	1	1	1	1	1	0	1	1	1	1	0	1	1	1	1	1	1	0	1	1	1	1	0	1	1	1	1	1	1	0	1	1	1	1	0	1	1	1	1	5	5	5	26.559
N9ZNA8;N9ZMY6;C5EQM9;A8RYE0;R0A0X2;C4IN39;B1QY20;S7VMS7;S4ENP4;R3ZA87;R3RC29;R3PSQ0;R3DJ65;R3A5Z9;R2XFA1;R2T3K6;R2RY87;R2RJS1;R2NXB8;R2KN74;R2KM59;R2JHD9;R2J2D0;R2IJB3;R2I4M9;R2H3I3;R2GG43;R2G9V2;R2FAI5;R1UZE6;R1S924;R1R0Q9;R1QNE2;R1PZU4;R1P9R2;R1N794;R1MYW2;E6FN89;C9CKJ0;C7D1W6;J6CHP3;J6AFL4;J5JCQ0;J5FJS9;E0GZ51;C0X0N2;A0A059MY32	N9ZNA8;N9ZMY6;C5EQM9;A8RYE0;R0A0X2;C4IN39;B1QY20;S7VMS7;S4ENP4;R3ZA87;R3RC29;R3PSQ0;R3DJ65;R3A5Z9;R2XFA1;R2T3K6;R2RY87;R2RJS1;R2NXB8;R2KN74;R2KM59;R2JHD9;R2J2D0;R2IJB3;R2I4M9;R2H3I3;R2GG43;R2G9V2;R2FAI5;R1UZE6;R1S924;R1R0Q9;R1QNE2;R1PZU4;R1P9R2;R1N794;R1MYW2;E6FN89;C9CKJ0;C7D1W6;J6CHP3;J6AFL4;J5JCQ0;J5FJS9;E0GZ51;C0X0N2;A0A059MY32	1;1;1;1;1;1;1;1;1;1;1;1;1;1;1;1;1;1;1;1;1;1;1;1;1;1;1;1;1;1;1;1;1;1;1;1;1;1;1;1;1;1;1;1;1;1;1	1;1;1;1;1;1;1;1;1;1;1;1;1;1;1;1;1;1;1;1;1;1;1;1;1;1;1;1;1;1;1;1;1;1;1;1;1;1;1;1;1;1;1;1;1;1;1	1;1;1;1;1;1;1;1;1;1;1;1;1;1;1;1;1;1;1;1;1;1;1;1;1;1;1;1;1;1;1;1;1;1;1;1;1;1;1;1;1;1;1;1;1;1;1	>tr|N9ZNA8|N9ZNA8_9FIRM PTS system, mannose/fructose/sorbose family, IIB component OS=[Clostridium] clostridioforme 90A3 GN=HMPREF1088_02960 PE=4 SV=1;>tr|N9ZMY6|N9ZMY6_9FIRM PTS system, mannose/fructose/sorbose family, IIB component OS=[Clostridium] clost	47	1	1	1	0	0	1	0	0	0	0	0	0	0	0	0	0	0	1	0	0	0	0	0	0	0	0	0	0	0	1	0	0	0	0	0	0	0	0	0	6.7	6.7	6.7	17.793
M5RK66;A0A059NF06	M5RK66;A0A059NF06	1;1	1;1	1;1	>tr|M5RK66|M5RK66_9BACI Glutamate dehydrogenase OS=Bacillus stratosphericus LAMA 585 GN=C883_879 PE=3 SV=1;>tr|A0A059NF06|A0A059NF06_9BACI Glutamate dehydrogenase OS=Bacillus safensis FO-36b GN=BA81_07349 PE=3 SV=1	2	1	1	1	1	1	1	1	1	1	1	1	1	1	1	1	1	1	1	1	1	1	1	1	1	1	1	1	1	1	1	1	1	1	1	1	1	1	1	1	3.1	3.1	3.1	49.605
X0E7W2;X0DYM1;X0DUG4;U1UKL2;T4W7D1;T0CUZ7;Q71WG9;Q4ENX5;P66291;P66290;J5WPW5;H0E8R3;G9XEB7;D4Q096;D4PLB8;C8KDA5;C8JXB2;C6PXJ3;B8DB31;A0ALU5;A0A059PM12	X0E7W2;X0DYM1;X0DUG4;U1UKL2;T4W7D1;T0CUZ7;Q71WG9;Q4ENX5;P66291;P66290;J5WPW5;H0E8R3;G9XEB7;D4Q096;D4PLB8;C8KDA5;C8JXB2;C6PXJ3;B8DB31;A0ALU5;A0A059PM12	1;1;1;1;1;1;1;1;1;1;1;1;1;1;1;1;1;1;1;1;1	1;1;1;1;1;1;1;1;1;1;1;1;1;1;1;1;1;1;1;1;1	1;1;1;1;1;1;1;1;1;1;1;1;1;1;1;1;1;1;1;1;1	>tr|X0E7W2|X0E7W2_LISMN 50S ribosomal protein L36 OS=Listeria monocytogenes Lm_1886 GN=rpmJ PE=3 SV=1;>tr|X0DYM1|X0DYM1_LISMN 50S ribosomal protein L36 OS=Listeria monocytogenes Lm_1889 GN=rpmJ PE=3 SV=1;>tr|X0DUG4|X0DUG4_LISMN 50S ribosomal protein L36 OS	21	1	1	1	0	1	1	1	0	0	1	1	1	1	1	1	0	1	1	1	0	0	1	1	1	1	1	1	0	1	1	1	0	0	1	1	1	1	1	1	29.7	29.7	29.7	4.3234
A0A059PMA8	A0A059PMA8	1	1	1	>tr|A0A059PMA8|A0A059PMA8_ERYRH Arginine deiminase OS=Erysipelothrix rhusiopathiae SY1027 GN=K210_01805 PE=4 SV=1	1	1	1	1	1	1	0	1	1	1	1	1	0	0	1	1	1	1	0	1	1	1	1	1	0	0	1	1	1	1	0	1	1	1	1	1	0	0	1	1	3	3	3	46.061
A0A059PME0	A0A059PME0	2	1	1	>tr|A0A059PME0|A0A059PME0_ERYRH Translation elongation factor Tu OS=Erysipelothrix rhusiopathiae SY1027 GN=K210_04005 PE=4 SV=1	1	2	1	1	1	1	2	2	1	1	1	1	1	1	1	1	0	0	1	1	0	0	0	0	0	0	0	0	0	0	1	1	0	0	0	0	0	0	0	0	8.1	4.3	4.3	43.169
W4U4A3;W4TW44;V5D127;V5CN46;U7MAY1;U7JRU1;U7IZJ9;U7IVH9;U7IH45;S3WX54;F3NZU1;F3CRU9;F1VNB5;F1VDS6;F1UG79;E6EB81;E6DWE6;E6CBZ0;E6BZY8;E4F8Q3;E4F588;E4EWB2;E4DL06;E4DCM6;E4D8R3;E4BPK2;E4ATY5;A0A059U1G4;B4WGP5	W4U4A3;W4TW44;V5D127;V5CN46;U7MAY1;U7JRU1;U7IZJ9;U7IVH9;U7IH45;S3WX54;F3NZU1;F3CRU9;F1VNB5;F1VDS6;F1UG79;E6EB81;E6DWE6;E6CBZ0;E6BZY8;E4F8Q3;E4F588;E4EWB2;E4DL06;E4DCM6;E4D8R3;E4BPK2;E4ATY5;A0A059U1G4;B4WGP5	1;1;1;1;1;1;1;1;1;1;1;1;1;1;1;1;1;1;1;1;1;1;1;1;1;1;1;1;1	1;1;1;1;1;1;1;1;1;1;1;1;1;1;1;1;1;1;1;1;1;1;1;1;1;1;1;1;1	1;1;1;1;1;1;1;1;1;1;1;1;1;1;1;1;1;1;1;1;1;1;1;1;1;1;1;1;1	>tr|W4U4A3|W4U4A3_PROAA Glyceraldehyde-3-phosphate dehydrogenase OS=Propionibacterium acnes JCM 18918 GN=JCM18918_1112 PE=3 SV=1;>tr|W4TW44|W4TW44_PROAA Glyceraldehyde-3-phosphate dehydrogenase OS=Propionibacterium acnes JCM 18916 GN=JCM18916_2040 PE=3 SV=	29	1	1	1	0	0	0	0	0	0	0	1	0	0	0	0	0	0	0	0	0	0	0	1	0	0	0	0	0	0	0	0	0	0	0	1	0	0	0	0	4.2	4.2	4.2	35.977
M3T0Q6;M3SEY4;M3Q9U5;M3PWY0;M3P5G8;U4X2R7;U4RA37;T5DD46;T5CUY6;T2T468;T2T3I0;T2SSJ5;T2SD99;T0DV65;T0DMC5;N4TRE0;M3T0Q5;M3RL67;M3RH80;M3QCG1;M3PL33;M3NYG7;M3NDJ5;M3N8M8;M3LWR7;M3LIJ4;M3K3B8;M3JSP1;K8GX44;K2KJ17;K2K877;K2K5U6;J0U497;J0STL5;J0SH56;J0RMG4;J0QZ38;J0QC95;J0Q1J1;J0PYS1;J0PJC0;J0MNS0;J0LJ63;J0KF11;J0K0M9;J0J191;J0HZV4;J0HWK5;J0H5N9;J0FNH8;J0B6Q6;J0ATG2;J0AH98;I9Z988;I9Z473;I9YXA8;I9YQ24;…	M3T0Q6;M3SEY4;M3Q9U5;M3PWY0;M3P5G8;U4X2R7;U4RA37;T5DD46;T5CUY6;T2T468;T2T3I0;T2SSJ5;T2SD99;T0DV65;T0DMC5;N4TRE0;M3T0Q5;M3RL67;M3RH80;M3QCG1;M3PL33;M3NYG7;M3NDJ5;M3N8M8;M3LWR7;M3LIJ4;M3K3B8;M3JSP1;K8GX44;K2KJ17;K2K877;K2K5U6;J0U497;J0STL5;J0SH56;J0RMG4;J0QZ38;J0QC95;J0Q1J1;J0PYS1;J0PJC0;J0MNS0;J0LJ63;J0KF11;J0K0M9;J0J191;J0HZV4;J0HWK5;J0H5N9;J0FNH8;J0B6Q6;J0ATG2;J0AH98;I9Z988;I9Z473;I9YXA8;I9YQ24;…	1;1;1;1;1;1;1;1;1;1;1;1;1;1;1;1;1;1;1;1;1;1;1;1;1;1;1;1;1;1;1;1;1;1;1;1;1;1;1;1;1;1;1;1;1;1;1;1;1;1;1;1;1;1;1;1;1;1;1;1;1;1;1;1;1;1;1;1;1;1;1;1	1;1;1;1;1;1;1;1;1;1;1;1;1;1;1;1;1;1;1;1;1;1;1;1;1;1;1;1;1;1;1;1;1;1;1;1;1;1;1;1;1;1;1;1;1;1;1;1;1;1;1;1;1;1;1;1;1;1;1;1;1;1;1;1;1;1;1;1;1;1;1;1	1;1;1;1;1;1;1;1;1;1;1;1;1;1;1;1;1;1;1;1;1;1;1;1;1;1;1;1;1;1;1;1;1;1;1;1;1;1;1;1;1;1;1;1;1;1;1;1;1;1;1;1;1;1;1;1;1;1;1;1;1;1;1;1;1;1;1;1;1;1;1;1	>tr|M3T0Q6|M3T0Q6_HELPX Cytochrome c oxidase, cbb3-type, subunit II OS=Helicobacter pylori HP250AFii GN=HMPREF1438_00421 PE=4 SV=1;>tr|M3SEY4|M3SEY4_HELPX Cytochrome c oxidase, cbb3-type, subunit II OS=Helicobacter pylori HP250BSi GN=HMPREF1447_01513 PE=4	72	1	1	1	1	1	0	1	0	0	1	1	1	1	1	1	1	1	0	1	0	0	1	1	1	1	1	1	1	1	0	1	0	0	1	1	1	1	1	1	9.1	9.1	9.1	26.441
Q845C4;Q83TZ2;Q83TX3;Q83TS6;Q70FD7;W5U3S7;U4MY27;U4MWB3;L0UPS6;L0TXT5;A8KPT3;A8KPL3;A0A070A7I0;U4X019;U4RDL9;T5DIP1;T5CXM6;T2T4X8;T2T0S1;T2SLH8;T2SCW1;T0JPH4;T0EUY0;Q5UC34;Q5UC30;Q5UC28;P56876;P21762;N4TQV5;M3LEG6;M3L3Y1;K2KZC4;K2KH75;J0T6M8;J0T328;J0SIV4;J0SGW3;J0SEZ7;J0QGC8;J0QE98;J0M2J5;J0LIN6;J0HSW7;J0FYP4;J0EZ63;J0E2K5;J0AMA0;J0AIA3;J0AGK9;J0A8T7;I9Z8T7;I9Z3L0;I9YVI3;I9YHX6;I9Y097;I9XD97;I9X…	Q845C4;Q83TZ2;Q83TX3;Q83TS6;Q70FD7;W5U3S7;U4MY27;U4MWB3;L0UPS6;L0TXT5;A8KPT3;A8KPL3;A0A070A7I0;U4X019;U4RDL9;T5DIP1;T5CXM6;T2T4X8;T2T0S1;T2SLH8;T2SCW1;T0JPH4;T0EUY0;Q5UC34;Q5UC30;Q5UC28;P56876;P21762;N4TQV5;M3LEG6;M3L3Y1;K2KZC4;K2KH75;J0T6M8;J0T328;J0SIV4;J0SGW3;J0SEZ7;J0QGC8;J0QE98;J0M2J5;J0LIN6;J0HSW7;J0FYP4;J0EZ63;J0E2K5;J0AMA0;J0AIA3;J0AGK9;J0A8T7;I9Z8T7;I9Z3L0;I9YVI3;I9YHX6;I9Y097;I9XD97;I9X…	1;1;1;1;1;1;1;1;1;1;1;1;1;1;1;1;1;1;1;1;1;1;1;1;1;1;1;1;1;1;1;1;1;1;1;1;1;1;1;1;1;1;1;1;1;1;1;1;1;1;1;1;1;1;1;1;1;1;1;1;1;1;1;1;1;1;1;1;1;1;1;1;1;1;1;1;1;1;1;1;1;1;1;1;1;1;1;1;1;1;1;1;1	1;1;1;1;1;1;1;1;1;1;1;1;1;1;1;1;1;1;1;1;1;1;1;1;1;1;1;1;1;1;1;1;1;1;1;1;1;1;1;1;1;1;1;1;1;1;1;1;1;1;1;1;1;1;1;1;1;1;1;1;1;1;1;1;1;1;1;1;1;1;1;1;1;1;1;1;1;1;1;1;1;1;1;1;1;1;1;1;1;1;1;1;1	1;1;1;1;1;1;1;1;1;1;1;1;1;1;1;1;1;1;1;1;1;1;1;1;1;1;1;1;1;1;1;1;1;1;1;1;1;1;1;1;1;1;1;1;1;1;1;1;1;1;1;1;1;1;1;1;1;1;1;1;1;1;1;1;1;1;1;1;1;1;1;1;1;1;1;1;1;1;1;1;1;1;1;1;1;1;1;1;1;1;1;1;1	>tr|Q845C4|Q845C4_HELPX Alkyl hydroperoxide reductase C22 (Fragment) OS=Helicobacter pylori GN=ahpC PE=4 SV=1;>tr|Q83TZ2|Q83TZ2_HELPX Alkyl hydroperoxide reductase C22 protein (Fragment) OS=Helicobacter pylori GN=ahpC PE=4 SV=1;>tr|Q83TX3|Q83TX3_HELPX Alky	93	1	1	1	0	1	0	1	0	0	0	1	1	0	0	1	0	1	0	1	0	0	0	1	1	0	0	1	0	1	0	1	0	0	0	1	1	0	0	1	6.1	6.1	6.1	20.287
F9PVH1;F9PDP1;A0A060RF99;V8AXS6;S3ADQ7;I2JCM7;I0Q467;F2CL89;F0IMA0;F0FJE0;F0FD75;E9FLF5;E7SBF5;A3CN70;X5KGG7;W2BK60;V6II00;V6HG31;S9NP28;S9MW49;S9MR02;S9MDI3;S9M430;S9L5C4;S9K0T2;S9IAE1;S9I2E7;S9HAA6;S9H672;S9GJG2;S9G8P7;S9DL41;S9DA56;S9CXW1;S9CUE9;S9BHK3;S9AKR1;S9A038;S9A020;S8Z942;S8Z5S1;S8Z2H9;S8Y4M2;S8XTN1;S8WPL6;S8WM73;S8WHP7;S8WF65;S8W9F6;S8T2N9;S8S2H9;S8R331;S8QBE5;S8PN51;S8PET1;S8NGP4;S8N…	F9PVH1;F9PDP1;A0A060RF99;V8AXS6;S3ADQ7;I2JCM7;I0Q467;F2CL89;F0IMA0;F0FJE0;F0FD75;E9FLF5;E7SBF5;A3CN70;X5KGG7;W2BK60;V6II00;V6HG31;S9NP28;S9MW49;S9MR02;S9MDI3;S9M430;S9L5C4;S9K0T2;S9IAE1;S9I2E7;S9HAA6;S9H672;S9GJG2;S9G8P7;S9DL41;S9DA56;S9CXW1;S9CUE9;S9BHK3;S9AKR1;S9A038;S9A020;S8Z942;S8Z5S1;S8Z2H9;S8Y4M2;S8XTN1;S8WPL6;S8WM73;S8WHP7;S8WF65;S8W9F6;S8T2N9;S8S2H9;S8R331;S8QBE5;S8PN51;S8PET1;S8NGP4;S8N…	1;1;1;1;1;1;1;1;1;1;1;1;1;1;1;1;1;1;1;1;1;1;1;1;1;1;1;1;1;1;1;1;1;1;1;1;1;1;1;1;1;1;1;1;1;1;1;1;1;1;1;1;1;1;1;1;1;1;1;1;1;1;1;1;1;1;1;1;1;1;1;1;1;1;1;1;1;1;1;1;1;1;1;1;1;1	1;1;1;1;1;1;1;1;1;1;1;1;1;1;1;1;1;1;1;1;1;1;1;1;1;1;1;1;1;1;1;1;1;1;1;1;1;1;1;1;1;1;1;1;1;1;1;1;1;1;1;1;1;1;1;1;1;1;1;1;1;1;1;1;1;1;1;1;1;1;1;1;1;1;1;1;1;1;1;1;1;1;1;1;1;1	1;1;1;1;1;1;1;1;1;1;1;1;1;1;1;1;1;1;1;1;1;1;1;1;1;1;1;1;1;1;1;1;1;1;1;1;1;1;1;1;1;1;1;1;1;1;1;1;1;1;1;1;1;1;1;1;1;1;1;1;1;1;1;1;1;1;1;1;1;1;1;1;1;1;1;1;1;1;1;1;1;1;1;1;1;1	>tr|F9PVH1|F9PVH1_9STRE L-lactate dehydrogenase 1 domain protein OS=Streptococcus infantis SK970 GN=HMPREF9954_1325 PE=3 SV=1;>tr|F9PDP1|F9PDP1_9STRE L-lactate dehydrogenase OS=Streptococcus infantis X GN=ldh PE=3 SV=1;>tr|A0A060RF99|A0A060RF99_9STRE L-lac	86	1	1	1	1	0	0	1	1	1	0	1	0	0	1	0	1	0	0	1	1	1	0	1	0	0	1	0	1	0	0	1	1	1	0	1	0	0	1	0	22.8	22.8	22.8	8.4467
H6TB20;B1SDS9;A0A060RGG3;J3FAN0	H6TB20;B1SDS9;A0A060RGG3;J3FAN0	1;1;1;1	1;1;1;1	1;1;1;1	>tr|H6TB20|H6TB20_9STRE UDP-glucose 4-epimerase OS=Streptococcus infantarius subsp. infantarius GN=galE PE=3 SV=1;>tr|B1SDS9|B1SDS9_9STRE UDP-glucose 4-epimerase OS=Streptococcus infantarius subsp. infantarius ATCC BAA-102 GN=galE PE=3 SV=1;>tr|A0A060RGG3|	4	1	1	1	0	0	0	0	0	0	0	0	0	0	0	1	0	0	0	0	0	0	0	0	0	0	0	1	0	0	0	0	0	0	0	0	0	0	0	1	5.1	5.1	5.1	36.789
G5JSH6;B1SDE6;Q9KWH3;M7DX02;M7DM96;M7DH20;M7D6P0;M2LSE9;M2LJ87;M2KFJ2;M2KDM6;M2JUB4;M2JEU5;M2JDZ0;M2J664;M2HZY5;M2H9P2;M2FK95;M2E0K0;M2DBT0;M2CUG4;G5KD52;A0A060RGW1;J3JQW1	G5JSH6;B1SDE6;Q9KWH3;M7DX02;M7DM96;M7DH20;M7D6P0;M2LSE9;M2LJ87;M2KFJ2;M2KDM6;M2JUB4;M2JEU5;M2JDZ0;M2J664;M2HZY5;M2H9P2;M2FK95;M2E0K0;M2DBT0;M2CUG4;G5KD52;A0A060RGW1;J3JQW1	1;1;1;1;1;1;1;1;1;1;1;1;1;1;1;1;1;1;1;1;1;1;1;1	1;1;1;1;1;1;1;1;1;1;1;1;1;1;1;1;1;1;1;1;1;1;1;1	1;1;1;1;1;1;1;1;1;1;1;1;1;1;1;1;1;1;1;1;1;1;1;1	>tr|G5JSH6|G5JSH6_STRCG Putative DNA protection during starvation protein OS=Streptococcus criceti HS-6 GN=STRCR_2176 PE=3 SV=1;>tr|B1SDE6|B1SDE6_9STRE Ferritin-like protein OS=Streptococcus infantarius subsp. infantarius ATCC BAA-102 GN=STRINF_00664 PE=3	24	1	1	1	1	0	0	0	1	0	0	0	0	0	0	0	1	0	0	0	1	0	0	0	0	0	0	0	1	0	0	0	1	0	0	0	0	0	0	0	6.9	6.9	6.9	19.498
A0A060RIC0	A0A060RIC0	1	1	1	>tr|A0A060RIC0|A0A060RIC0_9STRE L-lactate dehydrogenase (L-LDH) OS=Streptococcus gallolyticus GN=BN963_SGAL_01872 PE=4 SV=1	1	1	1	1	1	0	0	1	1	1	0	0	1	0	1	0	1	0	0	1	1	1	0	0	1	0	1	0	1	0	0	1	1	1	0	0	1	0	1	0	3.7	3.7	3.7	34.744
A0A060RIF6;B1SGG7;Q8DTS9;M7DM40;M7DK89;M7DJ40;M7DDN6;M2LAX9;M2KJ25;M2KG78;M2K5R4;M2JNP1;M2J6Y3;M2IR35;M2IKC1;M2I9C8;M2H4P4;M2GSB3;M2E5Y0;M2E2B4;M2CJV5;J3JP17;B5LBH7;I0QHK5;W7V8P8;W7UZB5;V5QQV9;Q5M561;Q5M0M5;Q03LI0;L9LKJ0;W2BGU6;V6IH52;V6H5F5;S9PIB8;S9P7I0;S9NN46;S9MZG0;S9KZA1;S9KCY4;S9K2P2;S9JNJ4;S9I2Q1;S9HF12;S9GXE0;S9GKR8;S9G8Y0;S9F9R2;S9F2C5;S9E4A1;S9E1I4;S9D3C8;S9B8Z1;S9B237;S8ZYX5;S8ZQG6;S8Z…	A0A060RIF6;B1SGG7;Q8DTS9;M7DM40;M7DK89;M7DJ40;M7DDN6;M2LAX9;M2KJ25;M2KG78;M2K5R4;M2JNP1;M2J6Y3;M2IR35;M2IKC1;M2I9C8;M2H4P4;M2GSB3;M2E5Y0;M2E2B4;M2CJV5;J3JP17;B5LBH7;I0QHK5;W7V8P8;W7UZB5;V5QQV9;Q5M561;Q5M0M5;Q03LI0;L9LKJ0;W2BGU6;V6IH52;V6H5F5;S9PIB8;S9P7I0;S9NN46;S9MZG0;S9KZA1;S9KCY4;S9K2P2;S9JNJ4;S9I2Q1;S9HF12;S9GXE0;S9GKR8;S9G8Y0;S9F9R2;S9F2C5;S9E4A1;S9E1I4;S9D3C8;S9B8Z1;S9B237;S8ZYX5;S8ZQG6;S8Z…	7;5;5;5;5;5;5;5;5;5;5;5;5;5;5;5;5;5;5;5;5;5;5;4;4;4;4;4;4;4;4;4;4;4;4;4;4;4;4;4;4;4;4;4;4;4;4;4;4;4;4;4;4;4;4;4;4;4;4;4;4;4;4;4;4;4;4;4;4;4;4;4;4;4;4;4;4;4;4;4;4;4;4;4;4;4;4;4;4;4;4;4;4;4;4;4;4;4;4;4;4;3;3;3;3;3;3;3;3;3;3;3;3;3;3;3;3;3;3;3;3;3;3;2;2;2;2;2;2;2;2;2;2;2	7;5;5;5;5;5;5;5;5;5;5;5;5;5;5;5;5;5;5;5;5;5;5;4;4;4;4;4;4;4;4;4;4;4;4;4;4;4;4;4;4;4;4;4;4;4;4;4;4;4;4;4;4;4;4;4;4;4;4;4;4;4;4;4;4;4;4;4;4;4;4;4;4;4;4;4;4;4;4;4;4;4;4;4;4;4;4;4;4;4;4;4;4;4;4;4;4;4;4;4;4;3;3;3;3;3;3;3;3;3;3;3;3;3;3;3;3;3;3;3;3;3;3;2;2;2;2;2;2;2;2;2;2;2	0;0;0;0;0;0;0;0;0;0;0;0;0;0;0;0;0;0;0;0;0;0;0;0;0;0;0;0;0;0;0;0;0;0;0;0;0;0;0;0;0;0;0;0;0;0;0;0;0;0;0;0;0;0;0;0;0;0;0;0;0;0;0;0;0;0;0;0;0;0;0;0;0;0;0;0;0;0;0;0;0;0;0;0;0;0;0;0;0;0;0;0;0;0;0;0;0;0;0;0;0;0;0;0;0;0;0;0;0;0;0;0;0;0;0;0;0;0;0;0;0;0;0;0;0;0;0;0;0;0;0;0;0;0	>tr|A0A060RIF6|A0A060RIF6_9STRE Enolase (2-phospho-D-glycerate hydr o-lyase) (2-phosphoglycerate dehydratase) OS=Streptococcus gallolyticus GN=BN963_SGAL_02080 PE=4 SV=1;>tr|B1SGG7|B1SGG7_9STRE Enolase OS=Streptococcus infantarius subsp. infantarius ATCC B	134	7	7	0	3	1	0	3	6	5	0	1	4	0	4	7	3	1	0	3	6	5	0	1	4	0	4	7	0	0	0	0	0	0	0	0	0	0	0	0	25.2	25.2	0	47.131
F5LSV0;J3AJF8;A0A069CT37;A0A060RJT2;B1SEQ5	F5LSV0;J3AJF8;A0A069CT37;A0A060RJT2;B1SEQ5	1;1;1;1;1	1;1;1;1;1	1;1;1;1;1	>tr|F5LSV0|F5LSV0_9BACL Putative phage tail component domain protein OS=Paenibacillus sp. HGF7 GN=HMPREF9413_0526 PE=3 SV=1;>tr|J3AJF8|J3AJF8_STRRT Phosphoglucomutase OS=Streptococcus ratti FA-1 = DSM 20564 GN=D822_02029 PE=3 SV=1;>tr|A0A069CT37|A0A069CT37	5	1	1	1	1	1	1	1	1	1	1	1	1	1	1	0	1	1	1	1	1	1	1	1	1	1	1	0	1	1	1	1	1	1	1	1	1	1	1	0	3.2	3.2	3.2	62.409
Q0WXG3;A0A060RKR2;G5JRA6;D0UVL7;K2PHR7;B8YDH3;K8Z9C6	Q0WXG3;A0A060RKR2;G5JRA6	7;7;6;2;2;2;1	7;7;6;2;2;2;1	5;5;5;1;1;1;1	>tr|Q0WXG3|Q0WXG3_STREI Glyceraldehyde-3-phosphate dehydrogenase OS=Streptococcus equinus GN=gapA PE=3 SV=1;>tr|A0A060RKR2|A0A060RKR2_9STRE Glyceraldehyde-3-phosphate dehydrogenase OS=Streptococcus gallolyticus GN=BN963_SGAL_01307 PE=4 SV=1;>tr|G5JRA6|G5JR	7	7	7	5	4	0	3	5	6	6	0	0	7	2	7	7	4	0	3	5	6	6	0	0	7	2	7	7	3	0	2	3	4	4	0	0	5	2	5	5	21.7	21.7	13.4	35.994
Z4X940;X8H6L1;X6PT90;W1TUW7;U2Y3K4;U2XQZ9;S3Y9Q7;K8YXP5;J5H093;I0X0X0;I0SF24;F9P8F1;F5U0M7;E7GVE0;A0A060RLJ8;X8KII5;X8HHZ4;V8AZM8;M3I5Y7;I0QKF1;G5JS45;F5VV90;F2CKC9;F2CBN1;F0IVW2;F0ILI0;F0FIX8;F0FCJ4;E8K5U6;E3CD01;A3CP09;V6VSH0;V4SLU7;U9XMX1;U9WR45;U9WI46;T0DEJ1;Q8P1W4;Q5XD49;Q48UK5;Q1JMR3;Q1JHV6;Q1J7N4;P69952;P0DA83;P0DA82;K1LA60;I7MQR7;I3I2R6;G5K286;F9NFW6;B9DRL9;B5XKI1;B4U3U1;A2RFQ4;A0A030Q6N4…	Z4X940;X8H6L1;X6PT90;W1TUW7;U2Y3K4;U2XQZ9;S3Y9Q7;K8YXP5;J5H093;I0X0X0;I0SF24;F9P8F1;F5U0M7;E7GVE0;A0A060RLJ8;X8KII5;X8HHZ4;V8AZM8;M3I5Y7;I0QKF1;G5JS45;F5VV90;F2CKC9;F2CBN1;F0IVW2;F0ILI0;F0FIX8;F0FCJ4;E8K5U6;E3CD01;A3CP09;V6VSH0;V4SLU7;U9XMX1;U9WR45;U9WI46;T0DEJ1;Q8P1W4;Q5XD49;Q48UK5;Q1JMR3;Q1JHV6;Q1J7N4;P69952;P0DA83;P0DA82;K1LA60;I7MQR7;I3I2R6;G5K286;F9NFW6;B9DRL9;B5XKI1;B4U3U1;A2RFQ4;A0A030Q6N4…	6;6;6;6;6;6;6;6;6;6;6;6;6;6;6;5;5;5;5;5;5;5;5;5;5;5;5;5;5;5;5;4;4;4;4;4;4;4;4;4;4;4;4;4;4;4;4;4;4;4;4;4;4;4;4;4;4;4;4;4;4;4;4;4;4;4;4;4;4;4;4;4;4;4;4;4;4;4;4;4;4;4;4;4;4;4;4;4;4;4;4;4;4;4;4;4;4;4;4;4;4;4;4;4;4;4;4;4;3;3;3;3;3;3;3;3;3;3;3;3;3;3;3;3;3;3;3;3;2;2;2;2;2;2;2;2;2;2;2;2;2;2;2;2;2;2;2;2;2;2;2;2;2;2;2;2;2;2;2;2;2;2;2;2;2;2;2;2;2;2;2;2;2;2;2;1;1;1;1;1;1;1;1;1;1;1;1;1;1;1;1;1;1;1;1;1;1;1;1;1…	1;1;1;1;1;1;1;1;1;1;1;1;1;1;1;1;1;1;1;1;1;1;1;1;1;1;1;1;1;1;1;0;0;0;0;0;0;0;0;0;0;0;0;0;0;0;0;0;0;0;0;0;0;0;0;0;0;0;0;0;0;0;0;0;0;0;0;0;0;0;0;0;0;0;0;0;0;0;0;0;0;0;0;0;0;0;0;0;0;0;0;0;0;0;0;0;0;0;0;0;0;0;0;0;0;0;0;0;0;0;0;0;0;0;0;0;0;0;0;0;0;0;0;0;0;0;0;0;0;0;0;0;0;0;0;0;0;0;0;0;0;0;0;0;0;0;0;0;0;0;0;0;0;0;0;0;0;0;0;0;0;0;0;0;0;0;0;0;0;0;0;0;0;0;0;0;0;0;0;0;0;0;0;0;0;0;0;0;0;0;0;0;0;0;0;0;0;0;0;0…	0;0;0;0;0;0;0;0;0;0;0;0;0;0;0;0;0;0;0;0;0;0;0;0;0;0;0;0;0;0;0;0;0;0;0;0;0;0;0;0;0;0;0;0;0;0;0;0;0;0;0;0;0;0;0;0;0;0;0;0;0;0;0;0;0;0;0;0;0;0;0;0;0;0;0;0;0;0;0;0;0;0;0;0;0;0;0;0;0;0;0;0;0;0;0;0;0;0;0;0;0;0;0;0;0;0;0;0;0;0;0;0;0;0;0;0;0;0;0;0;0;0;0;0;0;0;0;0;0;0;0;0;0;0;0;0;0;0;0;0;0;0;0;0;0;0;0;0;0;0;0;0;0;0;0;0;0;0;0;0;0;0;0;0;0;0;0;0;0;0;0;0;0;0;0;0;0;0;0;0;0;0;0;0;0;0;0;0;0;0;0;0;0;0;0;0;0;0;0;0…	>tr|Z4X940|Z4X940_9STRE Elongation factor Tu OS=Streptococcus sp. AC15 GN=tuf PE=3 SV=1;>tr|X8H6L1|X8H6L1_9STRE Elongation factor Tu OS=Streptococcus sp. AS20 GN=tuf PE=3 SV=1;>tr|X6PT90|X6PT90_9STRE Elongation factor Tu OS=Streptococcus sp. OBRC6 GN=tuf P	207	6	1	0	3	4	3	4	6	5	3	3	5	3	4	3	0	0	0	0	1	0	0	0	0	0	0	0	0	0	0	0	0	0	0	0	0	0	0	0	24.1	3.8	0	44.062
Q1GAY0;A0A061BMJ6;K0NZ13;F0HXV3;A0A061BZS3;U2W7S6	Q1GAY0;A0A061BMJ6;K0NZ13;F0HXV3;A0A061BZS3	3;3;2;2;2;1	1;1;0;0;0;0	1;1;0;0;0;0	>sp|Q1GAY0|G6PI_LACDA Glucose-6-phosphate isomerase OS=Lactobacillus delbrueckii subsp. bulgaricus (strain ATCC 11842 / DSM 20081) GN=pgi PE=3 SV=1;>tr|A0A061BMJ6|A0A061BMJ6_LACDE Glucose-6-phosphate isomerase OS=Lactobacillus delbrueckii subsp. bulgaricus	6	3	1	1	3	3	3	1	2	2	3	2	2	2	2	2	1	1	1	0	0	0	1	0	0	0	0	0	1	1	1	0	0	0	1	0	0	0	0	0	8.5	5.8	5.8	49.288
C2HLV4;F0HWL0;A0A061BMX4;K0NZI9;A0A061C113;N2ALY9;E3R1B7;C7XKQ6	C2HLV4;F0HWL0;A0A061BMX4;K0NZI9;A0A061C113;N2ALY9;E3R1B7;C7XKQ6	1;1;1;1;1;1;1;1	1;1;1;1;1;1;1;1	1;1;1;1;1;1;1;1	>tr|C2HLV4|C2HLV4_LACAI N-acetylglucosamine-6-phosphate deacetylase (Fragment) OS=Lactobacillus acidophilus ATCC 4796 GN=nagA PE=4 SV=1;>tr|F0HWL0|F0HWL0_LACDL N-acetylglucosamine-6-phosphate deacetylase OS=Lactobacillus delbrueckii subsp. lactis DSM 20072	8	1	1	1	1	1	0	0	0	0	1	0	0	0	1	0	1	1	0	0	0	0	1	0	0	0	1	0	1	1	0	0	0	0	1	0	0	0	1	0	5.9	5.9	5.9	40.725
U5LTE5;U5LT98;U5LQZ4;U5LQX8;U5LQX3;U5LQU2;U5LQT8;Q04C17;K0NW50;K0NP44;F0HX27;A0A061C4S0;A0A061BSK9;U6F097;Q5FM92;C9M229;C7XL55;C2HM95;A8YXK3	U5LTE5;U5LT98;U5LQZ4;U5LQX8;U5LQX3;U5LQU2;U5LQT8;Q04C17;K0NW50;K0NP44;F0HX27;A0A061C4S0;A0A061BSK9;U6F097;Q5FM92;C9M229;C7XL55;C2HM95;A8YXK3	1;1;1;1;1;1;1;1;1;1;1;1;1;1;1;1;1;1;1	1;1;1;1;1;1;1;1;1;1;1;1;1;1;1;1;1;1;1	1;1;1;1;1;1;1;1;1;1;1;1;1;1;1;1;1;1;1	>tr|U5LTE5|U5LTE5_LACAI Translation elongation factor G (Fragment) OS=Lactobacillus acidophilus GN=fusA PE=4 SV=1;>tr|U5LT98|U5LT98_LACAM Translation elongation factor G (Fragment) OS=Lactobacillus amylovorus GN=fusA PE=4 SV=1;>tr|U5LQZ4|U5LQZ4_9LACO Trans	19	1	1	1	0	1	0	1	0	0	1	1	0	0	0	0	0	1	0	1	0	0	1	1	0	0	0	0	0	1	0	1	0	0	1	1	0	0	0	0	9.2	9.2	9.2	20.218
F0HYC3;A0A061CV28	F0HYC3;A0A061CV28	1;1	1;1	1;1	>tr|F0HYC3|F0HYC3_LACDL Argininosuccinate synthase OS=Lactobacillus delbrueckii subsp. lactis DSM 20072 GN=argG PE=3 SV=1;>tr|A0A061CV28|A0A061CV28_LACDL Argininosuccinate synthase OS=Lactobacillus delbrueckii subsp. lactis GN=argG PE=4 SV=1	2	1	1	1	1	0	1	1	1	1	1	0	1	1	1	1	1	0	1	1	1	1	1	0	1	1	1	1	1	0	1	1	1	1	1	0	1	1	1	1	4.3	4.3	4.3	40.91
A0A061N692	A0A061N692	1	1	1	>tr|A0A061N692|A0A061N692_9BACL 3-ketoacyl-CoA thiolase OS=Geomicrobium sp. JCM 19055 GN=JCM19055_1044 PE=4 SV=1	1	1	1	1	0	1	1	1	1	0	0	1	0	1	1	0	0	1	1	1	1	0	0	1	0	1	1	0	0	1	1	1	1	0	0	1	0	1	1	0	5.1	5.1	5.1	41.576
V9GG22;Q8XHT5;Q0TMQ8;Q0SQF6;N9ZXG8;N9Z8G1;N9WW62;F7NF85;F0YTL7;E5VUN2;C5EVN8;B1BQQ0;B0P2Y6;B0NFG9;A9KJI2;A8S1F2;A7B533;A6TWH0;A0A069DLC6;A0A061PG85;A0A061N8Q4;W7Z7E8;W4EFM1;W4CEX7;W4BCD6;B0A6C1	V9GG22;Q8XHT5;Q0TMQ8;Q0SQF6;N9ZXG8;N9Z8G1;N9WW62;F7NF85;F0YTL7;E5VUN2;C5EVN8;B1BQQ0;B0P2Y6;B0NFG9;A9KJI2;A8S1F2;A7B533;A6TWH0;A0A069DLC6;A0A061PG85;A0A061N8Q4;W7Z7E8;W4EFM1;W4CEX7;W4BCD6;B0A6C1	1;1;1;1;1;1;1;1;1;1;1;1;1;1;1;1;1;1;1;1;1;1;1;1;1;1	1;1;1;1;1;1;1;1;1;1;1;1;1;1;1;1;1;1;1;1;1;1;1;1;1;1	1;1;1;1;1;1;1;1;1;1;1;1;1;1;1;1;1;1;1;1;1;1;1;1;1;1	>tr|V9GG22|V9GG22_9BACL LSU ribosomal protein L5p OS=Paenibacillus sp. JCM 10914 GN=JCM10914_5186 PE=3 SV=1;>sp|Q8XHT5|RL5_CLOPE 50S ribosomal protein L5 OS=Clostridium perfringens (strain 13 / Type A) GN=rplE PE=3 SV=1;>sp|Q0TMQ8|RL5_CLOP1 50S ribosomal p	26	1	1	1	0	1	0	1	0	0	0	0	0	0	0	0	0	1	0	1	0	0	0	0	0	0	0	0	0	1	0	1	0	0	0	0	0	0	0	0	27	27	27	7.1091
A0A061QC19	A0A061QC19	2	1	1	>tr|A0A061QC19|A0A061QC19_9PROT Pyruvate, phosphate dikinase OS=alpha proteobacterium Q-1 GN=ppdK PE=4 SV=1	1	2	1	1	2	1	1	1	2	2	1	1	1	2	1	1	1	0	0	0	1	1	0	0	0	1	0	0	1	0	0	0	1	1	0	0	0	1	0	0	2.6	1.2	1.2	97.595
A0A062VU04	A0A062VU04	1	1	1	>tr|A0A062VU04|A0A062VU04_9MICO Transferase OS=Microbacterium sp. CH12i GN=DC31_00705 PE=4 SV=1	1	1	1	1	1	1	1	1	1	0	0	0	0	0	0	0	1	1	1	1	1	0	0	0	0	0	0	0	1	1	1	1	1	0	0	0	0	0	0	0	8.9	8.9	8.9	14.033
U6F182;Q74KF8;Q5FM17;F3MQA9;C9M2A2;C7XLE0;C2HMH6;A0A063ASZ4;N1ZXG5;E3R4Q1;D7V4H3	U6F182;Q74KF8;Q5FM17;F3MQA9;C9M2A2;C7XLE0;C2HMH6;A0A063ASZ4;N1ZXG5;E3R4Q1;D7V4H3	1;1;1;1;1;1;1;1;1;1;1	1;1;1;1;1;1;1;1;1;1;1	1;1;1;1;1;1;1;1;1;1;1	>tr|U6F182|U6F182_LACHE Phosphate import ATP-binding protein PstB OS=Lactobacillus helveticus CIRM-BIA 951 GN=pstB PE=3 SV=1;>sp|Q74KF8|PSTB2_LACJO Phosphate import ATP-binding protein PstB 2 OS=Lactobacillus johnsonii (strain CNCM I-12250 / La1 / NCC 533)	11	1	1	1	0	0	0	1	1	1	0	0	1	1	1	1	0	0	0	1	1	1	0	0	1	1	1	1	0	0	0	1	1	1	0	0	1	1	1	1	5.2	5.2	5.2	28.102
I7L5W4;D7V622;A0A063AUY8;U6F006;N2AM20;E3R1J1;C7XJV6;P30901;F3MKN8;C2HKE9;C9M0H4;U2HYJ2;P26297;K0NZ20;F0HVS8;C5MRP3;A0A061CM83;A0A061C0S4;D0DZ64	I7L5W4;D7V622;A0A063AUY8;U6F006;N2AM20;E3R1J1;C7XJV6;P30901;F3MKN8;C2HKE9;C9M0H4	6;6;6;5;5;5;5;4;4;4;4;2;1;1;1;1;1;1;1	6;6;6;5;5;5;5;4;4;4;4;2;1;1;1;1;1;1;1	6;6;6;5;5;5;5;4;4;4;4;2;1;1;1;1;1;1;1	>tr|I7L5W4|I7L5W4_9LACO D-lactate dehydrogenase OS=Lactobacillus hominis CRBIP 24.179 GN=BN55_09635 PE=3 SV=1;>tr|D7V622|D7V622_9LACO D-lactate dehydrogenase OS=Lactobacillus gasseri JV-V03 GN=ldhA PE=3 SV=1;>tr|A0A063AUY8|A0A063AUY8_9LACO Lactate dehydrog	19	6	6	6	5	6	2	5	3	5	4	4	3	0	4	1	5	6	2	5	3	5	4	4	3	0	4	1	5	6	2	5	3	5	4	4	3	0	4	1	24.9	24.9	24.9	37.722
U6F186;Q74L08;Q5FM12;Q045V5;N1ZRG3;I7JUB1;F3MQB3;E3R4P7;D7V550;C9M2A8;C7XLE4;C2HMI1;A8YTF2;A0A063AVS1;U2NT90;U2I183;D0DYG9;W6T9R2;Q03ST6	U6F186;Q74L08;Q5FM12;Q045V5;N1ZRG3;I7JUB1;F3MQB3;E3R4P7;D7V550;C9M2A8;C7XLE4;C2HMI1;A8YTF2;A0A063AVS1;U2NT90;U2I183;D0DYG9;W6T9R2;Q03ST6	2;2;2;2;2;2;2;2;2;2;2;2;2;2;1;1;1;1;1	2;2;2;2;2;2;2;2;2;2;2;2;2;2;1;1;1;1;1	2;2;2;2;2;2;2;2;2;2;2;2;2;2;1;1;1;1;1	>tr|U6F186|U6F186_LACHE 50S ribosomal protein L7/L12 OS=Lactobacillus helveticus CIRM-BIA 951 GN=rplL PE=3 SV=1;>sp|Q74L08|RL7_LACJO 50S ribosomal protein L7/L12 OS=Lactobacillus johnsonii (strain CNCM I-12250 / La1 / NCC 533) GN=rplL PE=3 SV=1;>sp|Q5FM12|	19	2	2	2	1	1	0	1	1	0	1	0	1	0	1	1	1	1	0	1	1	0	1	0	1	0	1	1	1	1	0	1	1	0	1	0	1	0	1	1	25.8	25.8	25.8	12.479
A0A063AXH8;D7V287;H4GI35	A0A063AXH8;D7V287	10;8;2	6;5;1	4;3;0	>tr|A0A063AXH8|A0A063AXH8_9LACO Glyceraldehyde-3-phosphate dehydrogenase OS=Lactobacillus gasseri K7 GN=LK7_007395 PE=4 SV=1;>tr|D7V287|D7V287_9LACO Glyceraldehyde-3-phosphate dehydrogenase, type I OS=Lactobacillus gasseri JV-V03 GN=gap PE=3 SV=1	3	10	6	4	4	7	2	2	4	2	5	6	5	3	5	7	1	4	1	2	3	2	2	3	4	2	3	6	0	2	0	1	1	0	1	1	2	1	1	4	48.8	28.7	20.7	36.273
D7V6M6;A0A063B0M5;I7L5M5	D7V6M6;A0A063B0M5;I7L5M5	1;1;1	1;1;1	1;1;1	>tr|D7V6M6|D7V6M6_9LACO RNA-metabolizing metallo-beta-lactamase OS=Lactobacillus gasseri JV-V03 GN=HMPREF0514_11928 PE=4 SV=1;>tr|A0A063B0M5|A0A063B0M5_9LACO Metallo-beta-lactamase OS=Lactobacillus gasseri K7 GN=LK7_008710 PE=4 SV=1;>tr|I7L5M5|I7L5M5_9LACO	3	1	1	1	0	0	0	0	0	0	1	0	0	0	0	0	0	0	0	0	0	0	1	0	0	0	0	0	0	0	0	0	0	0	1	0	0	0	0	0	3	3	3	49.019
U6F3Z2;U2HNV9;Q74L78;Q5FM78;Q046B3;N1ZMR0;K0NYP5;K0NR93;I7JUD4;F3MPQ2;E3BRR2;E1NVW4;D7V5B0;D0DYM4;C9M243;C7XL69;C2HMA9;A8YXL7;A0A063B0Y7	U6F3Z2;U2HNV9;Q74L78;Q5FM78;Q046B3;N1ZMR0;K0NYP5;K0NR93;I7JUD4;F3MPQ2;E3BRR2;E1NVW4;D7V5B0;D0DYM4;C9M243;C7XL69;C2HMA9;A8YXL7;A0A063B0Y7	1;1;1;1;1;1;1;1;1;1;1;1;1;1;1;1;1;1;1	1;1;1;1;1;1;1;1;1;1;1;1;1;1;1;1;1;1;1	1;1;1;1;1;1;1;1;1;1;1;1;1;1;1;1;1;1;1	>tr|U6F3Z2|U6F3Z2_LACHE 50S ribosomal protein L5 OS=Lactobacillus helveticus CIRM-BIA 951 GN=rplE PE=3 SV=1;>tr|U2HNV9|U2HNV9_9LACO 50S ribosomal protein L5 OS=Lactobacillus jensenii MD IIE-70(2) GN=rplE PE=3 SV=1;>sp|Q74L78|RL5_LACJO 50S ribosomal protein	19	1	1	1	1	1	0	1	0	0	1	1	1	0	1	0	1	1	0	1	0	0	1	1	1	0	1	0	1	1	0	1	0	0	1	1	1	0	1	0	11.7	11.7	11.7	20.277
E3BQY6;E1NWU3;I7KHA8;A0A063B3J5;U2I2U1;E3R730;D0DWS3;C7XIT4;D7V423;U6F6C5;N1ZK95;F3MLV4;C9LZD3	E3BQY6;E1NWU3;I7KHA8;A0A063B3J5;U2I2U1;E3R730;D0DWS3;C7XIT4;D7V423;U6F6C5;N1ZK95;F3MLV4;C9LZD3	1;1;1;1;1;1;1;1;1;1;1;1;1	1;1;1;1;1;1;1;1;1;1;1;1;1	1;1;1;1;1;1;1;1;1;1;1;1;1	>tr|E3BQY6|E3BQY6_9LACO ABC transporter, ATP-binding protein OS=Lactobacillus iners LEAF 2053A-b GN=oppD PE=4 SV=1;>tr|E1NWU3|E1NWU3_9LACO ABC transporter, ATP-binding protein OS=Lactobacillus iners SPIN 2503V10-D GN=oppD PE=4 SV=1;>tr|I7KHA8|I7KHA8_9LACO	13	1	1	1	1	1	0	0	1	1	1	1	0	0	1	0	1	1	0	0	1	1	1	1	0	0	1	0	1	1	0	0	1	1	1	1	0	0	1	0	4.2	4.2	4.2	37.813
Q74JU6;Q042T5;I7KG51;E9RH08;D7V2T0;A0A063B458;Q6UE30;Q6UE18;M4NK68;Q8KMQ3;A0A023WBP9;Q8KML3	Q74JU6;Q042T5;I7KG51;E9RH08;D7V2T0;A0A063B458;Q6UE30;Q6UE18;M4NK68;Q8KMQ3;A0A023WBP9	5;5;5;5;5;5;3;3;3;3;3;2	1;1;1;1;1;1;0;0;0;0;0;0	1;1;1;1;1;1;0;0;0;0;0;0	>sp|Q74JU6|EFTU_LACJO Elongation factor Tu OS=Lactobacillus johnsonii (strain CNCM I-12250 / La1 / NCC 533) GN=tuf PE=3 SV=1;>sp|Q042T5|EFTU_LACGA Elongation factor Tu OS=Lactobacillus gasseri (strain ATCC 33323 / DSM 20243) GN=tuf PE=3 SV=2;>tr|I7KG51|I7K	12	5	1	1	3	3	0	3	4	3	3	3	3	1	4	2	0	0	0	0	0	0	0	0	0	0	1	0	0	0	0	0	0	0	0	0	0	0	1	0	20.2	4	4	43.664
U2GKG3;I7IW91;E3BR80;E1NY80;Q74K31;Q042K0;D7V2J0;A0A063B4E0	U2GKG3;I7IW91;E3BR80;E1NY80;Q74K31;Q042K0;D7V2J0;A0A063B4E0	1;1;1;1;1;1;1;1	1;1;1;1;1;1;1;1	1;1;1;1;1;1;1;1	>tr|U2GKG3|U2GKG3_9LACO Glucose-6-phosphate isomerase OS=Lactobacillus jensenii MD IIE-70(2) GN=pgi PE=3 SV=1;>tr|I7IW91|I7IW91_9LACO Glucose-6-phosphate isomerase OS=Lactobacillus hominis CRBIP 24.179 GN=pgi PE=3 SV=1;>tr|E3BR80|E3BR80_9LACO Glucose-6-pho	8	1	1	1	0	1	0	1	0	0	1	0	0	0	0	0	0	1	0	1	0	0	1	0	0	0	0	0	0	1	0	1	0	0	1	0	0	0	0	0	4.5	4.5	4.5	49.347
U6F540;N1ZZ69;F3MRF4;C7XHM6;A0A063B4J5;E3R491;C9M2G6;C2HNB4;D7V263;I7IWB4;K0NXB6;F0HXN1;E3BRD7;E1NY94;A0A061C1D2;A0A061BZ49;S0P0D4;A8U6N5;U2I391;R9GJY4;R2XIH6;R2PQ15;R2PET8;S1QY11;R2NUK6;X6WMI1;X6WJH2;X6W1M4;X6VUH8;X6VBP7;X6UWY6;X6TRN9;X6T8J7;X6SUG8;X6SCH8;X6RVQ2;X6RRV9;X6RDR2;X6R328;V7ZL14;U7T1J1;U7RUI2;T4JY29;S4G2B5;S4DQD7;S0QAI5;S0PMB0;S0PEI3;R4FSK4;R4E6U0;R4CZ03;R4BW96;R4BAQ3;R4AYD9;R4A9F4;R4…	U6F540;N1ZZ69;F3MRF4;C7XHM6;A0A063B4J5;E3R491;C9M2G6;C2HNB4;D7V263;I7IWB4;K0NXB6;F0HXN1;E3BRD7;E1NY94;A0A061C1D2;A0A061BZ49	3;3;3;3;3;3;3;3;3;2;2;2;2;2;2;2;1;1;1;1;1;1;1;1;1;1;1;1;1;1;1;1;1;1;1;1;1;1;1;1;1;1;1;1;1;1;1;1;1;1;1;1;1;1;1;1;1;1;1;1;1;1;1;1;1;1;1;1;1;1;1;1;1;1;1;1;1;1;1;1;1;1;1;1;1;1;1;1;1;1;1;1;1;1;1;1;1;1;1;1;1;1;1;1;1;1;1;1;1;1;1;1;1;1;1;1;1;1;1;1;1;1;1;1;1;1;1;1;1;1;1;1;1;1;1;1;1;1;1;1;1;1;1;1;1;1;1;1;1;1;1;1;1;1;1;1;1;1;1;1;1;1;1;1;1;1;1;1;1;1;1;1;1;1;1;1;1;1;1;1;1;1;1;1;1;1;1;1;1;1;1;1;1;1;1;1;1;1;1;1…	3;3;3;3;3;3;3;3;3;2;2;2;2;2;2;2;1;1;1;1;1;1;1;1;1;1;1;1;1;1;1;1;1;1;1;1;1;1;1;1;1;1;1;1;1;1;1;1;1;1;1;1;1;1;1;1;1;1;1;1;1;1;1;1;1;1;1;1;1;1;1;1;1;1;1;1;1;1;1;1;1;1;1;1;1;1;1;1;1;1;1;1;1;1;1;1;1;1;1;1;1;1;1;1;1;1;1;1;1;1;1;1;1;1;1;1;1;1;1;1;1;1;1;1;1;1;1;1;1;1;1;1;1;1;1;1;1;1;1;1;1;1;1;1;1;1;1;1;1;1;1;1;1;1;1;1;1;1;1;1;1;1;1;1;1;1;1;1;1;1;1;1;1;1;1;1;1;1;1;1;1;1;1;1;1;1;1;1;1;1;1;1;1;1;1;1;1;1;1;1…	3;3;3;3;3;3;3;3;3;2;2;2;2;2;2;2;1;1;1;1;1;1;1;1;1;1;1;1;1;1;1;1;1;1;1;1;1;1;1;1;1;1;1;1;1;1;1;1;1;1;1;1;1;1;1;1;1;1;1;1;1;1;1;1;1;1;1;1;1;1;1;1;1;1;1;1;1;1;1;1;1;1;1;1;1;1;1;1;1;1;1;1;1;1;1;1;1;1;1;1;1;1;1;1;1;1;1;1;1;1;1;1;1;1;1;1;1;1;1;1;1;1;1;1;1;1;1;1;1;1;1;1;1;1;1;1;1;1;1;1;1;1;1;1;1;1;1;1;1;1;1;1;1;1;1;1;1;1;1;1;1;1;1;1;1;1;1;1;1;1;1;1;1;1;1;1;1;1;1;1;1;1;1;1;1;1;1;1;1;1;1;1;1;1;1;1;1;1;1;1…	>tr|U6F540|U6F540_LACHE Ribosomal subunit interface protein OS=Lactobacillus helveticus CIRM-BIA 951 GN=LHCIRMBIA951_01167 PE=4 SV=1;>tr|N1ZZ69|N1ZZ69_9LACO Ribosomal subunit interface protein OS=Lactobacillus sp. ASF360 GN=C821_01202 PE=4 SV=1;>tr|F3MRF4|	242	3	3	3	2	2	1	1	0	0	2	1	1	0	2	0	2	2	1	1	0	0	2	1	1	0	2	0	2	2	1	1	0	0	2	1	1	0	2	0	21.5	21.5	21.5	21.675
C2EUX2;F8KD40;C0YYR7;U6F5A0;Q48570;Q48556;N2A6S0;I7KGY6;F3MMU8;D7V613;C9M3U9;A0A063B4L9;E3R1V8;C7XJB9;C2HLH7;C8P5Q8	C2EUX2;F8KD40;C0YYR7;U6F5A0;Q48570;Q48556;N2A6S0;I7KGY6;F3MMU8;D7V613;C9M3U9;A0A063B4L9;E3R1V8;C7XJB9;C2HLH7;C8P5Q8	1;1;1;1;1;1;1;1;1;1;1;1;1;1;1;1	1;1;1;1;1;1;1;1;1;1;1;1;1;1;1;1	1;1;1;1;1;1;1;1;1;1;1;1;1;1;1;1	>tr|C2EUX2|C2EUX2_9LACO Proline iminopeptidase OS=Lactobacillus vaginalis ATCC 49540 GN=pip PE=3 SV=1;>tr|F8KD40|F8KD40_LACRE Proline iminopeptidase OS=Lactobacillus reuteri ATCC 53608 GN=LRATCC53608_0756 PE=3 SV=1;>tr|C0YYR7|C0YYR7_LACRE Proline iminopept	16	1	1	1	0	1	1	1	0	0	1	0	0	0	0	0	0	1	1	1	0	0	1	0	0	0	0	0	0	1	1	1	0	0	1	0	0	0	0	0	5.7	5.7	5.7	34.297
Q74K78;Q042F4;D7V290;A0A063B5M9;I7IWA7;S2S5N9;R9GBC5;Q38Y18;S4EDA0;T5KPA9;A0A062VQ89;A0A022LIC1;X6WMB6;X6WHN9;X6W3Z5;X6VUW7;X6VBE8;X6UWK2;X6TTD8;X6T8S7;X6SVW8;X6SD35;X6RV52;X6RTH1;X6RCV6;X6R3I8;W1K7K7;V7ZTC4;U7SZY3;U7RV30;U6RZG8;T4IWG6;S7VMB2;S4HCY1;S4FZG1;S4F1V7;S4EMC0;S4DY12;S4CUW1;S4CIB1;S4C6K7;S4C573;S4C432;S4AWK5;S0RYC8;S0QBI1;S0PQC6;S0P9J5;S0LM99;R4FGA6;R4EE04;R4E6N2;R4CUX1;R4CJ41;R4BYD8;R4…	Q74K78;Q042F4;D7V290;A0A063B5M9;I7IWA7	6;6;6;6;3;2;2;2;1;1;1;1;1;1;1;1;1;1;1;1;1;1;1;1;1;1;1;1;1;1;1;1;1;1;1;1;1;1;1;1;1;1;1;1;1;1;1;1;1;1;1;1;1;1;1;1;1;1;1;1;1;1;1;1;1;1;1;1;1;1;1;1;1;1;1;1;1;1;1;1;1;1;1;1;1;1;1;1;1;1;1;1;1;1;1;1;1;1;1;1;1;1;1;1;1;1;1;1;1;1;1;1;1;1;1;1;1;1;1;1;1;1;1;1;1;1;1;1;1;1;1;1;1;1;1;1;1;1;1;1;1;1;1;1;1;1;1;1;1;1;1;1;1;1;1;1;1;1;1;1;1;1;1;1;1;1;1;1;1;1;1;1;1;1;1;1;1;1;1;1;1;1;1;1;1;1;1;1;1;1;1;1;1;1;1;1;1;1;1;1…	4;4;4;4;1;0;0;0;0;0;0;0;0;0;0;0;0;0;0;0;0;0;0;0;0;0;0;0;0;0;0;0;0;0;0;0;0;0;0;0;0;0;0;0;0;0;0;0;0;0;0;0;0;0;0;0;0;0;0;0;0;0;0;0;0;0;0;0;0;0;0;0;0;0;0;0;0;0;0;0;0;0;0;0;0;0;0;0;0;0;0;0;0;0;0;0;0;0;0;0;0;0;0;0;0;0;0;0;0;0;0;0;0;0;0;0;0;0;0;0;0;0;0;0;0;0;0;0;0;0;0;0;0;0;0;0;0;0;0;0;0;0;0;0;0;0;0;0;0;0;0;0;0;0;0;0;0;0;0;0;0;0;0;0;0;0;0;0;0;0;0;0;0;0;0;0;0;0;0;0;0;0;0;0;0;0;0;0;0;0;0;0;0;0;0;0;0;0;0;0…	2;2;2;2;0;0;0;0;0;0;0;0;0;0;0;0;0;0;0;0;0;0;0;0;0;0;0;0;0;0;0;0;0;0;0;0;0;0;0;0;0;0;0;0;0;0;0;0;0;0;0;0;0;0;0;0;0;0;0;0;0;0;0;0;0;0;0;0;0;0;0;0;0;0;0;0;0;0;0;0;0;0;0;0;0;0;0;0;0;0;0;0;0;0;0;0;0;0;0;0;0;0;0;0;0;0;0;0;0;0;0;0;0;0;0;0;0;0;0;0;0;0;0;0;0;0;0;0;0;0;0;0;0;0;0;0;0;0;0;0;0;0;0;0;0;0;0;0;0;0;0;0;0;0;0;0;0;0;0;0;0;0;0;0;0;0;0;0;0;0;0;0;0;0;0;0;0;0;0;0;0;0;0;0;0;0;0;0;0;0;0;0;0;0;0;0;0;0;0;0…	>sp|Q74K78|ENO1_LACJO Enolase 1 OS=Lactobacillus johnsonii (strain CNCM I-12250 / La1 / NCC 533) GN=eno1 PE=3 SV=1;>sp|Q042F4|ENO2_LACGA Enolase 2 OS=Lactobacillus gasseri (strain ATCC 33323 / DSM 20243) GN=eno2 PE=1 SV=1;>tr|D7V290|D7V290_9LACO Enolase OS	225	6	4	2	4	4	0	2	3	1	0	3	6	1	4	4	2	2	0	1	1	0	0	2	4	0	2	3	1	1	0	0	0	0	0	0	2	0	0	1	20.1	12.5	6.7	47.071
I7IVD8;D7V5E2;A0A063B7D3;P62052;E1NX53;E3BRJ6	I7IVD8;D7V5E2;A0A063B7D3;P62052	8;8;8;7;3;1	4;4;4;4;1;1	3;3;3;3;1;1	>tr|I7IVD8|I7IVD8_9LACO L-lactate dehydrogenase OS=Lactobacillus hominis CRBIP 24.179 GN=ldh PE=3 SV=1;>tr|D7V5E2|D7V5E2_9LACO L-lactate dehydrogenase OS=Lactobacillus gasseri JV-V03 GN=ldh PE=3 SV=1;>tr|A0A063B7D3|A0A063B7D3_9LACO Lactate dehydrogenase OS	6	8	4	3	4	6	2	3	3	1	4	4	6	2	4	7	1	2	1	2	1	1	1	1	3	1	2	4	1	2	1	2	1	1	1	1	2	1	2	3	33.7	20.1	16.1	35.08
A0A068LBL1;A0A068L8K8;A0A068L759	A0A068LBL1;A0A068L8K8;A0A068L759	1;1;1	1;1;1	1;1;1	>tr|A0A068LBL1|A0A068LBL1_9BACT N10-formyltetrahydrofolate synthetase (Fragment) OS=uncultured bacterium PE=4 SV=1;>tr|A0A068L8K8|A0A068L8K8_9BACT N10-formyltetrahydrofolate synthetase (Fragment) OS=uncultured bacterium PE=4 SV=1;>tr|A0A068L759|A0A068L759_	3	1	1	1	0	0	0	0	0	1	1	1	1	1	1	1	0	0	0	0	0	1	1	1	1	1	1	1	0	0	0	0	0	1	1	1	1	1	1	1	6.6	6.6	6.6	20.876
A0A069D184	A0A069D184	8	2	1	>tr|A0A069D184|A0A069D184_9BACE Antigen pg123 OS=Bacteroides graminisolvens JCM 15093 GN=JCM15093_1175 PE=4 SV=1	1	8	2	1	1	3	3	2	2	4	6	6	5	4	5	7	0	0	0	0	0	0	0	1	1	1	0	1	0	0	0	0	0	0	0	0	1	0	0	0	14.2	4.6	2.7	61.758
A0A069D7K7;R0HJP5	A0A069D7K7;R0HJP5	3;2	1;0	1;0	>tr|A0A069D7K7|A0A069D7K7_9BACE Ferritin-like protein 2 OS=Bacteroides graminisolvens JCM 15093 GN=JCM15093_1288 PE=4 SV=1;>tr|R0HJP5|R0HJP5_9BACE Ferritin OS=Bacteroides salyersiae WAL 10018 = DSM 18765 = JCM 12988 GN=HMPREF1532_02962 PE=3 SV=1	2	3	1	1	3	3	2	3	3	3	3	3	3	3	3	3	1	1	1	1	1	1	1	1	1	1	1	1	1	1	1	1	1	1	1	1	1	1	1	1	20.8	10.7	10.7	17.807
U2DMJ5;R0HG45;I9URE1;F7M174;E5CEJ8;D4WYZ6;D4VQP9;C3QWX9;R9I4Y6;R9HA61;K9DXJ8;I9UL81;E2N9R3;C6IMY2;A7V269;F3PR31;S3YFT0;F3PLA7;E5WYG8;A0A069DCP6	U2DMJ5;R0HG45;I9URE1;F7M174;E5CEJ8;D4WYZ6;D4VQP9;C3QWX9;R9I4Y6;R9HA61;K9DXJ8;I9UL81;E2N9R3;C6IMY2;A7V269;F3PR31;S3YFT0;F3PLA7;E5WYG8;A0A069DCP6	2;2;2;2;2;2;2;2;2;2;2;2;2;2;2;2;2;2;2;2	1;1;1;1;1;1;1;1;1;1;1;1;1;1;1;1;1;1;1;1	1;1;1;1;1;1;1;1;1;1;1;1;1;1;1;1;1;1;1;1	>tr|U2DMJ5|U2DMJ5_9BACE Transporter, MotA/TolQ/ExbB proton channel family protein OS=Bacteroides pyogenes F0041 GN=HMPREF1981_03491 PE=3 SV=1;>tr|R0HG45|R0HG45_9BACE Uncharacterized protein OS=Bacteroides salyersiae WAL 10018 = DSM 18765 = JCM 12988 GN=HMP	20	2	1	1	0	0	1	1	1	1	0	2	1	1	1	1	0	0	0	0	0	0	0	1	0	0	0	0	0	0	0	0	0	0	0	1	0	0	0	0	12.2	6.5	6.5	28.198
A0A069DFW7	A0A069DFW7	1	1	1	>tr|A0A069DFW7|A0A069DFW7_9BACL 5-nucleotidase OS=Paenibacillus sp. TCA20 GN=TCA2_3633 PE=4 SV=1	1	1	1	1	0	1	1	1	1	1	1	1	1	1	1	1	0	1	1	1	1	1	1	1	1	1	1	1	0	1	1	1	1	1	1	1	1	1	1	1	2.3	2.3	2.3	65.407
W4C3C9;A0A069DGS3	W4C3C9;A0A069DGS3	1;1	1;1	1;1	>tr|W4C3C9|W4C3C9_9BACL tRNA modification GTPase MnmE OS=Paenibacillus sp. FSL H7-689 GN=mnmE PE=3 SV=1;>tr|A0A069DGS3|A0A069DGS3_9BACL tRNA modification GTPase TrmE OS=Paenibacillus sp. TCA20 GN=TCA2_3953 PE=4 SV=1	2	1	1	1	0	1	0	0	0	0	0	0	0	0	0	0	0	1	0	0	0	0	0	0	0	0	0	0	0	1	0	0	0	0	0	0	0	0	0	0	4.1	4.1	4.1	50.741
A0A069S7U5;B7BD15;B7BD06;E2NH18;C3Q613;D4V4Q7;K5ZSN7;A7AKW8;A0A069S7I9;K5Z528;U6RRP3;I9IJ90;A7V861;F3PRQ7;K5ZKX2;C3REV4;K9DYH0;W2D0B2;W2C0B5;C3R9Y7;U2CJR7;R9HRK8	A0A069S7U5;B7BD15;B7BD06;E2NH18;C3Q613;D4V4Q7;K5ZSN7;A7AKW8;A0A069S7I9;K5Z528;U6RRP3;I9IJ90;A7V861;F3PRQ7;K5ZKX2;C3REV4;K9DYH0;W2D0B2;W2C0B5;C3R9Y7;U2CJR7;R9HRK8	1;1;1;1;1;1;1;1;1;1;1;1;1;1;1;1;1;1;1;1;1;1	1;1;1;1;1;1;1;1;1;1;1;1;1;1;1;1;1;1;1;1;1;1	1;1;1;1;1;1;1;1;1;1;1;1;1;1;1;1;1;1;1;1;1;1	>tr|A0A069S7U5|A0A069S7U5_BACVU TonB-dependent Receptor Plug domain protein (Fragment) OS=Bacteroides vulgatus str. 3975 RP4 GN=M099_3516 PE=4 SV=1;>tr|B7BD15|B7BD15_9PORP TonB-dependent receptor plug domain protein OS=Parabacteroides johnsonii DSM 18315 G	22	1	1	1	1	1	0	0	1	1	1	1	1	0	1	0	1	1	0	0	1	1	1	1	1	0	1	0	1	1	0	0	1	1	1	1	1	0	1	0	2.7	2.7	2.7	43.983
A0A069T037	A0A069T037	3	3	3	>tr|A0A069T037|A0A069T037_9MICO PTS sucrose transporter subunit IIBC OS=Dermabacter hominis 1368 GN=DHOM_06115 PE=4 SV=1	1	3	3	3	2	2	2	1	2	2	2	1	2	0	3	0	2	2	2	1	2	2	2	1	2	0	3	0	2	2	2	1	2	2	2	1	2	0	3	0	2.6	2.6	2.6	68.891
A0A070S993	A0A070S993	2	1	0	>tr|A0A070S993|A0A070S993_ECOLX Outer membrane protein C OS=Escherichia coli 2-156-04_S1_C2 GN=ompC PE=4 SV=1	1	2	1	0	2	2	0	0	2	2	2	2	0	1	1	1	1	1	0	0	1	1	1	1	0	0	0	0	0	0	0	0	0	0	0	0	0	0	0	0	5.7	3	0	40.511
A0A072NHU3;Z9ZMR7;Z9Y8F5;Z9XZ88;Z9W9Z7;Z9VVN3;Z9VLZ2;Z9V076;Z9UA80;Z9TP76;Z9TEW4;Z9QD81;Z9Q640;Z9PMK7;Z9PJJ6;Z9N3B8;Z9MS33;Z9MIM0;Z9M572;Z9KJ42;Z9ITF6;Z9IER0;Z9GIY1;Z9GAZ5;Z9FC83;Z9F3J1;Z9DL22;Z9DJI6;Z9C7Y7;Z9ADW0;Z8Z821;Z8YD37;Z8XY98;Z8XQQ4;Z8X918;Z8X1R7;Z8WCT7;Z8US62;Z8UCI6;Z8U3Z9;Z8T680;Z8SJY0;Z8S970;Z8S3J4;Z8QJL9;Z8P624;Z8MS48;Z8MH54;Z8LTW2;Z8L2K6;Z8KJ18;Z8K0L9;Z8I3P3;Z8HIF8;Z8GZS7;Z8GC27;Z8F…	A0A072NHU3;Z9ZMR7;Z9Y8F5;Z9XZ88;Z9W9Z7;Z9VVN3;Z9VLZ2;Z9V076;Z9UA80;Z9TP76;Z9TEW4;Z9QD81;Z9Q640;Z9PMK7;Z9PJJ6;Z9N3B8;Z9MS33;Z9MIM0;Z9M572;Z9KJ42;Z9ITF6;Z9IER0;Z9GIY1;Z9GAZ5;Z9FC83;Z9F3J1;Z9DL22;Z9DJI6;Z9C7Y7;Z9ADW0;Z8Z821;Z8YD37;Z8XY98;Z8XQQ4;Z8X918;Z8X1R7;Z8WCT7;Z8US62;Z8UCI6;Z8U3Z9;Z8T680;Z8SJY0;Z8S970;Z8S3J4;Z8QJL9;Z8P624;Z8MS48;Z8MH54;Z8LTW2;Z8L2K6;Z8KJ18;Z8K0L9;Z8I3P3;Z8HIF8;Z8GZS7;Z8GC27;Z8F…	7;5;5;5;5;5;5;5;5;5;5;5;5;5;5;5;5;5;5;5;5;5;5;5;5;5;5;5;5;5;5;5;5;5;5;5;5;5;5;5;5;5;5;5;5;5;5;5;5;5;5;5;5;5;5;5;5;5;5;5;5;5;5;5;5;5;5;5;5;5;5;5;5;5;5;5;5;5;5;5;5;5;5;5;5;5;5;5;5;5;5;5;5;5;5;5;5;5;5;5;5;5;5;5;5;5;5;5;5;5;5;5;5;5;5;5;5;5;5;5;5;5;5;5;5;5;5;5;5;5;5;5;5;5;5;5;5;5;5;5;5;5;5;5;5;5;5;5;5;5;5;5;5;5;5;5;5;5;5;5;5;5;5;5;5;5;5;5;5;5;5;5;5;5;5;5;5;5;5;5;5;5;5;5;5;5;5;5;5;5;5;5;5;5;5;5;5;5;5;5…	5;3;3;3;3;3;3;3;3;3;3;3;3;3;3;3;3;3;3;3;3;3;3;3;3;3;3;3;3;3;3;3;3;3;3;3;3;3;3;3;3;3;3;3;3;3;3;3;3;3;3;3;3;3;3;3;3;3;3;3;3;3;3;3;3;3;3;3;3;3;3;3;3;3;3;3;3;3;3;3;3;3;3;3;3;3;3;3;3;3;3;3;3;3;3;3;3;3;3;3;3;3;3;3;3;3;3;3;3;3;3;3;3;3;3;3;3;3;3;3;3;3;3;3;3;3;3;3;3;3;3;3;3;3;3;3;3;3;3;3;3;3;3;3;3;3;3;3;3;3;3;3;3;3;3;3;3;3;3;3;3;3;3;3;3;3;3;3;3;3;3;3;3;3;3;3;3;3;3;3;3;3;3;3;3;3;3;3;3;3;3;3;3;3;3;3;3;3;3;3…	0;0;0;0;0;0;0;0;0;0;0;0;0;0;0;0;0;0;0;0;0;0;0;0;0;0;0;0;0;0;0;0;0;0;0;0;0;0;0;0;0;0;0;0;0;0;0;0;0;0;0;0;0;0;0;0;0;0;0;0;0;0;0;0;0;0;0;0;0;0;0;0;0;0;0;0;0;0;0;0;0;0;0;0;0;0;0;0;0;0;0;0;0;0;0;0;0;0;0;0;0;0;0;0;0;0;0;0;0;0;0;0;0;0;0;0;0;0;0;0;0;0;0;0;0;0;0;0;0;0;0;0;0;0;0;0;0;0;0;0;0;0;0;0;0;0;0;0;0;0;0;0;0;0;0;0;0;0;0;0;0;0;0;0;0;0;0;0;0;0;0;0;0;0;0;0;0;0;0;0;0;0;0;0;0;0;0;0;0;0;0;0;0;0;0;0;0;0;0;0…	>tr|A0A072NHU3|A0A072NHU3_BACAZ Translation elongation factor 1A (EF-1A/EF-Tu) OS=Bacillus azotoformans MEV2011 GN=M670_04314 PE=4 SV=1;>tr|Z9ZMR7|Z9ZMR7_STAAU Elongation factor Tu OS=Staphylococcus aureus F74035 GN=tuf PE=3 SV=1;>tr|Z9Y8F5|Z9Y8F5_STAAU El	1524	7	5	0	5	6	6	6	7	7	7	5	7	7	7	5	3	4	4	4	5	5	5	4	5	5	5	4	0	0	0	0	0	0	0	0	0	0	0	0	19.7	15.7	0	43.113
G4ES09;W4RA71;W4DRI8;V8QGU4;S3HVD3;R8PYT3;R8MRM6;R8KXJ3;R8HA23;R8CHM7;Q81K85;Q816G8;Q72YJ6;Q6HC18;Q632H4;J9DCZ6;J8ZV31;J8R9L6;J8P8M1;J8JJ08;J8GAM7;J8ES12;J8E652;J8C1Q0;J7ZJY7;J7YI83;J7X0P3;J7WAQ2;B9J2G5;B7HBC4;B5UP69;A0A072W445;A7GU98;A0A072NIM2;U2AJN8;T5HCT6;Q65FS7;P39125;T0NQ53;S7UBT2;O08328;A4IS20;U1XRV5;S3IT31;R8TCH9;R8S7Z7;R8GA14;J9C2C3;J8F3W1;J7ZGZ3;J7YW08;G9Q014;B1EVJ8;R8NTE0;R8HES8	G4ES09;W4RA71;W4DRI8;V8QGU4;S3HVD3;R8PYT3;R8MRM6;R8KXJ3;R8HA23;R8CHM7;Q81K85;Q816G8;Q72YJ6;Q6HC18;Q632H4;J9DCZ6;J8ZV31;J8R9L6;J8P8M1;J8JJ08;J8GAM7;J8ES12;J8E652;J8C1Q0;J7ZJY7;J7YI83;J7X0P3;J7WAQ2;B9J2G5;B7HBC4;B5UP69;A0A072W445;A7GU98;A0A072NIM2;U2AJN8;T5HCT6;Q65FS7;P39125;T0NQ53;S7UBT2;O08328;A4IS20;U1XRV5;S3IT31;R8TCH9;R8S7Z7;R8GA14;J9C2C3;J8F3W1;J7ZGZ3;J7YW08;G9Q014;B1EVJ8;R8NTE0;R8HES8	1;1;1;1;1;1;1;1;1;1;1;1;1;1;1;1;1;1;1;1;1;1;1;1;1;1;1;1;1;1;1;1;1;1;1;1;1;1;1;1;1;1;1;1;1;1;1;1;1;1;1;1;1;1;1	1;1;1;1;1;1;1;1;1;1;1;1;1;1;1;1;1;1;1;1;1;1;1;1;1;1;1;1;1;1;1;1;1;1;1;1;1;1;1;1;1;1;1;1;1;1;1;1;1;1;1;1;1;1;1	1;1;1;1;1;1;1;1;1;1;1;1;1;1;1;1;1;1;1;1;1;1;1;1;1;1;1;1;1;1;1;1;1;1;1;1;1;1;1;1;1;1;1;1;1;1;1;1;1;1;1;1;1;1;1	>tr|G4ES09|G4ES09_BACIU Glycogen synthase OS=Bacillus subtilis subsp. subtilis str. SC-8 GN=glgA PE=3 SV=1;>tr|W4RA71|W4RA71_9BACI Glycogen synthase OS=Bacillus weihenstephanensis NBRC 101238 = DSM 11821 GN=glgA PE=3 SV=1;>tr|W4DRI8|W4DRI8_9BACI Glycogen s	55	1	1	1	1	1	1	1	1	1	1	1	1	1	0	1	1	1	1	1	1	1	1	1	1	1	0	1	1	1	1	1	1	1	1	1	1	1	0	1	2.8	2.8	2.8	54.421
I8UE61;A0A072NQB5;W4F0K2;G9QMS0;T0NPB2;S7U4L9;A0A061NCP6;W4RGT8;U2TEV8;A0A066ZL75;W9A9S6;T5HRL3;A0A024QC94;U2AR49;P23446;G4EWB5;E5WCZ4;X0RII6;A0A059NYP4;R7ZGR9;W7L9R0;C5EM28;A8RWD3;N9X4B4	I8UE61;A0A072NQB5;W4F0K2;G9QMS0;T0NPB2;S7U4L9;A0A061NCP6;W4RGT8	3;3;3;2;2;2;2;2;1;1;1;1;1;1;1;1;1;1;1;1;1;1;1;1	3;3;3;2;2;2;2;2;1;1;1;1;1;1;1;1;1;1;1;1;1;1;1;1	3;3;3;2;2;2;2;2;1;1;1;1;1;1;1;1;1;1;1;1;1;1;1;1	>tr|I8UE61|I8UE61_9BACI Flagellar basal body rod protein FlgG OS=Bacillus macauensis ZFHKF-1 GN=flgG PE=4 SV=1;>tr|A0A072NQB5|A0A072NQB5_BACAZ Flagellar basal-body rod protein FlgF OS=Bacillus azotoformans MEV2011 GN=M670_00908 PE=4 SV=1;>tr|W4F0K2|W4F0K2_	24	3	3	3	0	0	2	1	1	1	1	1	0	0	2	2	0	0	2	1	1	1	1	1	0	0	2	2	0	0	2	1	1	1	1	1	0	0	2	2	13.4	13.4	13.4	27.454
F5LSN2;A0A072YDB8;A0A072WWQ9;A0A072WS63;F7ML29	F5LSN2;A0A072YDB8;A0A072WWQ9;A0A072WS63;F7ML29	2;2;2;2;1	1;1;1;1;1	1;1;1;1;1	>tr|F5LSN2|F5LSN2_9BACL Glycine--tRNA ligase OS=Paenibacillus sp. HGF7 GN=glyS PE=3 SV=1;>tr|A0A072YDB8|A0A072YDB8_9CLOT Glycyl-tRNA ligase OS=Clostridium sp. K25 GN=Z957_03095 PE=4 SV=1;>tr|A0A072WWQ9|A0A072WWQ9_CLONO Glycyl-tRNA ligase OS=Clostridium nov	5	2	1	1	1	0	1	2	2	2	1	2	2	1	2	2	1	0	1	1	1	1	0	1	1	1	1	1	1	0	1	1	1	1	0	1	1	1	1	1	5.2	2.8	2.8	53.001
C6PY99;A0A072X536;A0A072WT72	C6PY99;A0A072X536;A0A072WT72	2;2;2	1;1;1	1;1;1	>tr|C6PY99|C6PY99_9CLOT BMC domain protein OS=Clostridium carboxidivorans P7 GN=CcarbDRAFT_3766 PE=4 SV=1;>tr|A0A072X536|A0A072X536_CLONO Carboxysome structural protein EutM OS=Clostridium novyi A str. GD211209 GN=Z964_11620 PE=4 SV=1;>tr|A0A072WT72|A0A072	3	2	1	1	2	2	2	2	2	2	2	2	2	2	2	2	1	1	1	1	1	1	1	1	1	1	1	1	1	1	1	1	1	1	1	1	1	1	1	1	32.3	20.4	20.4	9.464
A0A072XGB3;A0A072X0Z3;F3AGV7	A0A072XGB3;A0A072X0Z3;F3AGV7	2;2;2	2;2;2	2;2;2	>tr|A0A072XGB3|A0A072XGB3_CLOBO Cobalamin biosynthesis protein CobW OS=Clostridium botulinum C/D str. BKT12695 GN=Z962_06360 PE=4 SV=1;>tr|A0A072X0Z3|A0A072X0Z3_CLONO Cobalamin biosynthesis protein CobW OS=Clostridium novyi A str. GD211209 GN=Z964_02255 PE	3	2	2	2	0	1	0	1	1	1	1	1	1	1	1	0	0	1	0	1	1	1	1	1	1	1	1	0	0	1	0	1	1	1	1	1	1	1	1	0	4.4	4.4	4.4	36.009
L2R5Z8;D4SNE7;U7SXG0;S4GAX6;S4E7M9;R4EGC0;R4E3U8;R4BDH6;R3VV90;R3VTH9;R3THH0;R3SUK8;R3SK00;R3Q9V5;R3Q0D1;R3NLG5;R3N5U0;R3MW99;R3IHA5;R2WV56;R2UMA3;R2NA10;R2AII2;R2AEG7;R2A7D6;R1ZBN0;R1Z8X1;R1YX94;R1YWF9;R1XL96;L2T1H7;L2RQ60;L2RQ49;L2RC85;L2QNX3;L2PUP2;L2P9D5;L2P7C2;L2NDI2;L2MTK2;L2ML80;L2M5P4;L2LTJ0;L2K040;L2IJI3;L2HZ78;K8H201;J8YKF3;J7CKW4;G9SVE6;A0A073CA50;A0A073BM12;S6K500;S4KVD5;S8XP74;S0P2L1…	L2R5Z8;D4SNE7;U7SXG0;S4GAX6;S4E7M9;R4EGC0;R4E3U8;R4BDH6;R3VV90;R3VTH9;R3THH0;R3SUK8;R3SK00;R3Q9V5;R3Q0D1;R3NLG5;R3N5U0;R3MW99;R3IHA5;R2WV56;R2UMA3;R2NA10;R2AII2;R2AEG7;R2A7D6;R1ZBN0;R1Z8X1;R1YX94;R1YWF9;R1XL96;L2T1H7;L2RQ60;L2RQ49;L2RC85;L2QNX3;L2PUP2;L2P9D5;L2P7C2;L2NDI2;L2MTK2;L2ML80;L2M5P4;L2LTJ0;L2K040;L2IJI3;L2HZ78;K8H201;J8YKF3;J7CKW4;G9SVE6;A0A073CA50;A0A073BM12;S6K500;S4KVD5;S8XP74;S0P2L1…	2;2;2;2;2;2;2;2;2;2;2;2;2;2;2;2;2;2;2;2;2;2;2;2;2;2;2;2;2;2;2;2;2;2;2;2;2;2;2;2;2;2;2;2;2;2;2;2;2;2;2;2;1;1;1;1;1;1;1;1;1;1;1;1;1;1;1;1;1;1;1;1;1;1;1;1;1;1;1;1;1;1;1;1;1;1;1;1;1;1;1;1;1;1;1;1;1;1;1;1;1;1;1;1;1;1;1;1;1;1;1;1;1;1;1;1;1;1;1;1;1;1;1;1;1;1;1;1;1;1;1;1;1;1;1;1;1;1;1;1;1;1;1;1;1;1;1	1;1;1;1;1;1;1;1;1;1;1;1;1;1;1;1;1;1;1;1;1;1;1;1;1;1;1;1;1;1;1;1;1;1;1;1;1;1;1;1;1;1;1;1;1;1;1;1;1;1;1;1;1;1;1;1;1;1;1;1;1;1;1;1;1;1;1;1;1;1;1;1;1;1;1;1;1;1;1;1;1;1;1;1;1;1;1;1;1;1;1;1;1;1;1;1;1;1;1;1;1;1;1;1;1;1;1;1;1;1;1;1;1;1;1;1;1;1;1;1;1;1;1;1;1;1;1;1;1;1;1;1;1;1;1;1;1;1;1;1;1;1;1;1;1;1;1	1;1;1;1;1;1;1;1;1;1;1;1;1;1;1;1;1;1;1;1;1;1;1;1;1;1;1;1;1;1;1;1;1;1;1;1;1;1;1;1;1;1;1;1;1;1;1;1;1;1;1;1;1;1;1;1;1;1;1;1;1;1;1;1;1;1;1;1;1;1;1;1;1;1;1;1;1;1;1;1;1;1;1;1;1;1;1;1;1;1;1;1;1;1;1;1;1;1;1;1;1;1;1;1;1;1;1;1;1;1;1;1;1;1;1;1;1;1;1;1;1;1;1;1;1;1;1;1;1;1;1;1;1;1;1;1;1;1;1;1;1;1;1;1;1;1;1	>tr|L2R5Z8|L2R5Z8_ENTFC D-xylulose 5-phosphate/D-fructose 6-phosphate phosphoketolase OS=Enterococcus faecium EnGen0047 GN=OKS_03285 PE=4 SV=1;>tr|D4SNE7|D4SNE7_ENTFC Probable phosphoketolase OS=Enterococcus faecium E1039 GN=EfmE1039_1962 PE=3 SV=1;>tr|U7S	147	2	1	1	0	2	0	1	0	1	1	1	1	0	0	0	0	1	0	1	0	1	1	1	1	0	0	0	0	1	0	1	0	1	1	1	1	0	0	0	6.5	2.2	2.2	61.125
A0A073CNT8	A0A073CNT8	1	1	1	>tr|A0A073CNT8|A0A073CNT8_CLOBO XRE family transcriptional regulator OS=Clostridium botulinum A2B3 87 GN=N496_15490 PE=4 SV=1	1	1	1	1	0	0	0	1	1	1	1	1	1	1	1	1	0	0	0	1	1	1	1	1	1	1	1	1	0	0	0	1	1	1	1	1	1	1	1	1	9.1	9.1	9.1	13.532
M1ZRA0;C6PNN2;C3KUV8;C1FM10;B1L224;B1IFI2;B0PCW7;A7GIT0;A7FYU0;A5I768;A0A073CQI6	M1ZRA0;C6PNN2;C3KUV8;C1FM10;B1L224;B1IFI2;B0PCW7;A7GIT0;A7FYU0;A5I768;A0A073CQI6	1;1;1;1;1;1;1;1;1;1;1	1;1;1;1;1;1;1;1;1;1;1	1;1;1;1;1;1;1;1;1;1;1	>tr|M1ZRA0|M1ZRA0_CLOBO Proline--tRNA ligase OS=Clostridium botulinum CFSAN001627 GN=proS PE=3 SV=1;>tr|C6PNN2|C6PNN2_9CLOT Proline--tRNA ligase OS=Clostridium carboxidivorans P7 GN=proS PE=3 SV=1;>sp|C3KUV8|SYP_CLOB6 Proline--tRNA ligase OS=Clostridium bo	11	1	1	1	0	0	0	0	1	0	0	0	0	0	1	0	0	0	0	0	1	0	0	0	0	0	1	0	0	0	0	0	1	0	0	0	0	0	1	0	3.6	3.6	3.6	54.92
A0A073CUI1	A0A073CUI1	1	1	1	>tr|A0A073CUI1|A0A073CUI1_CLOBO Histidine kinase OS=Clostridium botulinum A2B3 87 GN=N496_10360 PE=4 SV=1	1	1	1	1	1	1	1	1	1	1	1	0	1	0	1	1	1	1	1	1	1	1	1	0	1	0	1	1	1	1	1	1	1	1	1	0	1	0	1	1	4.7	4.7	4.7	39.567
M1ZYA6;A0A073CW38;T3RM15;D4F4G4;Q9WYJ9;G4FHS7;D8FJB1;D1VVP2;O86957;W1TWM7;S2ZRV5;H1D2A5;E4L713;G2FTX3;J8VWV5;I3D5W7;F0GX18;E5BDZ9;C8PQH9;B0A823;H1PXI3;E1KYL4;D9PSY7;U4ZBW6;U4D8Q8;U4BQD1;U4A1Q2;U3YF06;U3Y477;U3WJK8;U3W7Y6;U3VUR2;T4ZHT1;T4YWS1;T4VVS7;T4VCL3;T4UYQ6;T4UG65;T4TBC0;T4SG90;T4RZQ9;T4RH52;T4R1X9;T4LYZ3;T4LL32;T4L6J5;T4L078;T4I1D3;T4GKE9;T4GE60;T4G9F2;T4D600;T4CHD2;T4B863;T3ZM22;T3ZFN9;T3Y…	M1ZYA6;A0A073CW38;T3RM15;D4F4G4;Q9WYJ9;G4FHS7;D8FJB1;D1VVP2;O86957;W1TWM7;S2ZRV5;H1D2A5;E4L713;G2FTX3;J8VWV5;I3D5W7;F0GX18;E5BDZ9;C8PQH9;B0A823;H1PXI3;E1KYL4;D9PSY7;U4ZBW6;U4D8Q8;U4BQD1;U4A1Q2;U3YF06;U3Y477;U3WJK8;U3W7Y6;U3VUR2;T4ZHT1;T4YWS1;T4VVS7;T4VCL3;T4UYQ6;T4UG65;T4TBC0;T4SG90;T4RZQ9;T4RH52;T4R1X9;T4LYZ3;T4LL32;T4L6J5;T4L078;T4I1D3;T4GKE9;T4GE60;T4G9F2;T4D600;T4CHD2;T4B863;T3ZM22;T3ZFN9;T3Y…	2;2;1;1;1;1;1;1;1;1;1;1;1;1;1;1;1;1;1;1;1;1;1;1;1;1;1;1;1;1;1;1;1;1;1;1;1;1;1;1;1;1;1;1;1;1;1;1;1;1;1;1;1;1;1;1;1;1;1;1;1;1;1;1;1;1;1;1;1;1;1;1;1;1;1;1;1;1;1;1;1;1;1;1;1;1;1;1;1;1;1;1;1;1	2;2;1;1;1;1;1;1;1;1;1;1;1;1;1;1;1;1;1;1;1;1;1;1;1;1;1;1;1;1;1;1;1;1;1;1;1;1;1;1;1;1;1;1;1;1;1;1;1;1;1;1;1;1;1;1;1;1;1;1;1;1;1;1;1;1;1;1;1;1;1;1;1;1;1;1;1;1;1;1;1;1;1;1;1;1;1;1;1;1;1;1;1;1	1;1;1;1;1;1;1;1;1;1;1;1;1;1;1;1;1;1;1;1;1;1;1;1;1;1;1;1;1;1;1;1;1;1;1;1;1;1;1;1;1;1;1;1;1;1;1;1;1;1;1;1;1;1;1;1;1;1;1;1;1;1;1;1;1;1;1;1;1;1;1;1;1;1;1;1;1;1;1;1;1;1;1;1;1;1;1;1;1;1;1;1;1;1	>tr|M1ZYA6|M1ZYA6_CLOBO M18 family aminopeptidase (Fragment) OS=Clostridium botulinum CFSAN001627 GN=CFSAN001627_06720 PE=3 SV=1;>tr|A0A073CW38|A0A073CW38_CLOBO Aminopeptidase 1 OS=Clostridium botulinum A2B3 87 GN=N496_12320 PE=4 SV=1;>tr|T3RM15|T3RM15_PEP	94	2	2	1	2	2	1	2	2	0	1	2	2	2	2	2	2	2	1	2	2	0	1	2	2	2	2	2	1	1	1	1	1	0	1	1	1	1	1	1	3.8	3.8	1.8	56.988
W1U1S0;R0AHI2;C4IC54;B9E6B1;B1QU11;A6LR09;A5N2N5;S8AT49;Q8XKU4;Q0TQZ2;Q0STE0;M1ZU60;C6PSA2;C3KZ49;C1FQW6;B1KTJ8;B1IDB9;B1BX95;A7G9Y3;A7FQP0;A0A073CWZ4;Q2RLT8;U2U2I0;Q898R0;H7FAK8;H7DA10;G2G2Y4;F7MMZ4;A0PYP4;A0A072Y5W9;A0A072Y5G4;A0A072XU12;A0A072XTD8;A0A072X8J9;A0A072X331;B9MS47;A4XKV0;U2SQW2	W1U1S0;R0AHI2;C4IC54;B9E6B1;B1QU11;A6LR09;A5N2N5;S8AT49;Q8XKU4;Q0TQZ2;Q0STE0;M1ZU60;C6PSA2;C3KZ49;C1FQW6;B1KTJ8;B1IDB9;B1BX95;A7G9Y3;A7FQP0;A0A073CWZ4;Q2RLT8;U2U2I0;Q898R0;H7FAK8;H7DA10;G2G2Y4;F7MMZ4;A0PYP4;A0A072Y5W9;A0A072Y5G4;A0A072XU12;A0A072XTD8;A0A072X8J9;A0A072X331;B9MS47;A4XKV0;U2SQW2	3;3;3;3;3;3;3;3;3;3;3;3;3;3;3;3;3;3;3;3;3;2;2;2;2;2;2;2;2;2;2;2;2;2;2;2;2;2	1;1;1;1;1;1;1;1;1;1;1;1;1;1;1;1;1;1;1;1;1;0;0;1;1;1;1;1;1;1;1;1;1;1;1;1;1;0	1;1;1;1;1;1;1;1;1;1;1;1;1;1;1;1;1;1;1;1;1;0;0;1;1;1;1;1;1;1;1;1;1;1;1;1;1;0	>tr|W1U1S0|W1U1S0_CLOBU Enolase OS=Clostridium butyricum DORA_1 GN=eno PE=3 SV=1;>tr|R0AHI2|R0AHI2_CLOBU Enolase OS=Clostridium butyricum 60E.3 GN=eno PE=3 SV=1;>tr|C4IC54|C4IC54_CLOBU Enolase OS=Clostridium butyricum E4 str. BoNT E BL5262 GN=eno PE=3 SV=1	38	3	1	1	3	3	3	2	2	2	2	2	2	2	2	2	1	1	1	0	0	0	0	0	0	0	0	0	1	1	1	0	0	0	0	0	0	0	0	0	10.9	5.1	5.1	47.009
M1ZUU1;G5SUT1;F3QXR0;E5VTH1;S8B0V8;A0A073D7C9	M1ZUU1;G5SUT1;F3QXR0;E5VTH1;S8B0V8;A0A073D7C9	2;2;2;2;2;2	2;2;2;2;2;2	2;2;2;2;2;2	>tr|M1ZUU1|M1ZUU1_CLOBO Metallo-beta-lactamase/flavodoxin (Fragment) OS=Clostridium botulinum CFSAN001627 GN=CFSAN001627_02125 PE=4 SV=1;>tr|G5SUT1|G5SUT1_9BACT Metallo-beta-lactamase domain protein OS=Paraprevotella clara YIT 11840 GN=HMPREF9441_03142 PE=	6	2	2	2	2	2	2	2	1	1	1	1	0	1	2	1	2	2	2	2	1	1	1	1	0	1	2	1	2	2	2	2	1	1	1	1	0	1	2	1	2.8	2.8	2.8	44.699
K6BTI8;K5ZTK1;A0A073I880;F3PXQ7	K6BTI8;K5ZTK1;A0A073I880;F3PXQ7	2;2;2;1	1;1;1;1	1;1;1;1	>tr|K6BTI8|K6BTI8_9PORP SusC/RagA family TonB-linked outer membrane protein OS=Parabacteroides sp. D25 GN=HMPREF0999_01338 PE=3 SV=1;>tr|K5ZTK1|K5ZTK1_9PORP SusC/RagA family TonB-linked outer membrane protein OS=Parabacteroides distasonis CL03T12C09 GN=HMP	4	2	1	1	2	2	2	2	2	1	1	1	1	1	2	2	1	1	1	1	1	1	1	1	1	1	1	1	1	1	1	1	1	1	1	1	1	1	1	1	2.5	1.5	1.5	121.04
A0A073IQX8;K1GHW8;D5RF36	A0A073IQX8;K1GHW8;D5RF36	1;1;1	1;1;1	1;1;1	>tr|A0A073IQX8|A0A073IQX8_9BACT Ethanolamine utilization protein EutL OS=Synergistes jonesii GN=EH55_00800 PE=4 SV=1;>tr|K1GHW8|K1GHW8_9FUSO Uncharacterized protein OS=Fusobacterium periodonticum D10 GN=FPOG_01042 PE=4 SV=1;>tr|D5RF36|D5RF36_FUSNC BMC doma	3	1	1	1	1	0	1	1	1	1	1	1	1	1	1	1	1	0	1	1	1	1	1	1	1	1	1	1	1	0	1	1	1	1	1	1	1	1	1	1	5.6	5.6	5.6	22.218
A0A073IT46	A0A073IT46	2	2	2	>tr|A0A073IT46|A0A073IT46_9BACT Ethanolamine ammonia-lyase OS=Synergistes jonesii GN=EH55_00810 PE=4 SV=1	1	2	2	2	0	1	1	1	1	1	2	2	2	2	0	0	0	1	1	1	1	1	2	2	2	2	0	0	0	1	1	1	1	1	2	2	2	2	0	0	7.7	7.7	7.7	50.384
A0A073JFG1	A0A073JFG1	1	1	1	>tr|A0A073JFG1|A0A073JFG1_9RHOB ATPase OS=Sulfitobacter sp. H3 GN=SUH3_14015 PE=4 SV=1	1	1	1	1	1	1	1	1	1	1	1	1	0	1	1	1	1	1	1	1	1	1	1	1	0	1	1	1	1	1	1	1	1	1	1	1	0	1	1	1	4.2	4.2	4.2	49.001
F7S0A2;Q8EK81;Q8EK70;Q5QWA3;Q12SW1;Q0I0B9;Q0I0A7;Q0HNV1;Q0HNT9;Q089R8;Q089Q6;P33169;G6E6D7;B0TM14;A9KWA0;A9KW88;A9DLT3;A8GYW2;A8G1F0;A6WHR4;A4YBY5;A3Q980;A3Q968;A3DBA0;A3DA74;A1T056;A1S204;A0KRL0;K2KJV2;D1MWQ8	F7S0A2;Q8EK81;Q8EK70;Q5QWA3;Q12SW1;Q0I0B9;Q0I0A7;Q0HNV1;Q0HNT9;Q089R8;Q089Q6;P33169;G6E6D7;B0TM14;A9KWA0;A9KW88;A9DLT3;A8GYW2;A8G1F0;A6WHR4;A4YBY5;A3Q980;A3Q968;A3DBA0;A3DA74;A1T056;A1S204;A0KRL0;K2KJV2;D1MWQ8	2;2;2;2;2;2;2;2;2;2;2;2;2;2;2;2;2;2;2;2;2;2;2;2;2;2;2;2;2;1	1;1;1;1;1;1;1;1;1;1;1;1;1;1;1;1;1;1;1;1;1;1;1;1;1;1;1;1;1;1	1;1;1;1;1;1;1;1;1;1;1;1;1;1;1;1;1;1;1;1;1;1;1;1;1;1;1;1;1;1	>tr|F7S0A2|F7S0A2_9GAMM Elongation factor Tu (Fragment) OS=Idiomarina sp. A28L GN=A28LD_1946 PE=3 SV=1;>sp|Q8EK81|EFTU1_SHEON Elongation factor Tu 1 OS=Shewanella oneidensis (strain MR-1) GN=tuf1 PE=3 SV=1;>sp|Q8EK70|EFTU2_SHEON Elongation factor Tu 2 OS=S	30	2	1	1	1	2	2	2	1	2	2	1	2	1	1	1	0	1	1	1	0	1	1	0	1	0	0	0	0	1	1	1	0	1	1	0	1	0	0	0	11.8	7	7	34.531
A0L7X8;W7D3Y5	A0L7X8;W7D3Y5	2;2	2;2	1;1	>sp|A0L7X8|ENO_MAGSM Enolase OS=Magnetococcus sp. (strain MC-1) GN=eno PE=3 SV=1;>tr|W7D3Y5|W7D3Y5_9LIST Enolase OS=Brochothrix campestris FSL F6-1037 GN=eno PE=3 SV=1	2	2	2	1	1	1	1	2	1	1	1	1	1	2	1	1	1	1	1	2	1	1	1	1	1	2	1	1	0	1	1	1	1	1	1	1	1	1	1	1	7.5	7.5	5.1	45.857
M5S600;M2A935;C5C987;Q7UIR2;C0BGE7;A6ERK4;Q84FY9;M5UFL5;K2QIA2;I3C854;B7KRB4;B1ZEJ8;A9W6G9;A9DIN9;A3XJT9;A0M568;J2SMI3;F0IH07;E6JFX7	M5S600;M2A935;C5C987;Q7UIR2;C0BGE7;A6ERK4;Q84FY9;M5UFL5;K2QIA2;I3C854;B7KRB4;B1ZEJ8;A9W6G9;A9DIN9;A3XJT9;A0M568;J2SMI3;F0IH07;E6JFX7	1;1;1;1;1;1;1;1;1;1;1;1;1;1;1;1;1;1;1	1;1;1;1;1;1;1;1;1;1;1;1;1;1;1;1;1;1;1	1;1;1;1;1;1;1;1;1;1;1;1;1;1;1;1;1;1;1	>tr|M5S600|M5S600_9PLAN Enolase OS=Rhodopirellula europaea SH398 GN=RESH_02372 PE=3 SV=1;>tr|M2A935|M2A935_9PLAN Enolase OS=Rhodopirellula europaea 6C GN=eno PE=3 SV=1;>sp|C5C987|ENO_MICLC Enolase OS=Micrococcus luteus (strain ATCC 4698 / DSM 20030 / JCM 1	19	1	1	1	1	1	0	1	1	0	1	1	1	1	1	1	1	1	0	1	1	0	1	1	1	1	1	1	1	1	0	1	1	0	1	1	1	1	1	1	5.2	5.2	5.2	31.491
W1U2V4;L1N6E8;F7NLK8;A1ATU9;C7H6K7	W1U2V4;L1N6E8;F7NLK8;A1ATU9;C7H6K7	1;1;1;1;1	1;1;1;1;1	1;1;1;1;1	>tr|W1U2V4|W1U2V4_9FIRM Alanine-tRNA ligase (Fragment) OS=Negativicoccus succinicivorans DORA_17_25 GN=Q612_NSC00210G0001 PE=3 SV=1;>tr|L1N6E8|L1N6E8_9FIRM Alanine--tRNA ligase OS=Selenomonas sp. oral taxon 138 str. F0429 GN=alaS PE=3 SV=1;>tr|F7NLK8|F7NLK	5	1	1	1	0	0	0	1	1	1	0	0	1	0	1	1	0	0	0	1	1	1	0	0	1	0	1	1	0	0	0	1	1	1	0	0	1	0	1	1	1.5	1.5	1.5	91.996
A1YGX6;A5Z9I7	A1YGX6;A5Z9I7	5;3	4;2	4;2	>tr|A1YGX6|A1YGX6_9FIRM Beta hydroxybutyryl-CoA dehydrogenase OS=butyrate-producing bacterium L2-50 PE=4 SV=1;>tr|A5Z9I7|A5Z9I7_9FIRM 3-hydroxyacyl-CoA dehydrogenase, NAD binding domain protein OS=Eubacterium ventriosum ATCC 27560 GN=EUBVEN_02383 PE=4 SV=1	2	5	4	4	2	4	1	5	4	4	4	4	4	4	4	2	2	3	1	4	3	3	3	3	3	3	3	1	2	3	1	4	3	3	3	3	3	3	3	1	21.4	16.9	16.9	31.146
A2Q0W0;A2Q0V9;A2Q0W6;A2Q0W5;A2Q0W2;Q8L0A6;Q8L0B4;K0Z9D2	A2Q0W0;A2Q0V9;A2Q0W6;A2Q0W5;A2Q0W2	9;6;5;5;5;2;2;2	4;2;1;1;1;1;1;1	2;1;1;1;1;0;0;0	>tr|A2Q0W0|A2Q0W0_9BACT Formyltetrahydrofolate synthetase (Fragment) OS=uncultured bacterium GN=FTHFS PE=4 SV=1;>tr|A2Q0V9|A2Q0V9_9BACT Formyltetrahydrofolate synthetase (Fragment) OS=uncultured bacterium GN=FTHFS PE=4 SV=1;>tr|A2Q0W6|A2Q0W6_9BACT Formylte	8	9	4	2	8	7	7	5	5	4	4	3	5	5	4	3	3	3	3	2	2	1	1	1	2	2	1	1	1	1	1	0	0	0	0	0	0	0	0	0	30.6	14.6	11.8	38.372
A2Q0W1	A2Q0W1	9	2	2	>tr|A2Q0W1|A2Q0W1_9BACT Formyltetrahydrofolate synthetase (Fragment) OS=uncultured bacterium GN=FTHFS PE=4 SV=1	1	9	2	2	9	9	6	5	5	5	6	4	6	6	6	2	2	2	1	1	1	1	1	0	1	1	1	0	2	2	1	1	1	1	1	0	1	1	1	0	30.6	7.9	7.9	38.562
A2Q0Y4	A2Q0Y4	1	1	1	>tr|A2Q0Y4|A2Q0Y4_9BACT Formyltetrahydrofolate synthetase (Fragment) OS=uncultured bacterium GN=FTHFS PE=4 SV=1	1	1	1	1	1	1	0	1	0	0	0	0	0	0	0	0	1	1	0	1	0	0	0	0	0	0	0	0	1	1	0	1	0	0	0	0	0	0	0	0	3.7	3.7	3.7	38.299
A2RIM8	A2RIM8	1	1	1	>sp|A2RIM8|TIG_LACLM Trigger factor OS=Lactococcus lactis subsp. cremoris (strain MG1363) GN=tig PE=3 SV=1	1	1	1	1	1	1	1	1	1	1	1	0	0	1	0	1	1	1	1	1	1	1	1	0	0	1	0	1	1	1	1	1	1	1	1	0	0	1	0	1	3.3	3.3	3.3	46.946
I9M7C3;T0JWB0;F7JJF2;H8EJH7;C6JD22;A3DEB1;J4QDY2;E1L4Y9;B8E008;B5YDB7;Q0AUC3;L1MU83;K9CLP8;J4TY18;B1I6M4;C5CEA8	I9M7C3;T0JWB0;F7JJF2;H8EJH7;C6JD22;A3DEB1;J4QDY2;E1L4Y9;B8E008;B5YDB7;Q0AUC3;L1MU83;K9CLP8;J4TY18;B1I6M4;C5CEA8	1;1;1;1;1;1;1;1;1;1;1;1;1;1;1;1	1;1;1;1;1;1;1;1;1;1;1;1;1;1;1;1	1;1;1;1;1;1;1;1;1;1;1;1;1;1;1;1	>tr|I9M7C3|I9M7C3_9FIRM Serine hydroxymethyltransferase OS=Pelosinus fermentans DSM 17108 GN=glyA PE=3 SV=1;>tr|T0JWB0|T0JWB0_9FIRM Serine hydroxymethyltransferase OS=Sporomusa ovata DSM 2662 GN=glyA PE=3 SV=1;>tr|F7JJF2|F7JJF2_9FIRM Serine hydroxymethyltr	16	1	1	1	0	0	0	0	1	1	0	0	1	0	1	1	0	0	0	0	1	1	0	0	1	0	1	1	0	0	0	0	1	1	0	0	1	0	1	1	4.4	4.4	4.4	44.675
F1TDV2;B8I5M9;B0PFZ7;W7UVQ7;H8EPE1;C0EBE2;A3DIZ1	F1TDV2;B8I5M9;B0PFZ7;W7UVQ7;H8EPE1;C0EBE2;A3DIZ1	1;1;1;1;1;1;1	1;1;1;1;1;1;1	1;1;1;1;1;1;1	>tr|F1TDV2|F1TDV2_9FIRM 50S ribosomal protein L1 OS=[Clostridium] papyrosolvens DSM 2782 GN=rplA PE=3 SV=1;>sp|B8I5M9|RL1_CLOCE 50S ribosomal protein L1 OS=Clostridium cellulolyticum (strain ATCC 35319 / DSM 5812 / JCM 6584 / H10) GN=rplA PE=3 SV=1;>tr|B0P	7	1	1	1	0	0	1	1	1	1	1	1	1	1	1	1	0	0	1	1	1	1	1	1	1	1	1	1	0	0	1	1	1	1	1	1	1	1	1	1	5.7	5.7	5.7	25.027
U4QR55;A3EVS3;Q1Q123;S3A4V2;I3IM44;F7NI94;U1THC5;U0DQL7;M7PN14;A0A058UAQ4;V9BFK0;U1T9U4;A0A063GB84;A0A058Y510;A0A063SJV9;Z7MP26;A0A052JDT2;V9BLE0;A0A052JB65;A0A063I8S4;A0A063JKG8;A0A038JN38;A0A052JFT8;Z7MPF0;Z7MEP3;Z7MCK6;X5IYG7;W0SBR8;V9CYT3;V9CBL5;V9BZI6;V9BGM8;V9AMY1;V9A3J8;V9A0W0;V8ZCS8;V8YZV9;V8YCL6;V8Y2H1;V8WKD2;V8W876;V8VZG4;V8VD52;V8V731;V8UMF3;V8UF96;V8U4X9;Q7TT91;Q79GC6;Q79G84;Q605B0;Q5…	U4QR55;A3EVS3;Q1Q123;S3A4V2;I3IM44;F7NI94;U1THC5;U0DQL7;M7PN14;A0A058UAQ4;V9BFK0;U1T9U4;A0A063GB84;A0A058Y510;A0A063SJV9;Z7MP26;A0A052JDT2;V9BLE0;A0A052JB65;A0A063I8S4;A0A063JKG8;A0A038JN38;A0A052JFT8;Z7MPF0;Z7MEP3;Z7MCK6;X5IYG7;W0SBR8;V9CYT3;V9CBL5;V9BZI6;V9BGM8;V9AMY1;V9A3J8;V9A0W0;V8ZCS8;V8YZV9;V8YCL6;V8Y2H1;V8WKD2;V8W876;V8VZG4;V8VD52;V8V731;V8UMF3;V8UF96;V8U4X9;Q7TT91;Q79GC6;Q79G84;Q605B0;Q5…	4;4;4;3;3;3;2;2;2;2;2;2;2;2;2;2;2;2;2;2;2;2;2;2;2;2;2;2;2;2;2;2;2;2;2;2;2;2;2;2;2;2;2;2;2;2;2;2;2;2;2;2;2;2;2;2;2;2;2;2;2;2;2;2;2;2;2;2;2;2;2;2;2;2;2;2;2;2;2;2;2;2;2;2;2;2;2;2;2;2;2;2;2;2;2;2;2;2;2;2;2;2;2;2;2;2;2;2;2;2;1;1;1;1;1;1;1;1;1;1;1;1;1;1;1;1;1;1;1;1;1;1;1;1;1;1;1;1	1;1;1;0;0;0;0;0;0;0;0;0;0;0;0;0;0;0;0;0;0;0;0;0;0;0;0;0;0;0;0;0;0;0;0;0;0;0;0;0;0;0;0;0;0;0;0;0;0;0;0;0;0;0;0;0;0;0;0;0;0;0;0;0;0;0;0;0;0;0;0;0;0;0;0;0;0;0;0;0;0;0;0;0;0;0;0;0;0;0;0;0;0;0;0;0;0;0;0;0;0;0;0;0;0;0;0;0;0;0;0;0;0;0;0;0;0;0;0;0;0;0;0;0;0;0;0;0;0;0;0;0;0;0;0;0;0;0	0;0;0;0;0;0;0;0;0;0;0;0;0;0;0;0;0;0;0;0;0;0;0;0;0;0;0;0;0;0;0;0;0;0;0;0;0;0;0;0;0;0;0;0;0;0;0;0;0;0;0;0;0;0;0;0;0;0;0;0;0;0;0;0;0;0;0;0;0;0;0;0;0;0;0;0;0;0;0;0;0;0;0;0;0;0;0;0;0;0;0;0;0;0;0;0;0;0;0;0;0;0;0;0;0;0;0;0;0;0;0;0;0;0;0;0;0;0;0;0;0;0;0;0;0;0;0;0;0;0;0;0;0;0;0;0;0;0	>tr|U4QR55|U4QR55_9BACT Elongation factor Tu OS=Leptospirillum sp. Group II C75 GN=tuf PE=3 SV=1;>tr|A3EVS3|A3EVS3_9BACT Elongation factor Tu OS=Leptospirillum rubarum GN=tuf PE=3 SV=1;>tr|Q1Q123|Q1Q123_9BACT Elongation factor Tu OS=Candidatus Kuenenia s	138	4	1	0	3	3	3	3	3	3	2	3	2	2	3	1	0	0	0	0	0	0	0	1	0	0	0	0	0	0	0	0	0	0	0	0	0	0	0	0	12	4.3	0	43.808
E8KEM4;E0FCB2;A6VNI7;A3N2D9;F5S733;E2PIF3	E8KEM4;E0FCB2;A6VNI7;A3N2D9;F5S733;E2PIF3	1;1;1;1;1;1	1;1;1;1;1;1	1;1;1;1;1;1	>tr|E8KEM4|E8KEM4_9PAST UPF0210 protein HMPREF0027_0291 OS=Actinobacillus ureae ATCC 25976 GN=HMPREF0027_0291 PE=3 SV=1;>tr|E0FCB2|E0FCB2_ACTPL UPF0210 protein appser11_16330 OS=Actinobacillus pleuropneumoniae serovar 11 str. 56153 GN=appser11_16330 PE=3 S	6	1	1	1	0	0	0	0	0	0	1	0	0	1	0	0	0	0	0	0	0	0	1	0	0	1	0	0	0	0	0	0	0	0	1	0	0	1	0	0	5.5	5.5	5.5	46.585
Q3J5S4;A4WVL0;A3PGI1	Q3J5S4;A4WVL0;A3PGI1	4;4;4	1;1;1	0;0;0	>sp|Q3J5S4|EFTU_RHOS4 Elongation factor Tu OS=Rhodobacter sphaeroides (strain ATCC 17023 / 2.4.1 / NCIB 8253 / DSM 158) GN=tuf1 PE=3 SV=1;>sp|A4WVL0|EFTU_RHOS5 Elongation factor Tu OS=Rhodobacter sphaeroides (strain ATCC 17025 / ATH 2.4.3) GN=tuf1 PE=3 SV=	3	4	1	0	2	2	2	2	3	1	3	3	3	2	3	3	0	0	0	0	0	0	1	1	1	0	1	0	0	0	0	0	0	0	0	0	0	0	0	0	16.1	4.1	0	42.873
A3USJ1;W9A6W9;F9SG75	A3USJ1;W9A6W9;F9SG75	1;1;1	1;1;1	1;1;1	>tr|A3USJ1|A3USJ1_VIBSP Acetyl-CoA acetyltransferase (Fragment) OS=Vibrio splendidus 12B01 GN=V12B01_15121 PE=3 SV=1;>tr|W9A6W9|W9A6W9_PHOPO Acetyl-CoA acetyltransferase OS=Photobacterium phosphoreum ANT220 GN=atoB PE=3 SV=1;>tr|F9SG75|F9SG75_VIBSP Putativ	3	1	1	1	1	1	1	1	1	1	1	1	1	1	1	1	1	1	1	1	1	1	1	1	1	1	1	1	1	1	1	1	1	1	1	1	1	1	1	1	5.9	5.9	5.9	35.774
A3WCD7;M5SC56;M2B5C5	A3WCD7;M5SC56;M2B5C5	2;1;1	1;1;1	1;1;1	>tr|A3WCD7|A3WCD7_9SPHN Pyruvate phosphate dikinase OS=Erythrobacter sp. NAP1 GN=NAP1_05160 PE=4 SV=1;>tr|M5SC56|M5SC56_9PLAN Pyruvate, phosphate dikinase OS=Rhodopirellula europaea SH398 GN=RESH_00352 PE=4 SV=1;>tr|M2B5C5|M2B5C5_9PLAN Pyruvate phosphate d	3	2	1	1	1	1	1	1	1	1	1	2	1	1	2	1	0	0	0	0	0	0	0	1	0	0	1	0	0	0	0	0	0	0	0	1	0	0	1	0	2.5	1.1	1.1	96.344
A3WQZ4	A3WQZ4	1	1	1	>tr|A3WQZ4|A3WQZ4_9BRAD Acetyl-CoA acetyltransferase OS=Nitrobacter sp. Nb-311A GN=NB311A_04769 PE=3 SV=1	1	1	1	1	0	0	0	0	1	1	0	0	0	0	0	0	0	0	0	0	1	1	0	0	0	0	0	0	0	0	0	0	1	1	0	0	0	0	0	0	5.1	5.1	5.1	40.39
A3X4G8	A3X4G8	1	1	1	>tr|A3X4G8|A3X4G8_9RHOB Hypothetical Cytosolic Protein OS=Roseobacter sp. MED193 GN=MED193_21014 PE=4 SV=1	1	1	1	1	1	1	1	1	0	0	0	0	0	0	0	0	1	1	1	1	0	0	0	0	0	0	0	0	1	1	1	1	0	0	0	0	0	0	0	0	3.4	3.4	3.4	58.827
A3XMI4	A3XMI4	1	1	1	>tr|A3XMI4|A3XMI4_LEEBM Uncharacterized protein OS=Leeuwenhoekiella blandensis (strain CECT 7118 / CCUG 51940 / MED217) GN=MED217_07546 PE=4 SV=1	1	1	1	1	0	0	0	0	0	0	0	0	0	0	1	1	0	0	0	0	0	0	0	0	0	0	1	1	0	0	0	0	0	0	0	0	0	0	1	1	1.1	1.1	1.1	139.82
A4EL83	A4EL83	1	1	1	>tr|A4EL83|A4EL83_9RHOB Phosphoglycerate kinase OS=Roseobacter sp. CCS2 GN=pgk PE=3 SV=1	1	1	1	1	0	0	0	0	0	0	0	1	0	0	0	0	0	0	0	0	0	0	0	1	0	0	0	0	0	0	0	0	0	0	0	1	0	0	0	0	4.6	4.6	4.6	40.6
K0IGW6;Q9S467;Q5KYP7;A4IPA1;T0NPW3;S7SYN5;Q9KBQ2;Q2VMT2;B7GGW0	K0IGW6;Q9S467;Q5KYP7;A4IPA1;T0NPW3;S7SYN5;Q9KBQ2;Q2VMT2;B7GGW0	1;1;1;1;1;1;1;1;1	1;1;1;1;1;1;1;1;1	1;1;1;1;1;1;1;1;1	>tr|K0IGW6|K0IGW6_9BACL L-arabinose isomerase OS=Alicyclobacillus sp. TP-7 GN=araA PE=3 SV=1;>sp|Q9S467|ARAA_GEOSE L-arabinose isomerase OS=Geobacillus stearothermophilus GN=araA PE=1 SV=2;>sp|Q5KYP7|ARAA_GEOKA L-arabinose isomerase OS=Geobacillus kaustoph	9	1	1	1	1	1	0	1	0	0	1	0	0	0	0	0	1	1	0	1	0	0	1	0	0	0	0	0	1	1	0	1	0	0	1	0	0	0	0	0	2.4	2.4	2.4	54.943
A4J123;W7UMC8;W1UJE0;Q250M0;N9YSS1;F7JLV1;F7JES2;E5XIG1;C4IF43;B8G1X8;B2UYC2;B2TII7;B1QYF9;A6LPS3;U4ZE70;U4WT31;U4D5J4;U4C7T4;U4AAY1;U3YPQ1;U3YHH2;U3WGP2;U3W5G4;T4ZQI7;T4XEL4;T4VSH5;T4V4I9;T4UYR0;T4TIR3;T4SJ76;T4S6C9;T4S4L8;T4R3D1;T4MDS3;T4LWK4;T4L9Q7;T4L6S0;T4IGR7;T4GV85;T4GL06;T4CP60;T4BJH3;T4A151;T3ZLG7;T3Y858;T3WD59;T3V5W6;T3UVJ9;T3SHY4;T3RUR7;T3RPW4;T3QCW8;T3P823;T3LFH3;T3KYE3;T3IAF4;T3FFF4;…	A4J123;W7UMC8;W1UJE0;Q250M0;N9YSS1;F7JLV1;F7JES2;E5XIG1;C4IF43;B8G1X8;B2UYC2;B2TII7;B1QYF9;A6LPS3;U4ZE70;U4WT31;U4D5J4;U4C7T4;U4AAY1;U3YPQ1;U3YHH2;U3WGP2;U3W5G4;T4ZQI7;T4XEL4;T4VSH5;T4V4I9;T4UYR0;T4TIR3;T4SJ76;T4S6C9;T4S4L8;T4R3D1;T4MDS3;T4LWK4;T4L9Q7;T4L6S0;T4IGR7;T4GV85;T4GL06;T4CP60;T4BJH3;T4A151;T3ZLG7;T3Y858;T3WD59;T3V5W6;T3UVJ9;T3SHY4;T3RUR7;T3RPW4;T3QCW8;T3P823;T3LFH3;T3KYE3;T3IAF4;T3FFF4;…	3;2;2;2;2;2;2;2;2;2;2;2;2;2;2;2;2;2;2;2;2;2;2;2;2;2;2;2;2;2;2;2;2;2;2;2;2;2;2;2;2;2;2;2;2;2;2;2;2;2;2;2;2;2;2;2;2;2;2;2;2;2;2;2;2;2;2;2;2;2;2;2;2;2;2;2;2;2;2;2;1;1;1	3;2;2;2;2;2;2;2;2;2;2;2;2;2;2;2;2;2;2;2;2;2;2;2;2;2;2;2;2;2;2;2;2;2;2;2;2;2;2;2;2;2;2;2;2;2;2;2;2;2;2;2;2;2;2;2;2;2;2;2;2;2;2;2;2;2;2;2;2;2;2;2;2;2;2;2;2;2;2;2;1;1;1	3;2;2;2;2;2;2;2;2;2;2;2;2;2;2;2;2;2;2;2;2;2;2;2;2;2;2;2;2;2;2;2;2;2;2;2;2;2;2;2;2;2;2;2;2;2;2;2;2;2;2;2;2;2;2;2;2;2;2;2;2;2;2;2;2;2;2;2;2;2;2;2;2;2;2;2;2;2;2;2;1;1;1	>sp|A4J123|RL5_DESRM 50S ribosomal protein L5 OS=Desulfotomaculum reducens (strain MI-1) GN=rplE PE=3 SV=1;>tr|W7UMC8|W7UMC8_RUMFL 50S ribosomal protein L5 OS=Ruminococcus flavefaciens 007c GN=rplE PE=3 SV=1;>tr|W1UJE0|W1UJE0_CLOBU 50S ribosomal protein L5	83	3	3	3	0	1	0	2	2	2	0	1	1	0	1	0	0	1	0	2	2	2	0	1	1	0	1	0	0	1	0	2	2	2	0	1	1	0	1	0	17.7	17.7	17.7	20.425
G5L295;A4VZZ3;A4VTQ7;Q7X0M8;Q4JT41;C4LL63;V6V755;U7JZ69;U2HXY3;R0JLW2;Q8FS84;Q6NJD5;P42439;I4JWD3;C2GGH7;B1VET1;A4QBH0	G5L295;A4VZZ3;A4VTQ7	5;5;5;2;2;2;1;1;1;1;1;1;1;1;1;1;1	1;1;1;1;1;1;1;1;1;1;1;1;1;1;1;1;1	0;0;0;0;0;0;0;0;0;0;0;0;0;0;0;0;0	>tr|G5L295|G5L295_STRSU Elongation factor Tu OS=Streptococcus suis R61 GN=tuf PE=3 SV=1;>sp|A4VZZ3|EFTU_STRS2 Elongation factor Tu OS=Streptococcus suis (strain 98HAH33) GN=tuf PE=3 SV=2;>sp|A4VTQ7|EFTU_STRSY Elongation factor Tu OS=Streptococcus suis (str	17	5	1	0	4	4	3	4	5	5	3	2	5	3	4	2	1	1	1	1	1	1	1	1	1	1	1	1	0	0	0	0	0	0	0	0	0	0	0	0	20.6	3.8	0	44.06
5;U1INJ1;U0YK13;G7GNJ2;E9U9U3;E9TBU2;E7TVD7;E5ZS18;E1J3I7;E1IND3;E1HUE3;D8E2G7;D7ZUI2;D7Y9L7;B3WYD3;B3BV86;B2NNK8;V5D2B7;V5CPJ8;U7M1J4;U7JU71;U7J6N8;U7J6J9;U7IJ46;S3YBB8;G5Q626;F3P2L2;F3CSU6;F1VHL4;F1VBT0;F1UKJ7;E6ECC0;E6DXE8;E6CEE2;E6C1J2;E4FD48;E4F0Y4;E4EXZ9;E4DIW4;E4DEV5;E4D6J3;E4BS03;E4ARJ3;A0A034TIN5;U7K2V2;U2I3G2;V6V732;U7N583;U7LPG7;U7LBV8;U7KTN2;U7K9R9;R0I0E0;I7L9Z3;I4JWP1;G6XHR9;E2S2N1;F…	N1ZPK0;C9M1P3;A4ZH05;F3MNW4;U6F487	4;4;4;3;3;1;1;1;1;1;1;1;1;1;1;1;1;1;1;1;1;1;1;1;1;1;1;1;1;1;1;1;1;1;1;1;1;1;1;1;1;1;1;1;1;1;1;1;1;1;1;1;1;1;1;1;1;1;1;1;1;1;1;1;1;1;1;1;1;1;1;1;1;1;1;1;1;1;1;1;1;1;1;1;1;1;1;1;1;1;1;1;1;1;1;1;1;1;1;1;1;1;1;1;1;1;1;1;1;1;1;1;1;1;1;1;1;1;1;1;1;1;1;1;1;1;1;1;1;1;1;1;1;1;1;1;1;1;1;1;1;1;1;1;1;1;1;1;1;1;1;1;1;1;1;1;1;1;1;1;1;1;1;1;1;1;1;1;1;1;1;1;1;1;1;1;1;1;1;1;1;1;1;1;1;1;1;1;1;1;1;1;1;1;1;1;1;1;1;1…	1;1;1;1;0;1;0;1;0;0;0;0;0;0;0;0;0;0;0;0;0;0;0;0;0;0;0;0;0;0;0;0;0;0;0;0;0;0;0;0;0;0;0;0;0;0;0;0;0;0;0;0;0;0;0;0;0;0;0;0;0;0;0;0;0;0;0;0;0;0;0;0;0;0;0;0;0;0;0;0;0;0;0;0;0;0;0;0;0;0;0;0;0;0;0;0;0;0;0;0;0;0;0;0;0;0;0;0;0;0;0;0;0;0;0;0;0;0;0;0;0;0;0;0;0;0;0;0;0;0;0;0;0;0;0;0;0;0;0;0;0;0;0;0;0;0;0;0;0;0;0;0;0;0;0;0;0;0;0;0;0;0;0;0;0;0;0;0;0;0;0;0;0;0;0;0;0;0;0;0;0;0;0;0;0;0;0;0;0;0;0;0;0;0;0;0;0;0;0;0…	0;0;0;0;0;0;0;0;0;0;0;0;0;0;0;0;0;0;0;0;0;0;0;0;0;0;0;0;0;0;0;0;0;0;0;0;0;0;0;0;0;0;0;0;0;0;0;0;0;0;0;0;0;0;0;0;0;0;0;0;0;0;0;0;0;0;0;0;0;0;0;0;0;0;0;0;0;0;0;0;0;0;0;0;0;0;0;0;0;0;0;0;0;0;0;0;0;0;0;0;0;0;0;0;0;0;0;0;0;0;0;0;0;0;0;0;0;0;0;0;0;0;0;0;0;0;0;0;0;0;0;0;0;0;0;0;0;0;0;0;0;0;0;0;0;0;0;0;0;0;0;0;0;0;0;0;0;0;0;0;0;0;0;0;0;0;0;0;0;0;0;0;0;0;0;0;0;0;0;0;0;0;0;0;0;0;0;0;0;0;0;0;0;0;0;0;0;0;0;0…	>tr|N1ZPK0|N1ZPK0_9LACO Inosine-5-monophosphate dehydrogenase OS=Lactobacillus sp. ASF360 GN=guaB PE=3 SV=1;>tr|C9M1P3|C9M1P3_LACHE Inosine-5-monophosphate dehydrogenase OS=Lactobacillus helveticus DSM 20075 GN=guaB PE=3 SV=1;>tr|A4ZH05|A4ZH05_LACHE Inos	4206	4	1	0	3	4	1	2	1	1	2	2	2	1	2	2	0	1	0	0	0	0	0	0	0	0	0	0	0	0	0	0	0	0	0	0	0	0	0	0	15.5	7.1	0	39.52
U6F275;F3MNL2;C7XK18;C2HKS5;A4ZH30;C9M0X3;K1B252;E3R7J0;U2H257;F6IZ27;Q3DJ16;F2CF58;K8YJ98;F0IT34;F0FKX5;A0A023MCX1;W6T8J2;K1AKL5;I0QDE3;I0Q1B2;F9P3P0;E9FG66;X8KGG8;X8HI23;X5KCK2;W2BI95;V6IID1;V6HGD0;S9NYN8;S9NSM5;S9NLN3;S9N289;S9M1N6;S9LWX2;S9JV89;S9JND8;S9I5L5;S9HGI6;S9GPA5;S9GE97;S9F9G4;S9F4K7;S9ES53;S9DF35;S9CSD6;S9CLH9;S9B614;S8ZN89;S8Z8H4;S8YVH8;S8YCX8;S8Y5W9;S8Y4M6;S8XZN3;S8XHI8;S8WX23;S8W…	U6F275;F3MNL2;C7XK18;C2HKS5;A4ZH30;C9M0X3;K1B252;E3R7J0;U2H257;F6IZ27;Q3DJ16;F2CF58;K8YJ98;F0IT34;F0FKX5;A0A023MCX1;W6T8J2;K1AKL5;I0QDE3;I0Q1B2;F9P3P0;E9FG66;X8KGG8;X8HI23;X5KCK2;W2BI95;V6IID1;V6HGD0;S9NYN8;S9NSM5;S9NLN3;S9N289;S9M1N6;S9LWX2;S9JV89;S9JND8;S9I5L5;S9HGI6;S9GPA5;S9GE97;S9F9G4;S9F4K7;S9ES53;S9DF35;S9CSD6;S9CLH9;S9B614;S8ZN89;S8Z8H4;S8YVH8;S8YCX8;S8Y5W9;S8Y4M6;S8XZN3;S8XHI8;S8WX23;S8W…	2;2;2;2;2;2;1;1;1;1;1;1;1;1;1;1;1;1;1;1;1;1;1;1;1;1;1;1;1;1;1;1;1;1;1;1;1;1;1;1;1;1;1;1;1;1;1;1;1;1;1;1;1;1;1;1;1;1;1;1;1;1;1;1;1;1;1;1;1;1;1;1;1;1;1;1;1;1;1;1;1;1;1;1;1;1;1;1;1;1;1;1;1;1;1;1;1;1;1;1;1;1;1;1;1;1;1;1	2;2;2;2;2;2;1;1;1;1;1;1;1;1;1;1;1;1;1;1;1;1;1;1;1;1;1;1;1;1;1;1;1;1;1;1;1;1;1;1;1;1;1;1;1;1;1;1;1;1;1;1;1;1;1;1;1;1;1;1;1;1;1;1;1;1;1;1;1;1;1;1;1;1;1;1;1;1;1;1;1;1;1;1;1;1;1;1;1;1;1;1;1;1;1;1;1;1;1;1;1;1;1;1;1;1;1;1	2;2;2;2;2;2;1;1;1;1;1;1;1;1;1;1;1;1;1;1;1;1;1;1;1;1;1;1;1;1;1;1;1;1;1;1;1;1;1;1;1;1;1;1;1;1;1;1;1;1;1;1;1;1;1;1;1;1;1;1;1;1;1;1;1;1;1;1;1;1;1;1;1;1;1;1;1;1;1;1;1;1;1;1;1;1;1;1;1;1;1;1;1;1;1;1;1;1;1;1;1;1;1;1;1;1;1;1	>tr|U6F275|U6F275_LACHE ATP-dependent Clp protease OS=Lactobacillus helveticus CIRM-BIA 951 GN=LHCIRMBIA951_00242 PE=4 SV=1;>tr|F3MNL2|F3MNL2_LACHE ATP-dependent protease OS=Lactobacillus helveticus MTCC 5463 GN=AAULH_11406 PE=4 SV=1;>tr|C7XK18|C7XK18_9LAC	108	2	2	2	0	1	0	0	0	0	2	0	0	0	0	0	0	1	0	0	0	0	2	0	0	0	0	0	0	1	0	0	0	0	2	0	0	0	0	0	5.1	5.1	5.1	78.668
A5D5H1;S2ZLA6;Q2RFR4;M5DXL7;U2EC58	A5D5H1;S2ZLA6;Q2RFR4;M5DXL7;U2EC58	2;1;1;1;1	2;1;1;1;1	1;1;1;1;1	>sp|A5D5H1|RS5_PELTS 30S ribosomal protein S5 OS=Pelotomaculum thermopropionicum (strain DSM 13744 / JCM 10971 / SI) GN=rpsE PE=3 SV=1;>tr|S2ZLA6|S2ZLA6_9FIRM 30S ribosomal protein S5 OS=Acidaminococcus sp. HPA0509 GN=rpsE PE=3 SV=1;>sp|Q2RFR4|RS5_MOOTA 30	5	2	2	1	0	0	0	0	1	2	0	0	1	0	1	1	0	0	0	0	1	2	0	0	1	0	1	1	0	0	0	0	1	1	0	0	1	0	1	1	17.5	17.5	11.4	17.268
P72483;M7E4G7;M7DTA1;M7DNV9;M7DLK3;M2LEF0;M2LCA7;M2L295;M2KC24;M2K0N0;M2JN70;M2J406;M2IXU3;M2I4I6;M2HU57;M2GZ76;M2EB83;M2E1N9;M2DU04;J3F929;G5KHH1;A5HKP2;Q3DBR5;W1K796;U7STH2;T4JK53;S4FEM8;S4E847;S0Q835;S0Q3X3;S0P5Y1;S0JR95;R4FGV8;R4ECL7;R4CGN9;R4BJJ6;R3YUY7;R3YN46;R3YGX4;R3VTM2;R3T8M3;R3T7R6;R3SL38;R3QLW6;R3QIE3;R3PZJ3;R3PYB6;R3NJT6;R3KS17;R2YX84;R2Y4N0;R2VRB6;R2UZL9;R2UGK1;R2SB14;R2QXE2;R2Q3W7;…	P72483;M7E4G7;M7DTA1;M7DNV9;M7DLK3;M2LEF0;M2LCA7;M2L295;M2KC24;M2K0N0;M2JN70;M2J406;M2IXU3;M2I4I6;M2HU57;M2GZ76;M2EB83;M2E1N9;M2DU04;J3F929;G5KHH1;A5HKP2;Q3DBR5;W1K796;U7STH2;T4JK53;S4FEM8;S4E847;S0Q835;S0Q3X3;S0P5Y1;S0JR95;R4FGV8;R4ECL7;R4CGN9;R4BJJ6;R3YUY7;R3YN46;R3YGX4;R3VTM2;R3T8M3;R3T7R6;R3SL38;R3QLW6;R3QIE3;R3PZJ3;R3PYB6;R3NJT6;R3KS17;R2YX84;R2Y4N0;R2VRB6;R2UZL9;R2UGK1;R2SB14;R2QXE2;R2Q3W7;…	6;6;6;6;6;6;6;6;6;6;6;6;6;6;6;6;6;6;6;6;6;6;5;5;5;5;5;5;5;5;5;5;5;5;5;5;5;5;5;5;5;5;5;5;5;5;5;5;5;5;5;5;5;5;5;5;5;5;5;5;5;5;5;5;5;5;5;5;5;5;5;5;5;5;5;5;5;5;5;5;5;5;5;5;5;5;5;5;5;5;5;5;5;5;5;5;5;5;5;5;5;5;5;5;5;5;5;5;5;5;5;5;5;5;5;5;5;5;5;5;5;5;5;5;5;5;5;5;5;5;5;5;5;5;5;5;5;5;5;5;5;5;5;5;5;5;5;5;5;5;5;5;5;5;5;5;5;5;5;5;5;5;5;5;5;5;5;5;5;5;5;5;5;5;5;5;5;5;5;5;5;5;5;5;5;5;5;5;5;5;5;5;5;5;5;5;5;5;5;5…	3;3;3;3;3;3;3;3;3;3;3;3;3;3;3;3;3;3;3;3;3;3;2;2;2;2;2;2;2;2;2;2;2;2;2;2;2;2;2;2;2;2;2;2;2;2;2;2;2;2;2;2;2;2;2;2;2;2;2;2;2;2;2;2;2;2;2;2;2;2;2;2;2;2;2;2;2;2;2;2;2;2;2;2;2;2;2;2;2;2;2;2;2;2;2;2;2;2;2;2;2;2;2;2;2;2;2;2;2;2;2;2;2;2;2;2;2;2;2;2;2;2;2;2;2;2;2;2;2;2;2;2;2;2;2;2;2;2;2;2;2;2;2;2;2;2;2;2;2;2;2;2;2;2;2;2;2;2;2;2;2;2;2;2;2;2;2;2;2;2;2;2;2;2;2;2;2;2;2;2;2;2;2;2;2;2;2;2;2;2;2;2;2;2;2;2;2;2;2;2…	0;0;0;0;0;0;0;0;0;0;0;0;0;0;0;0;0;0;0;0;0;0;0;0;0;0;0;0;0;0;0;0;0;0;0;0;0;0;0;0;0;0;0;0;0;0;0;0;0;0;0;0;0;0;0;0;0;0;0;0;0;0;0;0;0;0;0;0;0;0;0;0;0;0;0;0;0;0;0;0;0;0;0;0;0;0;0;0;0;0;0;0;0;0;0;0;0;0;0;0;0;0;0;0;0;0;0;0;0;0;0;0;0;0;0;0;0;0;0;0;0;0;0;0;0;0;0;0;0;0;0;0;0;0;0;0;0;0;0;0;0;0;0;0;0;0;0;0;0;0;0;0;0;0;0;0;0;0;0;0;0;0;0;0;0;0;0;0;0;0;0;0;0;0;0;0;0;0;0;0;0;0;0;0;0;0;0;0;0;0;0;0;0;0;0;0;0;0;0;0…	>sp|P72483|EFTU_STRMU Elongation factor Tu OS=Streptococcus mutans serotype c (strain ATCC 700610 / UA159) GN=tuf PE=3 SV=2;>tr|M7E4G7|M7E4G7_STRMG Elongation factor Tu OS=Streptococcus mutans ATCC 25175 GN=tuf PE=3 SV=1;>tr|M7DTA1|M7DTA1_STRMG Elongation	320	6	3	0	4	5	4	5	6	6	4	3	6	4	5	3	1	2	1	2	3	3	1	1	3	1	2	1	0	0	0	0	0	0	0	0	0	0	0	0	24.4	12.3	0	43.918
B9E0C8;A5N6V9	B9E0C8;A5N6V9	2;2	1;1	1;1	>sp|B9E0C8|TAL_CLOK1 Probable transaldolase OS=Clostridium kluyveri (strain NBRC 12016) GN=tal PE=3 SV=1;>sp|A5N6V9|TAL_CLOK5 Probable transaldolase OS=Clostridium kluyveri (strain ATCC 8527 / DSM 555 / NCIMB 10680) GN=tal PE=3 SV=1	2	2	1	1	1	0	0	0	0	0	1	0	0	1	1	2	0	0	0	0	0	0	1	0	0	1	1	1	0	0	0	0	0	0	1	0	0	1	1	1	14.9	6	6	23.644
F8KFT4;C2GR30;C0YX17;B2G653;A5VIM0;H3RSA1	F8KFT4;C2GR30;C0YX17;B2G653;A5VIM0;H3RSA1	2;2;2;2;2;1	1;1;1;1;1;0	1;1;1;1;1;0	>tr|F8KFT4|F8KFT4_LACRE Ornithine carbamoyltransferase OS=Lactobacillus reuteri ATCC 53608 GN=LRATCC53608_1578 PE=3 SV=1;>tr|C2GR30|C2GR30_LACRE Ornithine carbamoyltransferase OS=Lactobacillus reuteri CF48-3A GN=argF PE=3 SV=1;>tr|C0YX17|C0YX17_LACRE Ornit	6	2	1	1	0	2	0	0	0	0	1	0	0	0	0	0	0	1	0	0	0	0	1	0	0	0	0	0	0	1	0	0	0	0	1	0	0	0	0	0	14.9	9.3	9.3	37.559
D1KVZ4;B6E8A6;Q4LD90;W1WNA5;D7N5X3;J9HSJ2;E4LBS7;D6KNN5;J5AKB7;E1L5B7;F7NPE3;D3LV32;E5VPU3;R6WND6;I8SDN2;E8LD35;B0NZS5;H1CZE6;S2Z8N1;C6J8Y9;T0DUB6;B0ND63;E3CAB0;A7B2G7;C2ETT1;F8KFJ5;C2GNP0;C0YWR7;B2G6E3;A5VIW7;F7JCF0;E5XF16;T0JUE2;E7GJA9;C8P755;F0Z4H6;N9ZUD1;N9ZRI0;A8RNZ1;C5EL55	D1KVZ4;B6E8A6;Q4LD90;W1WNA5;D7N5X3;J9HSJ2;E4LBS7;D6KNN5;J5AKB7;E1L5B7;F7NPE3;D3LV32;E5VPU3;R6WND6;I8SDN2;E8LD35;B0NZS5;H1CZE6;S2Z8N1;C6J8Y9;T0DUB6;B0ND63;E3CAB0;A7B2G7;C2ETT1;F8KFJ5;C2GNP0;C0YWR7;B2G6E3;A5VIW7;F7JCF0;E5XF16;T0JUE2;E7GJA9;C8P755;F0Z4H6;N9ZUD1;N9ZRI0;A8RNZ1;C5EL55	1;1;1;1;1;1;1;1;1;1;1;1;1;1;1;1;1;1;1;1;1;1;1;1;1;1;1;1;1;1;1;1;1;1;1;1;1;1;1;1	1;1;1;1;1;1;1;1;1;1;1;1;1;1;1;1;1;1;1;1;1;1;1;1;1;1;1;1;1;1;1;1;1;1;1;1;1;1;1;1	1;1;1;1;1;1;1;1;1;1;1;1;1;1;1;1;1;1;1;1;1;1;1;1;1;1;1;1;1;1;1;1;1;1;1;1;1;1;1;1	>tr|D1KVZ4|D1KVZ4_LACRE RecA protein (Fragment) OS=Lactobacillus reuteri GN=recA PE=4 SV=1;>tr|B6E8A6|B6E8A6_CLOSE RecA (Fragment) OS=Clostridium septicum GN=recA PE=4 SV=1;>tr|Q4LD90|Q4LD90_9LACO Protein RecA (Fragment) OS=Lactobacillus oris GN=recA PE=3	40	1	1	1	0	0	1	1	0	0	0	0	0	0	0	0	0	0	1	1	0	0	0	0	0	0	0	0	0	0	1	1	0	0	0	0	0	0	0	0	8.6	8.6	8.6	18.916
Q38KD3;F8KC68;C2GQX7;C2ERZ8;C0Z0V7;B2GBB7;B2G6Q8;A5VJ88	Q38KD3;F8KC68;C2GQX7;C2ERZ8;C0Z0V7;B2GBB7;B2G6Q8;A5VJ88	1;1;1;1;1;1;1;1	1;1;1;1;1;1;1;1	1;1;1;1;1;1;1;1	>tr|Q38KD3|Q38KD3_LACRE 30S ribosomal protein S20 OS=Lactobacillus reuteri GN=rpsT PE=3 SV=1;>tr|F8KC68|F8KC68_LACRE 30S ribosomal protein S20 OS=Lactobacillus reuteri ATCC 53608 GN=rpsT PE=3 SV=1;>tr|C2GQX7|C2GQX7_LACRE 30S ribosomal protein S20 OS=Lactob	8	1	1	1	0	0	0	0	0	0	0	1	0	0	0	0	0	0	0	0	0	0	0	1	0	0	0	0	0	0	0	0	0	0	0	1	0	0	0	0	14.3	14.3	14.3	9.2436
W0RZF5;F8KC64;C2GQX3;C0Z0W2;B2G6R2;A5VJ92;B2GBC2;U6SG03;S2TUZ6;S2Q6K0;S2MRL7;S2LZ57;Q039K9;K6RG34;K6RFW6;K6RC52;K6QRP7;K6QH91;H4GL41;G6ITN8;E3C6E0;C8P7T8;C2ES02;B3WE38;Q8KMQ6	W0RZF5;F8KC64;C2GQX3;C0Z0W2;B2G6R2;A5VJ92;B2GBC2;U6SG03;S2TUZ6;S2Q6K0;S2MRL7;S2LZ57;Q039K9;K6RG34;K6RFW6;K6RC52;K6QRP7;K6QH91;H4GL41;G6ITN8;E3C6E0;C8P7T8;C2ES02;B3WE38	4;4;4;4;4;4;3;3;3;3;3;3;3;3;3;3;3;3;3;3;3;3;3;3;1	1;1;1;1;1;1;1;0;0;0;0;0;0;0;0;0;0;0;0;0;0;0;0;0;1	1;1;1;1;1;1;1;0;0;0;0;0;0;0;0;0;0;0;0;0;0;0;0;0;1	>tr|W0RZF5|W0RZF5_LACRE Elongation factor Tu OS=Lactobacillus reuteri GN=EF-Tu PE=3 SV=1;>tr|F8KC64|F8KC64_LACRE Elongation factor Tu OS=Lactobacillus reuteri ATCC 53608 GN=tuf PE=3 SV=1;>tr|C2GQX3|C2GQX3_LACRE Elongation factor Tu OS=Lactobacillus reuteri	25	4	1	1	3	3	1	3	3	3	2	1	4	1	3	0	0	0	0	0	0	0	0	0	1	0	0	0	0	0	0	0	0	0	0	0	1	0	0	0	16.2	4.3	4.3	43.432
A5Z338	A5Z338	17	2	0	>tr|A5Z338|A5Z338_9FIRM Rubredoxin OS=Eubacterium ventriosum ATCC 27560 GN=EUBVEN_00084 PE=4 SV=1	1	17	2	0	17	16	15	14	10	10	12	10	11	11	11	8	2	2	2	2	2	2	2	2	2	2	2	2	0	0	0	0	0	0	0	0	0	0	0	0	57.5	8.3	0	19.783
E5VST7;F3AH63;C6JE21;C4Z9C9;C4Z4C1;A5Z3G4	E5VST7;F3AH63;C6JE21;C4Z9C9;C4Z4C1;A5Z3G4	1;1;1;1;1;1	1;1;1;1;1;1	1;1;1;1;1;1	>tr|E5VST7|E5VST7_9FIRM Argininosuccinate synthase OS=Anaerostipes sp. 3_2_56FAA GN=argG PE=3 SV=1;>tr|F3AH63|F3AH63_9FIRM Argininosuccinate synthase OS=Lachnospiraceae bacterium 6_1_63FAA GN=argG PE=3 SV=1;>tr|C6JE21|C6JE21_9FIRM Argininosuccinate synthas	6	1	1	1	1	1	1	1	1	1	0	1	1	1	1	0	1	1	1	1	1	1	0	1	1	1	1	0	1	1	1	1	1	1	0	1	1	1	1	0	3.5	3.5	3.5	45.048
A5Z3L7	A5Z3L7	1	1	1	>tr|A5Z3L7|A5Z3L7_9FIRM 30S ribosomal protein S2 OS=Eubacterium ventriosum ATCC 27560 GN=rpsB PE=3 SV=1	1	1	1	1	0	0	0	0	0	0	0	0	1	1	0	1	0	0	0	0	0	0	0	0	1	1	0	1	0	0	0	0	0	0	0	0	1	1	0	1	4.5	4.5	4.5	29.83
U2UXR5;F0YV63;H1HS07;N9VY63;A8RKW3;A5Z3W0;F7JGM9;E5XJ65;C0ESK7;B0NCG9;C6J8A4;A9KIA6;N9Z6K7;N9YAA2;F7JQJ7;F3ADF4;C5ERV3;A7B738	U2UXR5;F0YV63;H1HS07;N9VY63;A8RKW3;A5Z3W0;F7JGM9;E5XJ65;C0ESK7;B0NCG9;C6J8A4;A9KIA6;N9Z6K7;N9YAA2;F7JQJ7;F3ADF4;C5ERV3;A7B738	1;1;1;1;1;1;1;1;1;1;1;1;1;1;1;1;1;1	1;1;1;1;1;1;1;1;1;1;1;1;1;1;1;1;1;1	1;1;1;1;1;1;1;1;1;1;1;1;1;1;1;1;1;1	>tr|U2UXR5|U2UXR5_9FIRM Aspartate--tRNA ligase OS=Oribacterium sp. oral taxon 078 str. F0263 GN=aspS PE=3 SV=1;>tr|F0YV63|F0YV63_9CLOT Aspartate--tRNA(Asp/Asn) ligase OS=Clostridium sp. D5 GN=aspS PE=3 SV=1;>tr|H1HS07|H1HS07_9FIRM Aspartate--tRNA ligase OS	18	1	1	1	0	0	0	0	1	1	1	1	1	1	1	1	0	0	0	0	1	1	1	1	1	1	1	1	0	0	0	0	1	1	1	1	1	1	1	1	2.6	2.6	2.6	66.462
A5Z3Y2;V9GC86;K1GUR0;F3A5S0;F3A345;C5NUX8;D6LGL5;U2TGB6;W4C9A3;W4ASG9;W1U465;N9Z3H6;C6J4D8;C4ILF2;B1QS40;D4CVA1	A5Z3Y2	4;1;1;1;1;1;1;1;1;1;1;1;1;1;1;1	2;1;1;1;1;1;1;1;1;1;1;1;1;1;1;1	0;0;0;0;0;0;0;0;0;0;0;0;0;0;0;0	>tr|A5Z3Y2|A5Z3Y2_9FIRM Aspartate-semialdehyde dehydrogenase OS=Eubacterium ventriosum ATCC 27560 GN=asd PE=3 SV=1	16	4	2	0	2	3	2	3	2	2	3	3	2	3	4	2	1	1	1	2	1	1	2	2	2	1	2	1	0	0	0	0	0	0	0	0	0	0	0	0	16.2	6.6	0	40.478
A5Z555	A5Z555	3	3	2	>tr|A5Z555|A5Z555_9FIRM Probable transaldolase OS=Eubacterium ventriosum ATCC 27560 GN=tal PE=3 SV=1	1	3	3	2	0	0	1	0	1	0	2	1	1	1	2	1	0	0	1	0	1	0	2	1	1	1	2	1	0	0	1	0	1	0	2	0	1	1	2	1	21.2	21.2	11.5	23.354
C6JFZ4;A5Z592;F1TFS9;N2AL53;B0P2Y1	C6JFZ4;A5Z592	3;3;1;1;1	2;2;1;1;1	1;1;1;1;1	>tr|C6JFZ4|C6JFZ4_9FIRM 30S ribosomal protein S5 OS=Ruminococcus sp. 5_1_39BFAA GN=rpsE PE=3 SV=1;>tr|A5Z592|A5Z592_9FIRM 30S ribosomal protein S5 OS=Eubacterium ventriosum ATCC 27560 GN=rpsE PE=3 SV=1	5	3	2	1	3	3	2	3	3	2	3	3	3	2	3	2	2	2	1	2	2	1	2	2	2	1	2	1	1	1	1	1	1	0	1	1	1	0	1	0	14.8	14.8	5.9	18.123
A5Z599;F0YTL5;C4ZBS9;C4Z2U0;U2EBA4;F3ACC7;N9YBU2;N9XZ22;B0NFH1;A8S1F4;B0P2Y8;H7D9H3;X8DL57;K2FTG1;C5EVN6;Z9JUK5;X8FVS1;X8FS48;X8AAD3;X7Z777;X7YZ69;X7YJD1;X7WND3;X7VXT4;X7U740;X7SEA5;X7S3C8;X5LDU8;X5KW79;X5KM11;W9B3V3;W6JS44;W4UCN0;W2EQE9;W0LRD4;V7LSB9;V7L7R7;V7KMR4;V7KCG7;V7K0S0;V7JJM2;V7J8E4;V7J5H7;V6Z6Y4;V6S6V6;V5EGZ1;V5D793;V2W130;U7M556;U7JWW8;U7J704;U7J330;U7IJD5;U1ZY05;U1RFF8;U1R039;T5KE85;…	A5Z599;F0YTL5;C4ZBS9;C4Z2U0;U2EBA4;F3ACC7;N9YBU2;N9XZ22;B0NFH1;A8S1F4;B0P2Y8	4;3;3;3;2;2;2;2;2;2;2;1;1;1;1;1;1;1;1;1;1;1;1;1;1;1;1;1;1;1;1;1;1;1;1;1;1;1;1;1;1;1;1;1;1;1;1;1;1;1;1;1;1;1;1;1;1;1;1;1;1;1;1;1;1;1;1;1;1;1;1;1;1;1;1;1;1;1;1;1;1;1;1;1;1;1;1;1;1;1;1;1;1;1;1;1;1;1;1;1;1;1;1;1;1;1;1;1;1;1;1;1;1;1;1;1;1;1;1;1;1;1;1;1;1;1;1;1;1;1;1;1;1;1;1;1;1;1;1;1;1;1;1;1;1;1;1;1;1;1;1;1;1;1;1;1;1;1;1;1;1;1;1;1;1;1;1;1;1;1;1;1;1;1;1;1;1;1;1;1;1;1;1;1;1;1;1;1;1;1;1;1;1;1;1;1;1;1;1;1…	4;3;3;3;2;2;2;2;2;2;2;1;1;1;1;1;1;1;1;1;1;1;1;1;1;1;1;1;1;1;1;1;1;1;1;1;1;1;1;1;1;1;1;1;1;1;1;1;1;1;1;1;1;1;1;1;1;1;1;1;1;1;1;1;1;1;1;1;1;1;1;1;1;1;1;1;1;1;1;1;1;1;1;1;1;1;1;1;1;1;1;1;1;1;1;1;1;1;1;1;1;1;1;1;1;1;1;1;1;1;1;1;1;1;1;1;1;1;1;1;1;1;1;1;1;1;1;1;1;1;1;1;1;1;1;1;1;1;1;1;1;1;1;1;1;1;1;1;1;1;1;1;1;1;1;1;1;1;1;1;1;1;1;1;1;1;1;1;1;1;1;1;1;1;1;1;1;1;1;1;1;1;1;1;1;1;1;1;1;1;1;1;1;1;1;1;1;1;1;1…	2;2;2;2;2;2;0;0;0;0;2;0;0;0;0;0;0;0;0;0;0;0;0;0;0;0;0;0;0;0;0;0;0;0;0;0;0;0;0;0;0;0;0;0;0;0;0;0;0;0;0;0;0;0;0;0;0;0;0;0;0;0;0;0;0;0;0;0;0;0;0;0;0;0;0;0;0;0;0;0;0;0;0;0;0;0;0;0;0;0;0;0;0;0;0;0;0;0;0;0;0;0;0;0;0;0;0;0;0;0;0;0;0;0;0;0;0;0;0;0;0;0;0;0;0;0;0;0;0;0;0;0;0;0;0;0;0;0;0;0;0;0;0;0;0;0;0;0;0;0;0;0;0;0;0;0;0;0;0;0;0;0;0;0;0;0;0;0;0;0;0;0;0;0;0;0;0;0;0;0;0;0;0;0;0;0;0;0;0;0;0;0;0;0;0;0;0;0;0;0…	>tr|A5Z599|A5Z599_9FIRM 50S ribosomal protein L14 OS=Eubacterium ventriosum ATCC 27560 GN=rplN PE=3 SV=1;>tr|F0YTL5|F0YTL5_9CLOT 50S ribosomal protein L14 OS=Clostridium sp. D5 GN=rplN PE=3 SV=1;>sp|C4ZBS9|RL14_EUBR3 50S ribosomal protein L14 OS=Eubacteriu	716	4	4	2	1	1	1	2	2	0	2	1	4	2	2	2	1	1	1	2	2	0	2	1	4	2	2	2	0	0	0	0	0	0	0	0	2	1	1	0	32.8	32.8	11.5	13.367
B0P1J2;N9VP81;F7JI93;F3AFM4;F0Z5M7;E5VU08;C6JAV4;A9KMW7;A7AYC0;F7JFV3;E5XE67;N9ZEW7;N9YPU4;N2B480;A5Z6C2;C5EUG9;A8RUG0	B0P1J2;N9VP81;F7JI93;F3AFM4;F0Z5M7;E5VU08;C6JAV4;A9KMW7;A7AYC0;F7JFV3;E5XE67;N9ZEW7;N9YPU4;N2B480;A5Z6C2;C5EUG9;A8RUG0	1;1;1;1;1;1;1;1;1;1;1;1;1;1;1;1;1	1;1;1;1;1;1;1;1;1;1;1;1;1;1;1;1;1	1;1;1;1;1;1;1;1;1;1;1;1;1;1;1;1;1	>tr|B0P1J2|B0P1J2_9CLOT Alanine--tRNA ligase OS=Clostridium sp. SS2/1 GN=alaS PE=3 SV=1;>tr|N9VP81|N9VP81_9FIRM Alanine--tRNA ligase OS=[Clostridium] hathewayi 12489931 GN=alaS PE=3 SV=1;>tr|F7JI93|F7JI93_9FIRM Alanine--tRNA ligase OS=Lachnospiraceae bacte	17	1	1	1	1	1	0	1	1	1	1	1	1	1	1	1	1	1	0	1	1	1	1	1	1	1	1	1	1	1	0	1	1	1	1	1	1	1	1	1	1.2	1.2	1.2	95.436
A5Z6F9	A5Z6F9	2	1	1	>tr|A5Z6F9|A5Z6F9_9FIRM UPF0210 protein EUBVEN_01292 OS=Eubacterium ventriosum ATCC 27560 GN=EUBVEN_01292 PE=3 SV=1	1	2	1	1	1	2	2	1	1	1	1	1	1	1	1	1	0	1	1	0	0	0	0	0	0	0	0	0	0	1	1	0	0	0	0	0	0	0	0	0	4.8	2.6	2.6	47.981
A5Z6X2;N2A3Z7	A5Z6X2;N2A3Z7	2;2	1;1	1;1	>tr|A5Z6X2|A5Z6X2_9FIRM GMP synthase [glutamine-hydrolyzing] OS=Eubacterium ventriosum ATCC 27560 GN=guaA PE=3 SV=1;>tr|N2A3Z7|N2A3Z7_9FIRM GMP synthase [glutamine-hydrolyzing] OS=Eubacterium plexicaudatum ASF492 GN=guaA PE=3 SV=1	2	2	1	1	0	0	0	1	1	0	1	1	1	1	1	1	0	0	0	1	0	0	0	0	0	0	0	0	0	0	0	1	0	0	0	0	0	0	0	0	7.6	4.9	4.9	52.109
D1PE58;C5EN14;N9ZSR3;N9ZLW7;F3AHG3;A5Z704;F3QUU7;E7GLC5	D1PE58;C5EN14;N9ZSR3;N9ZLW7;F3AHG3;A5Z704;F3QUU7;E7GLC5	1;1;1;1;1;1;1;1	1;1;1;1;1;1;1;1	1;1;1;1;1;1;1;1	>tr|D1PE58|D1PE58_9BACT Uncharacterized protein OS=Prevotella copri DSM 18205 GN=PREVCOP_05505 PE=4 SV=1;>tr|C5EN14|C5EN14_9FIRM Radical SAM domain protein OS=Clostridiales bacterium 1_7_47FAA GN=CBFG_03254 PE=4 SV=1;>tr|N9ZSR3|N9ZSR3_9FIRM Radical SAM add	8	1	1	1	0	0	0	0	0	1	0	0	0	0	0	0	0	0	0	0	0	1	0	0	0	0	0	0	0	0	0	0	0	1	0	0	0	0	0	0	3.9	3.9	3.9	43.852
A5Z747	A5Z747	2	1	1	>tr|A5Z747|A5Z747_9FIRM Glucose/galactose-binding lipoprotein family protein OS=Eubacterium ventriosum ATCC 27560 GN=EUBVEN_01530 PE=4 SV=1	1	2	1	1	2	2	2	2	1	1	2	1	1	1	2	2	1	1	1	1	0	0	1	0	0	0	1	1	1	1	1	1	0	0	1	0	0	0	1	1	9.1	3.7	3.7	45.663
A5Z751	A5Z751	2	1	1	>tr|A5Z751|A5Z751_9FIRM Glucose-6-phosphate isomerase OS=Eubacterium ventriosum ATCC 27560 GN=pgi PE=3 SV=1	1	2	1	1	1	1	0	2	2	1	2	1	1	2	2	1	0	0	0	1	1	0	1	0	0	1	1	0	0	0	0	1	1	0	1	0	0	1	1	0	8	5.4	5.4	49.525
A5Z7N7;C0EX75;A7B247;N2A8L2;W7RGH4;W4F371;R7ZIS3;K9A4X3;D7WWU1;A8U6T7;U2U6L1	A5Z7N7;C0EX75;A7B247;N2A8L2	8;7;6;4;1;1;1;1;1;1;1	8;7;6;4;1;1;1;1;1;1;1	1;0;0;0;0;0;0;0;0;0;0	>tr|A5Z7N7|A5Z7N7_9FIRM Fructose-1,6-bisphosphate aldolase, class II OS=Eubacterium ventriosum ATCC 27560 GN=fba PE=4 SV=1;>tr|C0EX75|C0EX75_9FIRM Fructose-1,6-bisphosphate aldolase, class II OS=[Eubacterium] hallii DSM 3353 GN=fba PE=4 SV=1;>tr|A7B247|A7B	11	8	8	1	6	6	5	7	5	4	5	5	5	4	5	5	6	6	5	7	5	4	5	5	5	4	5	5	0	0	0	1	0	0	0	0	0	0	0	0	25	25	8	30.547
A5Z7S9	A5Z7S9	1	1	1	>tr|A5Z7S9|A5Z7S9_9FIRM Aminotransferase, class I/II OS=Eubacterium ventriosum ATCC 27560 GN=EUBVEN_01767 PE=3 SV=1	1	1	1	1	0	1	1	1	1	1	1	1	0	1	0	0	0	1	1	1	1	1	1	1	0	1	0	0	0	1	1	1	1	1	1	1	0	1	0	0	4.6	4.6	4.6	44.104
A5Z911;H1D2G4;H1D1L6;A9H3R7;F8QZ45;A0A064CPN8;R9WEY5;R9WCT3;R9WCN6;R9WBL3;R9WAX7;W1WL88;K0E466;A8W635;A1C3D3;A1C3C0;A1C3A8;A1C382;A1C377;F2XG24;F2X0L5;Q8KMR0;Q8KML4	A5Z911	10;3;3;3;2;2;1;1;1;1;1;1;1;1;1;1;1;1;1;1;1;1;1	2;1;1;0;1;1;1;1;1;1;1;1;1;1;1;1;1;1;1;1;1;1;1	1;0;0;0;0;0;0;0;0;0;0;0;0;0;0;0;0;0;0;0;0;0;0	>tr|A5Z911|A5Z911_9FIRM Elongation factor Tu OS=Eubacterium ventriosum ATCC 27560 GN=tuf PE=3 SV=1	23	10	2	1	8	8	8	8	9	9	9	6	8	8	8	7	1	1	1	1	2	2	1	1	1	1	1	2	1	1	1	1	1	1	1	1	0	1	1	1	28.9	8.4	3.5	43.639
A5Z949;H1HSZ1	A5Z949;H1HSZ1	11;7	1;1	0;0	>tr|A5Z949|A5Z949_9FIRM Pyruvate, phosphate dikinase OS=Eubacterium ventriosum ATCC 27560 GN=ppdK PE=4 SV=1;>tr|H1HSZ1|H1HSZ1_9FIRM Pyruvate, phosphate dikinase OS=Stomatobaculum longum GN=HMPREF9623_00711 PE=4 SV=1	2	11	1	0	11	11	11	10	10	10	10	9	10	9	9	5	1	1	1	1	1	1	1	1	1	1	1	0	0	0	0	0	0	0	0	0	0	0	0	0	15.2	1.9	0	96.509
A5Z9F7	A5Z9F7	6	1	0	>tr|A5Z9F7|A5Z9F7_9FIRM Glutamate dehydrogenase OS=Eubacterium ventriosum ATCC 27560 GN=EUBVEN_02352 PE=3 SV=1	1	6	1	0	5	5	4	6	4	4	3	3	4	4	5	3	0	0	0	1	0	0	0	0	0	0	0	0	0	0	0	0	0	0	0	0	0	0	0	0	18.5	2.7	0	48.544
A5Z9I5;N9ZFG0;N9ZDF5;B0NYY1;U7UHN4;F0GTT8;N2AD89;B0PHX7;D8FID9;D1VRM8;U8MYK8;T5LAP2;U3CHJ3;M7QCT6;L8XDU6;K5VQ19;A8SZX5;M2TNU9;A6ANF1;A0A061Q6V1;E1YJ33	A5Z9I5;N9ZFG0;N9ZDF5;B0NYY1	3;2;2;2;1;1;1;1;1;1;1;1;1;1;1;1;1;1;1;1;1	3;2;2;2;1;1;1;1;1;1;1;1;1;1;1;1;1;1;1;1;1	2;1;1;1;0;0;1;1;0;0;1;1;0;0;0;0;0;0;0;0;0	>tr|A5Z9I5|A5Z9I5_9FIRM Acetyl-CoA C-acetyltransferase OS=Eubacterium ventriosum ATCC 27560 GN=EUBVEN_02381 PE=3 SV=1;>tr|N9ZFG0|N9ZFG0_9FIRM Acetyl-CoA C-acetyltransferase OS=[Clostridium] clostridioforme 90A1 GN=HMPREF1087_04801 PE=3 SV=1;>tr|N9ZDF5|N9ZD	21	3	3	2	2	1	1	3	2	1	3	1	3	2	2	2	2	1	1	3	2	1	3	1	3	2	2	2	1	1	1	2	1	1	2	1	2	1	1	1	12.7	12.7	9.9	40.827
A5Z9I6	A5Z9I6	1	1	1	>tr|A5Z9I6|A5Z9I6_9FIRM 3-hydroxybutyryl-CoA dehydratase OS=Eubacterium ventriosum ATCC 27560 GN=crt PE=3 SV=1	1	1	1	1	0	0	1	0	1	1	0	0	0	1	0	1	0	0	1	0	1	1	0	0	0	1	0	1	0	0	1	0	1	1	0	0	0	1	0	1	7.2	7.2	7.2	28.174
A5Z9J7;Q6UZ89	A5Z9J7;Q6UZ89	2;2	2;2	2;2	>tr|A5Z9J7|A5Z9J7_9FIRM Phosphate butyryltransferase OS=Eubacterium ventriosum ATCC 27560 GN=ptb PE=4 SV=1;>tr|Q6UZ89|Q6UZ89_9FIRM Phosphotransbutyrylase OS=butyrate-producing bacterium L2-50 GN=ptb PE=4 SV=1	2	2	2	2	2	2	2	2	2	2	1	0	2	2	2	1	2	2	2	2	2	2	1	0	2	2	2	1	2	2	2	2	2	2	1	0	2	2	2	1	7.6	7.6	7.6	32.657
F7JQL8;F7JGG8;E5XJC5;N2A017;A5Z9R6;E7GK98;F0YYK2;B0NZP3;Q313G6;E5VTG4;A7B7R4	F7JQL8;F7JGG8;E5XJC5;N2A017;A5Z9R6;E7GK98;F0YYK2;B0NZP3;Q313G6;E5VTG4;A7B7R4	1;1;1;1;1;1;1;1;1;1;1	1;1;1;1;1;1;1;1;1;1;1	1;1;1;1;1;1;1;1;1;1;1	>tr|F7JQL8|F7JQL8_9FIRM Uridylate kinase OS=Lachnospiraceae bacterium 1_4_56FAA GN=pyrH PE=3 SV=1;>tr|F7JGG8|F7JGG8_9FIRM Uridylate kinase OS=Lachnospiraceae bacterium 1_1_57FAA GN=pyrH PE=3 SV=1;>tr|E5XJC5|E5XJC5_9FIRM Uridylate kinase OS=Lachnospiraceae	11	1	1	1	0	1	0	1	1	1	1	1	1	1	1	1	0	1	0	1	1	1	1	1	1	1	1	1	0	1	0	1	1	1	1	1	1	1	1	1	4.8	4.8	4.8	24.851
A5ZAD9;F7JKH2;B0NXL5;F3ADA9	A5ZAD9;F7JKH2	5;3;2;1	5;3;2;1	4;2;2;0	>tr|A5ZAD9|A5ZAD9_9FIRM PTS system, N-acetylglucosamine-specific IIBC component OS=Eubacterium ventriosum ATCC 27560 GN=nagE PE=4 SV=1;>tr|F7JKH2|F7JKH2_9FIRM Uncharacterized protein OS=Lachnospiraceae bacterium 1_4_56FAA GN=HMPREF0988_00930 PE=4 SV=1	4	5	5	4	4	3	3	3	2	3	4	3	5	4	3	3	4	3	3	3	2	3	4	3	5	4	3	3	3	2	2	3	2	3	3	3	4	3	3	3	9.5	9.5	7.5	52.827
A6EQC4;W3SPV8;W3SG18;M8IV89;M8IIA7;M8FMF7;M8FAB9;K2IPJ1;F9I7Q9;A0A062RKP5;A0A062R8F5;A0A062Q4G7;A0A062PIE5;A0A062NPI1;A0A062LXN0;A0A062L1Y5;A0A062JVA0;A0A062IQT1;A0A062IML3;A0A062I6W0;A0A062GXF5;A0A062G2Y7;A0A062EMK1;A0A062ELQ4;A0A062C5P1;A0A062B1X9;A0A062AE31;A0A061ZKU8;A0A061XU93;A0A061VR92;A0A061TCJ5;A0A029ET06;A0A029C0U3;A0A022SGM7;A0A022IM77;A0A022IG79;A0A022EQR8;A0A022DL30;A0A022D8K3;A0A022…	A6EQC4;W3SPV8;W3SG18;M8IV89;M8IIA7;M8FMF7;M8FAB9;K2IPJ1;F9I7Q9;A0A062RKP5;A0A062R8F5;A0A062Q4G7;A0A062PIE5;A0A062NPI1;A0A062LXN0;A0A062L1Y5;A0A062JVA0;A0A062IQT1;A0A062IML3;A0A062I6W0;A0A062GXF5;A0A062G2Y7;A0A062EMK1;A0A062ELQ4;A0A062C5P1;A0A062B1X9;A0A062AE31;A0A061ZKU8;A0A061XU93;A0A061VR92;A0A061TCJ5;A0A029ET06;A0A029C0U3;A0A022SGM7;A0A022IM77;A0A022IG79;A0A022EQR8;A0A022DL30;A0A022D8K3;A0A022…	3;2;2;2;2;2;2;2;2;2;2;2;2;2;2;2;2;2;2;2;2;2;2;2;2;2;2;2;2;2;2;2;2;2;2;2;2;2;2;2;2;2;2;2;2;2;2;2;2;2;2;2;2;2;2;2;2;2;2;2;2;2;2;2;2;2;2;2;2;2;2;2;2;2;2;2;2;2;2;2;2;2;2;2;2;2;2;2;2;2;2;2;2;2;2;2;2;2;2;2;2;2;2;2;2;2;2;2;2;2;2;2;2;2;2;2;2;2;2;2;2;2;2;2;2;2;2;2;2;2;2;2;2;2;2;2;2;2;2;2;2;2;2;2;2;2;2;2;2;2;2;2;2;2;2;2;2;2;2;2;2;2;2;2;2;2;2;2;2;2;2;2;2;2;2;2;2;2;2;2;2;2;2;2;2;2;2;2;2;2;2;2;2;2;2;2;2;2;2;2…	1;0;0;0;0;0;0;0;0;0;0;0;0;0;0;0;0;0;0;0;0;0;0;0;0;0;0;0;0;0;0;0;0;0;0;0;0;0;0;0;0;0;0;0;0;0;0;0;0;0;0;0;0;0;0;0;0;0;0;0;0;0;0;0;0;0;0;0;0;0;0;0;0;0;0;0;0;0;0;0;0;0;0;0;0;0;0;0;0;0;0;0;0;0;0;0;0;0;0;0;0;0;0;0;0;0;0;0;0;0;0;0;0;0;0;0;0;0;0;0;0;0;0;0;0;0;0;0;0;0;0;0;0;0;0;0;0;0;0;0;0;0;0;0;0;0;0;1;0;0;0;0;0;0;0;0;0;0;0;0;0;0;0;0;0;0;0;0;0;0;0;0;0;0;0;0;0;0;0;0;0;0;0;0;0;0;0;0;0;0;0;0;0;0;0;0;0;0;0;0…	0;0;0;0;0;0;0;0;0;0;0;0;0;0;0;0;0;0;0;0;0;0;0;0;0;0;0;0;0;0;0;0;0;0;0;0;0;0;0;0;0;0;0;0;0;0;0;0;0;0;0;0;0;0;0;0;0;0;0;0;0;0;0;0;0;0;0;0;0;0;0;0;0;0;0;0;0;0;0;0;0;0;0;0;0;0;0;0;0;0;0;0;0;0;0;0;0;0;0;0;0;0;0;0;0;0;0;0;0;0;0;0;0;0;0;0;0;0;0;0;0;0;0;0;0;0;0;0;0;0;0;0;0;0;0;0;0;0;0;0;0;0;0;0;0;0;0;0;0;0;0;0;0;0;0;0;0;0;0;0;0;0;0;0;0;0;0;0;0;0;0;0;0;0;0;0;0;0;0;0;0;0;0;0;0;0;0;0;0;0;0;0;0;0;0;0;0;0;0;0…	>tr|A6EQC4|A6EQC4_9BACT Glutamate dehydrogenase OS=unidentified eubacterium SCB49 GN=SCB49_05170 PE=3 SV=1;>tr|W3SPV8|W3SPV8_ACIBA Glutamate dehydrogenase OS=Acinetobacter baumannii CI79 GN=M212_1177 PE=3 SV=1;>tr|W3SG18|W3SG18_ACIBA Glutamate dehydrogenas	291	3	1	0	3	2	1	3	3	3	2	3	3	2	3	2	1	1	0	1	1	1	1	1	1	1	1	0	0	0	0	0	0	0	0	0	0	0	0	0	9.2	4	0	48.623
A9DUM5;A6ET65	A9DUM5;A6ET65	1;1	1;1	1;1	>tr|A9DUM5|A9DUM5_9FLAO Glyceraldehyde-3-phosphate dehydrogenase OS=Kordia algicida OT-1 GN=KAOT1_02832 PE=3 SV=1;>tr|A6ET65|A6ET65_9BACT Glyceraldehyde-3-phosphate dehydrogenase OS=unidentified eubacterium SCB49 GN=SCB49_11664 PE=3 SV=1	2	1	1	1	1	1	1	1	1	0	1	1	0	0	0	0	1	1	1	1	1	0	1	1	0	0	0	0	1	1	1	1	1	0	1	1	0	0	0	0	4.2	4.2	4.2	36.105
[truncated: 1,351 more rows]
[truncated: 77 more columns]
