# Supplementary material for: Variations of Phosphorous Accessibility Causing Changes in Microbiome Functions in the Gastrointestinal Tract of Chickens
Source: PLoS One. 2016 Oct 19;11(10):e0164735. doi: 10.1371/journal.pone.0164735 (PMC5070839; doi:10.1371/journal.pone.0164735)
Supplement: S4 Table — The green section show an averaged estimation of the proteins and peptides number across the experimental treatments. Yellow section details the list of all proteins identified, and their respective abundance, in each replicate (A), (B) of all treatments. (XLSX) [file pone.0164735.s006.xlsx]

## Sheet: S4 Table
		Overview		Protein LFQ abundance intensities
	Fasta headers	Number of proteins	Peptides	BD - (A)	BD - (B)	BD - 500 (A)	BD - 500 (B)	BD - 12500 (A)	BD - 12500 (B)	BD + (A)	BD + (B)	BD + 500 (A)	BD + 500 (B)	BD + 12500 (A)	BD + 12500 (B)
	>gi|480305567|dbj|BAN15881.1| ATP6 synthase, partial (mitochondrion) [Gallus gallus];>gi|480305565|dbj|BAN15880.1| ATP6 synthase, partial (mitochondrion) [Gallus gallus];>gi|480305569|dbj|BAN15882.1| ATP6 synthase, partial (mitochondrion) [Gallus gallus];>	79	1	0	0	0	0	0	12670000	0	0	0	0	0	0
	>gi|7672710|gb|AAF66609.1| NADH dehydrogenase subunit V (mitochondrion) [Gallus gallus];>gi|71658089|ref|YP_272069.1| NADH dehydrogenase subunit 5 (mitochondrion) [Gallus gallus gallus];>gi|71658075|ref|YP_272082.1| NADH dehydrogenase subunit 5 (mitochondr	75	1	0	0	0	0	0	52864000	0	0	0	0	0	0
	>gi|5834846|ref|NP_006917.1|COX1_10016 cytochrome c oxidase subunit I (mitochondrion) [Gallus gallus];>gi|578708|emb|CAA36627.1| cytochrome oxidase subunit I (mitochondrion) [Gallus gallus];>gi|116971|sp|P18943.1|COX1_CHICK RecName: Full=Cytochrome c oxida	137	2	0	0	71964000	0	0	0	0	0	0	0	0	0
	>gi|228557|prf||1806157A cytochrome c oxidase:SUBUNIT=III;>gi|29149953|emb|CAA37525.1| cytochrome-c oxidase subunit III, partial (mitochondrion) [Gallus gallus];>gi|549537643|gb|AGX31454.1| cytochrome c oxidase subunit III, partial (mitochondrion) [Gallus	344	1	0	0	26290000	0	29099000	0	0	0	0	115910000	0	0
	>gi|5360543|dbj|BAA82049.1| cytochrome b, partial (mitochondrion) [Gallus gallus];>gi|5360541|dbj|BAA82048.1| cytochrome b, partial (mitochondrion) [Gallus gallus];>gi|5360539|dbj|BAA82047.1| cytochrome b, partial (mitochondrion) [Gallus gallus];>gi|602869	147	2	0	0	0	29133000	41673000	91787000	0	36142000	0	103910000	24758000	31704000
	>gi|212160|gb|AAA48906.1| ig lambda light chain, partial [Gallus gallus];>gi|104728|pir||A21177 Ig light chain precursor V-J region - chicken (fragment)	16	12	26700000000	28400000000	43200000000	23600000000	23900000000	29900000000	58100000000	15700000000	30900000000	49600000000	33300000000	43200000000
	>gi|513209917|ref|XP_004945584.1| PREDICTED: polyubiquitin-C isoform X3 [Gallus gallus];>gi|564112193|ref|NP_001274134.1| ubiquitin-40S ribosomal protein S27a [Gallus gallus];>gi|47604951|ref|NP_990284.1| ubiquitin-40S ribosomal protein S27a [Gallus gallus	25	4	148510000	168090000	170360000	282550000	316630000	331740000	195900000	587430000	395210000	87318000	237770000	314030000
	>gi|109157115|pdb|2A5C|B Chain B, Structure Of Avidin In Complex With The Ligand 8-Oxodeoxyadenosine;>gi|109157114|pdb|2A5C|A Chain A, Structure Of Avidin In Complex With The Ligand 8-Oxodeoxyadenosine;>gi|109157113|pdb|2A5B|B Chain B, Avidin Complexed Wit	26	10	110720000	0	0	0	0	0	0	0	0	0	0	0
	>gi|546442|gb|AAB30584.1| gallinacin 1, Gal-1=cysteine-rich antimicrobial peptide [Gallus gallus=chickens, peritoneal neutrophils, Peptide, 39 aa];>gi|1168435|sp|P80389.1|AMP1_CHICK RecName: Full=Antimicrobial peptide CHP1; AltName: Full=Chicken heterophil	14	2	151360000	116130000	0	90532000	473510000	171180000	78598000	0	0	0	110030000	112780000
	>gi|576330|pdb|1VMO|B Chain B, Crystal Structure Of Vitelline Membrane Outer Layer Protein I (Vmo-I): A Folding Motif With Homologous Greek Key Structures Related By An Internal Three-Fold Symmetry;>gi|576329|pdb|1VMO|A Chain A, Crystal Structure Of Vitell	6	1	0	0	0	0	0	0	0	284890000	0	0	0	0
	>gi|304282210|gb|ADM21206.1| gallinacin-2, partial [Gallus gallus];>gi|546443|gb|AAB30585.1| gallinacin 2, Gal-2=cysteine-rich antimicrobial peptide [Gallus gallus=chickens, peritoneal neutrophils, Peptide, 36 aa];>gi|385251609|pdb|2LG5|A Chain A, Nmr Stru	16	3	416730000	186180000	284660000	1062300000	1498700000	1349800000	442600000	1669700000	521260000	627710000	1024300000	715610000
	>gi|110590584|pdb|2H89|C Chain C, Avian Respiratory Complex Ii With Malonate Bound;>gi|110590580|pdb|2H88|P Chain P, Avian Mitochondrial Respiratory Complex Ii At 1.8 Angstrom Resolution;>gi|110590576|pdb|2H88|C Chain C, Avian Mitochondrial Respiratory Com	11	1	0	0	0	0	0	0	0	0	0	0	0	22404000
	>gi|365813310|pdb|3VHI|D Chain D, Crystal Structure Of Monoz-Biotin-Avidin Complex;>gi|365813309|pdb|3VHI|C Chain C, Crystal Structure Of Monoz-Biotin-Avidin Complex;>gi|365813308|pdb|3VHI|B Chain B, Crystal Structure Of Monoz-Biotin-Avidin Complex;>gi|365	71	11	0	95969000	0	0	0	0	0	0	0	0	0	0
	>gi|82070421|sp|O73790.1|SPB10_CHICK RecName: Full=Heterochromatin-associated protein MENT; AltName: Full=Myeloid and erythroid nuclear termination stage-specific protein; AltName: Full=Serpin B10;>gi|45382463|ref|NP_990228.1| heterochromatin-associated pr	12	18	422310000	311680000	165440000	412550000	384690000	455290000	148300000	466290000	150410000	200360000	303650000	261040000
	>gi|513180049|ref|XP_004940614.1| PREDICTED: ras-related protein Rab-6A-like isoform X8 [Gallus gallus];>gi|513180046|ref|XP_004940613.1| PREDICTED: ras-related protein Rab-6A-like isoform X7 [Gallus gallus];>gi|513180043|ref|XP_004940612.1| PREDICTED: ras	11	1	0	0	0	0	0	0	0	18233000	0	0	0	0
	>gi|513240574|ref|XP_428317.4| PREDICTED: transitional endoplasmic reticulum ATPase-like, partial [Gallus gallus];>gi|90990971|dbj|BAE92937.1| valosin containing protein [Gallus gallus];>gi|53126280|emb|CAG30944.1| hypothetical protein RCJMB04_1c3 [Gallus	4	2	0	0	0	0	0	0	0	23383000	0	0	0	0
	>gi|546441|gb|AAB30583.1| gallinacin 1 alpha, Gal-1 alpha=cysteine-rich antimicrobial peptide [Gallus gallus=chickens, peritoneal neutrophils, Peptide, 39 aa];>gi|9957108|gb|AAG09211.1|AF181951_1 Gal-1 alpha [Gallus gallus];>gi|73915343|sp|P46157.2|GLL1A_C	7	1	0	0	0	0	0	0	0	0	119940000	0	0	0
	>gi|62851|emb|CAA37421.1| unnamed protein product [Gallus gallus];>gi|45382533|ref|NP_990682.1| annexin A2 [Gallus gallus];>gi|113949|sp|P17785.2|ANXA2_CHICK RecName: Full=Annexin A2; AltName: Full=Annexin II; AltName: Full=Annexin-2; AltName: Full=Calpact	3	9	0	0	27621000	13771000	0	78372000	0	336960000	59479000	14141000	22511000	74035000
	>gi|227016|prf||1613168A apolipoprotein AI;>gi|45382961|ref|NP_990856.1| apolipoprotein A-I preproprotein [Gallus gallus];>gi|211159|gb|AAA48597.1| apolipoprotein A-I [Gallus gallus];>gi|211150|gb|AAA48594.1| prepro-apolipoprotein-AI [Gallus gallus];>gi|21	7	4	0	0	0	0	0	0	0	0	0	0	0	49861000
	>gi|45384218|ref|NP_990395.1| superoxide dismutase [Cu-Zn] [Gallus gallus];>gi|2507401|sp|P80566.3|SODC_CHICK RecName: Full=Superoxide dismutase [Cu-Zn];>gi|1142718|gb|AAB88059.1| Cu/Zn superoxide dismutase [Gallus gallus]	3	8	297960000	397380000	1033000000	604090000	388880000	399050000	516560000	278540000	291580000	387990000	451920000	290250000
	>gi|45382945|ref|NP_990852.1| sodium/potassium-transporting ATPase subunit alpha-1 precursor [Gallus gallus];>gi|211220|gb|AAA48607.1| ATPase [Gallus gallus];>gi|114372|sp|P09572.1|AT1A1_CHICK RecName: Full=Sodium/potassium-transporting ATPase subunit alph	16	3	0	0	42776000	0	0	54611000	0	0	0	28528000	0	0
	>gi|6980689|pdb|2HIO|A Chain A, Histone Octamer (Chicken), Chromosomal Protein;>gi|219689193|pdb|3C9K|E Chain E, Model Of Histone Octamer Tubular Crystals;>gi|219689189|pdb|3C9K|A Chain A, Model Of Histone Octamer Tubular Crystals;>gi|82191289|sp|P70082.1|	51	2	0	84068000	0	0	0	0	0	0	0	0	0	0
	>gi|223453|prf||0806228A histone H3;>gi|219689195|pdb|3C9K|G Chain G, Model Of Histone Octamer Tubular Crystals;>gi|219689191|pdb|3C9K|C Chain C, Model Of Histone Octamer Tubular Crystals;>gi|7767078|pdb|1EQZ|G Chain G, X-Ray Structure Of The Nucleosome Co	44	3	64104000	73879000	0	0	0	0	46145000	532060000	0	0	0	30069000
	>gi|219689196|pdb|3C9K|H Chain H, Model Of Histone Octamer Tubular Crystals;>gi|219689192|pdb|3C9K|D Chain D, Model Of Histone Octamer Tubular Crystals;>gi|83745135|ref|NP_001032932.1| histone H4 [Gallus gallus];>gi|83745133|ref|NP_001032934.1| histone clu	31	5	52154000	165500000	0	48389000	0	38033000	56743000	944820000	32531000	0	0	21760000
	>gi|513161937|ref|XP_004938328.1| PREDICTED: centrosomal protein of 97 kDa isoform X3 [Gallus gallus];>gi|118083592|ref|XP_416617.2| PREDICTED: centrosomal protein of 97 kDa isoform X2 [Gallus gallus]	2	1	0	0	0	0	0	0	0	0	0	0	0	0
	>gi|513163422|ref|XP_004934717.1| PREDICTED: peroxiredoxin-4 isoform X4 [Gallus gallus];>gi|118084003|ref|XP_001234000.1| PREDICTED: peroxiredoxin-4 isoformX1 [Gallus gallus];>gi|118084001|ref|XP_416800.2| PREDICTED: peroxiredoxin-4 isoformX2 [Gallus gallu	4	3	0	0	0	0	0	0	0	0	0	13163000	0	0
	>gi|118084115|ref|XP_416822.2| PREDICTED: angiotensin-converting enzyme 2 [Gallus gallus];>gi|254546338|gb|ACT66264.1| angiotensin I converting enzyme 2, partial [Gallus gallus]	2	5	0	0	0	49539000	56899000	0	0	64445000	71104000	0	59488000	97092000
	>gi|118085272|ref|XP_417278.2| PREDICTED: calpain-5 [Gallus gallus]	1	2	0	0	0	0	0	10135000	0	40361000	0	0	14635000	10495000
	>gi|118088382|ref|XP_419682.2| PREDICTED: mitochondrial translational release factor 1-like isoform X3 [Gallus gallus]	1	1	0	0	0	0	0	0	0	0	0	0	0	0
	>gi|513180779|ref|XP_004940766.1| PREDICTED: uncharacterized protein LOC422270 isoform X4 [Gallus gallus];>gi|513180776|ref|XP_004940765.1| PREDICTED: uncharacterized protein LOC422270 isoform X3 [Gallus gallus];>gi|513180773|ref|XP_004940764.1| PREDICTED:	5	2	0	0	0	0	0	57573000	0	648390000	0	0	181060000	311680000
	>gi|118095086|ref|XP_001231237.1| PREDICTED: phospholipid scramblase 1 isoform 1 [Gallus gallus];>gi|118095088|ref|XP_422696.2| PREDICTED: phospholipid scramblase 1 isoform 2 [Gallus gallus];>gi|53133306|emb|CAG31982.1| hypothetical protein RCJMB04_15e9, p	3	7	916400000	927880000	1595300000	1231100000	1723400000	1726900000	1226700000	623020000	714810000	1063100000	638040000	615990000
	>gi|118095403|ref|XP_001234023.1| PREDICTED: transmembrane 4 L6 family member 4 [Gallus gallus]	1	2	0	0	0	0	110010000	0	0	0	0	0	0	59255000
	>gi|118097950|ref|XP_414866.2| PREDICTED: aquaporin-8 [Gallus gallus]	1	2	111980000	58972000	397260000	149020000	113000000	237020000	70901000	78993000	285730000	172290000	150680000	112120000
	>gi|3132623|gb|AAC16324.1| heparin cofactor II, partial [Gallus gallus];>gi|118098359|ref|XP_001232767.1| PREDICTED: heparin cofactor 2 [Gallus gallus]	2	1	0	0	0	0	0	0	0	12058000	0	0	0	0
	>gi|513210667|ref|XP_004934403.1| PREDICTED: gamma-glutamyltranspeptidase 1 isoform X15 [Gallus gallus];>gi|513210664|ref|XP_004934402.1| PREDICTED: gamma-glutamyltranspeptidase 1 isoform X14 [Gallus gallus];>gi|513210659|ref|XP_004934401.1| PREDICTED: gam	7	3	0	0	22911000	0	0	37868000	0	0	38227000	35109000	22387000	105050000
	>gi|118099442|ref|XP_415401.2| PREDICTED: erythrocyte band 7 integral membrane protein [Gallus gallus]	1	3	0	0	0	0	0	8579700	0	0	0	0	13177000	0
	>gi|118099536|ref|XP_001231409.1| PREDICTED: myosin-3 [Gallus gallus];>gi|6683485|dbj|BAA89233.1| skeletal myosin heavy chain [Gallus gallus];>gi|212376|gb|AAA48972.1| myosin heavy chain [Gallus gallus];>gi|1346637|sp|P02565.3|MYH3_CHICK RecName: Full=Myos	88	18	0	0	0	0	0	0	0	0	13791000	0	0	0
	>gi|82407375|pdb|1WBI|H Chain H, Avr2;>gi|82407374|pdb|1WBI|G Chain G, Avr2;>gi|82407373|pdb|1WBI|F Chain F, Avr2;>gi|82407372|pdb|1WBI|E Chain E, Avr2;>gi|82407371|pdb|1WBI|D Chain D, Avr2;>gi|82407370|pdb|1WBI|C Chain C, Avr2;>gi|82407369|pdb|1WBI|B Chai	14	1	0	0	0	0	0	0	2162600	0	0	0	0	0
	>gi|513229739|ref|XP_004937415.1| PREDICTED: ribosome-releasing factor 2, mitochondrial isoform X3 [Gallus gallus];>gi|118103928|ref|XP_424792.2| PREDICTED: ribosome-releasing factor 2, mitochondrial isoform X2 [Gallus gallus]	2	1	0	0	0	0	0	0	0	0	28987000	0	0	0
	>gi|513233394|ref|XP_004949784.1| PREDICTED: ceramide synthase 5 isoform X6 [Gallus gallus];>gi|513233391|ref|XP_004949783.1| PREDICTED: ceramide synthase 5 isoform X5 [Gallus gallus];>gi|118129639|ref|XP_424486.2| PREDICTED: ceramide synthase 5 isoform X3	4	1	0	0	60508000	0	0	0	0	0	0	0	0	0
	>gi|75571442|sp|Q5ZM45.1|UBP48_CHICK RecName: Full=Ubiquitin carboxyl-terminal hydrolase 48; AltName: Full=Deubiquitinating enzyme 48; AltName: Full=Ubiquitin thioesterase 48; AltName: Full=Ubiquitin-specific-processing protease 48;>gi|53127738|emb|CAG3119	3	1	0	11820000	0	0	0	0	0	0	0	0	0	0
	>gi|1195581|gb|AAB35653.1| antithrombin, partial [Gallus gallus];>gi|363736402|ref|XP_422282.3| PREDICTED: antithrombin-III [Gallus gallus]	2	6	56151000	89493000	102110000	50834000	58414000	71199000	34371000	64344000	0	46575000	48298000	62697000
	>gi|62890|emb|CAA36796.1| unnamed protein product [Gallus gallus];>gi|45384380|ref|NP_990678.1| plastin-1 [Gallus gallus];>gi|120165|sp|P19179.1|PLSI_CHICK RecName: Full=Plastin-1; AltName: Full=Fimbrin	3	1	0	0	0	0	0	0	0	0	0	0	0	10395000
	>gi|45384172|ref|NP_990417.1| ferritin heavy chain [Gallus gallus];>gi|2369861|emb|CAA75004.1| ferritin H chain [Gallus gallus];>gi|211774|gb|AAA48768.1| ferritin H subunit [Gallus gallus];>gi|120514|sp|P08267.2|FRIH_CHICK RecName: Full=Ferritin heavy chai	4	17	11400000000	11100000000	5066800000	6388700000	7008900000	6532400000	3270200000	2774000000	2141600000	2900400000	3725800000	2402600000
	>gi|45382781|ref|NP_990824.1| glutamine synthetase [Gallus gallus];>gi|298556626|emb|CBN69760.1| unnamed protein product [Gallus gallus];>gi|255852|gb|AAC69361.1| glutamine synthetase [Gallus gallus];>gi|211815|gb|AAA48783.1| glutamine synthetase [Gallus g	5	1	0	0	0	0	0	0	0	0	0	0	0	0
	>gi|4894665|gb|AAD32581.1|AF125311_1 hemoglobin alpha-A chain, partial [Gallus gallus];>gi|63415|emb|CAA23701.1| alpha-globin [Gallus gallus];>gi|63037|emb|CAA23679.1| unnamed protein product [Gallus gallus];>gi|63014|emb|CAA42606.1| alpha-A globin [Gallus	15	4	140390000	129590000	0	0	0	42798000	0	68552000	0	0	0	0
	>gi|4699643|pdb|1HBR|D Chain D, R-State Form Of Chicken Hemoglobin D;>gi|4699641|pdb|1HBR|B Chain B, R-State Form Of Chicken Hemoglobin D;>gi|63413|emb|CAA23700.1| beta-globin [Gallus gallus];>gi|49169791|ref|NP_990820.1| hemoglobin subunit beta [Gallus ga	21	7	352500000	427160000	47226000	32875000	55470000	0	0	222700000	0	0	0	64193000
	>gi|55742654|ref|NP_001006686.1| heat shock 70 kDa protein [Gallus gallus];>gi|421931777|gb|AFX69291.1| heat shock protein 70 [Gallus gallus];>gi|37590083|gb|AAN18282.1| heat shock protein Hsp70 [Gallus gallus];>gi|37590081|gb|AAN18281.1| heat shock protei	26	4	0	0	0	0	0	0	0	139470000	0	0	0	0
	>gi|63516|emb|CAA30251.1| unnamed protein product [Gallus gallus];>gi|157954047|ref|NP_001103255.1| heat shock protein HSP 90-alpha [Gallus gallus];>gi|123668|sp|P11501.3|HS90A_CHICK RecName: Full=Heat shock protein HSP 90-alpha;>gi|295722|emb|CAA33132.1|	8	3	0	0	0	0	0	0	0	109770000	0	0	0	0
	>gi|126643707|gb|ABO25859.1| galectin-3 [Gallus gallus];>gi|1389600|gb|AAB02856.1| galectin-3 [Gallus gallus];>gi|47551305|ref|NP_999756.1| galectin-3 [Gallus gallus];>gi|19568746|gb|AAL91920.1|AF479564_1 galectin-3TM1 isoform containing transmembrane span	4	5	0	0	41032000	52590000	64246000	85885000	0	72996000	51418000	27100000	52071000	35329000
	>gi|513223186|ref|XP_424012.4| PREDICTED: protein MRP-126 [Gallus gallus];>gi|126659|sp|P28318.1|M126_CHICK RecName: Full=Protein MRP-126	2	9	618960000	609860000	210080000	409230000	2088900000	1466600000	143760000	1945700000	245620000	285850000	984120000	1267600000
	>gi|127095|sp|P08940.2|MIM1_CHICK RecName: Full=Myeloid protein 1; AltName: Full=p33; Flags: Precursor;>gi|45382703|ref|NP_990809.1| myeloid protein 1 precursor [Gallus gallus];>gi|212342|gb|AAA48958.1| myeloid protein-1 [Gallus gallus];>gi|212325|gb|AAA48	13	20	2695400000	2139200000	1010000000	1768300000	2657600000	1897300000	743500000	5326400000	884590000	896820000	1981900000	2288000000
	>gi|212456|gb|AAA48989.1| nucleolar protein B23/No38, partial [Gallus gallus];>gi|63705|emb|CAA35061.1| unnamed protein product [Gallus gallus];>gi|45383996|ref|NP_990598.1| nucleophosmin [Gallus gallus];>gi|128413|sp|P16039.1|NPM_CHICK RecName: Full=Nucle	4	4	0	0	66178000	44002000	73375000	80092000	0	0	0	76338000	0	89948000
	>gi|223299|prf||0705172A ovalbumin;>gi|808974|emb|CAA23716.1| ovalbumin [Gallus gallus];>gi|440923754|pdb|1OVA|D Chain D, Crystal Structure Of Uncleaved Ovalbumin At 1.95 Angstroms Resolution;>gi|440923753|pdb|1OVA|C Chain C, Crystal Structure Of Uncleaved	19	11	64475000	66733000	83913000	91934000	87125000	0	12021000	53833000	531390000	36704000	35530000	57948000
	>gi|45382671|ref|NP_990802.1| phosphoenolpyruvate carboxykinase, cytosolic [GTP] [Gallus gallus];>gi|212538|gb|AAA49005.1| phosphoenolpyruvate carboxykinase (EC 4.1.1.32) [Gallus gallus];>gi|130756|sp|P05153.1|PCKGC_CHICK RecName: Full=Phosphoenolpyruvate	3	1	0	0	0	0	0	0	0	0	118330000	0	0	0
	>gi|558704994|pdb|4JHQ|B Chain B, Crystal Structure Of Avidin - 6-(6-biotinamidohexanamido) Hexanoylferrocene Complex;>gi|558704993|pdb|4JHQ|A Chain A, Crystal Structure Of Avidin - 6-(6-biotinamidohexanamido) Hexanoylferrocene Complex;>gi|530537468|pdb|4I	4	11	6016500000	1804000000	1043300000	1365500000	1927600000	1776700000	877300000	1235000000	425690000	933850000	1078900000	310200000
	>gi|63076|emb|CAA41388.1| brush border myosin I, partial [Gallus gallus];>gi|226735|prf||1604362A brush border myosin I;>gi|45384034|ref|NP_990494.1| unconventional myosin-Ia [Gallus gallus];>gi|433319|gb|AAB38373.1| brush border myosin I heavy chain [Gall	5	7	90062000	77564000	64406000	99029000	101630000	173040000	113350000	107820000	111510000	79972000	100700000	152780000
	>gi|17942831|pdb|1IQ7|A Chain A, Ovotransferrin, C-Terminal Lobe, Apo Form;>gi|83754919|pdb|2D3I|A Chain A, Crystal Structure Of Aluminum-Bound Ovotransferrin At 2.15 Angstrom Resolution;>gi|51247322|pdb|1RYX|A Chain A, Crystal Structure Of Hen Serum Trans	13	4	0	0	0	0	0	0	0	0	0	0	0	98167000
	>gi|62738642|pdb|1YJ0|A Chain A, Crystal Structures Of Chicken Annexin V In Complex With Zn2+;>gi|62738641|pdb|1YII|A Chain A, Crystal Structures Of Chicken Annexin V In Complex With Ca2+;>gi|71895873|ref|NP_001026709.1| annexin A5 [Gallus gallus];>gi|4309	7	2	0	0	0	0	0	21887000	0	18127000	0	0	4623900	20325000
	>gi|223280|prf||0703290B tubulin alpha;>gi|63070|emb|CAA23686.1| unnamed protein product, partial [Gallus gallus];>gi|135393|sp|P02552.1|TBA1_CHICK RecName: Full=Tubulin alpha-1 chain	3	1	0	0	0	0	0	17814000	0	0	0	0	0	0
	>gi|45382053|ref|NP_990784.1| thioredoxin [Gallus gallus];>gi|212766|gb|AAA49092.1| thioredoxin [Gallus gallus];>gi|135767|sp|P08629.2|THIO_CHICK RecName: Full=Thioredoxin; Short=Trx	3	1	0	0	0	0	0	0	0	32189000	0	0	0	0
	>gi|1633503|pdb|1TFP|B Chain B, Transthyretin (Formerly Known As Prealbumin);>gi|1633502|pdb|1TFP|A Chain A, Transthyretin (Formerly Known As Prealbumin);>gi|62992|emb|CAA43000.1| transthyretin [Gallus gallus];>gi|45384444|ref|NP_990666.1| transthyretin is	6	7	421740000	435380000	2457500000	10000000000	1162000000	792800000	1176400000	971410000	909690000	2197700000	1867600000	2551400000
	>gi|45384434|ref|NP_990290.1| myomesin-1 [Gallus gallus];>gi|1388158|gb|AAC59939.1| myomesin [Gallus gallus]	2	1	0	0	0	0	0	0	0	0	0	0	0	0
	>gi|554791197|gb|AGZ02796.1| peptide transporter PEPT1 [Gallus gallus];>gi|45383430|ref|NP_989696.1| solute carrier family 15 member 1 [Gallus gallus];>gi|13919649|gb|AAK39954.1| peptide transporter PepT1 [Gallus gallus]	3	4	0	0	0	0	19162000	27086000	0	0	20105000	0	34631000	0
	>gi|1741899|dbj|BAA09988.1| immunoglobulin lambda chain, partial [Gallus gallus];>gi|1741877|dbj|BAA09977.1| immunoglobulin lambda chain, partial [Gallus gallus];>gi|16902140|dbj|BAB71877.1| immunoglobulin lambda light chain, partial [Gallus gallus];>gi|13	4	1	0	0	0	0	102730000	0	0	0	0	0	0	85011000
	>gi|13990786|dbj|BAB47279.1| immunoglobulin lambda chain, partial [Gallus gallus]	1	1	0	0	0	0	0	0	0	0	25578000	0	0	0
	>gi|13990790|dbj|BAB47281.1| immunoglobulin lambda chain, partial [Gallus gallus]	1	1	0	46073000	0	0	0	0	0	0	0	0	0	0
	>gi|13990794|dbj|BAB47283.1| immunoglobulin lambda chain, partial [Gallus gallus]	1	2	0	0	9105800	0	0	0	0	0	0	0	0	0
	>gi|13990796|dbj|BAB47284.1| immunoglobulin lambda chain, partial [Gallus gallus]	1	3	0	0	0	0	0	0	97851000	0	0	0	0	33458000
	>gi|13990798|dbj|BAB47285.1| immunoglobulin lambda chain, partial [Gallus gallus]	1	2	0	50556000	0	0	0	0	0	0	0	0	0	0
	>gi|13990802|dbj|BAB47287.1| immunoglobulin lambda chain, partial [Gallus gallus]	1	3	0	0	0	0	0	0	0	0	51805000	0	0	0
	>gi|13990810|dbj|BAB47291.1| immunoglobulin lambda chain, partial [Gallus gallus]	1	2	0	0	0	47922000	0	0	0	0	0	0	0	0
	>gi|13990814|dbj|BAB47293.1| immunoglobulin lambda chain, partial [Gallus gallus]	1	4	0	0	0	0	0	0	18307000	0	0	0	0	0
	>gi|13990816|dbj|BAB47294.1| immunoglobulin lambda chain, partial [Gallus gallus]	1	2	0	0	0	0	0	0	17178000	0	0	0	23348000	0
	>gi|13990818|dbj|BAB47295.1| immunoglobulin lambda chain, partial [Gallus gallus]	1	3	27300000	0	0	0	0	0	0	0	0	0	0	0
	>gi|13990822|dbj|BAB47297.1| immunoglobulin lambda chain, partial [Gallus gallus]	1	1	372070000	493810000	462800000	128890000	64742000	0	356500000	139050000	268500000	276780000	375960000	638560000
	>gi|13990826|dbj|BAB47299.1| immunoglobulin lambda chain, partial [Gallus gallus];>gi|13990824|dbj|BAB47298.1| immunoglobulin lambda chain, partial [Gallus gallus]	2	1	0	0	0	0	0	0	52734000	0	0	0	0	0
	>gi|13990828|dbj|BAB47300.1| immunoglobulin lambda chain, partial [Gallus gallus]	1	4	17921000	0	0	0	0	0	0	0	0	0	0	0
	>gi|13990830|dbj|BAB47301.1| immunoglobulin lambda chain, partial [Gallus gallus]	1	2	0	0	0	0	22748000	0	0	0	0	0	0	0
	>gi|16902180|dbj|BAB71895.1| immunoglobulin lambda light chain, partial [Gallus gallus];>gi|13990832|dbj|BAB47302.1| immunoglobulin lambda chain, partial [Gallus gallus]	2	1	0	0	0	0	0	0	0	0	1182700000	0	0	0
	>gi|13990836|dbj|BAB47304.1| immunoglobulin lambda chain, partial [Gallus gallus];>gi|1741903|dbj|BAA09990.1| immunoglobulin lambda chain, partial [Gallus gallus]	2	2	0	0	0	6986800	0	0	0	0	0	0	0	0
	>gi|13990838|dbj|BAB47305.1| immunoglobulin lambda chain, partial [Gallus gallus]	1	3	172400000	145020000	448330000	100800000	0	0	201310000	0	0	128270000	100680000	59527000
	>gi|13990840|dbj|BAB47306.1| immunoglobulin lambda chain, partial [Gallus gallus]	1	1	0	0	57846000	0	0	0	0	0	0	0	0	0
	>gi|1741891|dbj|BAA09984.1| immunoglobulin lambda chain, partial [Gallus gallus];>gi|16902243|dbj|BAB71920.1| immunoglobulin lambda light chain, partial [Gallus gallus];>gi|13990842|dbj|BAB47307.1| immunoglobulin lambda chain, partial [Gallus gallus];>gi|5	4	1	0	0	0	0	0	0	0	0	203620000	0	0	0
	>gi|13990844|dbj|BAB47308.1| immunoglobulin lambda chain, partial [Gallus gallus];>gi|422920048|pdb|4GLR|K Chain K, Structure Of The Anti-ptau Fab (pt231/ps235_1) In Complex With Phosphoepitope Pt231/ps235;>gi|422920046|pdb|4GLR|I Chain I, Structure Of The	3	3	0	0	77803000	0	0	0	0	0	0	0	0	0
	>gi|13990849|dbj|BAB47310.1| immunoglobulin lambda chain, partial [Gallus gallus]	1	5	54824000	0	83512000	0	0	0	0	0	0	0	62306000	27745000
	>gi|13990857|dbj|BAB47314.1| immunoglobulin lambda chain, partial [Gallus gallus]	1	1	0	0	0	0	0	0	27771000	0	0	0	0	0
	>gi|13990859|dbj|BAB47315.1| immunoglobulin lambda chain, partial [Gallus gallus]	1	2	0	0	0	22356000	0	0	0	0	0	0	0	0
	>gi|13990861|dbj|BAB47316.1| immunoglobulin lambda chain, partial [Gallus gallus]	1	1	0	0	0	0	0	0	0	0	10640000	0	0	0
	>gi|13990875|dbj|BAB47323.1| immunoglobulin lambda chain, partial [Gallus gallus];>gi|13990867|dbj|BAB47319.1| immunoglobulin lambda chain, partial [Gallus gallus];>gi|13990865|dbj|BAB47318.1| immunoglobulin lambda chain, partial [Gallus gallus]	3	2	0	0	0	0	0	24449000	0	0	0	0	0	0
	>gi|13990881|dbj|BAB47326.1| immunoglobulin lambda chain, partial [Gallus gallus]	1	3	130710000	53205000	125340000	111100000	26857000	60845000	73834000	0	0	33682000	110140000	0
	>gi|13990883|dbj|BAB47327.1| immunoglobulin lambda chain, partial [Gallus gallus];>gi|13990886|dbj|BAB47328.1| immunoglobulin lambda chain, partial [Gallus gallus]	2	4	0	0	90535000	0	0	0	0	0	0	0	0	0
	>gi|13990891|dbj|BAB47330.1| immunoglobulin lambda chain, partial [Gallus gallus]	1	1	0	0	0	0	0	0	0	0	0	0	0	0
	>gi|13990896|dbj|BAB47332.1| immunoglobulin lambda chain, partial [Gallus gallus]	1	4	119170000	307050000	214660000	122740000	0	53998000	75730000	0	107890000	81182000	64254000	74980000
	>gi|13990900|dbj|BAB47334.1| immunoglobulin lambda chain, partial [Gallus gallus];>gi|16902164|dbj|BAB71887.1| immunoglobulin lambda light chain, partial [Gallus gallus];>gi|16902155|dbj|BAB71883.1| immunoglobulin lambda light chain, partial [Gallus gallus	7	4	120730000	0	0	0	0	31454000	0	0	0	80750000	40569000	44428000
	>gi|13990910|dbj|BAB47339.1| immunoglobulin lambda chain, partial [Gallus gallus];>gi|13990902|dbj|BAB47335.1| immunoglobulin lambda chain, partial [Gallus gallus];>gi|16902168|dbj|BAB71889.1| immunoglobulin lambda light chain, partial [Gallus gallus];>gi|	4	4	106370000	88979000	175500000	95270000	0	46551000	99139000	97703000	0	161480000	96654000	0
	>gi|13990918|dbj|BAB47343.1| immunoglobulin lambda chain, partial [Gallus gallus];>gi|13990916|dbj|BAB47342.1| immunoglobulin lambda chain, partial [Gallus gallus];>gi|13990914|dbj|BAB47341.1| immunoglobulin lambda chain, partial [Gallus gallus]	3	4	0	0	142570000	0	0	0	0	0	0	0	0	0
	>gi|13990944|dbj|BAB47355.1| immunoglobulin lambda chain, partial [Gallus gallus]	1	3	43609000	93691000	151510000	0	0	53976000	95561000	0	69047000	0	77544000	51917000
	>gi|13990946|dbj|BAB47356.1| immunoglobulin lambda chain, partial [Gallus gallus];>gi|13990942|dbj|BAB47354.1| immunoglobulin lambda chain, partial [Gallus gallus]	3	4	0	0	0	0	0	0	0	0	80990000	0	0	0
	>gi|13990950|dbj|BAB47358.1| immunoglobulin lambda chain, partial [Gallus gallus];>gi|13990948|dbj|BAB47357.1| immunoglobulin lambda chain, partial [Gallus gallus]	2	1	0	0	0	0	0	0	0	0	62679000	0	0	0
	>gi|13990952|dbj|BAB47359.1| immunoglobulin lambda chain, partial [Gallus gallus]	1	1	822930000	803960000	984870000	542690000	378410000	394630000	1469000000	408160000	693680000	762430000	514370000	1087800000
	>gi|50838836|ref|NP_001001302.1| myosin-7 [Gallus gallus];>gi|14017756|dbj|BAB47399.1| chick atrial myosin heavy chain [Gallus gallus];>gi|9457234|gb|AAB34772.2| myosin heavy chain, partial [Gallus gallus];>gi|14017750|dbj|BAB47396.1| atrial myosin heacy c	9	9	0	0	0	0	0	0	0	0	124650000	0	0	0
	>gi|82224806|sp|Q9W6V5.2|PTPRJ_CHICK RecName: Full=Receptor-type tyrosine-protein phosphatase eta; Short=Protein-tyrosine phosphatase eta; Short=R-PTP-eta; AltName: Full=HPTP eta; AltName: Full=Protein-tyrosine phosphatase receptor type J; Short=R-PTP-J; A	3	1	0	0	0	0	0	0	0	0	0	0	0	6876000
	>gi|372266150|ref|NP_001092821.2| L-amino-acid oxidase precursor [Gallus gallus];>gi|316995810|dbj|BAJ53002.1| L-amino-acid oxidase [Gallus gallus];>gi|148356958|dbj|BAF62982.1| L-amino-acid oxidase precursor [Gallus gallus]	3	3	27423000	37206000	0	0	0	0	0	0	0	0	29909000	24026000
	>gi|1536800|dbj|BAA11099.1| immunoglobulin lambda chain variable region, partial [Gallus gallus]	1	3	0	0	6452200	0	0	0	0	0	0	0	0	0
	>gi|1536802|dbj|BAA11100.1| immunoglobulin heavy chain variable region, partial [Gallus gallus]	1	7	95064000	130930000	266050000	55715000	0	0	0	0	0	0	0	0
	>gi|1536804|dbj|BAA11101.1| immunoglobulin lambda chain variable region, partial [Gallus gallus]	1	5	0	0	0	0	0	0	0	0	13493000	0	0	0
	>gi|1536810|dbj|BAA11104.1| immunoglobulin heavy chain variable region, partial [Gallus gallus]	1	2	0	0	182190000	0	0	0	0	0	0	0	0	0
	>gi|1536812|dbj|BAA11105.1| immunoglobulin heavy chain variable region, partial [Gallus gallus]	1	5	2753600000	1757600000	3294100000	1310400000	743310000	1055700000	3108000000	680950000	1410300000	2333600000	3397000000	1485800000
	>gi|58373390|gb|AAW71994.1| polymeric immunoglobulin receptor precursor [Gallus gallus];>gi|34556411|gb|AAP69598.1| polymeric immunoglobulin receptor [Gallus gallus];>gi|33340035|gb|AAQ14493.1|AF303371_1 polymeric immunoglobulin receptor precursor [Gallus	4	19	2215800000	2330200000	2257100000	1948100000	1359400000	1954600000	4020400000	1469100000	3778100000	2670400000	1590500000	3651400000
	>gi|15384310|gb|AAK96242.1|AF406812_1 prominin-like protein, partial [Gallus gallus];>gi|513191635|ref|XP_004942263.1| PREDICTED: prominin-1-A isoform X2 [Gallus gallus];>gi|513191632|ref|XP_003641571.2| PREDICTED: prominin-1-A isoform X1 [Gallus gallus]	3	1	0	0	0	0	0	0	0	0	0	0	0	9113100
	>gi|207080637|ref|NP_001129022.1| microsomal glutathione S-transferase 1 [Gallus gallus];>gi|168472735|gb|ACA24142.1| microsomal glutathione S-transferase 1 [Gallus gallus];>gi|168472733|gb|ACA24141.1| microsomal glutathione S-transferase 1 [Gallus gallus]	5	3	220890000	208320000	379960000	407840000	318360000	227200000	100650000	459680000	212520000	352730000	214660000	274300000
	>gi|38231485|gb|AAR14676.1| MHC class II antigen, partial [Gallus gallus];>gi|38231483|gb|AAR14675.1| MHC class II antigen, partial [Gallus gallus];>gi|63259188|gb|AAY40299.1| MHC class II alpha chain [Gallus gallus];>gi|63259186|gb|AAY40298.1| MHC class I	30	4	173020000	132470000	87187000	63782000	39131000	41501000	52756000	0	48377000	87153000	40802000	117650000
	>gi|323444468|gb|ADX68978.1| MHC class II antigen beta chain [Gallus gallus];>gi|156628089|gb|ABU88997.1| MHC class II beta [Gallus gallus];>gi|414542|gb|AAA03448.1| MHC class II B-L beta chain, partial [Gallus gallus];>gi|323444442|gb|ADX68965.1| MHC clas	116	8	125320000	111220000	39892000	62519000	64043000	81496000	82471000	0	70796000	145190000	66806000	191360000
	>gi|157073915|ref|NP_001096672.1| chymotrypsin-like elastase family member 1 precursor [Gallus gallus]	1	9	1895700000	1841000000	1438600000	17400000000	2306000000	3074500000	1494100000	5446100000	3776700000	3554500000	3934900000	8326300000
	>gi|543937|sp|P35431.1|CAV1_CHICK RecName: Full=Caveolin-1;>gi|38322684|gb|AAR16241.1| caveolin 1 [Gallus gallus];>gi|157785688|ref|NP_001099134.1| caveolin-1 [Gallus gallus];>gi|422672|pir||A46424 caveolin - chicken	4	1	0	0	0	0	0	0	0	0	0	21392000	0	0
	>gi|157817197|ref|NP_001027562.2| chymotrypsin-like elastase family member 2A precursor [Gallus gallus]	1	10	1322200000	1534800000	3361600000	3569300000	1255600000	1063900000	3956000000	1814000000	950180000	1215200000	2219500000	1120900000
	>gi|157831883|pdb|1LSM|A Chain A, Thermal Stability Determinants Of Chicken Egg-White Lysozyme Core Mutants: Hydrophobicity, Packing Volume And Conserved Buried Water Molecules	1	8	48198000	56843000	49333000	75182000	80544000	68812000	51805000	96873000	637490000	56524000	20234000	47926000
	>gi|161513235|emb|CAO79232.1| immunoglobulin light chain variable region, partial [Gallus gallus]	1	3	146270000	85043000	239240000	90358000	0	0	169840000	0	131040000	159140000	219860000	50376000
	>gi|161513237|emb|CAO79233.1| immunoglobulin heavy chain variable region, partial [Gallus gallus];>gi|1536806|dbj|BAA11102.1| immunoglobulin heavy chain variable region, partial [Gallus gallus]	2	8	3531300000	3330400000	6958600000	3957900000	1729200000	3542600000	8246300000	942220000	2959000000	4743100000	3117700000	3428500000
	>gi|161513239|emb|CAO79234.1| immunoglobulin light chain variable region, partial [Gallus gallus];>gi|13990820|dbj|BAB47296.1| immunoglobulin lambda chain, partial [Gallus gallus]	2	5	100520000	109350000	165640000	99054000	0	0	192080000	0	56581000	99058000	123860000	65655000
	>gi|161513241|emb|CAO79235.1| immunoglobulin light chain variable region, partial [Gallus gallus]	1	1	166350000	159280000	199670000	169740000	157260000	105620000	362630000	80688000	94303000	154590000	0	213010000
	>gi|161513243|emb|CAO79236.1| immunoglobulin heavy chain variable region, partial [Gallus gallus]	1	7	1318800000	591470000	979670000	601610000	412240000	607710000	1609500000	298770000	436790000	1142200000	1091600000	754440000
	>gi|161513251|emb|CAO79240.1| immunoglobulin heavy chain variable region, partial [Gallus gallus];>gi|161513247|emb|CAO79238.1| immunoglobulin heavy chain variable region, partial [Gallus gallus]	2	6	696110000	0	1455700000	0	0	0	965720000	0	0	0	0	807490000
	>gi|161513253|emb|CAO79241.1| immunoglobulin light chain variable region, partial [Gallus gallus]	1	2	0	0	0	0	0	0	0	0	43250000	0	0	0
	>gi|161513255|emb|CAO79242.1| immunoglobulin heavy chain variable region, partial [Gallus gallus]	2	8	2167700000	1990500000	3131400000	1986600000	1517900000	2104900000	5573600000	963680000	1497300000	2488900000	2136400000	1640600000
	>gi|161513259|emb|CAO79244.1| immunoglobulin heavy chain variable region, partial [Gallus gallus]	1	8	224770000	234860000	328590000	192440000	169420000	257640000	2130100000	243390000	301690000	345900000	110430000	236510000
	>gi|161513271|emb|CAO79250.1| immunoglobulin heavy chain variable region, partial [Gallus gallus];>gi|161513263|emb|CAO79246.1| immunoglobulin heavy chain variable region, partial [Gallus gallus]	2	5	130230000	73609000	40509000	0	0	0	0	0	0	0	0	0
	>gi|161513277|emb|CAO79253.1| immunoglobulin light chain variable region, partial [Gallus gallus];>gi|161513273|emb|CAO79251.1| immunoglobulin light chain variable region, partial [Gallus gallus]	2	2	112850000	133660000	0	0	66177000	0	0	0	0	72408000	0	124000000
	>gi|161513275|emb|CAO79252.1| immunoglobulin heavy chain variable region, partial [Gallus gallus];>gi|161513279|emb|CAO79254.1| immunoglobulin heavy chain variable region, partial [Gallus gallus]	2	6	0	0	2816000	0	0	0	0	0	0	0	0	0
	>gi|161513281|emb|CAO79255.1| immunoglobulin light chain variable region, partial [Gallus gallus];>gi|1741909|dbj|BAA09993.1| immunoglobulin lambda chain, partial [Gallus gallus]	2	4	0	0	0	0	0	9202600	0	0	0	0	0	0
	>gi|161513291|emb|CAO79260.1| immunoglobulin heavy chain variable region, partial [Gallus gallus]	1	6	3905000000	5223700000	6377400000	3148300000	2409500000	4214000000	8100300000	2013200000	4751300000	4188000000	3866000000	4282200000
	>gi|161513295|emb|CAO79262.1| immunoglobulin heavy chain variable region, partial [Gallus gallus]	1	4	3105300000	3322800000	5646700000	2295600000	1116900000	1746300000	4454000000	0	1754600000	2228100000	1540900000	0
	>gi|161513297|emb|CAO79263.1| immunoglobulin light chain variable region, partial [Gallus gallus]	1	4	0	0	0	0	0	0	0	0	33163000	0	0	0
	>gi|16902128|dbj|BAB71872.1| immunoglobulin lambda light chain, partial [Gallus gallus]	1	3	0	0	0	0	0	0	0	0	13215000	0	0	0
	>gi|16902134|dbj|BAB71874.1| immunoglobulin lambda light chain, partial [Gallus gallus]	1	5	0	113020000	493190000	0	257730000	212580000	0	0	0	0	97103000	78563000
	>gi|16902157|dbj|BAB71884.1| immunoglobulin lambda light chain, partial [Gallus gallus];>gi|16902142|dbj|BAB71878.1| immunoglobulin lambda light chain, partial [Gallus gallus]	2	4	36574000	17627000	38962000	21079000	0	0	41416000	0	0	34952000	8337600	0
	>gi|16902145|dbj|BAB71879.1| immunoglobulin lambda light chain, partial [Gallus gallus]	1	2	0	0	0	0	0	0	83379000	0	0	0	0	0
	>gi|16902147|dbj|BAB71880.1| immunoglobulin lambda light chain, partial [Gallus gallus];>gi|16902245|dbj|BAB71921.1| immunoglobulin lambda light chain, partial [Gallus gallus]	2	5	217190000	265030000	394890000	379420000	151480000	181370000	1097900000	118580000	177010000	337300000	248980000	212640000
	>gi|16902166|dbj|BAB71888.1| immunoglobulin lambda light chain, partial [Gallus gallus]	1	2	0	0	0	0	0	0	64079000	0	0	16255000	42552000	0
	>gi|16902172|dbj|BAB71891.1| immunoglobulin lambda light chain, partial [Gallus gallus];>gi|16902249|dbj|BAB71923.1| immunoglobulin lambda light chain, partial [Gallus gallus];>gi|161513285|emb|CAO79257.1| immunoglobulin light chain variable region, partia	3	5	1507700000	1245200000	1990300000	1600600000	910740000	1009800000	2524000000	865210000	1181900000	1799300000	1652200000	1309400000
	>gi|16902176|dbj|BAB71893.1| immunoglobulin lambda light chain, partial [Gallus gallus]	1	2	101650000	221210000	0	0	0	0	246910000	0	104930000	194580000	0	0
	>gi|16902178|dbj|BAB71894.1| immunoglobulin lambda light chain, partial [Gallus gallus]	1	2	0	0	0	0	0	0	59969000	0	0	0	0	0
	>gi|16902207|dbj|BAB71906.1| immunoglobulin lambda light chain, partial [Gallus gallus];>gi|16902185|dbj|BAB71897.1| immunoglobulin lambda light chain, partial [Gallus gallus];>gi|16902160|dbj|BAB71885.1| immunoglobulin lambda light chain, partial [Gallus	4	2	0	0	0	0	0	0	72313000	0	0	0	0	0
	>gi|16902189|dbj|BAB71898.1| immunoglobulin lambda light chain, partial [Gallus gallus]	1	2	0	0	37293000	0	0	0	0	0	0	0	0	0
	>gi|16902201|dbj|BAB71903.1| immunoglobulin lambda light chain, partial [Gallus gallus]	1	3	0	0	65769000	0	0	0	0	0	0	0	0	0
	>gi|16902203|dbj|BAB71904.1| immunoglobulin lambda light chain, partial [Gallus gallus]	1	2	0	0	0	0	0	0	24503000	0	0	0	0	0
	>gi|16902217|dbj|BAB71910.1| immunoglobulin lambda light chain, partial [Gallus gallus]	1	1	0	0	58065000	0	0	0	0	0	0	0	0	0
	>gi|16902239|dbj|BAB71918.1| immunoglobulin lambda light chain, partial [Gallus gallus]	1	1	0	0	59914000	0	0	0	0	0	0	0	0	0
	>gi|16902253|dbj|BAB71925.1| immunoglobulin lambda light chain, partial [Gallus gallus]	1	1	0	0	0	0	0	0	0	0	0	34991000	31825000	79897000
	>gi|16902255|dbj|BAB71926.1| immunoglobulin lambda light chain, partial [Gallus gallus]	1	1	0	0	0	0	0	0	0	0	5649200	0	0	0
	>gi|16902257|dbj|BAB71927.1| immunoglobulin lambda light chain, partial [Gallus gallus];>gi|212201|gb|AAA48921.1| immunoglobulin light-chain VJ region, partial [Gallus gallus];>gi|212199|gb|AAA48920.1| immunoglobulin light-chain VJ region, partial [Gallus	7	2	282780000	281340000	372760000	258140000	190160000	123800000	428660000	164020000	145140000	208540000	492790000	299620000
	>gi|16902269|dbj|BAB71933.1| immunoglobulin lambda light chain, partial [Gallus gallus]	1	3	0	164810000	91506000	0	0	0	90889000	0	0	0	0	31943000
	>gi|212047|gb|AAA48854.1| immunoglobulin lambda-chain, partial [Gallus gallus];>gi|212116|gb|AAA48884.1| immunoglobulin light-chain VJ region, partial [Gallus gallus];>gi|16902280|dbj|BAB71938.1| immunoglobulin lambda light chain, partial [Gallus gallus]	3	1	607400000	975470000	1263600000	525090000	563210000	580440000	4774500000	381220000	589010000	1202700000	1048600000	941430000
	>gi|16902286|dbj|BAB71941.1| immunoglobulin lambda light chain, partial [Gallus gallus]	1	1	0	0	0	0	0	29676000	0	0	0	0	0	0
	>gi|16902288|dbj|BAB71942.1| immunoglobulin lambda light chain, partial [Gallus gallus];>gi|212142|gb|AAA48897.1| IgL, partial [Gallus gallus];>gi|16902215|dbj|BAB71909.1| immunoglobulin lambda light chain, partial [Gallus gallus]	3	3	1241900000	1697700000	1740100000	794680000	464600000	486480000	2253500000	562250000	1416600000	1629900000	787770000	1040000000
	>gi|45383808|ref|NP_989483.1| 60S ribosomal protein L6 [Gallus gallus];>gi|17025728|gb|AAK52090.1| tax-responsive element binding protein 107 [Gallus gallus]	2	1	0	0	1928700	0	0	0	0	0	0	0	0	0
	>gi|994708|gb|AAA75554.1| angiotensin converting enzyme, partial [Gallus gallus];>gi|1703072|sp|Q10751.1|ACE_CHICK RecName: Full=Angiotensin-converting enzyme; Short=ACE; AltName: Full=Dipeptidyl carboxypeptidase I; AltName: Full=Kininase II;>gi|400338593|	4	11	0	0	0	0	0	54154000	48911000	91521000	67834000	54588000	37546000	273920000
	>gi|53128011|emb|CAG31264.1| hypothetical protein RCJMB04_4h19 [Gallus gallus];>gi|364505923|pdb|3J0S|L Chain L, Remodeling Of Actin Filaments By Adf Cofilin Proteins;>gi|364505922|pdb|3J0S|K Chain K, Remodeling Of Actin Filaments By Adf Cofilin Proteins;>	52	3	88686000	93184000	0	0	19057000	45640000	0	329760000	0	0	0	0
	>gi|212485|gb|AAA48994.1| ovoinhibitor [Gallus gallus];>gi|1708509|sp|P10184.2|IOV7_CHICK RecName: Full=Ovoinhibitor; Flags: Precursor;>gi|513206786|ref|XP_004944964.1| PREDICTED: ovoinhibitor [Gallus gallus]	3	2	26505000	0	32261000	30405000	24055000	28319000	0	0	0	0	91923000	95607000
	>gi|224458360|ref|NP_001138963.1| colipase precursor [Gallus gallus];>gi|171705692|gb|ACB54899.1| preprocolipase [Gallus gallus]	3	5	1357000000	5694200000	1066000000	941340000	303300000	276930000	1206100000	1580400000	186500000	156780000	0	356350000
	>gi|1741881|dbj|BAA09979.1| immunoglobulin lambda chain, partial [Gallus gallus]	1	4	79800000	0	120960000	0	0	41155000	0	0	0	67403000	0	0
	>gi|1741895|dbj|BAA09986.1| immunoglobulin lambda chain, partial [Gallus gallus]	1	1	0	0	0	0	0	0	0	0	0	19936000	0	0
	>gi|1741915|dbj|BAA09996.1| immunoglobulin lambda chain, partial [Gallus gallus]	1	2	0	26834000	0	0	0	0	0	0	0	0	0	0
	>gi|1741917|dbj|BAA09997.1| immunoglobulin lambda chain, partial [Gallus gallus]	1	1	0	0	0	0	0	0	44426000	0	0	0	0	0
	>gi|1741929|dbj|BAA10003.1| immunoglobulin heavy chain, partial [Gallus gallus]	1	7	0	0	0	0	0	0	136960000	0	0	0	0	0
	>gi|1741937|dbj|BAA10007.1| immunoglobulin heavy chain, partial [Gallus gallus];>gi|89000575|dbj|BAE80137.1| immunoglobulin heavy chain variable region, partial [Gallus gallus]	2	7	149990000	196740000	588170000	188520000	177440000	193260000	204850000	96113000	140330000	298450000	86812000	196140000
	>gi|1741953|dbj|BAA10015.1| immunoglobulin heavy chain, partial [Gallus gallus]	1	8	0	72185000	23722000	0	0	0	0	0	0	0	0	0
	>gi|1741955|dbj|BAA10016.1| immunoglobulin heavy chain, partial [Gallus gallus];>gi|211985|gb|AAA48843.1| immunoglobulin heavy chain V-region, partial [Gallus gallus];>gi|161513307|emb|CAO79268.1| immunoglobulin heavy chain variable region, partial [Gallus	8	8	0	0	0	0	0	0	0	0	30445000	0	0	0
	>gi|45383013|ref|NP_989915.1| carboxypeptidase A1 preproprotein [Gallus gallus];>gi|18073092|emb|CAA45837.1| preprocarboxypeptidase A [Gallus gallus]	2	11	1247900000	360290000	526540000	316370000	205730000	388540000	569160000	525200000	976310000	2082700000	2544700000	301920000
	>gi|5821360|dbj|BAA83785.1| immunoglobulin J chain [Gallus gallus];>gi|46049078|ref|NP_989594.1| immunoglobulin J polypeptide, linker protein for immunoglobulin alpha and mu polypeptides precursor [Gallus gallus];>gi|18249693|dbj|BAB83927.1| immunoglobulin	3	6	2777600000	2024300000	973300000	845470000	1162800000	1029000000	1594900000	650950000	1787000000	686200000	1017100000	1208800000
	>gi|46048795|ref|NP_990392.1| vitronectin precursor [Gallus gallus];>gi|1922282|emb|CAA71914.1| vitronectin [Gallus gallus]	2	3	0	0	0	0	29318000	0	0	0	0	0	13043000	16938000
	>gi|224458364|ref|NP_001138961.1| phospholipase A2 group IB precursor [Gallus gallus];>gi|194245131|gb|ACF35276.1| secreted prophospholipase A2 group IB [Gallus gallus]	2	5	58551000	252460000	47534000	114670000	0	0	23444000	39475000	88667000	0	72484000	60911000
	>gi|393715177|pdb|3TGU|N Chain N, Cytochrome Bc1 Complex From Chicken With Pfvs-Designed Moa Inhibitor Bound;>gi|393715167|pdb|3TGU|A Chain A, Cytochrome Bc1 Complex From Chicken With Pfvs-Designed Moa Inhibitor Bound;>gi|285803748|pdb|3L75|N Chain N, Cyto	28	1	0	0	0	0	0	0	0	0	14615000	0	0	0
	>gi|393715186|pdb|3TGU|W Chain W, Cytochrome Bc1 Complex From Chicken With Pfvs-Designed Moa Inhibitor Bound;>gi|393715176|pdb|3TGU|J Chain J, Cytochrome Bc1 Complex From Chicken With Pfvs-Designed Moa Inhibitor Bound;>gi|285803757|pdb|3L75|W Chain W, Cyto	27	1	0	0	0	0	0	0	0	0	0	0	0	0
	>gi|209969764|ref|NP_001129654.1| heat shock factor binding protein 1-like 1 [Gallus gallus]	1	1	0	0	0	0	30362000	0	0	0	0	0	0	0
	>gi|211957|gb|AAA48830.1| immunoglobulin heavy chain V-region, partial [Gallus gallus];>gi|4261677|gb|AAD13977.1|S65968_1 Ig heavy chain variable region, partial [Gallus gallus];>gi|559672|gb|AAA50797.1| This CDS feature is included to show the translation	20	11	16600000000	13700000000	11600000000	3610300000	2809500000	3962800000	8038100000	1831700000	2153700000	16000000000	2754600000	8687800000
	>gi|211965|gb|AAA48833.1| immunoglobulin heavy chain, partial [Gallus gallus]	1	9	0	0	0	0	0	0	8925900000	0	0	0	0	4948300000
	>gi|211967|gb|AAA48834.1| immunoglobulin heavy chain V-region, partial [Gallus gallus]	1	5	90968000	98997000	134350000	0	0	0	122830000	0	0	0	0	0
	>gi|211991|gb|AAA48846.1| immunoglobulin heavy chain V-region, partial [Gallus gallus];>gi|211971|gb|AAA48836.1| immunoglobulin heavy chain V-region, partial [Gallus gallus];>gi|211969|gb|AAA48835.1| immunoglobulin heavy chain V-region, partial [Gallus gal	4	5	0	0	0	0	0	0	0	0	0	0	0	0
	>gi|211979|gb|AAA48840.1| immunoglobulin heavy chain V-region, partial [Gallus gallus];>gi|211977|gb|AAA48839.1| immunoglobulin heavy chain V-region, partial [Gallus gallus];>gi|211975|gb|AAA48838.1| immunoglobulin heavy chain V-region, partial [Gallus gal	3	8	0	0	0	0	0	0	0	0	0	0	0	0
	>gi|212045|gb|AAA48853.1| immunoglobulin lambda-chain, partial [Gallus gallus]	1	1	210570000	92604000	360500000	0	0	51186000	82365000	0	0	119490000	204210000	41290000
	>gi|212049|gb|AAA48855.1| immunoglobulin lambda-chain, partial [Gallus gallus]	1	3	73918000	64870000	0	0	0	0	0	0	0	0	0	56584000
	>gi|212053|gb|AAA48857.1| immunoglobulin lambda-chain, partial [Gallus gallus]	1	1	210190000	230210000	0	0	0	0	0	44067000	89104000	182420000	109790000	81007000
	>gi|212060|gb|AAA48859.1| Ig light chain [Gallus gallus];>gi|212058|gb|AAA48858.1| Ig light chain, partial [Gallus gallus]	8	11	1032300000	1381300000	1856600000	524120000	908220000	517360000	1325800000	305740000	858180000	1474500000	1059900000	1972900000
	>gi|212064|gb|AAA48861.1| Ig light chain, partial [Gallus gallus]	1	1	587500000	834250000	717450000	418590000	177780000	311010000	945740000	251210000	718380000	633050000	545320000	811650000
	>gi|212087|gb|AAA48870.1| immunoglobulin light-chain VJ region, partial [Gallus gallus];>gi|212095|gb|AAA48874.1| immunoglobulin light-chain VJ region, partial [Gallus gallus]	2	3	97673000	122030000	278410000	57210000	0	0	134380000	0	175150000	104870000	60508000	225620000
	>gi|212105|gb|AAA48879.1| immunoglobulin light-chain VJ region, partial [Gallus gallus];>gi|212101|gb|AAA48877.1| immunoglobulin light-chain VJ region, partial [Gallus gallus]	2	4	43909000	61060000	91490000	50045000	0	0	96532000	0	51787000	94264000	51820000	0
	>gi|212103|gb|AAA48878.1| immunoglobulin light-chain VJ region, partial [Gallus gallus]	1	4	0	0	0	0	0	0	19226000	0	0	0	0	0
	>gi|212111|gb|AAA48882.1| immunoglobulin light-chain VJ region, partial [Gallus gallus];>gi|212174|gb|AAA48913.1| immunoglobulin light-chain VJ region, partial [Gallus gallus];>gi|212172|gb|AAA48912.1| immunoglobulin light-chain VJ region, partial [Gallus	5	2	421570000	421840000	499600000	217340000	385590000	307830000	535880000	307370000	297970000	322300000	386680000	576930000
	>gi|212150|gb|AAA48901.1| IgL, partial [Gallus gallus]	1	3	0	0	0	0	0	29847000	0	0	0	0	0	0
	>gi|212154|gb|AAA48903.1| IgL, partial [Gallus gallus]	2	5	411580000	527140000	2164300000	652960000	450900000	472810000	690270000	233940000	367810000	566340000	266860000	282530000
	>gi|212158|gb|AAA48905.1| IgL, partial [Gallus gallus]	1	3	2116300000	2572000000	4594500000	1730000000	1222600000	1893700000	5694200000	1416100000	2828600000	4231400000	2584900000	2594900000
	>gi|212195|gb|AAA48918.1| Ig light chain precursor [Gallus gallus];>gi|288444|emb|CAA28461.1| immunoglobulin light-chain C-lambda region, partial [Gallus gallus];>gi|212028|gb|AAA48849.1| Ig light chain, partial [Gallus gallus];>gi|125945|sp|P20763.1|LAC_C	10	9	0	0	0	0	0	0	0	0	45059000	0	0	0
	>gi|212203|gb|AAA48922.1| immunoglobulin light-chain VJ region, partial [Gallus gallus]	1	3	0	0	86278000	42722000	0	0	50213000	0	0	26674000	44122000	0
	>gi|400257|sp|Q02960.3|MIF_CHICK RecName: Full=Macrophage migration inhibitory factor; Short=MIF; AltName: Full=L-dopachrome isomerase; AltName: Full=L-dopachrome tautomerase; AltName: Full=Phenylpyruvate tautomerase;>gi|363740226|ref|XP_003642282.1| PREDI	4	2	0	0	0	0	105450000	74067000	0	0	0	99490000	0	292070000
	>gi|51338644|sp|P62846.2|RS15_CHICK RecName: Full=40S ribosomal protein S15; AltName: Full=RIG protein;>gi|45382615|ref|NP_990793.1| 40S ribosomal protein S15 [Gallus gallus];>gi|222860|dbj|BAA01036.1| ribosomal protein S15 [Gallus gallus];>gi|212634|gb|AA	4	1	0	0	0	0	0	0	0	15096000	0	0	0	0
	>gi|45383466|ref|NP_989677.1| pyruvate carboxylase [Gallus gallus];>gi|300641423|emb|CBU93356.1| unnamed protein product [Gallus gallus];>gi|300632280|emb|CBU89144.1| unnamed protein product [Gallus gallus];>gi|300628768|emb|CBU86059.1| unnamed protein pro	14	1	0	0	0	0	134640000	93833000	57374000	0	172760000	0	53822000	0
	>gi|54020693|ref|NP_989562.2| ADP/ATP translocase 3 [Gallus gallus];>gi|53129915|emb|CAG31426.1| hypothetical protein RCJMB04_6e4 [Gallus gallus];>gi|22775582|dbj|BAC15533.1| ATP/ADP antiporter [Gallus gallus];>gi|513181417|ref|XP_004940900.1| PREDICTED: L	6	3	0	0	0	0	24107000	40179000	34913000	73915000	47505000	48658000	0	55515000
	>gi|82197830|sp|Q5ZKX9.1|ERD22_CHICK RecName: Full=ER lumen protein-retaining receptor 2; AltName: Full=KDEL endoplasmic reticulum protein retention receptor 2; Short=KDEL receptor 2;>gi|53130570|emb|CAG31614.1| hypothetical protein RCJMB04_8l23 [Gallus ga	3	2	0	0	0	0	37866000	0	0	0	0	0	0	0
	>gi|229157|prf||630460A lysozyme	1	11	0	0	0	0	0	0	0	0	38068000	0	0	0
	>gi|61657934|ref|NP_001013414.1| myosin, heavy chain 1A, skeletal muscle (similar to human myosin, heavy chain 1, skeletal muscle, adult) [Gallus gallus];>gi|23379831|gb|AAM88910.1| fast myosin heavy chain HCIII [Gallus gallus]	2	17	0	0	0	0	0	0	0	0	65338000	0	0	0
	>gi|603905|gb|AAA79913.1| trypsinogen [Gallus gallus];>gi|603903|gb|AAA79912.1| trypsinogen [Gallus gallus];>gi|45382399|ref|NP_990716.1| trypsin I-P1 precursor [Gallus gallus];>gi|2499863|sp|Q90628.1|TRY2_CHICK RecName: Full=Trypsin I-P38; Flags: Precurso	5	5	0	57274000	0	0	0	0	0	0	0	0	0	0
	>gi|603907|gb|AAA79914.1| trypsinogen [Gallus gallus];>gi|45382397|ref|NP_990715.1| trypsin II-P29 precursor [Gallus gallus];>gi|25814806|gb|AAN75630.1| trypsinogen [Gallus gallus];>gi|2499864|sp|Q90629.1|TRY3_CHICK RecName: Full=Trypsin II-P29; Flags: Pre	4	7	9620900000	17400000000	58500000000	12600000000	32900000000	37200000000	12000000000	5385600000	3545900000	46300000000	14700000000	15200000000
	>gi|262263115|dbj|BAI48152.1| immunoglobulin light chain variable region, partial [Gallus gallus];>gi|262263029|dbj|BAI48111.1| immunoglobulin light chain variable region, partial [Gallus gallus]	2	3	21410000	0	0	0	0	0	0	0	0	0	0	0
	>gi|262263125|dbj|BAI48157.1| immunoglobulin light chain variable region, partial [Gallus gallus];>gi|262263074|dbj|BAI48133.1| immunoglobulin light chain variable region, partial [Gallus gallus]	2	3	109970000	0	0	0	0	0	0	0	0	202380000	124020000	108230000
	>gi|262263080|dbj|BAI48136.1| immunoglobulin light chain variable region, partial [Gallus gallus]	1	1	0	0	0	0	0	0	0	0	19992000	0	0	0
	>gi|262263129|dbj|BAI48159.1| immunoglobulin light chain variable region, partial [Gallus gallus];>gi|262263100|dbj|BAI48145.1| immunoglobulin light chain variable region, partial [Gallus gallus];>gi|262263086|dbj|BAI48139.1| immunoglobulin light chain var	4	2	0	0	64709000	0	0	0	0	0	0	0	0	0
	>gi|262263098|dbj|BAI48144.1| immunoglobulin light chain variable region, partial [Gallus gallus]	1	4	0	0	0	0	0	0	0	0	0	0	0	7677200
	>gi|262263127|dbj|BAI48158.1| immunoglobulin light chain variable region, partial [Gallus gallus];>gi|262263078|dbj|BAI48135.1| immunoglobulin light chain variable region, partial [Gallus gallus];>gi|262263076|dbj|BAI48134.1| immunoglobulin light chain var	3	3	0	0	0	0	0	0	0	0	0	0	0	16376000
	>gi|262263135|dbj|BAI48162.1| immunoglobulin light chain variable region, partial [Gallus gallus]	1	1	222050000	178900000	503340000	180210000	0	0	0	0	0	161570000	0	0
	>gi|262367843|pdb|3A3R|X Chain X, Structure Of N59d Hen Egg-white Lysozyme;>gi|262367842|pdb|3A3Q|A Chain A, Structure Of N59d Hen Egg-white Lysozyme In Complex With (glcnac)3;>gi|9955193|pdb|1C08|C Chain C, Crystal Structure Of Hyhel-10 Fv-Hen Lysozyme Co	813	12	219470000	227390000	242390000	322380000	369830000	199040000	111880000	369590000	2172500000	171100000	95578000	167570000
	>gi|266634462|emb|CAS03527.1| immunoglobulin lambda light chain precursor, partial [Gallus gallus]	2	8	0	0	0	0	0	0	3517200	0	0	0	0	0
	>gi|272753691|gb|ACZ95799.1| aminopeptidase N [Gallus gallus];>gi|395484010|gb|AFN66411.1| aminopeptidase N [Gallus gallus]	2	26	53890000	259400000	53927000	647660000	861090000	799510000	279840000	3205400000	2780500000	251860000	2325300000	2264600000
	>gi|45383307|ref|NP_989760.1| acidic mammalian chitinase precursor [Gallus gallus];>gi|27372863|dbj|BAC53757.1| CBPch04 [Gallus gallus];>gi|118102565|ref|XP_418051.2| PREDICTED: acidic mammalian chitinase [Gallus gallus]	3	5	0	75882000	0	0	0	0	0	0	0	0	179160000	0
	>gi|82123133|sp|O57579.1|AMPN_CHICK RecName: Full=Aminopeptidase N {ECO:0000312|EMBL:ACZ95799.1}; AltName: Full=Aminopeptidase Ey {ECO:0000312|EMBL:BAA24263.1};>gi|45382361|ref|NP_990192.1| aminopeptidase N {ECO:0000312|EMBL:ACZ95799.1} [Gallus gallus];>gi	4	25	0	0	0	0	0	0	0	0	0	0	0	14324000
	>gi|294713179|gb|ADF29960.1| immunoglobulin Y light chain variable region, partial [Gallus gallus]	1	1	218140000	0	0	0	0	0	0	0	0	0	0	0
	>gi|296531654|ref|NP_001171878.1| group IIE secretory phospholipase A2 precursor [Gallus gallus];>gi|295855152|gb|ADG46025.1| secreted prophospholipase A2 group IIA [Gallus gallus]	2	14	21800000000	21100000000	14800000000	13400000000	21500000000	17700000000	11900000000	12400000000	6868100000	9003400000	16600000000	9876000000
	>gi|298231107|ref|NP_001034343.2| integrin beta-1 precursor [Gallus gallus];>gi|212214|gb|AAA48926.1| integrin precursor [Gallus gallus];>gi|124962|sp|P07228.1|ITB1_CHICK RecName: Full=Integrin beta-1; AltName: Full=CSAT antigen; AltName: Full=JG22 antigen	3	2	0	0	0	0	0	0	0	0	0	0	0	21515000
	>gi|475653176|gb|AGI60167.1| elongation of long chain fatty acids family member 2 [Gallus gallus];>gi|475653174|gb|AGI60166.1| elongation of long chain fatty acids family member 2 [Gallus gallus];>gi|475653172|gb|AGI60165.1| elongation of long chain fatty	6	1	0	0	0	0	0	0	0	0	46497000	0	0	0
	>gi|311771659|ref|NP_001185711.1| cytochrome c oxidase subunit 7A2, mitochondrial [Gallus gallus]	1	1	0	0	0	0	0	0	0	0	0	0	0	0
	>gi|54020687|ref|NP_989488.2| elongation factor 1-alpha 1 [Gallus gallus];>gi|53130784|emb|CAG31721.1| hypothetical protein RCJMB04_10b5 [Gallus gallus];>gi|488468|gb|AAA48757.1| elongation factor 1 alpha [Gallus gallus];>gi|3122072|sp|Q90835.1|EF1A_CHICK	6	6	426150000	499660000	92545000	65280000	168410000	150720000	186560000	2976300000	65363000	41010000	44814000	80753000
	>gi|318064688|ref|NP_001186972.1| ADP-ribosyl cyclase 2 precursor [Gallus gallus];>gi|312458511|gb|ADQ89192.1| ADP-ribosyl cyclase CD157 [Gallus gallus]	2	5	0	45343000	48005000	167810000	233290000	219640000	52989000	294510000	160970000	88850000	82454000	302760000
	>gi|313747497|ref|NP_001186430.1| annexin A13 [Gallus gallus]	1	3	0	0	0	0	33872000	48194000	0	86976000	105570000	0	0	53355000
	>gi|313747588|ref|NP_001186320.1| myelin and lymphocyte protein [Gallus gallus]	1	1	0	0	0	0	0	0	0	0	213020000	0	0	0
	>gi|313851046|ref|NP_001186579.1| tetraspanin-8 [Gallus gallus]	1	5	452380000	469760000	1315900000	518970000	996750000	898840000	410920000	418840000	652480000	1143200000	717490000	793990000
	>gi|3402119|pdb|1RAV|B Chain B, Recombinant Avidin;>gi|3402118|pdb|1RAV|A Chain A, Recombinant Avidin	2	10	283000000	173480000	72317000	119760000	187990000	116070000	64096000	100910000	0	72156000	29154000	0
	>gi|345674|pir||A46507 Ig alpha chain - chicken	2	20	0	0	0	0	0	0	56794000	0	0	0	0	0
	>gi|478733002|ref|NP_001264630.1| gastrotropin [Gallus gallus];>gi|478733000|ref|NP_001264629.1| gastrotropin [Gallus gallus];>gi|346651876|pdb|2LBA|A Chain A, Solution Structure Of Chicken Ileal Babp In Complex With Glycochenodeoxycholic Acid	3	1	0	0	0	0	0	0	0	0	0	0	0	6350800
	>gi|53129929|emb|CAG31427.1| hypothetical protein RCJMB04_6f1 [Gallus gallus];>gi|347800681|ref|NP_001012921.2| annexin A11 [Gallus gallus]	2	20	322720000	465630000	641930000	517520000	444160000	613540000	413770000	668460000	577240000	846820000	357890000	519420000
	>gi|347921845|ref|NP_001231667.1| transcription factor E2F6 [Gallus gallus]	1	1	0	0	0	0	159860000	0	0	0	0	0	0	0
	>gi|44968182|gb|AAS49585.1| ribosomal protein S8, partial [Gallus gallus];>gi|356460917|ref|NP_001239055.1| 40S ribosomal protein S8 [Gallus gallus]	2	1	0	0	0	0	0	0	0	12303000	0	0	0	0
	>gi|356582409|ref|NP_001239185.1| carboxypeptidase A5 precursor [Gallus gallus]	1	12	930350000	288530000	1483000000	670440000	1637800000	1213200000	766020000	493310000	467730000	704780000	2362400000	351010000
	>gi|363727883|ref|XP_001234439.2| PREDICTED: galectin-2 isoformX4 [Gallus gallus];>gi|363727881|ref|XP_001234431.2| PREDICTED: galectin-2 isoform 3 [Gallus gallus];>gi|363727879|ref|XP_001234420.2| PREDICTED: galectin-2 isoformX2 [Gallus gallus];>gi|534285	10	5	65713000	80492000	51081000	117450000	185890000	264200000	65006000	201450000	70901000	103690000	140870000	151360000
	>gi|513161305|ref|XP_004938205.1| PREDICTED: tyrosine-protein kinase STYK1 isoform X13 [Gallus gallus];>gi|513161302|ref|XP_004938204.1| PREDICTED: tyrosine-protein kinase STYK1 isoform X12 [Gallus gallus];>gi|513161299|ref|XP_004938203.1| PREDICTED: tyros	5	1	0	0	0	0	0	0	0	0	3151800000	0	0	0
	>gi|363729011|ref|XP_425583.3| PREDICTED: TBC1 domain family member 8 isoform X2 [Gallus gallus];>gi|513164236|ref|XP_004938561.1| PREDICTED: TBC1 domain family member 8 isoform X3 [Gallus gallus]	2	1	0	0	0	0	0	0	0	0	364690000	0	0	0
	>gi|363729515|ref|XP_423326.3| PREDICTED: tripeptidyl-peptidase 1 [Gallus gallus]	1	2	31040000	52403000	36535000	0	0	0	31906000	0	0	34756000	22107000	50919000
	>gi|363729650|ref|XP_425978.3| PREDICTED: patched domain-containing protein 3 [Gallus gallus];>gi|513241018|ref|XP_004951088.1| PREDICTED: patched domain-containing protein 3-like, partial [Gallus gallus];>gi|513234265|ref|XP_004949891.1| PREDICTED: patche	3	2	0	0	0	75704000	89229000	201810000	0	0	0	0	0	0
	>gi|363731324|ref|XP_001232796.2| PREDICTED: uncharacterized protein LOC769512 isoform X1 [Gallus gallus]	1	1	0	0	0	0	0	0	0	0	0	0	0	31401000
	>gi|513177150|ref|XP_004940276.1| PREDICTED: ectonucleotide pyrophosphatase/phosphodiesterase family member 3 isoform X2 [Gallus gallus];>gi|363732348|ref|XP_003641087.1| PREDICTED: ectonucleotide pyrophosphatase/phosphodiesterase family member 3 isoform X	2	12	93252000	48930000	22943000	25509000	0	0	25369000	21963000	45715000	0	24718000	128970000
	>gi|363732580|ref|XP_420051.3| PREDICTED: cysteine-rich venom protein kaouthin-2 isoform X2 [Gallus gallus];>gi|513179682|ref|XP_004935970.1| PREDICTED: cysteine-rich venom protein kaouthin-2 isoform X3 [Gallus gallus]	2	4	0	0	0	0	0	0	177430000	50185000	0	0	0	0
	>gi|363732753|ref|XP_420213.3| PREDICTED: protein FAM162B [Gallus gallus]	1	1	0	0	0	0	0	53741000	0	0	0	0	0	0
	>gi|363733743|ref|XP_426327.3| PREDICTED: glutamyl aminopeptidase [Gallus gallus]	1	12	29189000	54283000	51643000	235310000	316790000	138870000	41315000	485130000	300370000	0	278800000	532870000
	>gi|513185971|ref|XP_004941371.1| PREDICTED: dispanin subfamily A member 2b-like isoform X2 [Gallus gallus];>gi|363734039|ref|XP_001233950.2| PREDICTED: dispanin subfamily A member 2b-like isoformX1 [Gallus gallus]	2	1	0	0	0	0	0	0	0	45546000	0	0	0	0
	>gi|363734612|ref|XP_003641424.1| PREDICTED: plasma protease C1 inhibitor isoform X1 [Gallus gallus]	1	4	0	101360000	71759000	100470000	64244000	55592000	56308000	0	91700000	0	80845000	69115000
	>gi|513193669|ref|XP_004942706.1| PREDICTED: carboxypeptidase O isoform X4 [Gallus gallus];>gi|363735804|ref|XP_421950.3| PREDICTED: carboxypeptidase O isoform X3 [Gallus gallus];>gi|513193672|ref|XP_004942707.1| PREDICTED: carboxypeptidase O isoform X5 [G	3	8	258470000	432910000	586670000	420870000	386750000	284050000	660730000	269700000	214860000	317350000	417770000	577970000
	>gi|363737177|ref|XP_003641809.1| PREDICTED: intestinal-type alkaline phosphatase [Gallus gallus]	1	18	6937200000	7808200000	5716400000	7512600000	5953500000	5867500000	14000000000	5559400000	5619200000	4433100000	10100000000	9239300000
	>gi|513171592|ref|XP_004935276.1| PREDICTED: coiled-coil domain-containing protein 102B isoform X3 [Gallus gallus];>gi|513171589|ref|XP_004935275.1| PREDICTED: coiled-coil domain-containing protein 102B isoform X2 [Gallus gallus];>gi|513171585|ref|XP_00364	5	1	0	0	0	0	0	0	0	0	8283200	0	0	0
	>gi|513206959|ref|XP_004944997.1| PREDICTED: proton-coupled amino acid transporter 1 isoform X4 [Gallus gallus];>gi|363739003|ref|XP_001233582.2| PREDICTED: proton-coupled amino acid transporter 1 isoform X1 [Gallus gallus];>gi|513206953|ref|XP_004944996.1	4	2	0	0	0	22590000	35260000	80332000	7369800	38440000	53637000	0	47119000	21673000
	>gi|363739646|ref|XP_003642200.1| PREDICTED: myeloid-associated differentiation marker-like [Gallus gallus]	1	2	0	0	0	0	67976000	25794000	0	26716000	24068000	0	0	0
	>gi|363740639|ref|XP_003642358.1| PREDICTED: myosin heavy chain, skeletal muscle, adult isoform X1 [Gallus gallus];>gi|513213265|ref|XP_004946121.1| PREDICTED: myosin heavy chain, skeletal muscle, adult isoform X2 [Gallus gallus];>gi|22121649|gb|AAM88909.1	3	18	0	0	0	0	27199000	0	0	0	674780000	0	0	0
	>gi|363741260|ref|XP_003642469.1| PREDICTED: LOW QUALITY PROTEIN: nuclear pore complex protein Nup88 [Gallus gallus]	1	1	0	0	0	0	0	8234000	0	0	0	0	0	0
	>gi|363742042|ref|XP_003642587.1| PREDICTED: proproteinase E isoform X1 [Gallus gallus];>gi|513220333|ref|XP_004947595.1| PREDICTED: proproteinase E isoform X2 [Gallus gallus]	3	11	11600000000	4142900000	6359800000	1678200000	1683200000	1413800000	4819500000	3232300000	4385500000	1368100000	4660000000	2473000000
	>gi|513221773|ref|XP_004947952.1| PREDICTED: UDP-glucose 4-epimerase isoform X8 [Gallus gallus];>gi|363742411|ref|XP_417833.3| PREDICTED: UDP-glucose 4-epimerase isoformX2 [Gallus gallus];>gi|513221767|ref|XP_004947951.1| PREDICTED: UDP-glucose 4-epimerase	7	1	60558000	31348000	30050000	43112000	166650000	101920000	0	124330000	83746000	84620000	113030000	45002000
	>gi|513222385|ref|XP_004948148.1| PREDICTED: RING finger protein 214 isoform X7 [Gallus gallus];>gi|363742584|ref|XP_417907.3| PREDICTED: RING finger protein 214 isoform X4 [Gallus gallus];>gi|513222382|ref|XP_004948147.1| PREDICTED: RING finger protein 21	4	1	0	0	0	0	0	0	0	0	104190000	0	0	0
	>gi|363742598|ref|XP_429703.2| PREDICTED: uncharacterized protein LOC419791 [Gallus gallus]	1	1	0	0	0	0	0	0	0	0	0	0	0	813020000
	>gi|363743079|ref|XP_417993.3| PREDICTED: ATP synthase subunit b, mitochondrial [Gallus gallus]	1	1	0	0	0	0	0	6704800	0	0	0	0	0	0
	>gi|513228165|ref|XP_004949075.1| PREDICTED: zinc finger and BTB domain-containing protein 7C isoform X13 [Gallus gallus];>gi|513228160|ref|XP_004949074.1| PREDICTED: zinc finger and BTB domain-containing protein 7C isoform X12 [Gallus gallus];>gi|51322815	4	1	0	0	0	0	0	0	0	0	1984700000	0	0	0
	>gi|363744257|ref|XP_424791.3| PREDICTED: beta-hexosaminidase subunit beta [Gallus gallus]	1	3	135530000	121630000	0	0	0	0	0	0	0	0	0	0
	>gi|363745006|ref|XP_001231586.2| PREDICTED: keratin, type II cytoskeletal 5 [Gallus gallus]	1	6	0	0	0	0	0	0	0	41652000	0	0	0	0
	>gi|513233500|ref|XP_004949798.1| PREDICTED: keratin, type II cytoskeletal 6B isoform X4 [Gallus gallus];>gi|513233497|ref|XP_004949797.1| PREDICTED: keratin, type II cytoskeletal 6B isoform X3 [Gallus gallus];>gi|513233494|ref|XP_004949796.1| PREDICTED: k	4	3	0	0	0	0	0	0	0	3578500	0	0	0	0
	>gi|513235319|ref|XP_004950093.1| PREDICTED: ATP synthase subunit alpha, mitochondrial isoform X1 [Gallus gallus];>gi|363745506|ref|XP_429118.3| PREDICTED: ATP synthase subunit alpha, mitochondrial isoform X2 [Gallus gallus];>gi|45383566|ref|NP_989617.1| A	7	4	142710000	0	63514000	0	0	277210000	0	0	125920000	0	0	98288000
	>gi|363745669|ref|XP_415707.3| PREDICTED: deleted in malignant brain tumors 1 protein-like [Gallus gallus]	2	15	5901800000	7207500000	12200000000	8859300000	11600000000	13500000000	8601300000	6915100000	11100000000	9452100000	10100000000	4633100000
	>gi|363746066|ref|XP_423298.3| PREDICTED: maltase-glucoamylase, intestinal [Gallus gallus]	1	6	10031000	0	0	67638000	58301000	89208000	0	69962000	109750000	10866000	45583000	74706000
	>gi|45384384|ref|NP_990264.1| cytidine deaminase precursor [Gallus gallus];>gi|3746539|gb|AAC64000.1| cytidine deaminase [Gallus gallus]	2	15	3491400000	3585800000	6543800000	4362200000	7547400000	6945700000	4401600000	4243200000	5434600000	5016500000	6600600000	3158700000
	>gi|377520154|ref|NP_001001473.2| amylase, alpha 2A; pancreatic precursor [Gallus gallus];>gi|1498468|gb|AAC60246.1| pancreatic alpha-amylase precursor [Gallus gallus]	5	22	1169600000	1509400000	867840000	4026900000	1003400000	2277700000	1131600000	9055600000	660490000	497430000	2847200000	1564300000
	>gi|380748957|ref|NP_001244143.1| carboxypeptidase A2 precursor [Gallus gallus]	2	14	1510400000	470210000	324320000	252210000	840680000	1041500000	1670100000	344670000	588120000	1086000000	4895100000	403950000
	>gi|54020716|ref|NP_001004413.2| nicastrin precursor [Gallus gallus];>gi|53133690|emb|CAG32174.1| hypothetical protein RCJMB04_19g11 [Gallus gallus];>gi|38607472|gb|AAR25612.1| nicastrin [Gallus gallus]	3	10	97958000	139990000	235640000	73517000	108470000	98065000	78782000	94821000	127230000	170830000	117310000	177040000
	>gi|82082221|sp|Q5ZKN2.3|PGRC1_CHICK RecName: Full=Membrane-associated progesterone receptor component 1;>gi|53130764|emb|CAG31711.1| hypothetical protein RCJMB04_9p4 [Gallus gallus];>gi|53130396|emb|CAG31527.1| hypothetical protein RCJMB04_7g20 [Gallus ga	4	1	0	0	5441000	0	0	0	0	0	0	0	0	0
	>gi|443934758|gb|AGD81026.1| mucin 2 [Gallus gallus];>gi|513188924|ref|XP_001234582.3| PREDICTED: mucin-2 [Gallus gallus]	2	17	161670000	302300000	134130000	146050000	286510000	213180000	87764000	179260000	201270000	93434000	267080000	159250000
	>gi|444792|prf||1908226A Na/K ATPase:SUBUNIT=beta1;>gi|45382943|ref|NP_990851.1| sodium/potassium-transporting ATPase subunit beta-1 [Gallus gallus];>gi|211222|gb|AAA48608.1| sodium/potassium ATPase beta subunit [Gallus gallus];>gi|114391|sp|P08251.1|AT1B1	4	4	121640000	0	0	145760000	121360000	198130000	0	272800000	105390000	91109000	153440000	184440000
	>gi|82082513|sp|Q5ZLC5.1|ATPB_CHICK RecName: Full=ATP synthase subunit beta, mitochondrial; Flags: Precursor;>gi|53130278|emb|CAG31468.1| hypothetical protein RCJMB04_6l18 [Gallus gallus];>gi|448261627|ref|NP_001026562.2| ATP synthase subunit beta, mitocho	3	1	0	0	0	18220000	27490000	0	47467000	37423000	0	0	0	0
	>gi|46195459|ref|NP_996789.1| annexin A1 [Gallus gallus];>gi|45239430|gb|AAS55700.1| annexin I [Gallus gallus];>gi|9256319|gb|AAB28036.2| calcium-dependent membrane binding protein annexin I, partial [Gallus gallus];>gi|2492903|sp|Q92108.1|ANXA1_CHICK RecN	4	7	0	0	0	0	0	0	0	186970000	43567000	0	16786000	32082000
	>gi|9800486|gb|AAF99314.1|AF272033_1 fast myosin heavy chain isoform 2 [Gallus gallus];>gi|45383668|ref|NP_989559.1| myosin-3 [Gallus gallus]	2	16	0	0	0	0	0	0	0	0	11344000	0	0	0
	>gi|61229307|gb|AAX40986.1| adiponectin [Gallus gallus];>gi|55233152|gb|AAV48534.1| adiponectin [Gallus gallus];>gi|46195854|ref|NP_996874.1| adiponectin precursor [Gallus gallus];>gi|45551207|gb|AAS67924.1| adiponectin [Gallus gallus]	4	2	0	0	0	0	0	0	0	0	0	58680000	0	0
	>gi|8133188|gb|AAF73513.1|AF268470_1 voltage-dependent anion channel [Gallus gallus];>gi|46048903|ref|NP_990072.1| voltage-dependent anion-selective channel protein 2 [Gallus gallus]	2	1	0	0	0	0	0	0	0	40875000	0	0	0	0
	>gi|47604942|ref|NP_001001313.1| keratin 6A [Gallus gallus];>gi|46399077|gb|AAS92200.1| type II alpha-keratin IIC [Gallus gallus]	2	3	0	0	0	0	0	0	0	0	15624000	0	0	0
	>gi|474451704|ref|NP_001264276.1| annexin A7 [Gallus gallus]	1	11	256070000	317850000	570260000	597850000	722540000	860330000	589460000	1143100000	682880000	877590000	624830000	874410000
	>gi|84619785|gb|ABC59239.1| pancreatic lipase, partial [Gallus gallus];>gi|475506556|ref|NP_001264311.1| pancreatic triacylglycerol lipase precursor [Gallus gallus]	2	16	650360000	1318300000	706320000	661150000	359950000	370460000	1510800000	993650000	600540000	444890000	398150000	496910000
	>gi|476007880|ref|NP_001264374.1| carboxypeptidase B preproprotein [Gallus gallus]	2	24	7773000000	2676700000	2619100000	4687800000	2621700000	4697800000	11600000000	13600000000	12200000000	13700000000	12000000000	6303600000
	>gi|478246985|ref|NP_001264422.1| serpin peptidase inhibitor, clade A (alpha-1 antiproteinase, antitrypsin), member 1 precursor [Gallus gallus]	1	6	64405000	42112000	207120000	89030000	66830000	0	35433000	77144000	59867000	93663000	211340000	149300000
	>gi|478247043|ref|NP_001264454.1| NADH dehydrogenase [ubiquinone] 1 beta subcomplex subunit 6 [Gallus gallus]	1	1	0	0	0	0	0	0	0	26791000	0	0	0	0
	>gi|478247065|ref|NP_001264466.1| microsomal glutathione S-transferase 3 [Gallus gallus];>gi|478247057|ref|NP_001264462.1| microsomal glutathione S-transferase 3 [Gallus gallus]	2	3	112620000	62668000	75684000	45603000	34804000	112080000	17164000	115900000	44029000	99806000	69351000	105940000
	>gi|478486799|ref|NP_001264608.1| 60S ribosomal protein L12 [Gallus gallus]	1	1	0	0	0	0	0	0	0	207920000	0	0	0	0
	>gi|478621048|ref|NP_001264565.1| chymotrypsinogen 2-like precursor [Gallus gallus]	2	6	364020000	473370000	503050000	454150000	181120000	225280000	414020000	206410000	1391100000	159510000	144730000	395660000
	>gi|478621155|ref|NP_001264554.1| chymotrypsin-like protease CTRL-1 precursor [Gallus gallus]	1	5	431450000	607700000	469720000	537490000	609030000	317760000	438170000	233170000	322290000	205140000	94242000	258230000
	>gi|478733046|ref|NP_001264650.1| meprin A subunit alpha precursor [Gallus gallus]	1	40	7456300000	9312200000	10500000000	18800000000	8321100000	7683100000	10400000000	13100000000	12500000000	3972000000	11500000000	4836000000
	>gi|480540308|ref|NP_001264735.1| septin 8 [Gallus gallus]	1	1	0	0	0	0	0	0	0	0	252480000	0	0	0
	>gi|483968280|ref|NP_001264846.1| chymotrypsin-C precursor [Gallus gallus]	1	12	2015800000	889500000	2580800000	2002600000	1981400000	1313300000	1943200000	3314100000	1309900000	4152300000	2088600000	1646800000
	>gi|50729997|ref|XP_416743.1| PREDICTED: trefoil factor 2 isoform X2 [Gallus gallus];>gi|485100438|gb|AGK82075.1| trefoil factor 2 [Gallus gallus];>gi|513163007|ref|XP_004934640.1| PREDICTED: trefoil factor 2 isoform X3 [Gallus gallus]	3	2	0	0	0	0	0	0	0	0	0	0	20411000	20609000
	>gi|50729798|ref|XP_416656.1| PREDICTED: cell surface A33 antigen [Gallus gallus]	1	1	0	0	0	0	0	0	0	0	0	0	0	9265300
	>gi|50731912|ref|XP_418413.1| PREDICTED: lymphocyte antigen 6E [Gallus gallus]	1	1	0	0	0	0	0	0	0	0	0	0	0	14985000
	>gi|50736131|ref|XP_419056.1| PREDICTED: sodium-dependent neutral amino acid transporter B(0)AT1 [Gallus gallus]	1	4	0	12397000	0	0	0	27030000	0	0	0	0	0	0
	>gi|50740576|ref|XP_419499.1| PREDICTED: GTP-binding protein 2 [Gallus gallus]	1	1	0	0	0	0	0	10434000	0	0	0	0	0	0
	>gi|50746471|ref|XP_420512.1| PREDICTED: ectonucleotide pyrophosphatase/phosphodiesterase family member 6 [Gallus gallus]	1	11	95134000	134880000	63880000	123540000	130340000	88278000	103560000	194430000	201650000	53353000	189030000	402430000
	>gi|527461823|gb|AGS13736.1| interferon-induced transmembrane protein 3 [Gallus gallus];>gi|50747606|ref|XP_420925.1| PREDICTED: interferon-induced transmembrane protein 3 [Gallus gallus]	2	2	266630000	186130000	400890000	0	0	0	0	0	0	0	0	0
	>gi|50758376|ref|XP_415893.1| PREDICTED: carbonic anhydrase 4 [Gallus gallus]	1	8	63322000	34118000	32724000	57548000	303700000	183490000	0	115290000	150520000	95765000	160440000	403040000
	>gi|50759498|ref|XP_417666.1| PREDICTED: gastrokine-2 [Gallus gallus]	1	1	0	0	0	0	0	0	0	0	0	0	0	2825100
	>gi|513157898|ref|XP_004934821.1| PREDICTED: maltase-glucoamylase, intestinal-like isoform X4 [Gallus gallus]	3	3	0	108480000	0	0	0	0	0	0	0	0	0	0
	>gi|513161284|ref|XP_003640494.2| PREDICTED: trypsin I-P38-like [Gallus gallus];>gi|363728255|ref|XP_001231433.2| PREDICTED: trypsin I-P1-like [Gallus gallus];>gi|513161336|ref|XP_003640496.2| PREDICTED: trypsin I-P1-like, partial [Gallus gallus]	3	5	1349300000	1266700000	371100000	554520000	377470000	477630000	836700000	733100000	444990000	581550000	423160000	471970000
	>gi|513162926|ref|XP_004934620.1| PREDICTED: transmembrane protease serine 2-like isoform X2 [Gallus gallus];>gi|513162923|ref|XP_004934619.1| PREDICTED: transmembrane protease serine 2-like isoform X1 [Gallus gallus]	2	1	0	0	0	0	0	0	0	0	30896000	0	0	0
	>gi|513166701|ref|XP_417265.4| PREDICTED: F-box/WD repeat-containing protein 7 [Gallus gallus]	1	1	0	0	0	0	0	0	0	0	160770000	0	0	0
	>gi|513167480|ref|XP_418529.3| PREDICTED: solute carrier family 22 member 13 [Gallus gallus];>gi|513167477|ref|XP_418528.3| PREDICTED: solute carrier family 22 member 13-like [Gallus gallus]	2	2	43771000	40616000	67279000	97180000	112470000	179950000	79987000	67407000	133140000	66800000	81563000	92884000
	>gi|513167948|ref|XP_418588.4| PREDICTED: phthioceranic/hydroxyphthioceranic acid synthase-like isoform X2 [Gallus gallus]	1	5	0	0	0	0	40245000	36111000	0	0	0	0	0	22211000
	>gi|513172099|ref|XP_004939881.1| PREDICTED: meprin A subunit beta isoform X3 [Gallus gallus];>gi|513172097|ref|XP_419181.3| PREDICTED: meprin A subunit beta isoform X2 [Gallus gallus]	2	13	497300000	398890000	120500000	1182400000	539720000	643020000	687730000	1642400000	851420000	267540000	984880000	516660000
	>gi|513173934|ref|XP_419282.4| PREDICTED: polyribonucleotide nucleotidyltransferase 1, mitochondrial [Gallus gallus]	1	2	0	62633000	0	0	101640000	0	59692000	0	316230000	0	97138000	0
	>gi|513174020|ref|XP_004940182.1| PREDICTED: echinoderm microtubule associated protein like 6 isoform X2 [Gallus gallus];>gi|513174017|ref|XP_003640942.2| PREDICTED: echinoderm microtubule associated protein like 6 isoform X1 [Gallus gallus]	2	1	160540000	446560000	256050000	250650000	813320000	794710000	785560000	1043000000	480320000	834020000	735410000	574750000
	>gi|513174481|ref|XP_003640952.2| PREDICTED: potassium channel subfamily K member 12, partial [Gallus gallus]	1	1	0	0	0	0	0	0	0	0	55412000	0	0	0
	>gi|513175173|ref|XP_004935427.1| PREDICTED: neutral and basic amino acid transport protein rBAT isoform X3 [Gallus gallus];>gi|513175176|ref|XP_426125.3| PREDICTED: neutral and basic amino acid transport protein rBAT isoform X2 [Gallus gallus]	2	4	0	0	0	26798000	60070000	105070000	25186000	72696000	62596000	8109900	62025000	57229000
	>gi|513175206|ref|XP_001235127.3| PREDICTED: phospholipase B1, membrane-associated isoform X1 [Gallus gallus];>gi|513175203|ref|XP_004935430.1| PREDICTED: phospholipase B1, membrane-associated isoform X2 [Gallus gallus]	2	3	0	0	0	0	0	0	0	0	0	0	20903000	0
	>gi|513180127|ref|XP_420139.4| PREDICTED: xaa-Pro aminopeptidase 2 isoform X3 [Gallus gallus];>gi|513180122|ref|XP_004940630.1| PREDICTED: xaa-Pro aminopeptidase 2 isoform X5 [Gallus gallus];>gi|513180119|ref|XP_004940629.1| PREDICTED: xaa-Pro aminopeptida	3	14	114990000	164750000	397750000	219770000	146380000	180620000	317970000	123880000	278760000	228880000	298810000	1047500000
	>gi|513237998|ref|XP_003643630.2| PREDICTED: epidermal growth factor receptor kinase substrate 8-like protein 2-like [Gallus gallus];>gi|513234431|ref|XP_003643217.2| PREDICTED: epidermal growth factor receptor kinase substrate 8-like protein 2-like [Gallu	3	4	0	0	0	35684000	88374000	51641000	0	37490000	0	25260000	36499000	46988000
	>gi|513188921|ref|XP_003641370.2| PREDICTED: LOW QUALITY PROTEIN: mucin-5AC [Gallus gallus]	1	7	158410000	248030000	102750000	482690000	136720000	145390000	126200000	305850000	338160000	284020000	191830000	203740000
	>gi|513189030|ref|XP_004941983.1| PREDICTED: uncharacterized protein LOC772339 [Gallus gallus]	1	5	77170000	48656000	168550000	34898000	31501000	43998000	0	0	17789000	0	55468000	118780000
	>gi|513190876|ref|XP_421560.4| PREDICTED: neutral ceramidase [Gallus gallus]	1	12	190280000	290140000	575800000	411850000	207770000	280840000	454510000	291500000	266540000	312260000	196640000	293620000
	>gi|513191139|ref|XP_421638.4| PREDICTED: ATP-binding cassette sub-family G member 2 isoform X9 [Gallus gallus];>gi|513191136|ref|XP_004942165.1| PREDICTED: ATP-binding cassette sub-family G member 2 isoform X12 [Gallus gallus];>gi|513191133|ref|XP_0049421	4	1	0	0	0	0	0	0	0	0	0	0	0	4318800
	>gi|9755049|gb|AAF98158.1|AF269149_1 transmembrane protein TM9SF3, partial [Gallus gallus];>gi|513192520|ref|XP_421629.4| PREDICTED: transmembrane 9 superfamily member 3 [Gallus gallus]	2	1	0	0	0	0	0	0	0	0	0	0	0	13390000
	>gi|513192568|ref|XP_421745.4| PREDICTED: WD repeat-containing protein 96 [Gallus gallus]	1	1	0	0	0	0	0	0	0	0	0	0	0	0
	>gi|513192591|ref|XP_003641550.2| PREDICTED: LOW QUALITY PROTEIN: uncharacterized protein LOC423943 [Gallus gallus]	2	32	9278600000	21900000000	17800000000	10600000000	11200000000	12100000000	35200000000	12100000000	20500000000	30800000000	21300000000	18300000000
	>gi|513193070|ref|XP_004942564.1| PREDICTED: UDP-glucuronosyltransferase 1-1-like [Gallus gallus];>gi|513193073|ref|XP_004942565.1| PREDICTED: UDP-glucuronosyltransferase 1-1-like [Gallus gallus]	2	2	0	0	0	0	0	30552000	8227800	0	0	22499000	14452000	0
	>gi|513195071|ref|XP_004943002.1| PREDICTED: mucin-13 isoform X3 [Gallus gallus];>gi|513195068|ref|XP_003641633.2| PREDICTED: mucin-13 isoform X1 [Gallus gallus];>gi|513195065|ref|XP_004943001.1| PREDICTED: mucin-13 isoform X2 [Gallus gallus]	3	8	757130000	317250000	163780000	216040000	427710000	636730000	283880000	555900000	522570000	757130000	446270000	1420200000
	>gi|513197365|ref|XP_422360.3| PREDICTED: epithelial chloride channel protein-like [Gallus gallus]	1	6	0	0	0	0	0	0	0	0	120410000	0	0	0
	>gi|513200006|ref|XP_422811.3| PREDICTED: maltase-glucoamylase, intestinal [Gallus gallus]	1	72	5230100000	6218500000	8278600000	11200000000	5917000000	6953400000	7907000000	5010800000	7791400000	6495400000	9247000000	16100000000
	>gi|513200420|ref|XP_422715.4| PREDICTED: LOW QUALITY PROTEIN: uncharacterized protein LOC424904 [Gallus gallus]	1	27	1279100000	1700900000	1474200000	1767000000	676940000	712140000	1014300000	1124600000	1698300000	2373600000	1393000000	737550000
	>gi|513203958|ref|XP_004944377.1| PREDICTED: dipeptidase 1 isoform X3 [Gallus gallus];>gi|513203955|ref|XP_003641994.2| PREDICTED: dipeptidase 1 isoform X1 [Gallus gallus];>gi|513203952|ref|XP_004944376.1| PREDICTED: dipeptidase 1 isoform X2 [Gallus gallus	3	16	2945100000	2021800000	3121000000	4256100000	2747000000	2871400000	1649200000	2624200000	2643400000	1809400000	2551700000	4327700000
	>gi|513207726|ref|XP_004951163.1| PREDICTED: LOW QUALITY PROTEIN: PMS2 postmeiotic segregation increased 2 (S. cerevisiae) [Gallus gallus];>gi|53133740|emb|CAG32199.1| hypothetical protein RCJMB04_19o6 [Gallus gallus]	2	1	0	0	0	0	0	0	0	0	0	0	0	0
	>gi|513213500|ref|XP_415633.3| PREDICTED: putative unconventional myosin-XVB-like isoform X3 [Gallus gallus];>gi|513213498|ref|XP_004946196.1| PREDICTED: putative unconventional myosin-XVB-like isoform X5 [Gallus gallus];>gi|513213496|ref|XP_004946195.1| P	3	1	0	0	0	0	0	0	0	0	0	0	0	122730000
	>gi|513214106|ref|XP_004946339.1| PREDICTED: N-sulphoglucosamine sulphohydrolase isoform X5 [Gallus gallus];>gi|513214103|ref|XP_004946338.1| PREDICTED: N-sulphoglucosamine sulphohydrolase isoform X4 [Gallus gallus];>gi|513214099|ref|XP_420084.4| PREDICTED	3	1	0	0	0	0	0	0	0	0	0	0	0	0
	>gi|513215822|ref|XP_425404.3| PREDICTED: solute carrier family 13 member 2 isoform 2 [Gallus gallus]	1	1	0	0	0	0	5163000	0	0	0	0	0	0	0
	>gi|513216781|ref|XP_415920.4| PREDICTED: clustered mitochondria protein homolog [Gallus gallus]	1	1	0	0	0	0	0	0	0	0	36106000	0	0	0
	>gi|513218360|ref|XP_003642536.2| PREDICTED: syntenin-2 isoform X1 [Gallus gallus]	1	1	0	0	0	0	0	0	0	0	0	0	0	14517000
	>gi|513220224|ref|XP_004947576.1| PREDICTED: LOW QUALITY PROTEIN: forkhead-associated domain-containing protein 1 [Gallus gallus]	1	1	126020000	651380000	0	0	0	0	0	0	0	0	0	0
	>gi|513220828|ref|XP_004947704.1| PREDICTED: LOW QUALITY PROTEIN: annexin A4-like [Gallus gallus]	1	12	113780000	200510000	258760000	290970000	296190000	274190000	234260000	466420000	757140000	444310000	306840000	316120000
	>gi|513221952|ref|XP_417849.3| PREDICTED: sugar phosphate exchanger 2 isoform X12 [Gallus gallus];>gi|513221949|ref|XP_004947994.1| PREDICTED: sugar phosphate exchanger 2 isoform X23 [Gallus gallus];>gi|513221945|ref|XP_004947993.1| PREDICTED: sugar phosph	12	1	0	0	0	0	0	0	0	0	0	0	0	0
	>gi|513222416|ref|XP_417909.4| PREDICTED: centrosomal protein of 164 kDa isoform X1 [Gallus gallus];>gi|513222414|ref|XP_004948161.1| PREDICTED: centrosomal protein of 164 kDa isoform X9 [Gallus gallus];>gi|513222412|ref|XP_004948160.1| PREDICTED: centroso	9	1	0	0	0	0	0	0	0	0	0	0	0	0
	>gi|513223180|ref|XP_004948278.1| PREDICTED: protein S100-A9-like [Gallus gallus]	1	4	0	0	0	0	0	0	26699000	62853000	0	0	0	39756000
	>gi|513223183|ref|XP_004948279.1| PREDICTED: protein S100-A9-like [Gallus gallus]	1	6	173560000	219740000	32210000	81672000	0	50115000	122050000	499360000	36774000	0	199440000	313730000
	>gi|513223829|ref|XP_427540.4| PREDICTED: selenium-binding protein 1-like [Gallus gallus];>gi|513223663|ref|XP_003642727.2| PREDICTED: selenium-binding protein 1-like [Gallus gallus]	6	10	31160000	35032000	48946000	43629000	38283000	33981000	0	33851000	22042000	32312000	34426000	40875000
	>gi|513223839|ref|XP_004948430.1| PREDICTED: selenium-binding protein 1-like isoform X5 [Gallus gallus];>gi|513223673|ref|XP_004948394.1| PREDICTED: selenium-binding protein 1-like isoform X3 [Gallus gallus];>gi|513223836|ref|XP_423396.4| PREDICTED: seleni	8	11	134070000	163550000	181300000	153520000	138890000	111920000	103550000	57053000	81223000	118660000	87086000	91238000
	>gi|513225341|ref|XP_004948496.1| PREDICTED: acidic mammalian chitinase-like [Gallus gallus]	1	2	0	0	0	0	0	0	0	0	0	0	52587000	0
	>gi|513226736|ref|XP_004948775.1| PREDICTED: transmembrane protein C19orf77 homolog [Gallus gallus]	1	1	0	0	0	0	0	0	0	0	0	0	0	19176000
	>gi|513226953|ref|XP_003642896.2| PREDICTED: amino-terminal enhancer of split, partial [Gallus gallus]	1	1	0	0	0	0	525580000	114560000	0	0	93704000	49918000	124430000	42805000
	>gi|513231874|ref|XP_424706.4| PREDICTED: tetratricopeptide repeat protein 37 isoform X4 [Gallus gallus];>gi|513231871|ref|XP_004949445.1| PREDICTED: tetratricopeptide repeat protein 37 isoform X7 [Gallus gallus];>gi|513231868|ref|XP_004949444.1| PREDICTED	4	1	0	0	0	0	0	0	0	0	45834000	0	0	0
	>gi|513232109|ref|XP_429181.3| PREDICTED: uncharacterized protein LOC431629 [Gallus gallus]	1	3	0	0	45772000	0	0	266710000	0	0	37949000	114710000	45993000	0
	>gi|513235012|ref|XP_003643280.2| PREDICTED: fibrinogen-like protein A-like, partial [Gallus gallus];>gi|513235018|ref|XP_004950036.1| PREDICTED: fibrinogen-like protein A-like isoform X3 [Gallus gallus];>gi|513235015|ref|XP_415706.3| PREDICTED: fibrinogen	3	10	1566300000	2665800000	3820100000	2760500000	3150300000	2619600000	3565000000	1927100000	3692700000	4612500000	3456300000	1436800000
	>gi|513236131|ref|XP_003643426.2| PREDICTED: cyclin-T1-like, partial [Gallus gallus]	1	1	0	13185000	0	0	0	0	0	0	0	0	0	0
	>gi|513236270|ref|XP_004950247.1| PREDICTED: sucrase-isomaltase, intestinal-like [Gallus gallus]	1	11	147280000	203480000	135410000	227930000	190480000	196280000	123260000	161400000	278360000	197670000	437030000	421570000
	>gi|513236639|ref|XP_004950310.1| PREDICTED: claudin-7-like, partial [Gallus gallus]	1	1	0	0	0	0	29529000	28363000	0	9417800	11846000	30670000	0	0
	>gi|513237187|ref|XP_004950408.1| PREDICTED: syncollin, partial [Gallus gallus]	1	2	136260000	0	0	0	0	0	0	0	0	0	0	0
	>gi|513237242|ref|XP_004950418.1| PREDICTED: choline transporter-like protein 2-like, partial [Gallus gallus]	5	3	0	0	68635000	49026000	33836000	40312000	48117000	64953000	70939000	66190000	56789000	71702000
	>gi|513238075|ref|XP_003643638.2| PREDICTED: IgGFc-binding protein-like, partial [Gallus gallus]	2	7	233790000	290800000	499520000	400740000	213290000	230950000	268350000	234720000	546850000	610620000	340320000	334620000
	>gi|513239274|ref|XP_003643804.2| PREDICTED: maltase-glucoamylase, intestinal-like, partial [Gallus gallus]	1	10	341460000	581140000	354750000	734270000	656990000	965640000	322060000	417360000	671650000	530700000	633170000	1312100000
	>gi|513240096|ref|XP_004950920.1| PREDICTED: uncharacterized protein LOC101750354 [Gallus gallus]	1	8	0	0	140740000	0	0	0	364070000	0	0	304550000	0	0
	>gi|513788266|ref|NP_001265474.1| Ig lambda chain V-1 region precursor [Gallus gallus]	5	9	2392300000	2080600000	4133500000	1833400000	2146700000	1485600000	6047900000	1268900000	2815600000	3768700000	1909900000	3648000000
	>gi|82197654|sp|Q5YCC5.1|TMC7_CHICK RecName: Full=Transmembrane channel-like protein 7;>gi|71897131|ref|NP_001025812.1| transmembrane channel-like protein 7 [Gallus gallus];>gi|52547959|gb|AAT85603.1| transmembrane channel-like 7 [Gallus gallus]	3	2	0	0	0	0	0	0	0	0	14048000	0	0	0
	>gi|57530041|ref|NP_001006462.1| mitochondrial inner membrane protein [Gallus gallus];>gi|53127356|emb|CAG31061.1| hypothetical protein RCJMB04_1p19 [Gallus gallus]	2	1	0	0	0	0	0	0	0	200260000	0	0	0	0
	>gi|57530666|ref|NP_001006352.1| ADP-ribosylation factor 1 [Gallus gallus];>gi|53127520|emb|CAG31143.1| hypothetical protein RCJMB04_2m6 [Gallus gallus];>gi|899264|emb|CAA39470.1| ADP-ribosylation factor [Gallus gallus];>gi|53130690|emb|CAG31674.1| hypothe	7	2	0	0	0	0	0	0	0	10926000	0	0	0	0
	>gi|55741602|ref|NP_001006323.1| monocarboxylate transporter 1 [Gallus gallus];>gi|53127836|emb|CAG31247.1| hypothetical protein RCJMB04_4e8 [Gallus gallus]	2	2	0	0	0	35348000	0	0	0	0	0	38194000	0	20670000
	>gi|57530448|ref|NP_001006377.1| serpin B6 [Gallus gallus];>gi|53130296|emb|CAG31477.1| hypothetical protein RCJMB04_6n9 [Gallus gallus]	2	12	54546000	69352000	166500000	95207000	57647000	98083000	82522000	175800000	116700000	130700000	75645000	137590000
	>gi|71895529|ref|NP_001026646.1| arrestin domain-containing protein 1 [Gallus gallus];>gi|53130618|emb|CAG31638.1| hypothetical protein RCJMB04_9a21 [Gallus gallus]	2	1	0	0	0	0	0	0	0	0	0	0	0	0
	>gi|57530074|ref|NP_001006452.1| 60S ribosomal protein L7-like 1 [Gallus gallus];>gi|53131656|emb|CAG31836.1| hypothetical protein RCJMB04_12a18 [Gallus gallus]	2	1	0	0	508340000	0	0	0	0	0	0	0	0	0
	>gi|57525400|ref|NP_001006241.1| 60S ribosomal protein L3 [Gallus gallus];>gi|53132964|emb|CAG31951.1| hypothetical protein RCJMB04_14e22 [Gallus gallus];>gi|478431001|ref|NP_001264488.1| 60S ribosomal protein L3-like [Gallus gallus]	3	2	0	0	0	0	0	0	0	120930000	0	0	0	0
	>gi|71895513|ref|NP_001025748.1| cytochrome c oxidase subunit 4 isoform 1, mitochondrial [Gallus gallus];>gi|53133318|emb|CAG31988.1| hypothetical protein RCJMB04_15g7 [Gallus gallus]	2	1	0	0	0	0	0	31033000	0	0	0	0	0	0
	>gi|71896563|ref|NP_001026128.1| HIG1 domain family member 1A [Gallus gallus];>gi|53133552|emb|CAG32105.1| hypothetical protein RCJMB04_17m23 [Gallus gallus]	2	2	0	0	0	0	0	0	0	0	0	0	0	8346200
	>gi|71896465|ref|NP_001026164.1| programmed cell death 6-interacting protein [Gallus gallus];>gi|53133788|emb|CAG32223.1| hypothetical protein RCJMB04_20e18 [Gallus gallus]	2	3	0	0	0	0	93769000	0	0	35720000	0	0	35485000	26196000
	>gi|61098378|ref|NP_001012937.1| aspartyl aminopeptidase [Gallus gallus];>gi|53133834|emb|CAG32246.1| hypothetical protein RCJMB04_20m7 [Gallus gallus]	2	13	114920000	189230000	236240000	197820000	232340000	231090000	133690000	159600000	85887000	213850000	268160000	90779000
	>gi|71895185|ref|NP_001026426.1| dipeptidyl peptidase 4 [Gallus gallus];>gi|53136466|emb|CAG32562.1| hypothetical protein RCJMB04_29g21 [Gallus gallus]	2	13	103950000	102800000	110850000	126810000	112270000	177310000	143650000	112360000	108400000	186460000	238140000	236520000
	>gi|71895291|ref|NP_001025790.1| 40S ribosomal protein S14 [Gallus gallus];>gi|53136692|emb|CAG32675.1| hypothetical protein RCJMB04_32i2 [Gallus gallus]	2	4	0	0	0	0	0	0	0	260080000	0	0	0	0
	>gi|71895961|ref|NP_001026195.1| syntenin-1 [Gallus gallus];>gi|53136872|emb|CAG32765.1| hypothetical protein RCJMB04_35e13 [Gallus gallus]	2	2	0	0	0	0	0	0	0	40654000	0	0	0	0
	>gi|532524938|ref|NP_001269113.1| transmembrane and immunoglobulin domain containing 1 precursor [Gallus gallus]	1	2	0	0	0	0	0	0	0	0	0	0	46609000	0
	>gi|54111229|dbj|BAD60902.1| immunoglobulin light chain, partial [Gallus gallus];>gi|54111245|dbj|BAD60910.1| immunoglobulin light chain, partial [Gallus gallus];>gi|54111243|dbj|BAD60909.1| immunoglobulin light chain, partial [Gallus gallus];>gi|54111241|	61	5	0	0	934010000	0	0	0	0	0	0	0	0	271000000
	>gi|54111239|dbj|BAD60907.1| immunoglobulin light chain, partial [Gallus gallus]	1	5	261020000	105750000	373740000	253780000	27986000	45431000	641250000	117730000	253010000	287730000	182680000	121400000
	>gi|555454|gb|AAA48852.1| Ig lambda-chain V-J region, partial [Gallus gallus]	1	1	0	0	0	0	0	0	0	0	0	0	0	36354000
	>gi|555455|gb|AAA48860.1| Ig light chain, partial [Gallus gallus]	2	5	210310000	462010000	222160000	0	80743000	203780000	604400000	0	203310000	296610000	185540000	94579000
	>gi|559676|gb|AAA50801.1| This CDS feature is included to show the translation of the corresponding V_region. Presently translation qualifiers on V_region features are illegal, partial [Gallus gallus]	1	4	230240000	244450000	284660000	0	0	0	223700000	0	0	0	0	0
	>gi|5705960|gb|AAB22614.2| immunoglobulin alpha heavy chain [Gallus gallus]	1	21	69900000000	67200000000	53400000000	48000000000	42600000000	56500000000	107000000000	26600000000	65900000000	51600000000	42500000000	56800000000
	>gi|589911321|pdb|4OUO|A Chain A, Anti-bla G 1 Scfv	3	7	661190000	637410000	777380000	428380000	0	0	0	177190000	0	559760000	0	0
	>gi|82075434|sp|Q5F471.1|PP6R3_CHICK RecName: Full=Serine/threonine-protein phosphatase 6 regulatory subunit 3; AltName: Full=SAPS domain family member 3;>gi|71894719|ref|NP_001026354.1| serine/threonine-protein phosphatase 6 regulatory subunit 3 [Gallus g	3	1	0	0	0	0	0	0	0	0	0	0	0	0
	>gi|82125329|sp|Q5F381.1|EPCAM_CHICK RecName: Full=Epithelial cell adhesion molecule; Short=Ep-CAM; AltName: Full=Tumor-associated calcium signal transducer 1; Flags: Precursor;>gi|60302776|ref|NP_001012582.1| epithelial cell adhesion molecule precursor [G	3	3	0	31805000	0	0	0	46297000	0	156200000	0	0	27448000	0
	>gi|86318|pir||S00390 Ig gamma chain (clone 36) - chicken (fragment);>gi|63524|emb|CAA30161.1| unnamed protein product, partial [Gallus gallus];>gi|614458442|gb|AHX37590.1| immunoglobulin Y heavy chain constant region, partial [Gallus gallus]	5	12	2251700000	734930000	831840000	498480000	595890000	1101300000	1335100000	849500000	526680000	1139400000	531150000	1322400000
	>gi|635576864|pdb|4P48|A Chain A, The Structure Of A Chicken Anti-cardiac Troponin I Scfv	6	10	116590000	146510000	247310000	111340000	80498000	95629000	0	0	141230000	121520000	70952000	102670000
	>gi|635576865|pdb|4P49|A Chain A, The Structure Of A Chicken Anti-prostate Specific Antigen Scfv	1	8	7961500000	6288400000	10400000000	5377000000	4502300000	5038400000	10200000000	3464500000	6125600000	8111500000	4219800000	7085000000
	>gi|647567934|ref|NP_001280169.1| sodium/glucose cotransporter 1 [Gallus gallus]	2	6	98097000	121950000	109590000	154410000	197890000	326340000	107560000	129840000	242150000	145600000	213910000	201970000
	>gi|693582828|ref|NP_001289088.1| Sec61 beta subunit [Gallus gallus]	1	1	0	0	0	0	0	0	0	0	0	0	0	25660000
	>gi|75832160|ref|NP_001028815.1| complement component (3b/4b) receptor 1-like precursor [Gallus gallus];>gi|71795167|dbj|BAE16762.1| complement regulatory GPI-anchor protein [Gallus gallus]	2	2	0	0	0	0	0	0	0	0	0	0	0	16687000
	>gi|76443696|ref|NP_001029041.1| voltage-dependent anion-selective channel protein 1 [Gallus gallus]	1	1	0	0	0	0	0	0	0	0	50938000	0	0	0
	>gi|86319|pir||S03050 Ig gamma chain (clone 86) - chicken (fragments);>gi|929596|emb|CAA30162.1| unnamed protein product, partial [Gallus gallus]	3	5	0	0	0	0	0	0	0	0	189160000	0	0	0
	>gi|88909611|sp|P84172.1|EFTU_CHICK RecName: Full=Elongation factor Tu, mitochondrial; Short=EF-Tu; Flags: Precursor	1	2	1514400000	2748400000	3045100000	4168300000	3678000000	3285600000	3467100000	1683500000	5133400000	1296100000	1740400000	621590000
	>gi|89000547|dbj|BAE80123.1| immunoglobulin heavy chain variable region, partial [Gallus gallus]	6	156310000	160720000	253550000	110220000	0	0	407930000	0	0	175040000	64490000	0
	>gi|89000551|dbj|BAE80125.1| immunoglobulin heavy chain variable region, partial [Gallus gallus]	4	0	0	0	0	0	0	93355000	0	0	0	0	274570000
	>gi|89000565|dbj|BAE80132.1| immunoglobulin heavy chain variable region, partial [Gallus gallus]	4	0	0	36081000	0	0	0	0	0	0	0	0	0
	>gi|89000573|dbj|BAE80136.1| immunoglobulin heavy chain variable region, partial [Gallus gallus];>gi|363746526|ref|XP_003643697.1| PREDICTED: uncharacterized protein LOC100858082 [Gallus gallus]	7	223760000	403780000	315360000	180430000	170800000	316890000	474580000	138410000	122180000	596320000	237380000	311840000
	>gi|89000577|dbj|BAE80138.1| immunoglobulin heavy chain variable region, partial [Gallus gallus];>gi|89000549|dbj|BAE80124.1| immunoglobulin heavy chain variable region, partial [Gallus gallus]	7	348990000	332250000	546130000	139760000	0	0	565840000	0	0	0	139500000	0
	>gi|89000583|dbj|BAE80141.1| immunoglobulin heavy chain variable region, partial [Gallus gallus]	4	0	0	0	0	0	0	0	0	0	0	0	23858000
	>gi|89000585|dbj|BAE80142.1| immunoglobulin light chain variable region, partial [Gallus gallus]	5	363830000	578320000	728080000	356020000	199650000	276500000	305520000	146250000	228920000	194150000	204220000	264630000
	>gi|89000587|dbj|BAE80143.1| immunoglobulin light chain variable region, partial [Gallus gallus]	3	0	0	44569000	0	0	0	0	0	0	0	0	0
	>gi|89000589|dbj|BAE80144.1| immunoglobulin light chain variable region, partial [Gallus gallus]	4	0	0	0	0	0	0	76664000	0	0	0	0	0
	>gi|89000593|dbj|BAE80146.1| immunoglobulin light chain variable region, partial [Gallus gallus];>gi|1741911|dbj|BAA09994.1| immunoglobulin lambda chain, partial [Gallus gallus];>gi|1741889|dbj|BAA09983.1| immunoglobulin lambda chain, partial [Gallus gallu	2	0	0	0	0	0	0	0	0	0	0	57895000	0
	>gi|89000599|dbj|BAE80149.1| immunoglobulin light chain variable region, partial [Gallus gallus]	4	202480000	134760000	708340000	152190000	41228000	0	185410000	0	122970000	0	0	109170000
	>gi|89000601|dbj|BAE80150.1| immunoglobulin light chain variable region, partial [Gallus gallus]	2	0	0	0	0	0	0	0	0	0	0	8964800	0
	>gi|89000603|dbj|BAE80151.1| immunoglobulin light chain variable region, partial [Gallus gallus]	5	35606000	86244000	181810000	121880000	52967000	33981000	38642000	44887000	0	46156000	37525000	88475000
	>gi|89000607|dbj|BAE80153.1| immunoglobulin light chain variable region, partial [Gallus gallus]	2	0	0	0	0	0	0	0	0	0	0	0	0
	>gi|89000613|dbj|BAE80156.1| immunoglobulin light chain variable region, partial [Gallus gallus]	2	0	0	0	77227000	0	0	0	0	0	0	0	0
