# Supplementary material for: Variations of Phosphorous Accessibility Causing Changes in Microbiome Functions in the Gastrointestinal Tract of Chickens
Source: PLoS One. 2016 Oct 19;11(10):e0164735. doi: 10.1371/journal.pone.0164735 (PMC5070839; doi:10.1371/journal.pone.0164735)
Supplement: S5 Table — A) The green section show an averaged estimation of the proteins and peptides number across the experimental treatments. Yellow section details the list of all proteins identified, and their respective abundance, in each replicate of all treatments. Blue section refer to the number of peptides identified per protein in every treatment. B) The table summarize the effective number of proteins and peptides identified in the repliactes of all experimental treatments. (XLSX) [file pone.0164735.s007.xlsx]

## Sheet: S5 Table_A
	T5 A
				Overview		Protein abundance intensities												Peptides
	Protein IDs	Majority protein IDs	Fasta headers	Number of proteins	Peptides	BD - (A)	BD - (B)	BD - 500 (A)	BD - 500 (B)	BD - 12500 (A)	BD - 12500 (B)	BD + (A)	BD + (B)	BD + 500 (A)	BD + 500 (B)	BD + 12500 (A)	BD + 12500 (B)	BD - (A)	BD - (B)	BD - 500 (A)	BD - 500 (B)	BD - 12500 (A)	BD - 12500 (B)	BD + (A)	BD + (B)	BD + 500 (A)	BD + 500 (B)	BD + 12500 (A)	BD + 12500 (B)
	Y5DD04;Y3G648;A0A012RNI5;Q3XWA5;Z0J609;Z8UMB5;Y5XH23;Y5K3I8;Y8G7U0;Y9UEH8;I4CHP5;Y9T285;Y7FTP3;Y3UUZ0;X8ZDN8;Q66RN7;R3S6C6;A0A035WUV2;Z3K8S0;A0A019CTB1;A0A017U8V3;W5U4K5;W5U067;W5TZK2;W5TZ59;W5TZ55;W5TZ48;W5TZ30;W5TZ27;W5TZ14;W5TYT9;W5U4U4;W5U4N7;W5U4J7;W5U4I6;W5U034;W5TZW9;W5TZU7;W5TZH2;W5TZF2;W5TZD2;W5TZ71;W5TZ67;W5TZ36;W5TZ09;W5TZ04;W5TYX4;W5TYW9;W5TYU9;W5TYU6;W5TYR8;W5TYW6;W5U086;W5TZD6;W5TZ5…	Y5DD04;Y3G648;A0A012RNI5;Q3XWA5;Z0J609;Z8UMB5;Y5XH23;Y5K3I8;Y8G7U0;Y9UEH8;I4CHP5;Y9T285;Y7FTP3;Y3UUZ0;X8ZDN8;Q66RN7;R3S6C6;A0A035WUV2;Z3K8S0;A0A019CTB1;A0A017U8V3;W5U4K5;W5U067;W5TZK2;W5TZ59;W5TZ55;W5TZ48;W5TZ30;W5TZ27;W5TZ14;W5TYT9;W5U4U4;W5U4N7;W5U4J7;W5U4I6;W5U034;W5TZW9;W5TZU7;W5TZH2;W5TZF2;W5TZD2;W5TZ71;W5TZ67;W5TZ36;W5TZ09;W5TZ04;W5TYX4;W5TYW9;W5TYU9;W5TYU6;W5TYR8;W5TYW6;W5U086;W5TZD6;W5TZ5…	>tr|Y5DD04|Y5DD04_STAAU Aminoglycoside 3-phosphotransferase (Fragment) OS=Staphylococcus aureus M0403 GN=O501_02806 PE=4 SV=1;>tr|Y3G648|Y3G648_STAAU Aminoglycoside 3-phosphotransferase OS=Staphylococcus aureus M0057 GN=O260_02743 PE=4 SV=1;>tr|A0A012RNI	474	2	0	0	0	0	68083000	0	0	0	43535000	0	0	0	0	0	0	0	3	2	0	0	0	0	2	0
	Z9Z5W7;Z9Y666;Z9XVM9;Z9WDT5;Z9VTH8;Z9VPU8;Z9V8Q3;Z9UJ51;Z9U5W0;Z9TBZ2;Z9Q9G6;Z9Q6G6;Z9PUS7;Z9PQD6;Z9N0R9;Z9MUM7;Z9MJZ9;Z9MBX5;Z9L4P3;Z9J2N8;Z9HW38;Z9GMM0;Z9G955;Z9F7J1;Z9EY96;Z9DGW5;Z9DB15;Z9CCP0;Z9AMH9;Z8ZAE8;Z8YNG4;Z8XXZ0;Z8XUP8;Z8XD03;Z8X4C2;Z8WD09;Z8USZ4;Z8UGF7;Z8U8Z1;Z8T5R5;Z8SIK1;Z8SAH4;Z8SA13;Z8QYB1;Z8P9W1;Z8MR13;Z8MMZ7;Z8LYL7;Z8KYR8;Z8KLX7;Z8JVG5;Z8I6T4;Z8HED3;Z8GVI7;Z8GDD0;Z8FFQ9;Z8EYE9;…	Z9Z5W7;Z9Y666;Z9XVM9;Z9WDT5;Z9VTH8;Z9VPU8;Z9V8Q3;Z9UJ51;Z9U5W0;Z9TBZ2;Z9Q9G6;Z9Q6G6;Z9PUS7;Z9PQD6;Z9N0R9;Z9MUM7;Z9MJZ9;Z9MBX5;Z9L4P3;Z9J2N8;Z9HW38;Z9GMM0;Z9G955;Z9F7J1;Z9EY96;Z9DGW5;Z9DB15;Z9CCP0;Z9AMH9;Z8ZAE8;Z8YNG4;Z8XXZ0;Z8XUP8;Z8XD03;Z8X4C2;Z8WD09;Z8USZ4;Z8UGF7;Z8U8Z1;Z8T5R5;Z8SIK1;Z8SAH4;Z8SA13;Z8QYB1;Z8P9W1;Z8MR13;Z8MMZ7;Z8LYL7;Z8KYR8;Z8KLX7;Z8JVG5;Z8I6T4;Z8HED3;Z8GVI7;Z8GDD0;Z8FFQ9;Z8EYE9;…	>tr|Z9Z5W7|Z9Z5W7_STAAU 50S ribosomal protein L36 OS=Staphylococcus aureus F74035 GN=rpmJ PE=3 SV=1;>tr|Z9Y666|Z9Y666_STAAU 50S ribosomal protein L36 OS=Staphylococcus aureus M44986 GN=rpmJ PE=3 SV=1;>tr|Z9XVM9|Z9XVM9_STAAU 50S ribosomal protein L36 OS=Sta	1554	1	121840000	80081000	362800000	97073000	327940000	292220000	117410000	272240000	131320000	132520000	87066000	145730000	4	6	3	16	11	8	7	5	14	4	7	1
	X4IWQ9;G5LT76;Z2D8D8;G5SGE9;L6Q6I6;A0A038D713;W1CR07;A0A066HGC0;V7VSZ7;G9SJE2;W1AS27;K8AQR5;I0MYY0;X3ULH9;W1GVE9;V0ASL5;H4UNA5;A0A073EI14;A0A070S3M0;F3W177;L0XMX2;G5LDN0;N3L727;M8X1U6;M8R940;H4VKR5;A0A070JHU1;A0A018R594;H3N213;A0A061QH99;Z5WN66;Z5WK36;Z5QTN6;Z5PLA3;Z5LJK1;Z5JVB5;Z5HVS8;Z5EHL3;Z5E745;Z5D1L3;Z4ZT13;Z4Y6Y4;Z4XNB4;Z4X598;Y1NK78;Y1HS46;Y1HCS9;Y1FVT6;Y1F8X0;Y1ELR8;Y1CXC2;X8HC13;X7I218;…	X4IWQ9;G5LT76;Z2D8D8;G5SGE9;L6Q6I6;A0A038D713;W1CR07;A0A066HGC0;V7VSZ7;G9SJE2;W1AS27;K8AQR5;I0MYY0;X3ULH9;W1GVE9;V0ASL5;H4UNA5;A0A073EI14;A0A070S3M0;F3W177;L0XMX2;G5LDN0;N3L727;M8X1U6;M8R940;H4VKR5;A0A070JHU1;A0A018R594;H3N213;A0A061QH99;Z5WN66;Z5WK36;Z5QTN6;Z5PLA3;Z5LJK1;Z5JVB5;Z5HVS8;Z5EHL3;Z5E745;Z5D1L3;Z4ZT13;Z4Y6Y4;Z4XNB4;Z4X598;Y1NK78;Y1HS46;Y1HCS9;Y1FVT6;Y1F8X0;Y1ELR8;Y1CXC2;X8HC13;X7I218;…	>tr|X4IWQ9|X4IWQ9_SALEN Uncharacterized protein OS=Salmonella enterica subsp. enterica serovar Enteritidis str. SA20090419 GN=AU95_18040 PE=3 SV=1;>tr|G5LT76|G5LT76_SALET Acetyl-CoA acetyltransferase OS=Salmonella enterica subsp. enterica serovar Alachua s	1122	1	0	0	0	11332000	0	0	0	0	0	0	0	0	16	25	10	22	74	26	13	5	15	32	20	24
	T0DQI6;A0A073IP17;W7UUH1;T4VIL5;Q8XMY8;Q0TTQ7;Q0SVK7;H1ANK2;C0EEX3;B1BND7;A0A010YUF2;W1UB64;U2FMD8;N9Z7J1;K9CKZ7;J4UWN7;G2FUW8;C4IHF9;B2V328;B2TMY2;B1QWE1;A8MLM9;A6M1N9;E7GRV8	T0DQI6;A0A073IP17;W7UUH1;T4VIL5;Q8XMY8;Q0TTQ7;Q0SVK7;H1ANK2;C0EEX3;B1BND7;A0A010YUF2;W1UB64;U2FMD8;N9Z7J1;K9CKZ7;J4UWN7;G2FUW8;C4IHF9;B2V328;B2TMY2;B1QWE1;A8MLM9;A6M1N9;E7GRV8	>tr|T0DQI6|T0DQI6_CLOSO Putative spermidine synthase OS=[Clostridium] sordellii ATCC 9714 GN=H477_3228 PE=4 SV=1;>tr|A0A073IP17|A0A073IP17_9BACT Spermidine synthase OS=Synergistes jonesii GN=EH55_11835 PE=4 SV=1;>tr|W7UUH1|W7UUH1_RUMFL Polyamine aminopropy	24	1	0	0	0	0	0	0	0	0	0	0	23894000	0	1	3	5	3	2	1	0	1	3	1	0	0
	A0A010ZH32	A0A010ZH32	>tr|A0A010ZH32|A0A010ZH32_9BACT Uncharacterized protein OS=Cloacibacillus evryensis DSM 19522 GN=Cloev_0137 PE=4 SV=1	1	6	0	136300000	0	0	147160000	0	0	0	0	0	0	0	2	2	10	1	2	3	2	5	0	1	3	12
	D4F527;T0DQH6;A0A073CWZ1;A0A073CTC9;E5Y8S3;A0A010ZIS5;G1UWJ8;A0A073IVR9;B0NBF6;M5DX09;G9Y3P5;T4V901;D4F1Q8	D4F527;T0DQH6;A0A073CWZ1;A0A073CTC9;E5Y8S3;A0A010ZIS5;G1UWJ8;A0A073IVR9;B0NBF6;M5DX09;G9Y3P5;T4V901;D4F1Q8	>tr|D4F527|D4F527_EDWTA Sodium:alanine symporter family protein OS=Edwardsiella tarda ATCC 23685 GN=EDWATA_01855 PE=4 SV=1;>tr|T0DQH6|T0DQH6_CLOSO Amino acid carrier family protein OS=[Clostridium] sordellii ATCC 9714 GN=H477_3218 PE=4 SV=1;>tr|A0A073CWZ1|	13	1	595690000	200670000	748100000	331030000	0	114690000	221010000	0	185220000	231050000	0	120720000	6	7	8	10	11	7	9	6	12	9	11	8
	A0A010ZJZ7;F7JF27;E5XK58	A0A010ZJZ7;F7JF27;E5XK58	>tr|A0A010ZJZ7|A0A010ZJZ7_9BACT Carbon-monoxide dehydrogenase, catalytic subunit OS=Cloacibacillus evryensis DSM 19522 GN=Cloev_1145 PE=4 SV=1;>tr|F7JF27|F7JF27_9FIRM Carbon-monoxide dehydrogenase OS=Lachnospiraceae bacterium 1_1_57FAA GN=HMPREF0990_01686	3	1	0	0	3825200	0	0	0	0	0	0	0	0	0	10	12	12	11	7	2	5	5	6	7	6	7
	A0A011TB80	A0A011TB80	>tr|A0A011TB80|A0A011TB80_9MICO Biotin-(Acetyl-CoA carboxylase) ligase OS=Microbacterium sp. MRS-1 GN=AS96_00450 PE=4 SV=1	1	1	0	0	0	0	0	0	0	0	0	0	316110000	0	0	2	0	0	0	0	2	0	0	0	0	0
	W7USB5;A0A011UYS1	W7USB5;A0A011UYS1	>tr|W7USB5|W7USB5_RUMFL Phosphotransacetylase OS=Ruminococcus flavefaciens 007c GN=RF007C_11785 PE=4 SV=1;>tr|A0A011UYS1|A0A011UYS1_RUMAL Phosphate acetyltransferase OS=Ruminococcus albus SY3 GN=RASY3_10755 PE=4 SV=1	2	1	0	0	0	0	36416000	0	0	0	0	0	0	0	4	16	1	2	4	5	17	16	7	7	10	42
	T2SN65;V6HF18;W7C992;L2RAG6;L2N898;E9FH93;I9X549;T0D5E8;J0L495;F9PDM2;J0WHB8;M3UDX4;M3SSF0;C2CZW8;C0XK10;H3RSA3;F3MNK4;E3BSL7;E1NXA7;D7V526;C9M0Y7;C7XXL7;C2HKU2;A8UB32;A0A061C190;X6WN55;X6WD69;X6W877;X6VLA2;X6VAV9;X6USA4;X6TMP5;X6T9V8;X6T3I3;X6SQ78;X6S9H6;X6RVU0;X6RQ02;X6R7T3;X6R6D2;W1KAP1;V7ZQS0;U7ST14;U7RSQ6;U6S1C7;U4X2V5;U4RBJ1;T5DFC2;T5D7D5;T4IU60;T0EU89;T0DSA4;S7UC27;S4GHD4;S4G0T9;S4FR05;S4F…	T2SN65;V6HF18;W7C992;L2RAG6;L2N898;E9FH93;I9X549;T0D5E8;J0L495;F9PDM2;J0WHB8;M3UDX4;M3SSF0;C2CZW8;C0XK10;H3RSA3;F3MNK4;E3BSL7;E1NXA7;D7V526;C9M0Y7;C7XXL7;C2HKU2;A8UB32;A0A061C190;X6WN55;X6WD69;X6W877;X6VLA2;X6VAV9;X6USA4;X6TMP5;X6T9V8;X6T3I3;X6SQ78;X6S9H6;X6RVU0;X6RQ02;X6R7T3;X6R6D2;W1KAP1;V7ZQS0;U7ST14;U7RSQ6;U6S1C7;U4X2V5;U4RBJ1;T5DFC2;T5D7D5;T4IU60;T0EU89;T0DSA4;S7UC27;S4GHD4;S4G0T9;S4FR05;S4F…	>tr|T2SN65|T2SN65_HELPX Guanosine 5-monophosphate oxidoreductase OS=Helicobacter pylori PZ5086 GN=L935_06145 PE=4 SV=1;>tr|V6HF18|V6HF18_STRAG GMP reductase (Fragment) OS=Streptococcus agalactiae MRI Z1-024 GN=SAG0142_10075 PE=4 SV=1;>tr|W7C992|W7C992_9LI	676	1	0	0	0	0	0	0	11638000	0	0	0	0	0	30	36	22	14	19	12	22	6	22	11	25	16
	X0PEL1;A9NEI5;U2EBE4;B1YGS7;A0A031IB82;U2RYA3;U1YJX9;P22250;M5RI49;A8F960;A7Z0L4;A0A066ZET0;A0A059N7N3;S0L568;M9LLS1;H3SEJ6;A0A069DLA5;X6WP80;X6W9L4;X6VQ64;X6VGQ4;X6VEG3;X6V3C0;X6TF20;X6SZR4;X6SSR0;X6SFH9;X6RYT8;X6RHF4;X6RG27;X6R0R1;X6R014;W7L2A5;W4RFM3;W4EVL9;W4CEU6;V8PUZ0;V7ZM02;U7RL11;U1XFT3;T5HRS2;T2NTF8;S3IAC6;S3I7D0;S1RPQ7;S0S774;S0P857;S0K511;S0K1Y1;S0JCF9;R8UNE6;R8TDC3;R8R2D4;R8PTH4;R8NQS…	X0PEL1;A9NEI5;U2EBE4;B1YGS7;A0A031IB82;U2RYA3;U1YJX9;P22250;M5RI49;A8F960;A7Z0L4;A0A066ZET0;A0A059N7N3;S0L568;M9LLS1;H3SEJ6;A0A069DLA5;X6WP80;X6W9L4;X6VQ64;X6VGQ4;X6VEG3;X6V3C0;X6TF20;X6SZR4;X6SSR0;X6SFH9;X6RYT8;X6RHF4;X6RG27;X6R0R1;X6R014;W7L2A5;W4RFM3;W4EVL9;W4CEU6;V8PUZ0;V7ZM02;U7RL11;U1XFT3;T5HRS2;T2NTF8;S3IAC6;S3I7D0;S1RPQ7;S0S774;S0P857;S0K511;S0K1Y1;S0JCF9;R8UNE6;R8TDC3;R8R2D4;R8PTH4;R8NQS…	>tr|X0PEL1|X0PEL1_9LACO Glutamyl-tRNA synthetase OS=Lactobacillus composti JCM 14202 GN=JCM14202_2042 PE=3 SV=1;>sp|A9NEI5|SYE_ACHLI Glutamate--tRNA ligase OS=Acholeplasma laidlawii (strain PG-8A) GN=gltX PE=3 SV=1;>tr|U2EBE4|U2EBE4_9BACT Glutamate--tRNA l	381	1	0	0	0	0	0	0	0	46881000	0	0	0	0	0	0	0	3	0	0	0	0	0	0	3	0
	L6XG08;W1G1V5;V7XZR2;V2R384;A0A067US47;Z5WYG6;Z5W9H6;Z5QBB2;Z5PFB0;Z5L0X2;Z5K3X5;Z5HHS5;Z5EZB5;Z5DWW4;Z5DQW0;Z5A5X8;Z4YNL6;Z4XYJ7;Y1P425;Y1GUN9;Y1FCU3;Y1E2Q5;Y1D6N6;X7I966;X7G3R3;X5NQT7;X4H7A5;W9FBH2;W9B723;W7PA65;W7N585;W6SWF1;W1CT04;W1ANM2;V8MGT8;V7Y8C3;V7WWT8;V7VB98;V7U535;V7TJ51;V3YUQ1;V3YBA1;V3XUB7;V3XC90;V3T2P2;V3PLP4;V3LXA9;V3L6L0;V3KY07;V3H324;V3GVW6;V3FGD2;V3F587;V3EGG1;V3DK21;V3DIW3;V3D…	L6XG08;W1G1V5;V7XZR2;V2R384;A0A067US47;Z5WYG6;Z5W9H6;Z5QBB2;Z5PFB0;Z5L0X2;Z5K3X5;Z5HHS5;Z5EZB5;Z5DWW4;Z5DQW0;Z5A5X8;Z4YNL6;Z4XYJ7;Y1P425;Y1GUN9;Y1FCU3;Y1E2Q5;Y1D6N6;X7I966;X7G3R3;X5NQT7;X4H7A5;W9FBH2;W9B723;W7PA65;W7N585;W6SWF1;W1CT04;W1ANM2;V8MGT8;V7Y8C3;V7WWT8;V7VB98;V7U535;V7TJ51;V3YUQ1;V3YBA1;V3XUB7;V3XC90;V3T2P2;V3PLP4;V3LXA9;V3L6L0;V3KY07;V3H324;V3GVW6;V3FGD2;V3F587;V3EGG1;V3DK21;V3DIW3;V3D…	>tr|L6XG08|L6XG08_SALEN Glutamate dehydrogenase (Fragment) OS=Salmonella enterica subsp. enterica serovar Enteritidis str. 76-2651 GN=SEEE2651_21577 PE=4 SV=1;>tr|W1G1V5|W1G1V5_ECOLX NADP-specific glutamate dehydrogenase OS=Escherichia coli ISC11 PE=4 SV=1	359	2	569040000	0	0	0	0	0	0	0	256890000	414480000	332350000	0	0	0	2	0	0	0	0	0	1	0	0	0
	W2EPR8;S3ZL76;Q59800;D9XFW4;D9WI90;A0A022MN82;A0A014MF88	W2EPR8;S3ZL76;Q59800;D9XFW4;D9WI90;A0A022MN82;A0A014MF88	>tr|W2EPR8|W2EPR8_9ACTO Glyceraldehyde-3-phosphate dehydrogenase OS=Microbispora sp. ATCC PTA-5024 GN=gapA PE=3 SV=1;>tr|S3ZL76|S3ZL76_9ACTO Glyceraldehyde-3-phosphate dehydrogenase OS=Streptomyces aurantiacus JA 4570 GN=STRAU_2716 PE=3 SV=1;>sp|Q59800|G3P	7	1	0	4213600000	0	0	0	0	5753700000	1420300000	0	638390000	573420000	0	3	3	2	4	1	2	3	1	0	2	3	1
	A0A015PP88;K1GTJ9;I9VEI1;F7LJS2;A0A017N0I6;A0A016NE57;A0A016LWP5;A0A016KPL5;A0A016KEE2;A0A016IMP8;A0A016HIV6;A0A016FEH3;A0A016C7R7;A0A016BN04;A0A016B975;A0A016AHJ6;A0A016AC19;A0A015ZXS1;A0A015YTQ5;A0A015U9A5;A0A015TVR4;A0A015RIF1;A0A015QRT4;A0A015PRE9;A0A015PG07;A0A015P332;A0A015MJB1;K1G959	A0A015PP88;K1GTJ9;I9VEI1;F7LJS2;A0A017N0I6;A0A016NE57;A0A016LWP5;A0A016KPL5;A0A016KEE2;A0A016IMP8;A0A016HIV6;A0A016FEH3;A0A016C7R7;A0A016BN04;A0A016B975;A0A016AHJ6;A0A016AC19;A0A015ZXS1;A0A015YTQ5;A0A015U9A5;A0A015TVR4;A0A015RIF1;A0A015QRT4;A0A015PRE9;A0A015PG07;A0A015P332;A0A015MJB1;K1G959	>tr|A0A015PP88|A0A015PP88_BACFG Nitroreductase family protein (Fragment) OS=Bacteroides fragilis str. 2-F-2 #5 GN=M077_5367 PE=4 SV=1;>tr|K1GTJ9|K1GTJ9_BACFG Uncharacterized protein OS=Bacteroides fragilis HMW 615 GN=HMPREF1204_00923 PE=4 SV=1;>tr|I9VEI1|I	28	3	0	22387000	0	0	34995000	83501000	96217000	180230000	51934000	23671000	40839000	0	5	10	13	12	4	1	6	4	3	7	3	4
	A0A017NK75;A0A016K7W2;A0A015XNC3;A0A015X349;A0A015QFD1;A0A015NHY8;K1GTP0;I9K0W9;F7LJJ2;A0A017QES6;A0A016NEC4;A0A016KQB1;A0A016KDX3;A0A016IEK6;A0A016GN57;A0A016EF63;A0A016CI14;A0A016C1D5;A0A016B5W2;A0A016AMF7;A0A015SAP6;A0A015RQP7;A0A015RDL4;A0A015QTZ1;A0A015ML88;A0A016LW83;K1G3G2;R9H4M9;C6IJ69;R0J2Q0	A0A017NK75;A0A016K7W2;A0A015XNC3;A0A015X349;A0A015QFD1;A0A015NHY8;K1GTP0;I9K0W9;F7LJJ2;A0A017QES6;A0A016NEC4;A0A016KQB1;A0A016KDX3;A0A016IEK6;A0A016GN57;A0A016EF63;A0A016CI14;A0A016C1D5;A0A016B5W2;A0A016AMF7;A0A015SAP6;A0A015RQP7;A0A015RDL4;A0A015QTZ1;A0A015ML88;A0A016LW83	>tr|A0A017NK75|A0A017NK75_BACFG Deoxyribose-phosphate aldolase OS=Bacteroides fragilis str. S23L17 GN=deoC PE=4 SV=1;>tr|A0A016K7W2|A0A016K7W2_BACFG Deoxyribose-phosphate aldolase OS=Bacteroides fragilis str. 3986 N(B)22 GN=deoC PE=4 SV=1;>tr|A0A015XNC3|A0	30	5	0	0	0	0	0	0	54844000	35089000	25099000	0	30297000	42607000	30	49	43	39	46	50	100	51	53	59	65	84
	A0A015QV65;Q64NK6;Q5L8A7;I9AN03;F7LUY6;A0A017N1F3;A0A016N235;A0A016LI88;A0A016K5S5;A0A016JPL2;A0A016JBB0;A0A016HPJ3;A0A016E284;A0A016DML3;A0A016CZI3;A0A016AUB2;A0A016A1U7;A0A015YEJ1;A0A015Y474;A0A015UD02;A0A015QGX9;A0A015QFY3;A0A015P4M7;A0A015NY40;A0A015MLE2;E2NEI6;K1FWV0;U2DS90;R9I5P3;R9H5C4;Q8A474;K9EF24;K1G5D3;I9JHP7;I9IKK7;F7MC24;F3PJE3;E5CHY1;D4WS46;D4VJ25;C6II27;C3R0D4;A7UZT3;A0A069D6V7;E5X…	A0A015QV65;Q64NK6;Q5L8A7;I9AN03;F7LUY6;A0A017N1F3;A0A016N235;A0A016LI88;A0A016K5S5;A0A016JPL2;A0A016JBB0;A0A016HPJ3;A0A016E284;A0A016DML3;A0A016CZI3;A0A016AUB2;A0A016A1U7;A0A015YEJ1;A0A015Y474;A0A015UD02;A0A015QGX9;A0A015QFY3;A0A015P4M7;A0A015NY40;A0A015MLE2;E2NEI6;K1FWV0;U2DS90;R9I5P3;R9H5C4;Q8A474;K9EF24;K1G5D3;I9JHP7;I9IKK7;F7MC24;F3PJE3;E5CHY1;D4WS46;D4VJ25;C6II27;C3R0D4;A7UZT3;A0A069D6V7	>tr|A0A015QV65|A0A015QV65_BACFG Elongation factor G OS=Bacteroides fragilis str. 3783N2-1 GN=fusA PE=3 SV=1;>sp|Q64NK6|EFG_BACFR Elongation factor G OS=Bacteroides fragilis (strain YCH46) GN=fusA PE=3 SV=1;>sp|Q5L8A7|EFG_BACFN Elongation factor G OS=Bacter	55	3	0	0	0	0	0	0	0	0	4513800	0	0	0	2	0	6	0	1	0	2	0	6	0	5	0
	S3YGN5;K1G313;K1FW90;I9V0R5;F7LWJ9;A0A017N2C5;A0A016NGZ6;A0A016N3X1;A0A016LIW6;A0A016KF69;A0A016IR65;A0A016HYX9;A0A016H074;A0A016EID8;A0A016DWQ0;A0A016BQQ2;A0A016BBJ6;A0A016A2H6;A0A015XKC2;A0A015XD34;A0A015SYG9;A0A015SJY4;A0A015RW05;A0A015QCE3;A0A015PWS3;A0A015PST6;A0A015MM01;U2DUP6;I9UZZ4;F7M2Z4;F3PKZ1;E5WZ30;R9H1X6;E5C7M4;D4VHI0;C6IM07;C3QZ96;D4WW03;U6RSA7;U5CIX2;D4VC40;C3RBN8;C3Q3F2;R9HXF2;I9A…	S3YGN5;K1G313;K1FW90;I9V0R5;F7LWJ9;A0A017N2C5;A0A016NGZ6;A0A016N3X1;A0A016LIW6;A0A016KF69;A0A016IR65;A0A016HYX9;A0A016H074;A0A016EID8;A0A016DWQ0;A0A016BQQ2;A0A016BBJ6;A0A016A2H6;A0A015XKC2;A0A015XD34;A0A015SYG9;A0A015SJY4;A0A015RW05;A0A015QCE3;A0A015PWS3;A0A015PST6;A0A015MM01;U2DUP6;I9UZZ4;F7M2Z4;F3PKZ1;E5WZ30;R9H1X6;E5C7M4;D4VHI0;C6IM07;C3QZ96;D4WW03;U6RSA7;U5CIX2;D4VC40;C3RBN8;C3Q3F2;R9HXF2;I9A…	>tr|S3YGN5|S3YGN5_BACSE Branched-chain amino acid aminotransferase OS=Bacteroides stercoris CC31F GN=HMPREF1181_01411 PE=3 SV=1;>tr|K1G313|K1G313_BACFG Branched-chain amino acid aminotransferase OS=Bacteroides fragilis HMW 610 GN=HMPREF1203_03631 PE=3 SV=1	72	8	119660000	136720000	154830000	110020000	70625000	88813000	280860000	76583000	120980000	91887000	119310000	235370000	19	43	2	41	10	8	44	31	31	31	26	43
	Q64PM7;Q5L9E3;K1H3Y9;K1GK12;I9JW79;F7LSH5;A0A017N4Y1;A0A016NHR0;A0A016N3R3;A0A016LKZ2;A0A016KKT1;A0A016I450;A0A016HR52;A0A016H9R8;A0A016F4X2;A0A016B6U7;A0A016A5G9;A0A015ZBR1;A0A015Y9F8;A0A015WM08;A0A015W7L5;A0A015R8G9;A0A015R4P2;A0A015QW09;A0A015QCS1;A0A015NU85;A0A015NIA3;A0A015MMJ7;R0HGA8;A0A015QWI9;G5GAD1;R9HI62;Q8A5W2;I9UR96;F7M0W8;E5CET6;D4WSA9;D4VEL2;C6INQ8;C3QWP1;S3YG07;R9HWX0;K9DZ22;I9J9Z7…	Q64PM7;Q5L9E3;K1H3Y9;K1GK12;I9JW79;F7LSH5;A0A017N4Y1;A0A016NHR0;A0A016N3R3;A0A016LKZ2;A0A016KKT1;A0A016I450;A0A016HR52;A0A016H9R8;A0A016F4X2;A0A016B6U7;A0A016A5G9;A0A015ZBR1;A0A015Y9F8;A0A015WM08;A0A015W7L5;A0A015R8G9;A0A015R4P2;A0A015QW09;A0A015QCS1;A0A015NU85;A0A015NIA3;A0A015MMJ7;R0HGA8;A0A015QWI9;G5GAD1;R9HI62;Q8A5W2;I9UR96;F7M0W8;E5CET6;D4WSA9;D4VEL2;C6INQ8;C3QWP1;S3YG07;R9HWX0;K9DZ22;I9J9Z7…	>sp|Q64PM7|G6PI_BACFR Glucose-6-phosphate isomerase OS=Bacteroides fragilis (strain YCH46) GN=pgi PE=3 SV=1;>sp|Q5L9E3|G6PI_BACFN Glucose-6-phosphate isomerase OS=Bacteroides fragilis (strain ATCC 25285 / NCTC 9343) GN=pgi PE=3 SV=1;>tr|K1H3Y9|K1H3Y9_BACFG	64	4	0	0	0	59862000	43549000	44896000	56197000	72547000	53675000	37285000	115210000	60387000	308	282	231	233	219	156	214	153	172	193	210	167
	F3PLM8;A0A017N6E6;A0A016NH36;A0A016N4F1;A0A016LLF5;A0A016JTJ0;A0A016J2U6;A0A016ISW6;A0A016IE22;A0A016E3K3;A0A016BD99;A0A016B7X5;A0A015ZCQ9;A0A015YGL5;A0A015WMV7;A0A015UEX2;A0A015RW03;A0A015R9F0;A0A015QDU7;A0A015PY82;A0A015PHC8;A0A015MNF9;A0A015Y6C2;S3YDE7;R0J532;K1G8Q1;K1G2K4;I9JXG1;F7LTG8;E5X432	F3PLM8;A0A017N6E6;A0A016NH36;A0A016N4F1;A0A016LLF5;A0A016JTJ0;A0A016J2U6;A0A016ISW6;A0A016IE22;A0A016E3K3;A0A016BD99;A0A016B7X5;A0A015ZCQ9;A0A015YGL5;A0A015WMV7;A0A015UEX2;A0A015RW03;A0A015R9F0;A0A015QDU7;A0A015PY82;A0A015PHC8;A0A015MNF9;A0A015Y6C2;S3YDE7;R0J532;K1G8Q1;K1G2K4;I9JXG1;F7LTG8;E5X432	>tr|F3PLM8|F3PLM8_9BACE Phosphorylase family 2 OS=Bacteroides clarus YIT 12056 GN=HMPREF9445_03243 PE=4 SV=1;>tr|A0A017N6E6|A0A017N6E6_BACFG Purine nucleoside phosphorylase I, inosine and guanosine-specific OS=Bacteroides fragilis str. S23L17 GN=M138_3387	30	1	0	0	0	0	0	0	0	0	0	0	0	7735700	6	11	4	7	5	1	10	2	4	1	5	0
	I9V989;F7LUM4;A0A017N7Q3;A0A016NIP7;A0A016N5S3;A0A016LL81;A0A016KC13;A0A016JE73;A0A016IJM4;A0A016HIL6;A0A016HAB1;A0A016EKL5;A0A016A6G0;A0A016A419;A0A015ZH64;A0A015XM44;A0A015WFH9;A0A015U1E6;A0A015T032;A0A015S849;A0A015PYJ0;A0A015P797;A0A015NJU3;A0A015MNU1;K1G8E6;K1G9V0	I9V989;F7LUM4;A0A017N7Q3;A0A016NIP7;A0A016N5S3;A0A016LL81;A0A016KC13;A0A016JE73;A0A016IJM4;A0A016HIL6;A0A016HAB1;A0A016EKL5;A0A016A6G0;A0A016A419;A0A015ZH64;A0A015XM44;A0A015WFH9;A0A015U1E6;A0A015T032;A0A015S849;A0A015PYJ0;A0A015P797;A0A015NJU3;A0A015MNU1;K1G8E6	>tr|I9V989|I9V989_BACFG Uncharacterized protein OS=Bacteroides fragilis CL05T00C42 GN=HMPREF1079_02883 PE=3 SV=1;>tr|F7LUM4|F7LUM4_9BACE Uncharacterized protein OS=Bacteroides sp. 2_1_56FAA GN=HMPREF1018_03819 PE=3 SV=1;>tr|A0A017N7Q3|A0A017N7Q3_BACFG Thia	26	5	0	0	0	0	0	0	94918000	0	0	0	0	0	26	31	30	32	25	24	28	24	33	24	36	21
	P0CJ83;K1GPZ2;I9JYF7;F7LWG3;E1WS50;A0A017N9I4;A0A016N669;A0A016LN90;A0A016JWD0;A0A016JU21;A0A016I9R4;A0A016I1R3;A0A016F885;A0A016CY50;A0A016BT95;A0A016BF38;A0A016AY08;A0A016A7G8;A0A015XV77;A0A015WA48;A0A015SAN9;A0A015S921;A0A015RX55;A0A015Q8D0;A0A015NW72;A0A015N927;A0A015MP64;K9EFW1;K1GAJ4;E2N7W0;R9HPC2;K6AM06;K6ALK5;I9J769;A7V9W5;A0A073I1P2	P0CJ83;K1GPZ2;I9JYF7;F7LWG3;E1WS50;A0A017N9I4;A0A016N669;A0A016LN90;A0A016JWD0;A0A016JU21;A0A016I9R4;A0A016I1R3;A0A016F885;A0A016CY50;A0A016BT95;A0A016BF38;A0A016AY08;A0A016A7G8;A0A015XV77;A0A015WA48;A0A015SAN9;A0A015S921;A0A015RX55;A0A015Q8D0;A0A015NW72;A0A015N927;A0A015MP64	>sp|P0CJ83|FTN_BACFR Bacterial non-heme ferritin OS=Bacteroides fragilis (strain YCH46) GN=ftnA PE=1 SV=1;>tr|K1GPZ2|K1GPZ2_BACFG Ferritin OS=Bacteroides fragilis HMW 615 GN=HMPREF1204_02174 PE=3 SV=1;>tr|I9JYF7|I9JYF7_BACFG Ferritin OS=Bacteroides fragili	36	12	1336900000	1552600000	1474900000	1235400000	1151200000	1256100000	3105300000	1959100000	1338100000	2123600000	2385200000	2859700000	0	0	7	5	6	7	1	0	2	2	5	1
	A0A016J5J9;K1FWU6;I9JXZ7;A0A017N6R1;A0A016N517;A0A016LML1;A0A016KGM0;A0A016J0K4;A0A016ITD7;A0A016E0I7;A0A016DQD5;A0A016B8E7;A0A015ZQ93;A0A015ZDK0;A0A015YGV4;A0A015WNH9;A0A015TM03;A0A015S9Y0;A0A015QXM7;A0A015QMX0;A0A015NF24;A0A015N3B9;A0A015MP92;F7LTY2	A0A016J5J9;K1FWU6;I9JXZ7;A0A017N6R1;A0A016N517;A0A016LML1;A0A016KGM0;A0A016J0K4;A0A016ITD7;A0A016E0I7;A0A016DQD5;A0A016B8E7;A0A015ZQ93;A0A015ZDK0;A0A015YGV4;A0A015WNH9;A0A015TM03;A0A015S9Y0;A0A015QXM7;A0A015QMX0;A0A015NF24;A0A015N3B9;A0A015MP92;F7LTY2	>tr|A0A016J5J9|A0A016J5J9_BACFG Uncharacterized protein OS=Bacteroides fragilis str. 3986 N(B)22 GN=M114_2896 PE=4 SV=1;>tr|K1FWU6|K1FWU6_BACFG Uncharacterized protein OS=Bacteroides fragilis HMW 615 GN=HMPREF1204_01994 PE=4 SV=1;>tr|I9JXZ7|I9JXZ7_BACFG Un	24	1	0	0	0	0	0	0	0	0	0	0	43096000	0	9	8	0	0	6	6	2	3	0	0	0	0
	A0A015WH03;A0A015NLK8;K1FW74;I9V409;F7LRF5;A0A017N8M4;A0A016NN73;A0A016N6I0;A0A016LMT3;A0A016KG55;A0A016JUL0;A0A016J1N4;A0A016IBC0;A0A016EKU8;A0A016E1E4;A0A016AEU8;A0A015YMX1;A0A015YCI2;A0A015XHA6;A0A015WAG5;A0A015SB91;A0A015QZ49;A0A015QNU1;A0A015QKU8;A0A015PWK6;A0A015MQF9;A0A015XFN6;A0A015NSX9;B3XXH6;S3Y3A7;R9HFC5;K1H707;F3PQY1;F3PFS3;E5X0S6;C6IGW4;V8C2C2;U2QDX5;S3Y9G9;D7NAK8;D3IIH9;C9Q0T6;D1VWC…	A0A015WH03;A0A015NLK8;K1FW74;I9V409;F7LRF5;A0A017N8M4;A0A016NN73;A0A016N6I0;A0A016LMT3;A0A016KG55;A0A016JUL0;A0A016J1N4;A0A016IBC0;A0A016EKU8;A0A016E1E4;A0A016AEU8;A0A015YMX1;A0A015YCI2;A0A015XHA6;A0A015WAG5;A0A015SB91;A0A015QZ49;A0A015QNU1;A0A015QKU8;A0A015PWK6;A0A015MQF9	>tr|A0A015WH03|A0A015WH03_BACFG UDP-glucose 4-epimerase GalE (Fragment) OS=Bacteroides fragilis str. J-143-4 GN=M067_2613 PE=4 SV=1;>tr|A0A015NLK8|A0A015NLK8_BACFG UDP-glucose 4-epimerase GalE (Fragment) OS=Bacteroides fragilis str. 2-F-2 #7 GN=M078_2610 P	44	3	0	0	0	0	0	33069000	47164000	40694000	136210000	0	42908000	0	9	9	7	3	3	2	2	3	4	5	3	1
	A0A016KBT4;A0A015YCL0;A0A015PWL6;A0A015PJC5;A0A017N952;A0A016NMA6;A0A016N6I6;A0A016LMS5;A0A016KLQ7;A0A016IG37;A0A016IBD0;A0A016E1F1;A0A016DRS5;A0A016AYH2;A0A016AXL5;A0A015WH12;A0A015UH36;A0A015SN94;A0A015RJ52;A0A015PZZ3;A0A015MQG1;K1G185;I9AR17;F7LRG4;A0A015XVV0;K1GPG6;A0A015WWW0	A0A016KBT4;A0A015YCL0;A0A015PWL6;A0A015PJC5;A0A017N952;A0A016NMA6;A0A016N6I6;A0A016LMS5;A0A016KLQ7;A0A016IG37;A0A016IBD0;A0A016E1F1;A0A016DRS5;A0A016AYH2;A0A016AXL5;A0A015WH12;A0A015UH36;A0A015SN94;A0A015RJ52;A0A015PZZ3;A0A015MQG1;K1G185;I9AR17;F7LRG4;A0A015XVV0;K1GPG6	>tr|A0A016KBT4|A0A016KBT4_BACFG Uncharacterized protein OS=Bacteroides fragilis str. A7 (UDC12-2) GN=M070_2551 PE=4 SV=1;>tr|A0A015YCL0|A0A015YCL0_BACFG Uncharacterized protein OS=Bacteroides fragilis str. 2-F-2 #4 GN=M076_2595 PE=4 SV=1;>tr|A0A015PWL6|A0A	27	3	44801000	52045000	51203000	43495000	53218000	87496000	114310000	57206000	103710000	76774000	98925000	167140000	20	35	16	9	7	2	14	4	9	15	6	18
	A0A016N701;A0A016JX36;A0A016EL94;A0A016C876;A0A015YIM6;A0A015Q7X3;A0A015Q036;K1G6P0;I9JS63;F7LRJ5;A0A017NAF2;A0A016LNZ0;A0A016KHF1;A0A016JUQ4;A0A016HKP1;A0A016HCN1;A0A016AYF9;A0A015XVU5;A0A015VHD4;A0A015SBE6;A0A015RBJ4;A0A015QU34;A0A015QFN5;A0A015MQG4	A0A016N701;A0A016JX36;A0A016EL94;A0A016C876;A0A015YIM6;A0A015Q7X3;A0A015Q036;K1G6P0;I9JS63;F7LRJ5;A0A017NAF2;A0A016LNZ0;A0A016KHF1;A0A016JUQ4;A0A016HKP1;A0A016HCN1;A0A016AYF9;A0A015XVU5;A0A015VHD4;A0A015SBE6;A0A015RBJ4;A0A015QU34;A0A015QFN5;A0A015MQG4	>tr|A0A016N701|A0A016N701_BACFG Putative lipoprotein OS=Bacteroides fragilis str. 3783N1-6 GN=M119_2756 PE=4 SV=1;>tr|A0A016JX36|A0A016JX36_BACFG Putative lipoprotein OS=Bacteroides fragilis str. A7 (UDC12-2) GN=M070_2594 PE=4 SV=1;>tr|A0A016EL94|A0A016EL9	24	1	0	0	0	0	0	0	18367000	0	0	0	0	0	1	3	2	4	3	6	2	0	3	3	3	0
	R9I0A1;K1GJL5;K1FU37;I9AQ36;F7LRA9;A7V426;A0A017NAT7;A0A016N8K4;A0A016LNT6;A0A016IM08;A0A016IGG4;A0A016HCF1;A0A016ELP8;A0A016E7E7;A0A016AFB0;A0A016AB29;A0A015ZRB5;A0A015YNM2;A0A015WPU2;A0A015U3A0;A0A015TNZ2;A0A015S406;A0A015RCK5;A0A015RBR8;A0A015PJL7;A0A015MQM0;I8ZVH5;A0A016JZH4;E2NJH1;S3XY45;F3PXE6;F3PG17;E5X0M0;D4V4Y9;U6RJS4;C3RB00	R9I0A1;K1GJL5;K1FU37;I9AQ36;F7LRA9;A7V426;A0A017NAT7;A0A016N8K4;A0A016LNT6;A0A016IM08;A0A016IGG4;A0A016HCF1;A0A016ELP8;A0A016E7E7;A0A016AFB0;A0A016AB29;A0A015ZRB5;A0A015YNM2;A0A015WPU2;A0A015U3A0;A0A015TNZ2;A0A015S406;A0A015RCK5;A0A015RBR8;A0A015PJL7;A0A015MQM0;I8ZVH5;A0A016JZH4;E2NJH1;S3XY45;F3PXE6;F3PG17;E5X0M0;D4V4Y9;U6RJS4;C3RB00	>tr|R9I0A1|R9I0A1_BACUN Pyruvate, phosphate dikinase OS=Bacteroides uniformis dnLKV2 GN=C801_01191 PE=4 SV=1;>tr|K1GJL5|K1GJL5_BACFG Pyruvate, phosphate dikinase OS=Bacteroides fragilis HMW 610 GN=HMPREF1203_00718 PE=4 SV=1;>tr|K1FU37|K1FU37_BACFG Pyruvate	36	4	20255000	0	0	0	0	71290000	44951000	86106000	0	0	16510000	63352000	0	0	0	1	3	1	7	9	6	0	4	16
	A0A015R6F3;A0A015ZDA0;A0A015WKD6;A0A015REQ9;A0A017N1J2;A0A016LH21;A0A016IQR4;A0A016HN95;A0A016H6Y3;A0A016AY28;A0A015ZL18;A0A015NV06;K1G0T6;I9AQ51;F7LVI8;A0A016NGH0;A0A016N251;A0A016KEK8;A0A016F1P5;A0A016A3D0;A0A015YIG3;A0A015UZ86;A0A015UCA9;A0A015QPE4;A0A015PHP6;A0A015MQZ1;K1G4I4;A0A015PRC3;A0A015WIE0;A0A016ANE6;A0A015XQE1;A0A015N554;A0A015YDW8;A0A015Y7G4;A0A015W5Z7;A0A015NV13;C3R012;U6RBK7;A0A01…	A0A015R6F3;A0A015ZDA0;A0A015WKD6;A0A015REQ9;A0A017N1J2;A0A016LH21;A0A016IQR4;A0A016HN95;A0A016H6Y3;A0A016AY28;A0A015ZL18;A0A015NV06;K1G0T6;I9AQ51;F7LVI8;A0A016NGH0;A0A016N251;A0A016KEK8;A0A016F1P5;A0A016A3D0;A0A015YIG3;A0A015UZ86;A0A015UCA9;A0A015QPE4;A0A015PHP6;A0A015MQZ1;K1G4I4;A0A015PRC3;A0A015WIE0;A0A016ANE6;A0A015XQE1	>tr|A0A015R6F3|A0A015R6F3_BACFG TonB-linked outer membrane , SusC/RagA family protein (Fragment) OS=Bacteroides fragilis str. 2-F-2 #5 GN=M077_4631 PE=4 SV=1;>tr|A0A015ZDA0|A0A015ZDA0_BACFG TonB-linked outer membrane , SusC/RagA family protein (Fragment) O	39	8	29070000	0	0	0	0	0	0	265670000	0	0	0	488510000	5	2	1	4	0	0	1	0	0	0	0	0
	A0A016I6L4;A0A015WT34;A0A017N3R1;A0A016JBQ8;A0A016A6D8;A0A015ZLH4;A0A015RVF9;A0A015R392;A0A015QGV7;A0A015QGM0;A0A015N5Q6;A0A015MRS3;K1GY55;K1G453;I9ANT6;F7LV15;A0A016NG29;A0A016N2L5;A0A016LJ41;A0A016IX49;A0A016IQ83;A0A016FWI2;A0A016C3U6;A0A016AZ21;A0A015ZAE8;A0A015QPW5	A0A016I6L4;A0A015WT34;A0A017N3R1;A0A016JBQ8;A0A016A6D8;A0A015ZLH4;A0A015RVF9;A0A015R392;A0A015QGV7;A0A015QGM0;A0A015N5Q6;A0A015MRS3;K1GY55;K1G453;I9ANT6;F7LV15;A0A016NG29;A0A016N2L5;A0A016LJ41;A0A016IX49;A0A016IQ83;A0A016FWI2;A0A016C3U6;A0A016AZ21;A0A015ZAE8;A0A015QPW5	>tr|A0A016I6L4|A0A016I6L4_BACFG Phosphate-selective porin O and P family protein OS=Bacteroides fragilis str. 3986 N(B)22 GN=M114_4145 PE=4 SV=1;>tr|A0A015WT34|A0A015WT34_BACFG Phosphate-selective porin O and P family protein OS=Bacteroides fragilis str. S	26	2	0	0	0	0	0	0	0	0	0	0	0	39723000	47	62	31	32	8	9	53	20	17	18	23	24
	F7LV10;A0A016NFQ3;A0A016LIB0;A0A016K5X8;A0A016JPR9;A0A016HY59;A0A016E2B7;A0A015YIW3;A0A015XS72;A0A015W689;A0A015QGL7;A0A015MRS8;A0A016N264;A0A016CZL0;A0A016A4A1;A0A015S646;A0A015RTY0;A0A015R3K5;K1GY51;K1G457;I9ANU1;A0A017N2H2;A0A016KEV5;A0A015YEN5;A0A015QG21;A0A015P4Q1	F7LV10;A0A016NFQ3;A0A016LIB0;A0A016K5X8;A0A016JPR9;A0A016HY59;A0A016E2B7;A0A015YIW3;A0A015XS72;A0A015W689;A0A015QGL7;A0A015MRS8;A0A016N264;A0A016CZL0;A0A016A4A1;A0A015S646;A0A015RTY0;A0A015R3K5;K1GY51;K1G457;I9ANU1;A0A017N2H2;A0A016KEV5;A0A015YEN5;A0A015QG21;A0A015P4Q1	>tr|F7LV10|F7LV10_9BACE Uncharacterized protein OS=Bacteroides sp. 2_1_56FAA GN=HMPREF1018_03960 PE=4 SV=1;>tr|A0A016NFQ3|A0A016NFQ3_BACFG Outer membrane beta-barrel domain protein OS=Bacteroides fragilis str. S38L3 GN=M140_4033 PE=4 SV=1;>tr|A0A016LIB0|A0	26	4	204490000	240320000	193230000	71724000	172670000	166180000	272010000	0	106710000	0	0	310160000	13	26	1	3	4	1	18	0	3	3	3	1
	Q64NJ4;Q5L894;K1GGJ0;K1G9V8;I9V1U3;F7LUZ7;A0A017N1K8;A0A016N268;A0A016LI09;A0A016KED9;A0A016JSZ1;A0A016J255;A0A016IGB9;A0A016HF12;A0A016C704;A0A016BQ51;A0A016AU99;A0A016AB25;A0A015XCK2;A0A015WL01;A0A015TJU5;A0A015SY39;A0A015SJ84;A0A015RZP6;A0A015PS43;A0A015N037;A0A015MRT8;U6REI8;S3YWK5;R9I5L2;R9HDI3;R0HLD6;Q8A466;K9EA15;I9TW40;I9AG34;G5SWW5;F7MC16;F3QW10;F3PSY1;F3PJC9;E5X151;E5CHX3;D4WS38;D4VRW7;…	Q64NJ4;Q5L894;K1GGJ0;K1G9V8;I9V1U3;F7LUZ7;A0A017N1K8;A0A016N268;A0A016LI09;A0A016KED9;A0A016JSZ1;A0A016J255;A0A016IGB9;A0A016HF12;A0A016C704;A0A016BQ51;A0A016AU99;A0A016AB25;A0A015XCK2;A0A015WL01;A0A015TJU5;A0A015SY39;A0A015SJ84;A0A015RZP6;A0A015PS43;A0A015N037;A0A015MRT8;U6REI8;S3YWK5;R9I5L2;R9HDI3;R0HLD6;Q8A466;K9EA15;I9TW40;I9AG34;G5SWW5;F7MC16;F3QW10;F3PSY1;F3PJC9;E5X151;E5CHX3;D4WS38;D4VRW7;…	>sp|Q64NJ4|RL1_BACFR 50S ribosomal protein L1 OS=Bacteroides fragilis (strain YCH46) GN=rplA PE=3 SV=1;>sp|Q5L894|RL1_BACFN 50S ribosomal protein L1 OS=Bacteroides fragilis (strain ATCC 25285 / NCTC 9343) GN=rplA PE=3 SV=1;>tr|K1GGJ0|K1GGJ0_BACFG 50S ribos	68	3	0	62280000	0	70161000	78631000	165990000	107300000	163230000	409540000	77106000	83965000	122630000	3	0	0	0	0	1	0	0	3	0	2	0
	D4VJ33;U2CIX2;S3YJZ5;R9I5U5;R9H5P7;Q8A482;K9DTJ6;I9UU57;I8ZG39;F7MC32;F3PSZ8;F3PJF1;E5X0W4;E5CHY9;E2NEJ4;D4WS54;C6II36;C3R0C6;A7UZS4;R0HLE3;Q64NL4;Q5L8B5;K1GGG9;K1G9X1;I9V1W4;F7LUY0;A0A017N3L9;A0A016N2U1;A0A016LHU6;A0A016KJS8;A0A016KFL6;A0A016IXL5;A0A016H7T7;A0A016EHV5;A0A016DVX5;A0A016AAS0;A0A016A676;A0A015ZLX0;A0A015YJ16;A0A015WSW8;A0A015TYY6;A0A015R8G0;A0A015QFV8;A0A015QC06;A0A015PS05;A0A015NT…	D4VJ33;U2CIX2;S3YJZ5;R9I5U5;R9H5P7;Q8A482;K9DTJ6;I9UU57;I8ZG39;F7MC32;F3PSZ8;F3PJF1;E5X0W4;E5CHY9;E2NEJ4;D4WS54;C6II36;C3R0C6;A7UZS4;R0HLE3;Q64NL4;Q5L8B5;K1GGG9;K1G9X1;I9V1W4;F7LUY0;A0A017N3L9;A0A016N2U1;A0A016LHU6;A0A016KJS8;A0A016KFL6;A0A016IXL5;A0A016H7T7;A0A016EHV5;A0A016DVX5;A0A016AAS0;A0A016A676;A0A015ZLX0;A0A015YJ16;A0A015WSW8;A0A015TYY6;A0A015R8G0;A0A015QFV8;A0A015QC06;A0A015PS05;A0A015NT…	>tr|D4VJ33|D4VJ33_9BACE 30S ribosomal protein S3 OS=Bacteroides xylanisolvens SD CC 1b GN=rpsC PE=3 SV=1;>tr|U2CIX2|U2CIX2_9BACE 30S ribosomal protein S3 OS=Bacteroides pyogenes F0041 GN=rpsC PE=3 SV=1;>tr|S3YJZ5|S3YJZ5_BACSE 30S ribosomal protein S3 OS=Ba	93	3	0	51625000	0	61000000	89751000	139120000	264340000	113990000	130690000	73341000	99269000	89612000	0	0	2	1	0	2	0	0	2	3	0	0
	A0A015YEP6;A0A015W694;A0A015SKJ1;K1G9U6;I9V1S2;F7LV14;A0A017N2H7;A0A016NFQ8;A0A016N269;A0A016LIE6;A0A016K636;A0A016JPS9;A0A016I349;A0A016HY53;A0A016E2C2;A0A016CZL5;A0A016A432;A0A015XS76;A0A015XCN9;A0A015SXW0;A0A015S5Z7;A0A015QUX0;A0A015P4Q4;A0A015NPE1;A0A015MRV6;K1GGL2;R9H5E9;C6IHZ6;E5X1G7	A0A015YEP6;A0A015W694;A0A015SKJ1;K1G9U6;I9V1S2;F7LV14;A0A017N2H7;A0A016NFQ8;A0A016N269;A0A016LIE6;A0A016K636;A0A016JPS9;A0A016I349;A0A016HY53;A0A016E2C2;A0A016CZL5;A0A016A432;A0A015XS76;A0A015XCN9;A0A015SXW0;A0A015S5Z7;A0A015QUX0;A0A015P4Q4;A0A015NPE1;A0A015MRV6	>tr|A0A015YEP6|A0A015YEP6_BACFG L-asparaginase 2 OS=Bacteroides fragilis str. 2-F-2 #4 GN=ansB PE=3 SV=1;>tr|A0A015W694|A0A015W694_BACFG L-asparaginase 2 OS=Bacteroides fragilis str. J-143-4 GN=ansB PE=3 SV=1;>tr|A0A015SKJ1|A0A015SKJ1_BACFG L-asparaginase	29	5	0	24489000	0	0	0	0	0	0	59589000	0	0	468070000	17	32	57	42	38	33	31	12	43	29	38	31
	A0A017N492;A0A016N373;A0A016LIC0;A0A016JTG0;A0A016IR13;A0A016I6Y0;A0A016I3J8;A0A016F2X5;A0A016AZD8;A0A016AUM4;A0A016ABB3;A0A015YF35;A0A015WDQ8;A0A015UDC3;A0A015SJT6;A0A015QCC1;A0A015Q025;A0A015PSR8;A0A015NYH1;A0A015MS72;Q9AES1;K1G3A5;I9V0P0;F7LWN8;A0A016A2D3;K1G4Z2	A0A017N492;A0A016N373;A0A016LIC0;A0A016JTG0;A0A016IR13;A0A016I6Y0;A0A016I3J8;A0A016F2X5;A0A016AZD8;A0A016AUM4;A0A016ABB3;A0A015YF35;A0A015WDQ8;A0A015UDC3;A0A015SJT6;A0A015QCC1;A0A015Q025;A0A015PSR8;A0A015NYH1;A0A015MS72;Q9AES1;K1G3A5;I9V0P0;F7LWN8;A0A016A2D3;K1G4Z2	>tr|A0A017N492|A0A017N492_BACFG OmpA family protein OS=Bacteroides fragilis str. S23L17 GN=M138_4016 PE=3 SV=1;>tr|A0A016N373|A0A016N373_BACFG OmpA family protein OS=Bacteroides fragilis str. 3783N1-6 GN=M119_4062 PE=3 SV=1;>tr|A0A016LIC0|A0A016LIC0_BACFG	26	9	1716100000	3418200000	1850800000	1043600000	1416700000	2188900000	5358000000	1951800000	1751000000	1550800000	2237200000	2969000000	4	3	2	0	0	2	1	0	4	8	1	0
	R0J8X3;Q64P30;Q5L8W8;K1GAV4;K1G931;I9ALU8;F7LWL1;A0A017N2D5;A0A016N3I4;A0A016LJ32;A0A016JQY4;A0A016I3E9;A0A016HYZ3;A0A016H8K4;A0A016E2Z9;A0A016D047;A0A016ABF4;A0A016A6Y3;A0A015ZB43;A0A015XD43;A0A015WTI8;A0A015TK38;A0A015SJY7;A0A015S7R0;A0A015NTS4;A0A015NQ35;A0A015N6H0;A0A015MS97	R0J8X3;Q64P30;Q5L8W8;K1GAV4;K1G931;I9ALU8;F7LWL1;A0A017N2D5;A0A016N3I4;A0A016LJ32;A0A016JQY4;A0A016I3E9;A0A016HYZ3;A0A016H8K4;A0A016E2Z9;A0A016D047;A0A016ABF4;A0A016A6Y3;A0A015ZB43;A0A015XD43;A0A015WTI8;A0A015TK38;A0A015SJY7;A0A015S7R0;A0A015NTS4;A0A015NQ35;A0A015N6H0;A0A015MS97	>tr|R0J8X3|R0J8X3_9BACE Elongation factor Ts OS=Bacteroides salyersiae WAL 10018 = DSM 18765 = JCM 12988 GN=tsf PE=3 SV=1;>sp|Q64P30|EFTS_BACFR Elongation factor Ts OS=Bacteroides fragilis (strain YCH46) GN=tsf PE=3 SV=1;>sp|Q5L8W8|EFTS_BACFN Elongation fa	28	2	0	0	0	0	0	0	64726000	0	44362000	0	0	0	0	0	6	2	0	1	2	0	1	2	1	3
	S3ZJ03;R9I5F9;R9H247;K9EF32;K1GM59;K1G270;I9ULM7;I9JNM1;I9AUJ5;F7M371;F7LS84;F3PNA0;E5C763;D4WQX9;C6ILU8;C3QZI0;A0A017N3F2;A0A016NJ37;A0A016N3L4;A0A016LK27;A0A016KFQ0;A0A016JRD3;A0A016JLN2;A0A016IZH1;A0A016H9Y7;A0A016F3P2;A0A016DND7;A0A016BRN5;A0A016B727;A0A015Y514;A0A015XDR5;A0A015WLS8;A0A015SYS1;A0A015QVV5;A0A015QHN8;A0A015PX40;A0A015PT35;A0A015NQF8;A0A015MSM2;R0IVT8	S3ZJ03;R9I5F9;R9H247;K9EF32;K1GM59;K1G270;I9ULM7;I9JNM1;I9AUJ5;F7M371;F7LS84;F3PNA0;E5C763;D4WQX9;C6ILU8;C3QZI0;A0A017N3F2;A0A016NJ37;A0A016N3L4;A0A016LK27;A0A016KFQ0;A0A016JRD3;A0A016JLN2;A0A016IZH1;A0A016H9Y7;A0A016F3P2;A0A016DND7;A0A016BRN5;A0A016B727;A0A015Y514;A0A015XDR5;A0A015WLS8;A0A015SYS1;A0A015QVV5;A0A015QHN8;A0A015PX40;A0A015PT35;A0A015NQF8;A0A015MSM2;R0IVT8	>tr|S3ZJ03|S3ZJ03_BACSE Phosphoglucosamine mutase OS=Bacteroides stercoris CC31F GN=HMPREF1181_01334 PE=3 SV=1;>tr|R9I5F9|R9I5F9_BACUN Phosphoglucosamine mutase OS=Bacteroides uniformis dnLKV2 GN=C801_01799 PE=3 SV=1;>tr|R9H247|R9H247_BACT4 Phosphoglucosam	40	1	0	0	0	0	0	0	0	0	19352000	0	0	0	3	4	0	3	3	1	1	3	0	0	1	3
	A0A015WU35;G5SSG8;F3QRS1;U6RFX2;K6BAE4;K6B939;K6AKV1;K5Y1K2;K0X0E6;G5G9X4;E2N9E4;D4V6F8;D3IG85;D1VYG3;D1PBV6;C9PZ41;C3R865;C3PVX4;B7BFP7;A7AD52;A6LIX8;A6KWD6;A0A073I0W5;V8C2F1;U5C8Q6;U2P2D2;U2KFZ3;U2JVP6;U2I3U8;U2E2I9;S3YNN6;S3YCV5;R9HWZ9;R9HAE4;R0J5Y0;Q8A5S6;Q7MWL2;Q64PH8;Q5L9B6;K9E1S1;K1GK76;K1GFW2;I9UL03;I9JW40;I9JE17;F7M0S5;F7LSE6;F3PND8;F3PMB4;E6MMB1;E5WYQ8;E5CEX1;D7N9S2;D4X0G7;D4VP98;D1PY70…	A0A015WU35;G5SSG8;F3QRS1;U6RFX2;K6BAE4;K6B939;K6AKV1;K5Y1K2;K0X0E6;G5G9X4;E2N9E4;D4V6F8;D3IG85;D1VYG3;D1PBV6;C9PZ41;C3R865;C3PVX4;B7BFP7;A7AD52;A6LIX8;A6KWD6;A0A073I0W5;V8C2F1;U5C8Q6;U2P2D2;U2KFZ3;U2JVP6;U2I3U8;U2E2I9;S3YNN6;S3YCV5;R9HWZ9;R9HAE4;R0J5Y0;Q8A5S6;Q7MWL2;Q64PH8;Q5L9B6;K9E1S1;K1GK76;K1GFW2;I9UL03;I9JW40;I9JE17;F7M0S5;F7LSE6;F3PND8;F3PMB4;E6MMB1;E5WYQ8;E5CEX1;D7N9S2;D4X0G7;D4VP98;D1PY70…	>tr|A0A015WU35|A0A015WU35_BACFG Ribosomal protein S18 (Fragment) OS=Bacteroides fragilis str. S13 L11 GN=rpsR PE=3 SV=1;>tr|G5SSG8|G5SSG8_9BACT 30S ribosomal protein S18 OS=Paraprevotella clara YIT 11840 GN=rpsR PE=3 SV=1;>tr|F3QRS1|F3QRS1_9BACT 30S riboso	83	1	0	0	0	0	0	0	0	0	0	0	0	69869000	0	3	0	2	6	2	9	7	10	2	4	6
	F3PMB7;A7V702;D4VBF7;U6RF06;U2CCX1;S3YET4;R9HWZ3;R9HAP3;R0HGE0;K9E1S5;K1H416;K1FRP3;I9UL08;I9AVC2;I9AB08;F7M0T3;F7LSE9;F3PNE2;E5WYQ5;E5CEW3;D4X0F8;D4VPA7;C6IRS3;C3QWL1;A0A017N3A8;A0A016N4K1;A0A016LJS7;A0A016JMU5;A0A016II50;A0A016I4A7;A0A016I040;A0A016H1H5;A0A016FXJ8;A0A016EIT6;A0A016C4W5;A0A016BRL1;A0A015ZMW6;A0A015ZBH4;A0A015WLX4;A0A015TZZ5;A0A015TKL0;A0A015SYX8;A0A015RVN9;A0A015P5L5;A0A015NUA9;…	F3PMB7;A7V702;D4VBF7;U6RF06;U2CCX1;S3YET4;R9HWZ3;R9HAP3;R0HGE0;K9E1S5;K1H416;K1FRP3;I9UL08;I9AVC2;I9AB08;F7M0T3;F7LSE9;F3PNE2;E5WYQ5;E5CEW3;D4X0F8;D4VPA7;C6IRS3;C3QWL1;A0A017N3A8;A0A016N4K1;A0A016LJS7;A0A016JMU5;A0A016II50;A0A016I4A7;A0A016I040;A0A016H1H5;A0A016FXJ8;A0A016EIT6;A0A016C4W5;A0A016BRL1;A0A015ZMW6;A0A015ZBH4;A0A015WLX4;A0A015TZZ5;A0A015TKL0;A0A015SYX8;A0A015RVN9;A0A015P5L5;A0A015NUA9;…	>tr|F3PMB7|F3PMB7_9BACE AMP-binding enzyme OS=Bacteroides clarus YIT 12056 GN=HMPREF9445_03014 PE=4 SV=1;>tr|A7V702|A7V702_BACUN AMP-binding enzyme OS=Bacteroides uniformis ATCC 8492 GN=BACUNI_03365 PE=4 SV=1;>tr|D4VBF7|D4VBF7_BACVU AMP-binding enzyme (Fra	47	1	0	0	0	0	0	0	0	24564000	0	0	0	0	5	3	1	5	4	2	4	5	1	1	1	4
	A0A015SNA0;U2CEB3;S3YC38;R9HX13;R0J9L3;K1GLY1;K1G1Y5;I9URI3;I9AUS1;I9A7N2;F7M126;F7LSI6;F3PMG9;E5WYJ1;E5CEN4;E2N9M4;C3QWT3;A0A017N350;A0A016N424;A0A016LK71;A0A016KLJ5;A0A016KG33;A0A016I8D2;A0A016HR42;A0A016EIP0;A0A016E4Q2;A0A016BRB6;A0A016BC47;A0A016AVQ9;A0A016A2Y3;A0A015ZMS6;A0A015UDX3;A0A015TZY4;A0A015RGA4;A0A015PX64;A0A015P5S2;A0A015NCY8;A0A015MSY6;A7V2A3;R9H9T7;D4WSG2;D4VER8;C6INE3	A0A015SNA0;U2CEB3;S3YC38;R9HX13;R0J9L3;K1GLY1;K1G1Y5;I9URI3;I9AUS1;I9A7N2;F7M126;F7LSI6;F3PMG9;E5WYJ1;E5CEN4;E2N9M4;C3QWT3;A0A017N350;A0A016N424;A0A016LK71;A0A016KLJ5;A0A016KG33;A0A016I8D2;A0A016HR42;A0A016EIP0;A0A016E4Q2;A0A016BRB6;A0A016BC47;A0A016AVQ9;A0A016A2Y3;A0A015ZMS6;A0A015UDX3;A0A015TZY4;A0A015RGA4;A0A015PX64;A0A015P5S2;A0A015NCY8;A0A015MSY6;A7V2A3;R9H9T7;D4WSG2;D4VER8;C6INE3	>tr|A0A015SNA0|A0A015SNA0_BACFG Methylmalonyl-CoA mutase C-terminal domain protein (Fragment) OS=Bacteroides fragilis str. 3397 T10 GN=M080_4033 PE=4 SV=1;>tr|U2CEB3|U2CEB3_9BACE Methylmalonyl-CoA mutase OS=Bacteroides pyogenes F0041 GN=HMPREF1981_00253 PE	43	2	0	0	0	0	0	0	0	0	64777000	0	0	0	38	42	64	57	67	94	40	33	71	50	62	54
	A0A015YQ06;K1FWX6;I9BCM2;F7LNX3;A0A017NCR0;A0A016NP88;A0A016N870;A0A016LS64;A0A016JII6;A0A016J4J4;A0A016INZ1;A0A016H7E5;A0A016F599;A0A016D696;A0A016AAJ4;A0A015ZTK7;A0A015ZKY8;A0A015XJR0;A0A015T4A2;A0A015S030;A0A015RPX2;A0A015QHY0;A0A015PBH6;A0A015MSY8;A0A015NZ02;K1GEB5;A0A016IIS4;C3Q6B2;U6RS40;D4VC97;C3REW0	A0A015YQ06;K1FWX6;I9BCM2;F7LNX3;A0A017NCR0;A0A016NP88;A0A016N870;A0A016LS64;A0A016JII6;A0A016J4J4;A0A016INZ1;A0A016H7E5;A0A016F599;A0A016D696;A0A016AAJ4;A0A015ZTK7;A0A015ZKY8;A0A015XJR0;A0A015T4A2;A0A015S030;A0A015RPX2;A0A015QHY0;A0A015PBH6;A0A015MSY8;A0A015NZ02;K1GEB5	>tr|A0A015YQ06|A0A015YQ06_BACFG TonB-linked outer membrane , SusC/RagA family protein (Fragment) OS=Bacteroides fragilis str. S13 L11 GN=M086_1486 PE=3 SV=1;>tr|K1FWX6|K1FWX6_BACFG SusC/RagA family TonB-linked outer membrane protein OS=Bacteroides fragilis	31	12	299460000	309920000	329460000	191050000	144810000	253780000	354490000	113450000	141530000	272760000	269900000	650980000	2	3	0	2	0	0	3	0	1	0	0	0
	A0A016J9T3;K1G3W3;I9BAZ2;F7LNT4;A0A017NET3;A0A016NP37;A0A016N8X3;A0A016LR90;A0A016KHT0;A0A016JXG7;A0A016I5E5;A0A016HI22;A0A016CBD8;A0A016BCR2;A0A016A8D4;A0A015YF71;A0A015XRJ2;A0A015WD90;A0A015U5J6;A0A015SDL8;A0A015QR88;A0A015QN79;A0A015NIR8;A0A015N7K8;A0A015MT05;K1G9H4;K1GLP8;I9VMB1;F7LNS7;A0A017NFY1;A0A016LR61;A0A016K7G5;A0A016IXM5;A0A016IA92;A0A016HWF6;A0A016FZL9;A0A016BX98;A0A016BCN8;A0A016A8E…	A0A016J9T3;K1G3W3;I9BAZ2;F7LNT4;A0A017NET3;A0A016NP37;A0A016N8X3;A0A016LR90;A0A016KHT0;A0A016JXG7;A0A016I5E5;A0A016HI22;A0A016CBD8;A0A016BCR2;A0A016A8D4;A0A015YF71;A0A015XRJ2;A0A015WD90;A0A015U5J6;A0A015SDL8;A0A015QR88;A0A015QN79;A0A015NIR8;A0A015N7K8;A0A015MT05;K1G9H4	>tr|A0A016J9T3|A0A016J9T3_BACFG OmpA family protein OS=Bacteroides fragilis str. 3986 N(B)22 GN=M114_1494 PE=4 SV=1;>tr|K1G3W3|K1G3W3_BACFG Uncharacterized protein OS=Bacteroides fragilis HMW 615 GN=HMPREF1204_03495 PE=4 SV=1;>tr|I9BAZ2|I9BAZ2_BACFG Unchar	55	9	447750000	604020000	280750000	472540000	280810000	586800000	605730000	488350000	428760000	602540000	631170000	964580000	7	6	6	6	0	0	2	3	7	2	2	0
	A0A016NNM1;A0A016KC95;A0A016EPB5;A0A016E593;A0A016B1K7;A0A015YQ34;A0A015WJT6;A0A015Q2B9;A0A015MT08;A0A017NCI2;A0A016IIX3	A0A016NNM1;A0A016KC95;A0A016EPB5;A0A016E593;A0A016B1K7;A0A015YQ34;A0A015WJT6;A0A015Q2B9;A0A015MT08;A0A017NCI2;A0A016IIX3	>tr|A0A016NNM1|A0A016NNM1_BACFG Uncharacterized protein OS=Bacteroides fragilis str. S38L3 GN=M140_1523 PE=4 SV=1;>tr|A0A016KC95|A0A016KC95_BACFG Uncharacterized protein OS=Bacteroides fragilis str. A7 (UDC12-2) GN=M070_1567 PE=4 SV=1;>tr|A0A016EPB5|A0A016	11	8	420710000	680590000	238740000	524010000	175350000	341850000	1218100000	449530000	494580000	557880000	598960000	644960000	0	0	1	0	2	2	0	0	0	0	2	0
	K1FR73;I9VME9;F7LNN0;A0A017NFV0;A0A016N8F1;A0A016LS16;A0A016KNA4;A0A016K7K7;A0A016JIR6;A0A016I597;A0A016HI84;A0A016BI77;A0A016B5Z0;A0A015YRI2;A0A015XYI9;A0A015XJ08;A0A015SF15;A0A015SDY4;A0A015S0A3;A0A015REI8;A0A015QNH2;A0A015PMA2;A0A015MT65;A0A016AE50;A0A015S6A3;K1GEL0;A7AEN3;F3PLQ8;E5WWT6	K1FR73;I9VME9;F7LNN0;A0A017NFV0;A0A016N8F1;A0A016LS16;A0A016KNA4;A0A016K7K7;A0A016JIR6;A0A016I597;A0A016HI84;A0A016BI77;A0A016B5Z0;A0A015YRI2;A0A015XYI9;A0A015XJ08;A0A015SF15;A0A015SDY4;A0A015S0A3;A0A015REI8;A0A015QNH2;A0A015PMA2;A0A015MT65;A0A016AE50;A0A015S6A3;K1GEL0	>tr|K1FR73|K1FR73_BACFG Dihydrolipoyl dehydrogenase OS=Bacteroides fragilis HMW 615 GN=HMPREF1204_03437 PE=3 SV=1;>tr|I9VME9|I9VME9_BACFG Dihydrolipoyl dehydrogenase OS=Bacteroides fragilis CL05T00C42 GN=HMPREF1079_00545 PE=3 SV=1;>tr|F7LNN0|F7LNN0_9BACE D	29	10	96188000	144090000	132040000	43824000	24002000	63098000	331480000	0	88339000	89077000	68474000	207870000	308	282	231	233	219	156	214	153	172	193	210	167
	A0A016A8L6;F7LNI8;A0A016HFI6;K1FQY3;A0A016IP98;A0A016HW69;A0A016DZH3;A0A015ZTY0;A0A015XK95;A0A015VR96;A0A015MT87	A0A016A8L6;F7LNI8;A0A016HFI6;K1FQY3;A0A016IP98;A0A016HW69;A0A016DZH3;A0A015ZTY0;A0A015XK95;A0A015VR96;A0A015MT87	>tr|A0A016A8L6|A0A016A8L6_BACFG Uncharacterized protein (Fragment) OS=Bacteroides fragilis str. S13 L11 GN=M086_1373 PE=4 SV=1;>tr|F7LNI8|F7LNI8_9BACE Uncharacterized protein OS=Bacteroides sp. 2_1_56FAA GN=HMPREF1018_01680 PE=4 SV=1;>tr|A0A016HFI6|A0A016H	11	2	0	22981000	23197000	14311000	22909000	0	41857000	0	0	0	0	33888000	0	0	1	2	1	0	0	0	29	0	0	0
	A0A016NPN3;A0A016LSI9;K1G647;K1FSJ8;I9VMT0;F7LN72;A0A017NG27;A0A016N7I9;A0A016KNK1;A0A016J971;A0A016IAN0;A0A016I5P4;A0A016HNZ9;A0A016EPS8;A0A016BIJ5;A0A015ZIK0;A0A015YFX7;A0A015WSH2;A0A015WL00;A0A015UK14;A0A015SRC3;A0A015RMF6;A0A015PMM7;A0A015P4U4;A0A015NE60;A0A015MTI7;R0IY20	A0A016NPN3;A0A016LSI9;K1G647;K1FSJ8;I9VMT0;F7LN72;A0A017NG27;A0A016N7I9;A0A016KNK1;A0A016J971;A0A016IAN0;A0A016I5P4;A0A016HNZ9;A0A016EPS8;A0A016BIJ5;A0A015ZIK0;A0A015YFX7;A0A015WSH2;A0A015WL00;A0A015UK14;A0A015SRC3;A0A015RMF6;A0A015PMM7;A0A015P4U4;A0A015NE60;A0A015MTI7	>tr|A0A016NPN3|A0A016NPN3_BACFG Outer membrane beta-barrel domain protein OS=Bacteroides fragilis str. S38L3 GN=M140_1305 PE=4 SV=1;>tr|A0A016LSI9|A0A016LSI9_BACFG Outer membrane beta-barrel domain protein OS=Bacteroides fragilis str. S36L5 GN=M135_1543 PE	27	4	0	23565000	0	0	0	0	52328000	0	0	0	16574000	0	40	28	37	50	38	25	32	17	36	42	40	30
	S3YDI6;R9HWQ7;R0IV97;K9DZP4;K1GA35;K1G2C3;I9V8Y8;I9J897;F7LTA6;F3PRC1;F3PLI2;E5WY93;E2NML1;A7V1X7;A0A017N5L3;A0A016NI83;A0A016N3X4;A0A016LLC7;A0A016J368;A0A016IYF5;A0A016IIX4;A0A016I4R4;A0A016HGJ7;A0A016B0N3;A0A016A659;A0A015ZNY9;A0A015ZFZ7;A0A015YKS5;A0A015UEP0;A0A015TY61;A0A015T4H4;A0A015S1I2;A0A015RVP4;A0A015QDL7;A0A015P3A0;A0A015MTK1;K6BX86;K5YVA1;D4VBB4;C3R9M3;C3PXS9;B7BFW8;A7ADA6;K6AJA9;K6A…	S3YDI6;R9HWQ7;R0IV97;K9DZP4;K1GA35;K1G2C3;I9V8Y8;I9J897;F7LTA6;F3PRC1;F3PLI2;E5WY93;E2NML1;A7V1X7;A0A017N5L3;A0A016NI83;A0A016N3X4;A0A016LLC7;A0A016J368;A0A016IYF5;A0A016IIX4;A0A016I4R4;A0A016HGJ7;A0A016B0N3;A0A016A659;A0A015ZNY9;A0A015ZFZ7;A0A015YKS5;A0A015UEP0;A0A015TY61;A0A015T4H4;A0A015S1I2;A0A015RVP4;A0A015QDL7;A0A015P3A0;A0A015MTK1;K6BX86;K5YVA1;D4VBB4;C3R9M3;C3PXS9;B7BFW8;A7ADA6;K6AJA9;K6A…	>tr|S3YDI6|S3YDI6_BACSE O-acetylhomoserine (Thiol)-lyase OS=Bacteroides stercoris CC31F GN=HMPREF1181_01606 PE=3 SV=1;>tr|R9HWQ7|R9HWQ7_BACUN O-acetylhomoserine aminocarboxypropyltransferase/cysteine synthase OS=Bacteroides uniformis dnLKV2 GN=C801_01581 P	68	3	41899000	42725000	245130000	99928000	78015000	155910000	77552000	56783000	91702000	178380000	72350000	45653000	3	4	2	6	5	4	8	5	1	1	2	1
	K1GUZ5;I9VIC7;F7LMA4;A0A017NHL6;A0A016NQG8;A0A016NC91;A0A016LWZ3;A0A016KI70;A0A016IQJ8;A0A016I997;A0A016HX79;A0A016EBB4;A0A016BYG4;A0A016BDZ9;A0A016ABS2;A0A015ZJ80;A0A015WT68;A0A015WF14;A0A015TSH3;A0A015T5B5;A0A015QXE9;A0A015QSH8;A0A015NE86;A0A015N940;A0A015MU33;K1H0J4	K1GUZ5;I9VIC7;F7LMA4;A0A017NHL6;A0A016NQG8;A0A016NC91;A0A016LWZ3;A0A016KI70;A0A016IQJ8;A0A016I997;A0A016HX79;A0A016EBB4;A0A016BYG4;A0A016BDZ9;A0A016ABS2;A0A015ZJ80;A0A015WT68;A0A015WF14;A0A015TSH3;A0A015T5B5;A0A015QXE9;A0A015QSH8;A0A015NE86;A0A015N940;A0A015MU33;K1H0J4	>tr|K1GUZ5|K1GUZ5_BACFG Uncharacterized protein OS=Bacteroides fragilis HMW 615 GN=HMPREF1204_00034 PE=4 SV=1;>tr|I9VIC7|I9VIC7_BACFG Uncharacterized protein OS=Bacteroides fragilis CL05T00C42 GN=HMPREF1079_00950 PE=4 SV=1;>tr|F7LMA4|F7LMA4_9BACE Uncharact	26	2	0	36493000	0	0	0	0	0	0	0	0	0	81765000	4	2	12	6	10	5	6	6	5	6	10	1
	A0A017N6Y3;A0A016NKB7;A0A016N5K3;A0A016LMS4;A0A016JTF5;A0A016J5T1;A0A016J0S3;A0A016G0M8;A0A016EKD8;A0A016ADX8;A0A015ZGW2;A0A015ZCV2;A0A015XEV8;A0A015S8H9;A0A015RWG6;A0A015RB88;A0A015NF92;A0A015MU81;K5ZVB1;K5ZLA3;A7AKF4;K1G2X4;I9JXT5;I9JCH0;F7LUD5;C3Q7C3;A0A016KGG5;C3RG57;A0A069D6Q0;F3QYV9;K1GNA9;E2NGT5;S3Y6J8;F3PGU4;E5X235;D3IMB3;G5SS34;A0A015PYP7;U6R9T8;R9HGM5;R0HIF5;F7M9V1;C6IR92;D4V3A8	A0A017N6Y3;A0A016NKB7;A0A016N5K3;A0A016LMS4;A0A016JTF5;A0A016J5T1;A0A016J0S3;A0A016G0M8;A0A016EKD8;A0A016ADX8;A0A015ZGW2;A0A015ZCV2;A0A015XEV8;A0A015S8H9;A0A015RWG6;A0A015RB88;A0A015NF92;A0A015MU81;K5ZVB1;K5ZLA3;A7AKF4;K1G2X4;I9JXT5;I9JCH0;F7LUD5;C3Q7C3;A0A016KGG5;C3RG57;A0A069D6Q0;F3QYV9;K1GNA9;E2NGT5;S3Y6J8;F3PGU4;E5X235;D3IMB3;G5SS34	>tr|A0A017N6Y3|A0A017N6Y3_BACFG Fructose-1,6-bisphosphate aldolase, class II OS=Bacteroides fragilis str. S23L17 GN=fba PE=4 SV=1;>tr|A0A016NKB7|A0A016NKB7_BACFG Fructose-1,6-bisphosphate aldolase, class II OS=Bacteroides fragilis str. S38L3 GN=fba PE=4 SV	44	3	0	0	0	0	20124000	63941000	112320000	429820000	273130000	0	52926000	36023000	0	2	0	0	0	0	4	0	0	0	0	0
	A0A015Y204;R0JG16;Q8KNX9;Q5LG64;K1GV14;I9VIE7;F7LM78;A0A017NGA6;A0A016NBQ4;A0A016LTZ0;A0A016KIM8;A0A016K0U3;A0A016IQG4;A0A016HGM6;A0A016FRU3;A0A016FC41;A0A016D872;A0A016C6S6;A0A016B3F7;A0A015ZM84;A0A015YCG9;A0A015X0K5;A0A015UKL3;A0A015U6N3;A0A015TSL3;A0A015Q3H5;A0A015PD81;A0A015NW76;A0A015MUB7;W1I4Z6;W2C8U7;S3YLK0;R9HP65;R9H8A6;Q89Z05;K9EPZ3;K9DTJ1;K6BUE3;K6AWP4;K5ZZV0;I9UI52;G5SQI5;F3PPH0;F3PGT2…	A0A015Y204;R0JG16;Q8KNX9;Q5LG64;K1GV14;I9VIE7;F7LM78;A0A017NGA6;A0A016NBQ4;A0A016LTZ0;A0A016KIM8;A0A016K0U3;A0A016IQG4;A0A016HGM6;A0A016FRU3;A0A016FC41;A0A016D872;A0A016C6S6;A0A016B3F7;A0A015ZM84;A0A015YCG9;A0A015X0K5;A0A015UKL3;A0A015U6N3;A0A015TSL3;A0A015Q3H5;A0A015PD81;A0A015NW76;A0A015MUB7;W1I4Z6;W2C8U7;S3YLK0;R9HP65;R9H8A6;Q89Z05;K9EPZ3;K9DTJ1;K6BUE3;K6AWP4;K5ZZV0;I9UI52;G5SQI5;F3PPH0;F3PGT2…	>tr|A0A015Y204|A0A015Y204_BACFG Phosphopyruvate hydratase (Fragment) OS=Bacteroides fragilis str. J-143-4 GN=M067_1097 PE=4 SV=1;>tr|R0JG16|R0JG16_9BACE Enolase OS=Bacteroides salyersiae WAL 10018 = DSM 18765 = JCM 12988 GN=eno PE=3 SV=1;>sp|Q8KNX9|ENO_BAC	70	2	0	0	0	0	0	0	62570000	0	35816000	0	0	0	3	1	0	1	0	3	3	4	4	1	3	4
	A0A017N8S3;A0A015NVT8;A0A016LM61;F7LTV6;A0A016KMB8;A0A016JEM2;A0A016HSA4;A0A016HBI7;I9AWR5;A0A016N4K8;A0A016G101;A0A016EK42;A0A016C6S1;A0A016AXL3;A0A016A4H1;A0A015YAG1;A0A015Y7H2;A0A015UFE7;A0A015TMI6;A0A015QXZ1;A0A015Q6N7;A0A015N8U1;A0A015MUJ9	A0A017N8S3;A0A015NVT8;A0A016LM61;F7LTV6;A0A016KMB8;A0A016JEM2;A0A016HSA4;A0A016HBI7;I9AWR5;A0A016N4K8;A0A016G101;A0A016EK42;A0A016C6S1;A0A016AXL3;A0A016A4H1;A0A015YAG1;A0A015Y7H2;A0A015UFE7;A0A015TMI6;A0A015QXZ1;A0A015Q6N7;A0A015N8U1;A0A015MUJ9	>tr|A0A017N8S3|A0A017N8S3_BACFG Putative lipoprotein OS=Bacteroides fragilis str. S23L17 GN=M138_2982 PE=4 SV=1;>tr|A0A015NVT8|A0A015NVT8_BACFG Putative lipoprotein OS=Bacteroides fragilis str. 3397 T10 GN=M080_2839 PE=4 SV=1;>tr|A0A016LM61|A0A016LM61_BACF	23	1	0	0	0	0	0	0	0	0	0	0	0	60722000	32	64	12	28	15	10	54	27	19	8	20	10
	A0A016K7P3;A0A017NH09;A0A016NBE2;A0A016LUB7;A0A016KJA9;A0A016KDQ8;A0A016JZ80;A0A016HPE1;A0A016FXC6;A0A016CFF2;A0A016AIZ2;A0A015XZV8;A0A015XL60;A0A015WF73;A0A015SS89;A0A015SF22;A0A015QSW2;A0A015QPS4;A0A015MUL2;K1H0T3;K1FZZ1;I9VIQ1;F7LLT1;A0A015ZMX4;A0A015RG79;A0A015NKY2	A0A016K7P3;A0A017NH09;A0A016NBE2;A0A016LUB7;A0A016KJA9;A0A016KDQ8;A0A016JZ80;A0A016HPE1;A0A016FXC6;A0A016CFF2;A0A016AIZ2;A0A015XZV8;A0A015XL60;A0A015WF73;A0A015SS89;A0A015SF22;A0A015QSW2;A0A015QPS4;A0A015MUL2;K1H0T3;K1FZZ1;I9VIQ1;F7LLT1;A0A015ZMX4;A0A015RG79;A0A015NKY2	>tr|A0A016K7P3|A0A016K7P3_BACFG TonB-linked outer membrane , SusC/RagA family protein OS=Bacteroides fragilis str. 3986 N(B)22 GN=M114_1147 PE=3 SV=1;>tr|A0A017NH09|A0A017NH09_BACFG TonB-linked outer membrane , SusC/RagA family protein OS=Bacteroides fragi	26	4	0	0	44760000	0	0	0	0	43016000	0	0	39863000	83794000	19	18	26	18	18	13	13	12	21	32	38	26
	K1H578;K1G208;F7LU43;A0A017N8Q8;A0A016N5Z5;A0A016JF36;A0A016HS88;A0A016EK15;A0A016E6M3;A0A016A7G0;A0A015YAD0;A0A015XN93;A0A015WNM8;A0A015W9Q1;A0A015T0T4;A0A015S2K9;A0A015RWQ7;A0A015QER2;A0A015Q6L7;A0A015P7K7;A0A015MUM6;A0A016NK20;R0JFA9;I9AWU5;A0A016LLR3;A0A016KMB3;A0A016HBF7;R9HBU5;C6IE81;A0A069D3L0;U2DVK8	K1H578;K1G208;F7LU43;A0A017N8Q8;A0A016N5Z5;A0A016JF36;A0A016HS88;A0A016EK15;A0A016E6M3;A0A016A7G0;A0A015YAD0;A0A015XN93;A0A015WNM8;A0A015W9Q1;A0A015T0T4;A0A015S2K9;A0A015RWQ7;A0A015QER2;A0A015Q6L7;A0A015P7K7;A0A015MUM6;A0A016NK20;R0JFA9;I9AWU5;A0A016LLR3;A0A016KMB3;A0A016HBF7;R9HBU5;C6IE81	>tr|K1H578|K1H578_BACFG Reverse rubrerythrin-1 OS=Bacteroides fragilis HMW 610 GN=HMPREF1203_01326 PE=4 SV=1;>tr|K1G208|K1G208_BACFG Reverse rubrerythrin-1 OS=Bacteroides fragilis HMW 615 GN=HMPREF1204_02050 PE=4 SV=1;>tr|F7LU43|F7LU43_9BACE Uncharacterize	31	15	1094200000	1116100000	333820000	901360000	591000000	820560000	1746500000	1411300000	955430000	367910000	571990000	2061600000	0	0	0	0	3	4	5	1	4	0	2	3
	A0A015NVV6;K1G7M8;A0A017N7H1;A0A016N6N7;A0A016JVL9;A0A016JFA2;A0A016IJP0;A0A016IA67;A0A016F6Q8;A0A016B1C6;A0A016AXH8;A0A016AE88;A0A016A8N2;A0A015YLU5;A0A015Y7E1;A0A015RI59;A0A015RBD0;A0A015RA75;A0A015QSW9;A0A015NK86;A0A015MUQ9;F7LTT5;I9V9S6;A0A016LL40	A0A015NVV6;K1G7M8;A0A017N7H1;A0A016N6N7;A0A016JVL9;A0A016JFA2;A0A016IJP0;A0A016IA67;A0A016F6Q8;A0A016B1C6;A0A016AXH8;A0A016AE88;A0A016A8N2;A0A015YLU5;A0A015Y7E1;A0A015RI59;A0A015RBD0;A0A015RA75;A0A015QSW9;A0A015NK86;A0A015MUQ9;F7LTT5;I9V9S6;A0A016LL40	>tr|A0A015NVV6|A0A015NVV6_BACFG Nitroreductase family protein OS=Bacteroides fragilis str. 3397 T10 GN=M080_2812 PE=4 SV=1;>tr|K1G7M8|K1G7M8_BACFG SagB-type dehydrogenase domain-containing protein OS=Bacteroides fragilis HMW 615 GN=HMPREF1204_02051 PE=4 SV	24	3	227840000	172610000	86329000	0	199330000	0	163150000	166770000	106890000	123750000	127230000	149400000	3	1	0	2	0	0	0	2	1	0	0	0
	A0A015XTI8;K1G7K2;K1G082;I9B7D8;F7LLI6;A0A017NGM2;A0A016NAQ0;A0A016LT48;A0A016KPG9;A0A016KIL6;A0A016KDB2;A0A016HFW7;A0A016GXZ6;A0A016G6I4;A0A016CCJ9;A0A016BZB4;A0A016BEL0;A0A015YRP7;A0A015XX23;A0A015WFM4;A0A015RS61;A0A015RBF0;A0A015R310;A0A015QJS5;A0A015P152;A0A015N9X7;A0A015MUV9	A0A015XTI8;K1G7K2;K1G082;I9B7D8;F7LLI6;A0A017NGM2;A0A016NAQ0;A0A016LT48;A0A016KPG9;A0A016KIL6;A0A016KDB2;A0A016HFW7;A0A016GXZ6;A0A016G6I4;A0A016CCJ9;A0A016BZB4;A0A016BEL0;A0A015YRP7;A0A015XX23;A0A015WFM4;A0A015RS61;A0A015RBF0;A0A015R310;A0A015QJS5;A0A015P152;A0A015N9X7;A0A015MUV9	>tr|A0A015XTI8|A0A015XTI8_BACFG Putative tetratricopeptide repeat-containing domain protein (Fragment) OS=Bacteroides fragilis str. 1007-1-F #4 GN=M147_0931 PE=4 SV=1;>tr|K1G7K2|K1G7K2_BACFG Uncharacterized protein OS=Bacteroides fragilis HMW 610 GN=HMPREF	27	1	0	0	0	0	0	9947200	0	0	0	0	0	0	4	4	3	6	5	5	7	9	10	10	6	5
	A0A015Q4A5;A0A017NGP0;A0A016NBH3;A0A016JKP9;A0A016JC20;A0A015ZBX2;A0A015Y060;A0A015WB16;A0A015SE38;A0A015NR80;A0A015MUX5;K1GUX6;I9GQA9;I9B5C4;F7LLH4;A0A016KJS5;A0A016I0T2;A0A016ECE4;A0A016CFY9;A0A016CCY8;A0A015ZJY5;A0A015RGK5;A0A015R323;A0A015NFJ8;A0A016HXZ9;K1G4Y7	A0A015Q4A5;A0A017NGP0;A0A016NBH3;A0A016JKP9;A0A016JC20;A0A015ZBX2;A0A015Y060;A0A015WB16;A0A015SE38;A0A015NR80;A0A015MUX5;K1GUX6;I9GQA9;I9B5C4;F7LLH4;A0A016KJS5;A0A016I0T2;A0A016ECE4;A0A016CFY9;A0A016CCY8;A0A015ZJY5;A0A015RGK5;A0A015R323;A0A015NFJ8	>tr|A0A015Q4A5|A0A015Q4A5_BACFG TonB-linked outer membrane , SusC/RagA family protein (Fragment) OS=Bacteroides fragilis str. 3397 T10 GN=M080_0906 PE=3 SV=1;>tr|A0A017NGP0|A0A017NGP0_BACFG TonB-linked outer membrane , SusC/RagA family protein OS=Bacteroid	26	3	0	0	0	0	0	0	0	0	0	0	0	29174000	0	0	0	1	0	0	0	9	0	0	0	0
	K1FVB7;I9VAA4;F7LW01;A0A017N7Z3;A0A016N6H7;A0A016LMA8;A0A016KM04;A0A016JWA2;A0A016IFN8;A0A016IB21;A0A016F7C2;A0A016DR07;A0A016D2Z1;A0A015ZHK4;A0A015Y7U8;A0A015XVB1;A0A015XNC2;A0A015UG96;A0A015QTE7;A0A015QF18;A0A015PZG5;A0A015P7Z8;A0A015NKP7;A0A015MVA9;R0HJU3;K1H6V2;A0A069CZU4	K1FVB7;I9VAA4;F7LW01;A0A017N7Z3;A0A016N6H7;A0A016LMA8;A0A016KM04;A0A016JWA2;A0A016IFN8;A0A016IB21;A0A016F7C2;A0A016DR07;A0A016D2Z1;A0A015ZHK4;A0A015Y7U8;A0A015XVB1;A0A015XNC2;A0A015UG96;A0A015QTE7;A0A015QF18;A0A015PZG5;A0A015P7Z8;A0A015NKP7;A0A015MVA9;R0HJU3;K1H6V2;A0A069CZU4	>tr|K1FVB7|K1FVB7_BACFG Uncharacterized protein OS=Bacteroides fragilis HMW 615 GN=HMPREF1204_02202 PE=4 SV=1;>tr|I9VAA4|I9VAA4_BACFG Uncharacterized protein OS=Bacteroides fragilis CL05T00C42 GN=HMPREF1079_03253 PE=4 SV=1;>tr|F7LW01|F7LW01_9BACE Endoribon	27	2	0	0	0	0	0	0	31128000	0	22431000	0	0	50135000	1	2	0	11	0	0	0	1	0	10	0	2
	A0A016N602;A0A016KH84;A0A016J641;A0A016J113;A0A016IKX3;A0A016EKV6;A0A016E770;A0A016BN37;A0A016A7R3;A0A015XND1;A0A015WAN3;A0A015UGE6;A0A015SMT3;A0A015S330;A0A015P7X7;A0A015NKM6;A0A015MVB5;K1GPB4;K1G5Y9;I9VAC2;F7LW24;A0A017N8V1;A0A016LM26;A0A015XVC6;A0A015S979;R9HPD8;I9J787;F3PPN2;E2N7T6;A7V9U0;K9DU83;R0JD01;R9HG08;C6IU97;S3YBL7;F3PHN4;E5X1M5;I9JDE2;F7M684;E5CDL3;C3R1P6;U6RGA7;A0A069CZU1;A0A016LR89…	A0A016N602;A0A016KH84;A0A016J641;A0A016J113;A0A016IKX3;A0A016EKV6;A0A016E770;A0A016BN37;A0A016A7R3;A0A015XND1;A0A015WAN3;A0A015UGE6;A0A015SMT3;A0A015S330;A0A015P7X7;A0A015NKM6;A0A015MVB5;K1GPB4;K1G5Y9;I9VAC2;F7LW24;A0A017N8V1;A0A016LM26;A0A015XVC6;A0A015S979;R9HPD8;I9J787;F3PPN2;E2N7T6;A7V9U0;K9DU83;R0JD01;R9HG08;C6IU97;S3YBL7;F3PHN4;E5X1M5;I9JDE2;F7M684;E5CDL3;C3R1P6;U6RGA7	>tr|A0A016N602|A0A016N602_BACFG Uncharacterized protein OS=Bacteroides fragilis str. 3783N1-6 GN=M119_2955 PE=4 SV=1;>tr|A0A016KH84|A0A016KH84_BACFG Uncharacterized protein OS=Bacteroides fragilis str. S23L24 GN=M139_2867 PE=4 SV=1;>tr|A0A016J641|A0A016J64	65	7	90601000	157120000	119290000	123990000	60572000	37772000	199450000	86207000	84636000	111940000	102680000	139820000	3	6	4	5	18	16	1	2	12	10	11	13
	F7LL07;A0A017NHX2;A0A016LUH6;A0A016HHU7;A0A015XUE2;A0A016J7C0;A0A016HR36;A0A015YDU1;K1GBY8;K1G1F2;I9K3Q4;A0A016NCK7;A0A016KPH9;A0A016ILP7;A0A016DXV8;A0A015YIA4;A0A015WU85;A0A015ULN5;A0A015TTM1;A0A015S8R5;A0A015RH70;A0A015QYH5;A0A015PPI9;A0A015MVK5;A0A016ES67	F7LL07;A0A017NHX2;A0A016LUH6;A0A016HHU7;A0A015XUE2;A0A016J7C0;A0A016HR36;A0A015YDU1;K1GBY8;K1G1F2;I9K3Q4;A0A016NCK7;A0A016KPH9;A0A016ILP7;A0A016DXV8;A0A015YIA4;A0A015WU85;A0A015ULN5;A0A015TTM1;A0A015S8R5;A0A015RH70;A0A015QYH5;A0A015PPI9;A0A015MVK5;A0A016ES67	>tr|F7LL07|F7LL07_9BACE Uncharacterized protein OS=Bacteroides sp. 2_1_56FAA GN=HMPREF1018_00808 PE=4 SV=1;>tr|A0A017NHX2|A0A017NHX2_BACFG Alpha-2-macroglobulin family protein OS=Bacteroides fragilis str. S23L17 GN=M138_0745 PE=4 SV=1;>tr|A0A016LUH6|A0A016	25	2	0	0	0	0	0	0	16335000	0	0	0	0	0	3	3	2	7	8	7	1	3	9	4	8	8
	K1FZH0;A0A017NJB2;A0A016JBA3;A0A016IL88;A0A016FCQ4;A0A016D902;A0A016AGH2;A0A015ZWZ2;A0A015ZKT1;A0A015P1U1;A0A015NLW3;A0A015NAV4;A0A015MVP2;A0A016LUQ7;F7LKP2;A0A016KPU2;A0A016I7L9;I9K3Y0;A0A016NCW5;A0A016BKX7;A0A015RP81;A0A015RH64;A0A015R3T7;K1G753	K1FZH0;A0A017NJB2;A0A016JBA3;A0A016IL88;A0A016FCQ4;A0A016D902;A0A016AGH2;A0A015ZWZ2;A0A015ZKT1;A0A015P1U1;A0A015NLW3;A0A015NAV4;A0A015MVP2;A0A016LUQ7;F7LKP2;A0A016KPU2;A0A016I7L9;I9K3Y0	>tr|K1FZH0|K1FZH0_BACFG Uncharacterized protein OS=Bacteroides fragilis HMW 615 GN=HMPREF1204_00536 PE=4 SV=1;>tr|A0A017NJB2|A0A017NJB2_BACFG Starch-binding associating with outer membrane family protein OS=Bacteroides fragilis str. S23L17 GN=M138_0632 PE=	24	10	36061000	67911000	39685000	52943000	0	20269000	17712000	0	0	0	0	216450000	3	6	0	1	0	0	5	2	0	0	3	0
	A0A016LU91;A0A016K7X1;A0A015YHV0;A0A015STF3;A0A015SEP8;A0A015RC43;A0A015Q4W7;A0A015MXH0;A0A015MVP7;A0A016NC90;A0A016HYY7;A0A016EDF6;A0A016D9B7;A0A016BLN7;A0A015YUQ3;A0A015WN57;A0A015RSZ8;K1GCV9;I9B3X6;A0A016KIH3;A0A015X1R8;K1H015;A0A016IRY8;A0A017MZG9;A0A015NB16;A0A015Q4Y2;A0A016IPD0;A0A016B7A3;A0A017N068;A0A016DV18;A0A016LY03;A0A016IA76;A0A016J9D8;A0A016AB10;A0A015P513;A0A016E6Z0;C3Q439;C3RDI8	A0A016LU91;A0A016K7X1;A0A015YHV0;A0A015STF3;A0A015SEP8;A0A015RC43;A0A015Q4W7;A0A015MXH0;A0A015MVP7;A0A016NC90;A0A016HYY7;A0A016EDF6;A0A016D9B7;A0A016BLN7;A0A015YUQ3;A0A015WN57;A0A015RSZ8;K1GCV9;I9B3X6;A0A016KIH3;A0A015X1R8;K1H015;A0A016IRY8;A0A017MZG9;A0A015NB16;A0A015Q4Y2;A0A016IPD0;A0A016B7A3;A0A017N068	>tr|A0A016LU91|A0A016LU91_BACFG TonB-linked outer membrane , SusC/RagA family protein OS=Bacteroides fragilis str. S36L5 GN=M135_0726 PE=3 SV=1;>tr|A0A016K7X1|A0A016K7X1_BACFG TonB-linked outer membrane , SusC/RagA family protein OS=Bacteroides fragilis st	38	22	321680000	384100000	304110000	64037000	107270000	382300000	554180000	521590000	259250000	480360000	341240000	1315200000	19	33	27	7	5	21	42	24	17	20	21	28
	S3Y174;R9HS19;R9HFI4;R0HJZ0;K9DR71;K1GNW0;K1GIJ2;I9V3Y8;I9UFA6;I9AGY5;F7LZX0;F7LRY7;F3PQJ6;F3PMJ3;E5X3F4;E5CHG5;E2NII0;D4X1K6;D4VRP6;C6IHF6;C3QYA0;A7V2M0;A0A069D437;A0A017N8I5;A0A016N6T5;A0A016LN59;A0A016KHB7;A0A016ILP3;A0A016I210;A0A016HCY4;A0A016F7Z1;A0A016BA09;A0A016AAN3;A0A016A7Z7;A0A015XNZ0;A0A015WWI4;A0A015WHE2;A0A015T1K2;A0A015QTS4;A0A015QKG7;A0A015PZW9;A0A015NG39;A0A015N4B9;A0A015MVR3;U2C…	S3Y174;R9HS19;R9HFI4;R0HJZ0;K9DR71;K1GNW0;K1GIJ2;I9V3Y8;I9UFA6;I9AGY5;F7LZX0;F7LRY7;F3PQJ6;F3PMJ3;E5X3F4;E5CHG5;E2NII0;D4X1K6;D4VRP6;C6IHF6;C3QYA0;A7V2M0;A0A069D437;A0A017N8I5;A0A016N6T5;A0A016LN59;A0A016KHB7;A0A016ILP3;A0A016I210;A0A016HCY4;A0A016F7Z1;A0A016BA09;A0A016AAN3;A0A016A7Z7;A0A015XNZ0;A0A015WWI4;A0A015WHE2;A0A015T1K2;A0A015QTS4;A0A015QKG7;A0A015PZW9;A0A015NG39;A0A015N4B9;A0A015MVR3;U2C…	>tr|S3Y174|S3Y174_BACSE Starch phosphorylase OS=Bacteroides stercoris CC31F GN=HMPREF1181_03311 PE=3 SV=1;>tr|R9HS19|R9HS19_BACUN Alpha-glucan phosphorylase OS=Bacteroides uniformis dnLKV2 GN=C801_03133 PE=3 SV=1;>tr|R9HFI4|R9HFI4_BACT4 Alpha-glucan phosph	65	2	0	0	0	0	0	0	0	0	0	0	26420000	0	0	0	0	0	2	1	3	3	3	1	2	3
	A0A016NBU1;A0A016KDD2;A0A016HGV8;A0A016G7P2;A0A016CGH6;A0A015SFY7;A0A015PQ16;A0A015NGW1;K1GSG7;I9K1R0;F7LK94;A0A017NKH9;A0A016LVU6;A0A016KJD0;A0A016J137;A0A016DY53;A0A016B593;A0A016AB86;A0A015YII8;A0A015S947;A0A015R436;A0A015QQV3;A0A015MVT0;A0A015ZX10;A0A016NRL9;K1G7I8;R0HMI9	A0A016NBU1;A0A016KDD2;A0A016HGV8;A0A016G7P2;A0A016CGH6;A0A015SFY7;A0A015PQ16;A0A015NGW1;K1GSG7;I9K1R0;F7LK94;A0A017NKH9;A0A016LVU6;A0A016KJD0;A0A016J137;A0A016DY53;A0A016B593;A0A016AB86;A0A015YII8;A0A015S947;A0A015R436;A0A015QQV3;A0A015MVT0;A0A015ZX10;A0A016NRL9;K1G7I8	>tr|A0A016NBU1|A0A016NBU1_BACFG Uncharacterized protein OS=Bacteroides fragilis str. 3783N1-6 GN=M119_0586 PE=4 SV=1;>tr|A0A016KDD2|A0A016KDD2_BACFG Uncharacterized protein OS=Bacteroides fragilis str. A7 (UDC12-2) GN=M070_0514 PE=4 SV=1;>tr|A0A016HGV8|A0A	27	4	0	0	0	0	0	0	46570000	85172000	41502000	0	32196000	174520000	41	43	32	55	45	24	59	46	50	35	31	17
	P53638;A0A017N9J3;A0A016N919;A0A016LNV8;A0A016KGD7;A0A016JZB6;A0A016IVG4;A0A016IB64;A0A016F7G5;A0A016BAF8;A0A016A8P0;A0A015ZIQ3;A0A015ZF41;A0A015YN16;A0A015WAW5;A0A015U394;A0A015TNY7;A0A015SBH5;A0A015PWX8;A0A015PJN7;A0A015MW69;K1G733;I9JRV2;F7LR88;K1GET7;D4VCL5;C3RBF5;C3Q232;R9I0D8;E5X0M2;F3PG16;C3QZ09;R9HFK0;I9AH76;F7M714;E5CFP6;C6IGS2;R0J7B3;F3PXE8;A0A015SIZ3;K9ERM4;U2CCW9;S3XW31;I9U9P3;A7V429;…	P53638;A0A017N9J3;A0A016N919;A0A016LNV8;A0A016KGD7;A0A016JZB6;A0A016IVG4;A0A016IB64;A0A016F7G5;A0A016BAF8;A0A016A8P0;A0A015ZIQ3;A0A015ZF41;A0A015YN16;A0A015WAW5;A0A015U394;A0A015TNY7;A0A015SBH5;A0A015PWX8;A0A015PJN7;A0A015MW69;K1G733;I9JRV2;F7LR88;K1GET7;D4VCL5;C3RBF5;C3Q232	>sp|P53638|SODF_BACFR Superoxide dismutase [Fe] OS=Bacteroides fragilis (strain YCH46) GN=sodB PE=3 SV=2;>tr|A0A017N9J3|A0A017N9J3_BACFG Superoxide dismutase OS=Bacteroides fragilis str. S23L17 GN=sodB PE=3 SV=1;>tr|A0A016N919|A0A016N919_BACFG Superoxide d	46	10	473570000	1023500000	878200000	218990000	202360000	696370000	1471700000	1155300000	884770000	794480000	902460000	2238500000	11	12	15	8	6	7	6	1	9	13	9	6
	Q650K4;Q5LJ16;K1G5V2;I9VC22;F7LJ27;A0A017NK59;A0A016NDZ2;A0A016LVS5;A0A016IPV6;A0A016IEP5;A0A016I0R3;A0A016EF41;A0A016CFW5;A0A016BH52;A0A016AIC0;A0A015ZMB5;A0A015XKL1;A0A015WA36;A0A015T7W5;A0A015SB04;A0A015RUZ9;A0A015R5C2;A0A015QLV3;A0A015P8B8;A0A015NCS2;A0A015MXA3	Q650K4;Q5LJ16;K1G5V2;I9VC22;F7LJ27;A0A017NK59;A0A016NDZ2;A0A016LVS5;A0A016IPV6;A0A016IEP5;A0A016I0R3;A0A016EF41;A0A016CFW5;A0A016BH52;A0A016AIC0;A0A015ZMB5;A0A015XKL1;A0A015WA36;A0A015T7W5;A0A015SB04;A0A015RUZ9;A0A015R5C2;A0A015QLV3;A0A015P8B8;A0A015NCS2;A0A015MXA3	>sp|Q650K4|KDUI_BACFR 4-deoxy-L-threo-5-hexosulose-uronate ketol-isomerase OS=Bacteroides fragilis (strain YCH46) GN=kduI PE=3 SV=1;>sp|Q5LJ16|KDUI_BACFN 4-deoxy-L-threo-5-hexosulose-uronate ketol-isomerase OS=Bacteroides fragilis (strain ATCC 25285 / NCTC	26	1	0	0	0	0	0	0	1904000	0	0	0	0	0	3	1	1	1	2	1	5	6	4	0	0	3
	K1GTU0;I9AZG2;F7LIY1;A0A017NK71;A0A016NEA6;A0A016LVU1;A0A016KK76;A0A016IEU6;A0A016I9B6;A0A016HSY8;A0A016H9S6;A0A016CG65;A0A016B9Z9;A0A016AIE6;A0A015YW13;A0A015X3C5;A0A015WHZ2;A0A015T822;A0A015RJA1;A0A015R0H6;A0A015QLY8;A0A015NNV7;A0A015MXD1;A0A015P3K7;K1GEE0	K1GTU0;I9AZG2;F7LIY1;A0A017NK71;A0A016NEA6;A0A016LVU1;A0A016KK76;A0A016IEU6;A0A016I9B6;A0A016HSY8;A0A016H9S6;A0A016CG65;A0A016B9Z9;A0A016AIE6;A0A015YW13;A0A015X3C5;A0A015WHZ2;A0A015T822;A0A015RJA1;A0A015R0H6;A0A015QLY8;A0A015NNV7;A0A015MXD1;A0A015P3K7;K1GEE0	>tr|K1GTU0|K1GTU0_BACFG Uncharacterized protein OS=Bacteroides fragilis HMW 615 GN=HMPREF1204_01068 PE=4 SV=1;>tr|I9AZG2|I9AZG2_BACFG Uncharacterized protein OS=Bacteroides fragilis CL05T00C42 GN=HMPREF1079_02127 PE=4 SV=1;>tr|F7LIY1|F7LIY1_9BACE Rubreryth	25	8	161390000	149130000	120670000	80306000	55688000	72709000	410720000	255460000	182480000	188180000	172400000	581570000	0	0	0	2	0	0	1	0	1	3	0	0
	F7LIY4;A0A017NKR0;A0A016NF66;A0A016LWG0;A0A016KJ88;A0A016JP87;A0A016G9E0;A0A016BNK8;A0A016B675;A0A016ACI7;A0A015WPM9;A0A015SV13;A0A015SHC9;A0A015QLX8;A0A015MXE7;U2CPA3;R0JET2;K1GW50;K1G0G8;I9JZT1;A0A016KDW5;A0A016HIE6;A0A016BHB8;A0A015ZQG7;A0A015Q4G8;A0A015P8H6;A0A015NTJ8	F7LIY4;A0A017NKR0;A0A016NF66;A0A016LWG0;A0A016KJ88;A0A016JP87;A0A016G9E0;A0A016BNK8;A0A016B675;A0A016ACI7;A0A015WPM9;A0A015SV13;A0A015SHC9;A0A015QLX8;A0A015MXE7;U2CPA3;R0JET2;K1GW50;K1G0G8;I9JZT1;A0A016KDW5;A0A016HIE6;A0A016BHB8;A0A015ZQG7;A0A015Q4G8;A0A015P8H6;A0A015NTJ8	>tr|F7LIY4|F7LIY4_9BACE Dihydrolipoyl dehydrogenase OS=Bacteroides sp. 2_1_56FAA GN=HMPREF1018_00080 PE=3 SV=1;>tr|A0A017NKR0|A0A017NKR0_BACFG Dihydrolipoyl dehydrogenase OS=Bacteroides fragilis str. S23L17 GN=M138_0030 PE=3 SV=1;>tr|A0A016NF66|A0A016NF66_	27	2	0	0	0	0	0	0	18969000	32746000	0	47098000	27880000	42834000	0	1	2	2	1	0	2	2	0	0	2	0
	Q64UQ7;Q5LDN2;K1G0M5;I9VQP9;F7LQB3;A0A017NBD9;A0A016NL81;A0A016LPL2;A0A016KNB3;A0A016KBU0;A0A016IHV8;A0A016HDT8;A0A016E9L7;A0A015ZSM8;A0A015ZKC8;A0A015ZGZ9;A0A015S5J1;A0A015PL49;A0A015NC07;A0A015MXJ3;A0A015PB13;I9AI71;F7LZK5;E5C6I8;D4WZB8;D4VK80;C3QUJ5;A0A016N9P3;A0A016CCL7;A0A016A956;A0A015UIM0;A0A015RZC1;A0A015QMK0;S3Y001;K1GR44;F3PG74;E5X061	Q64UQ7;Q5LDN2;K1G0M5;I9VQP9;F7LQB3;A0A017NBD9;A0A016NL81;A0A016LPL2;A0A016KNB3;A0A016KBU0;A0A016IHV8;A0A016HDT8;A0A016E9L7;A0A015ZSM8;A0A015ZKC8;A0A015ZGZ9;A0A015S5J1;A0A015PL49;A0A015NC07;A0A015MXJ3;A0A015PB13;I9AI71;F7LZK5;E5C6I8;D4WZB8;D4VK80;C3QUJ5;A0A016N9P3;A0A016CCL7;A0A016A956;A0A015UIM0;A0A015RZC1;A0A015QMK0;S3Y001;K1GR44;F3PG74;E5X061	>sp|Q64UQ7|GCSP_BACFR Glycine dehydrogenase (decarboxylating) OS=Bacteroides fragilis (strain YCH46) GN=gcvP PE=3 SV=1;>sp|Q5LDN2|GCSP_BACFN Glycine dehydrogenase (decarboxylating) OS=Bacteroides fragilis (strain ATCC 25285 / NCTC 9343) GN=gcvP PE=3 SV=1;>	37	2	0	0	0	0	0	0	22064000	0	0	0	0	0	3	2	5	3	0	0	0	0	0	0	1	0
	F7LQ60;A0A017NDT4;A0A016LQ18;A0A016J2Q9;A0A016IN76;A0A016I9F3;A0A016HMG1;A0A016HDK4;A0A015XXK7;A0A015XQU7;A0A015XHV0;A0A015MXN6;S3ZD98;V8C3H5;D7NGG1;D1QPZ0;C9Q127;G1VA54;T1CGX4;S3CAT6;S3BEQ6;K6A048;I9AWM9;E2N6S9;U6RC47;E1KU75;E1KPX2;S3Y2M8;K6BLH4;I8ZXN6;F7LYY4;F7LXD3;F7LX93;D4WVE7;D4VMW3;C3QWD9;A0A016NG55;A0A016LSJ9;A0A016ANA9;A0A016A3Q3;A0A015XBC3;A0A015SWZ3;A0A015RRV2;A0A015Q9R4;A0A015NVH9;A0A0…	F7LQ60;A0A017NDT4;A0A016LQ18;A0A016J2Q9;A0A016IN76;A0A016I9F3;A0A016HMG1;A0A016HDK4;A0A015XXK7;A0A015XQU7;A0A015XHV0;A0A015MXN6	>tr|F7LQ60|F7LQ60_9BACE Uncharacterized protein OS=Bacteroides sp. 2_1_56FAA GN=HMPREF1018_02077 PE=4 SV=1;>tr|A0A017NDT4|A0A017NDT4_BACFG Uncharacterized protein OS=Bacteroides fragilis str. S23L17 GN=M138_1940 PE=4 SV=1;>tr|A0A016LQ18|A0A016LQ18_BACFG Un	46	16	236950000	270000000	203670000	0	44586000	99565000	288030000	209220000	137630000	317890000	317310000	1177900000	36	43	28	28	12	12	31	22	28	28	35	22
	A0A017NBP2;A0A016KGX5;A0A016JXZ1;A0A016E9D3;A0A016B0U6;A0A015YPG6;A0A015QVW3;A0A016LPY1;A0A015QMP4;A0A015MXP0;A0A016NAY4;A0A016H568;A0A015UIR9;F7LQ62;A0A016JWK7;A0A016C9C9;A0A015Y9Y6	A0A017NBP2;A0A016KGX5;A0A016JXZ1;A0A016E9D3;A0A016B0U6;A0A015YPG6;A0A015QVW3;A0A016LPY1;A0A015QMP4;A0A015MXP0;A0A016NAY4;A0A016H568;A0A015UIR9;F7LQ62;A0A016JWK7;A0A016C9C9;A0A015Y9Y6	>tr|A0A017NBP2|A0A017NBP2_BACFG Uncharacterized protein OS=Bacteroides fragilis str. S23L17 GN=M138_1942 PE=4 SV=1;>tr|A0A016KGX5|A0A016KGX5_BACFG Uncharacterized protein OS=Bacteroides fragilis str. S23L24 GN=M139_1987 PE=4 SV=1;>tr|A0A016JXZ1|A0A016JXZ1_	17	1	0	0	0	0	0	0	0	0	18644000	0	0	0	308	282	231	233	219	156	214	153	172	193	210	167
	A0A016BBZ1;A0A016LR88;A0A016KBR3;A0A016A7T8;A0A015XQX7;A0A015UIT6;A0A015RZI8;A0A015NCK7;A0A016IC88;A0A015RKZ3;K1FNG8;I9VRD2;F7LQ03;A0A017NC36;A0A016NB59;A0A016KMW1;A0A016II97;A0A016E2Y1;A0A016AA87;A0A015ZKF5;A0A015XI16;A0A015S5L7;A0A015NNE3;A0A015MXV9;K1G6J6	A0A016BBZ1;A0A016LR88;A0A016KBR3;A0A016A7T8;A0A015XQX7;A0A015UIT6;A0A015RZI8;A0A015NCK7;A0A016IC88;A0A015RKZ3;K1FNG8;I9VRD2;F7LQ03;A0A017NC36;A0A016NB59;A0A016KMW1;A0A016II97;A0A016E2Y1;A0A016AA87;A0A015ZKF5;A0A015XI16;A0A015S5L7;A0A015NNE3;A0A015MXV9;K1G6J6	>tr|A0A016BBZ1|A0A016BBZ1_BACFG Starch-binding associating with outer membrane family protein OS=Bacteroides fragilis str. 3-F-2 #6 GN=M144_1961 PE=4 SV=1;>tr|A0A016LR88|A0A016LR88_BACFG Starch-binding associating with outer membrane family protein OS=Bact	25	4	0	0	0	0	0	0	52711000	136050000	115590000	0	72820000	138610000	6	6	2	2	3	3	10	7	8	1	13	12
	K1G2C7;F7LNY8;A0A017NCL0;A0A016N7T2;A0A016LS19;A0A016KN69;A0A016J922;A0A016I9U5;A0A016HVY9;A0A016HHX3;A0A016D5Y3;A0A016AAC1;A0A015XJT7;A0A015WZ36;A0A015U5F4;A0A015SDG6;A0A015QHV2;A0A015P417;A0A015MYI1;I9VNW7;A0A016ADK6;A0A015ZTB6;A0A015RE99;A0A015PLQ7;K1G9C7	K1G2C7;F7LNY8;A0A017NCL0;A0A016N7T2;A0A016LS19;A0A016KN69;A0A016J922;A0A016I9U5;A0A016HVY9;A0A016HHX3;A0A016D5Y3;A0A016AAC1;A0A015XJT7;A0A015WZ36;A0A015U5F4;A0A015SDG6;A0A015QHV2;A0A015P417;A0A015MYI1;I9VNW7;A0A016ADK6;A0A015ZTB6;A0A015RE99;A0A015PLQ7;K1G9C7	>tr|K1G2C7|K1G2C7_BACFG SusC/RagA family TonB-linked outer membrane protein OS=Bacteroides fragilis HMW 615 GN=HMPREF1204_03550 PE=3 SV=1;>tr|F7LNY8|F7LNY8_9BACE Uncharacterized protein OS=Bacteroides sp. 2_1_56FAA GN=HMPREF1018_01830 PE=3 SV=1;>tr|A0A017N	25	4	0	0	0	0	0	27308000	32025000	0	0	0	0	0	26	31	30	32	25	24	28	24	33	24	36	21
	K1FRX5;I9VP61;F7LNX2;A0A017ND72;A0A016LQU9;A0A016KN44;A0A016J9W2;A0A016IA04;A0A016I511;A0A016E549;A0A016B5E6;A0A016B136;A0A015YL97;A0A015XIM4;A0A015WS00;A0A015S619;A0A015NIK8;A0A015NCW1;A0A015MYJ0;A0A016N8M3;A0A016AAK3;A0A015RLE5;A0A015R9N3;A0A015QWH4;K1GKL0	K1FRX5;I9VP61;F7LNX2;A0A017ND72;A0A016LQU9;A0A016KN44;A0A016J9W2;A0A016IA04;A0A016I511;A0A016E549;A0A016B5E6;A0A016B136;A0A015YL97;A0A015XIM4;A0A015WS00;A0A015S619;A0A015NIK8;A0A015NCW1;A0A015MYJ0;A0A016N8M3;A0A016AAK3;A0A015RLE5;A0A015R9N3;A0A015QWH4;K1GKL0	>tr|K1FRX5|K1FRX5_BACFG Uncharacterized protein OS=Bacteroides fragilis HMW 615 GN=HMPREF1204_03548 PE=4 SV=1;>tr|I9VP61|I9VP61_BACFG Uncharacterized protein OS=Bacteroides fragilis CL05T00C42 GN=HMPREF1079_00442 PE=4 SV=1;>tr|F7LNX2|F7LNX2_9BACE Uncharact	25	8	110480000	134960000	130650000	73730000	84018000	109420000	125200000	106850000	73774000	131910000	118860000	376620000	14	12	17	4	6	2	4	3	7	4	11	4
	A0A015PC83;A0A015SQR1;A0A015REN2;K1GLS6;K1GKM3;J5TQ83;I9BAX2;F7LYT8;F7LNV6;F3PXQ1;C3QTW1;A0A017NEV4;A0A016N8L1;A0A016LRR3;A0A016KNC9;A0A016JIW5;A0A016I5G7;A0A016HFV7;A0A016F5B9;A0A016D6A1;A0A016AAU2;A0A015ZHX6;A0A015YFA0;A0A015YAX9;A0A015XYB2;A0A015TR22;A0A015Q2E4;A0A015PLV1;A0A015PBI5;A0A015MYK0	A0A015PC83;A0A015SQR1;A0A015REN2;K1GLS6;K1GKM3;J5TQ83;I9BAX2;F7LYT8;F7LNV6;F3PXQ1;C3QTW1;A0A017NEV4;A0A016N8L1;A0A016LRR3;A0A016KNC9;A0A016JIW5;A0A016I5G7;A0A016HFV7;A0A016F5B9;A0A016D6A1;A0A016AAU2;A0A015ZHX6;A0A015YFA0;A0A015YAX9;A0A015XYB2;A0A015TR22;A0A015Q2E4;A0A015PLV1;A0A015PBI5;A0A015MYK0	>tr|A0A015PC83|A0A015PC83_BACFG Dihydrodipicolinate synthetase family protein (Fragment) OS=Bacteroides fragilis str. 3397 T10 GN=M080_7054 PE=4 SV=1;>tr|A0A015SQR1|A0A015SQR1_BACFG Dihydrodipicolinate synthetase family protein (Fragment) OS=Bacteroides fr	30	1	0	0	0	0	0	0	5398200	0	0	0	0	0	0	0	0	0	0	0	0	6	0	0	0	0
	K1FRC5;I9VM90;F7LNV7;A0A017ND67;A0A016KIL0;A0A016K034;A0A016J9V8;A0A016INZ6;A0A016H1M0;A0A016DV19;A0A016BX32;A0A016B5F0;A0A015WZ53;A0A015WDB3;A0A015U5I6;A0A015SC27;A0A015P498;A0A015NNT3;A0A015NCW8;A0A015MYL0	K1FRC5;I9VM90;F7LNV7;A0A017ND67;A0A016KIL0;A0A016K034;A0A016J9V8;A0A016INZ6;A0A016H1M0;A0A016DV19;A0A016BX32;A0A016B5F0;A0A015WZ53;A0A015WDB3;A0A015U5I6;A0A015SC27;A0A015P498;A0A015NNT3;A0A015NCW8;A0A015MYL0	>tr|K1FRC5|K1FRC5_BACFG Uncharacterized protein OS=Bacteroides fragilis HMW 615 GN=HMPREF1204_03522 PE=4 SV=1;>tr|I9VM90|I9VM90_BACFG Uncharacterized protein OS=Bacteroides fragilis CL05T00C42 GN=HMPREF1079_00465 PE=4 SV=1;>tr|F7LNV7|F7LNV7_9BACE Uncharact	20	1	4265700	0	0	0	0	0	0	0	0	0	0	0	9	8	7	9	12	9	14	12	12	11	14	7
	A0A016JZZ1;A0A016JXJ9;A0A016EP61;A0A016DZ80;A0A016DUL4;A0A015NZ43;S3YFS0;K1FYF9;I9VML3;F7LNQ9;E5X1Z8;A0A017NEM8;A0A016N7M3;A0A016LS52;A0A016J9Q3;A0A016IJ32;A0A016A8G0;A0A015YR38;A0A015YLK4;A0A015WD61;A0A015UAB3;A0A015S064;A0A015RET8;A0A015REE7;A0A015QNB0;A0A015PM08;A0A015MYM7	A0A016JZZ1;A0A016JXJ9;A0A016EP61;A0A016DZ80;A0A016DUL4;A0A015NZ43;S3YFS0;K1FYF9;I9VML3;F7LNQ9;E5X1Z8;A0A017NEM8;A0A016N7M3;A0A016LS52;A0A016J9Q3;A0A016IJ32;A0A016A8G0;A0A015YR38;A0A015YLK4;A0A015WD61;A0A015UAB3;A0A015S064;A0A015RET8;A0A015REE7;A0A015QNB0;A0A015PM08;A0A015MYM7	>tr|A0A016JZZ1|A0A016JZZ1_BACFG Transketolase OS=Bacteroides fragilis str. A7 (UDC12-2) GN=M070_1540 PE=3 SV=1;>tr|A0A016JXJ9|A0A016JXJ9_BACFG Transketolase OS=Bacteroides fragilis str. S24L15 GN=M132_1467 PE=3 SV=1;>tr|A0A016EP61|A0A016EP61_BACFG Transket	27	1	0	0	0	0	0	2213300	0	0	0	0	0	0	0	1	1	2	4	1	0	1	4	0	2	3
	K1FSN6;I9VMQ8;F7LNE7;A0A017NG47;A0A016KIN1;A0A016HP19;A0A016CE87;A0A016AB84;A0A015WEH5;A0A015QBB8;A0A015MYY2;A0A016N7D3;A0A016LS85;A0A016JY13;A0A016I5R8;A0A016H6V8;A0A015YQD5;A0A015YLZ2;A0A015XS40;A0A015S0I0;A0A015RFA2;A0A015QIR2;A0A015Q306;A0A015Q074;A0A015SL07;K1GJS6	K1FSN6;I9VMQ8;F7LNE7;A0A017NG47;A0A016KIN1;A0A016HP19;A0A016CE87;A0A016AB84;A0A015WEH5;A0A015QBB8;A0A015MYY2;A0A016N7D3;A0A016LS85;A0A016JY13;A0A016I5R8;A0A016H6V8;A0A015YQD5;A0A015YLZ2;A0A015XS40;A0A015S0I0;A0A015RFA2;A0A015QIR2;A0A015Q306;A0A015Q074;A0A015SL07	>tr|K1FSN6|K1FSN6_BACFG Histidine decarboxylase, pyruvoyl type OS=Bacteroides fragilis HMW 615 GN=HMPREF1204_03253 PE=4 SV=1;>tr|I9VMQ8|I9VMQ8_BACFG Histidine decarboxylase, pyruvoyl type OS=Bacteroides fragilis CL05T00C42 GN=HMPREF1079_00665 PE=4 SV=1;>tr	26	3	0	0	0	76271000	62949000	115820000	269470000	63228000	94617000	92011000	152280000	188070000	8	7	8	1	2	1	0	0	2	5	7	0
	K1H1N8;K1FXN0;I9BB20;F7LN88;A0A017NEF3;A0A016N822;A0A016LSF2;A0A016K0D3;A0A016JY05;A0A016JJ87;A0A016H6V0;A0A016FB21;A0A016BJD8;A0A016BDA1;A0A015ZLU2;A0A015ZIK2;A0A015XYT5;A0A015WEG8;A0A015SE69;A0A015QWX7;A0A015QP31;A0A015QBJ0;A0A015Q0M3;A0A015NZR7;A0A015MZ40;A0A015SG87;R9HHV3;I9UNY9;F7M952;E5CCV5;D4WYM9;D4VJ74;C6ITH6;C3QN98;E2GHB0;E2GHA6;E2GHA8;E2GHA7;R9HPU7;I9UII6;E2N8N4;A7V9K0;U2CL26;A0A069D1B0…	K1H1N8;K1FXN0;I9BB20;F7LN88;A0A017NEF3;A0A016N822;A0A016LSF2;A0A016K0D3;A0A016JY05;A0A016JJ87;A0A016H6V0;A0A016FB21;A0A016BJD8;A0A016BDA1;A0A015ZLU2;A0A015ZIK2;A0A015XYT5;A0A015WEG8;A0A015SE69;A0A015QWX7;A0A015QP31;A0A015QBJ0;A0A015Q0M3;A0A015NZR7;A0A015MZ40;A0A015SG87;R9HHV3;I9UNY9;F7M952;E5CCV5;D4WYM9;D4VJ74;C6ITH6;C3QN98	>tr|K1H1N8|K1H1N8_BACFG Uncharacterized protein OS=Bacteroides fragilis HMW 610 GN=HMPREF1203_02605 PE=3 SV=1;>tr|K1FXN0|K1FXN0_BACFG Uncharacterized protein OS=Bacteroides fragilis HMW 615 GN=HMPREF1204_03244 PE=3 SV=1;>tr|I9BB20|I9BB20_BACFG Uncharacteri	48	3	0	0	0	0	0	0	70655000	0	66128000	0	0	0	4	3	3	4	9	6	6	7	10	6	6	10
	K1GBS8;I9VBQ5;F7LIS1;A0A017N417;A0A017N2K9;A0A016NEI6;A0A016LX76;A0A016KEX9;A0A016IPI1;A0A016IH15;A0A016HXB1;A0A016G983;A0A016BNM8;A0A016B4T1;A0A015ZD61;A0A015XR44;A0A015XIW2;A0A015W5M3;A0A015UC45;A0A015U0H3;A0A015QG08;A0A015QFB2;A0A015P376;A0A015NPH6;A0A015MZ49;K1GWA6;A0A069D6Z4;R9I2X1;I8ZLG4;A7V959;S3YW70;K9DYJ9;F3PIF1;F3PTZ6	K1GBS8;I9VBQ5;F7LIS1;A0A017N417;A0A017N2K9;A0A016NEI6;A0A016LX76;A0A016KEX9;A0A016IPI1;A0A016IH15;A0A016HXB1;A0A016G983;A0A016BNM8;A0A016B4T1;A0A015ZD61;A0A015XR44;A0A015XIW2;A0A015W5M3;A0A015UC45;A0A015U0H3;A0A015QG08;A0A015QFB2;A0A015P376;A0A015NPH6;A0A015MZ49;K1GWA6;A0A069D6Z4	>tr|K1GBS8|K1GBS8_BACFG Uncharacterized protein OS=Bacteroides fragilis HMW 615 GN=HMPREF1204_01137 PE=4 SV=1;>tr|I9VBQ5|I9VBQ5_BACFG Uncharacterized protein OS=Bacteroides fragilis CL05T00C42 GN=HMPREF1079_02181 PE=4 SV=1;>tr|F7LIS1|F7LIS1_9BACE Uncharact	34	6	171500000	153870000	117610000	371790000	244720000	218010000	46105000	48824000	321760000	491770000	527020000	273600000	10	9	6	10	6	3	7	8	11	8	7	6
	Q7X479;K1G617;I9AYY3;F7LIT2;A0A017N430;A0A017N2L9;A0A016NEJ5;A0A016LVY3;A0A016IPJ1;A0A016IH26;A0A016I233;A0A016HXC0;A0A016G991;A0A016B4U0;A0A016AMQ7;A0A015ZD67;A0A015XR51;A0A015XBU2;A0A015X6L5;A0A015W5N2;A0A015S515;A0A015RT65;A0A015R2G7;A0A015QRX0;A0A015QFA3;A0A015P365;A0A015MZ54;K1G3B9;R0HLZ6;S3ZLM1;R9I2V5;I9IQF7;F3PU05;F3PJ16;E5WWF7;A7V970;C3REA9;K9E039;E2ND82;A0A015SHE8;U6R7X8;D4V9Y7;C3Q4L4;U2…	Q7X479;K1G617;I9AYY3;F7LIT2;A0A017N430;A0A017N2L9;A0A016NEJ5;A0A016LVY3;A0A016IPJ1;A0A016IH26;A0A016I233;A0A016HXC0;A0A016G991;A0A016B4U0;A0A016AMQ7;A0A015ZD67;A0A015XR51;A0A015XBU2;A0A015X6L5;A0A015W5N2;A0A015S515;A0A015RT65;A0A015R2G7;A0A015QRX0;A0A015QFA3;A0A015P365;A0A015MZ54;K1G3B9	>tr|Q7X479|Q7X479_BACFG Fumarate reductase flavoprotein subunit OS=Bacteroides fragilis GN=frdA PE=4 SV=1;>tr|K1G617|K1G617_BACFG Succinate dehydrogenase or fumarate reductase, flavoprotein subunit OS=Bacteroides fragilis HMW 615 GN=HMPREF1204_01126 PE=4 S	122	8	0	0	0	105560000	141650000	292270000	294860000	752970000	775510000	79841000	184410000	126640000	4	4	4	3	5	2	3	4	2	6	1	3
	K1FUA7;I9B686;A0A017NEP6;A0A016LS13;A0A016K1A5;A0A016IAU6;A0A016H2J1;A0A016G564;A0A016CEK2;A0A016BY45;A0A015ZJP9;A0A015YCC6;A0A015WSQ2;A0A015RFI7;A0A015QBR3;A0A015MZ91;A0A015NZZ3;F7LMC8;A0A016N7G7;A0A016IYK5;A0A016AIT6;A0A015U6A8;A0A015T539;A0A015QIY3	K1FUA7;I9B686;A0A017NEP6;A0A016LS13;A0A016K1A5;A0A016IAU6;A0A016H2J1;A0A016G564;A0A016CEK2;A0A016BY45;A0A015ZJP9;A0A015YCC6;A0A015WSQ2;A0A015RFI7;A0A015QBR3;A0A015MZ91;A0A015NZZ3;F7LMC8;A0A016N7G7;A0A016IYK5;A0A016AIT6;A0A015U6A8;A0A015T539;A0A015QIY3	>tr|K1FUA7|K1FUA7_BACFG Uncharacterized protein OS=Bacteroides fragilis HMW 615 GN=HMPREF1204_03137 PE=4 SV=1;>tr|I9B686|I9B686_BACFG Uncharacterized protein OS=Bacteroides fragilis CL05T00C42 GN=HMPREF1079_00806 PE=4 SV=1;>tr|A0A017NEP6|A0A017NEP6_BACFG O	24	3	55283000	67165000	0	0	0	0	89480000	0	0	0	0	0	1	2	1	0	0	1	0	0	4	0	0	15
	Q64WS3;Q5LFT6;K1G4I3;F7LN29;A0A017NFR1;A0A016NPC5;A0A016N7R6;A0A016LSX9;A0A016JJK7;A0A016J648;A0A016IQ79;A0A016HAQ4;A0A016FAS9;A0A016DVD1;A0A016D7L2;A0A016AER3;A0A016A959;A0A015YT85;A0A015XK60;A0A015U6E0;A0A015T571;A0A015QJ11;A0A015PMV0;A0A015P029;A0A015NEC6;A0A015MZG2;I9K654;R9HUZ4;I9U6Q9;A7V1N3;F3PGT8;E5X239	Q64WS3;Q5LFT6;K1G4I3;F7LN29;A0A017NFR1;A0A016NPC5;A0A016N7R6;A0A016LSX9;A0A016JJK7;A0A016J648;A0A016IQ79;A0A016HAQ4;A0A016FAS9;A0A016DVD1;A0A016D7L2;A0A016AER3;A0A016A959;A0A015YT85;A0A015XK60;A0A015U6E0;A0A015T571;A0A015QJ11;A0A015PMV0;A0A015P029;A0A015NEC6;A0A015MZG2;I9K654;R9HUZ4;I9U6Q9;A7V1N3;F3PGT8;E5X239	>sp|Q64WS3|GCST_BACFR Aminomethyltransferase OS=Bacteroides fragilis (strain YCH46) GN=gcvT PE=3 SV=1;>sp|Q5LFT6|GCST_BACFN Aminomethyltransferase OS=Bacteroides fragilis (strain ATCC 25285 / NCTC 9343) GN=gcvT PE=3 SV=1;>tr|K1G4I3|K1G4I3_BACFG Aminomethyl	32	2	0	0	0	0	0	0	67820000	0	34590000	0	0	0	18	15	14	18	17	18	17	26	18	10	20	13
	E5X0X0;A0A016C6Z6;A0A015XCV1;S3YWJ4;R9I5K2;R0HLF0;Q64NK8;Q5L8A9;K1GY22;K1G475;I9TW51;I9ANX0;F7LUY4;F3PSZ2;F3PJE5;A7UZT1;A0A017N1W5;A0A016N254;A0A016LHM4;A0A016KFA8;A0A016J240;A0A016IGA2;A0A016HYK5;A0A016HEZ6;A0A016DMT2;A0A016BQ33;A0A015YIZ0;A0A015XCH9;A0A015SY28;A0A015RZN3;A0A015QV35;A0A015QC23;A0A015NTZ2;A0A015NQN7;A0A015N025;C3R0D2;K0X3T3;U5C7J1;R9HDH4;Q8A476;K9EA32;I9AG27;F7MC26;E5CHY3;E2NEI8;…	E5X0X0;A0A016C6Z6;A0A015XCV1;S3YWJ4;R9I5K2;R0HLF0;Q64NK8;Q5L8A9;K1GY22;K1G475;I9TW51;I9ANX0;F7LUY4;F3PSZ2;F3PJE5;A7UZT1;A0A017N1W5;A0A016N254;A0A016LHM4;A0A016KFA8;A0A016J240;A0A016IGA2;A0A016HYK5;A0A016HEZ6;A0A016DMT2;A0A016BQ33;A0A015YIZ0;A0A015XCH9;A0A015SY28;A0A015RZN3;A0A015QV35;A0A015QC23;A0A015NTZ2;A0A015NQN7;A0A015N025;C3R0D2;K0X3T3;U5C7J1;R9HDH4;Q8A476;K9EA32;I9AG27;F7MC26;E5CHY3;E2NEI8;…	>tr|E5X0X0|E5X0X0_9BACE 50S ribosomal protein L3 OS=Bacteroides eggerthii 1_2_48FAA GN=rplC PE=3 SV=1;>tr|A0A016C6Z6|A0A016C6Z6_BACFG 50S ribosomal protein L3 OS=Bacteroides fragilis str. 3-F-2 #6 GN=rplC PE=3 SV=1;>tr|A0A015XCV1|A0A015XCV1_BACFG 50S ribos	47	2	0	0	0	0	0	0	64902000	73546000	0	0	55609000	82866000	9	17	2	3	3	1	9	5	3	1	4	2
	A0A016J3S2;A0A015QSY5;A0A015Q9T7;A0A015N084;A0A016NBU3;A0A016D8F0;A0A017NIR7;A0A016LSW6;A0A015WTJ7;A0A015R139;K1GV84;I9B6L6;F7LLT9;A0A016KPF5;A0A016KI49;A0A016I6Z3;A0A016H7U0;A0A016EBJ0;A0A016DVV6;A0A015ZJQ4;A0A015XKQ3;A0A015S1P2	A0A016J3S2;A0A015QSY5;A0A015Q9T7;A0A015N084;A0A016NBU3;A0A016D8F0;A0A017NIR7;A0A016LSW6;A0A015WTJ7;A0A015R139;K1GV84;I9B6L6;F7LLT9;A0A016KPF5;A0A016KI49;A0A016I6Z3;A0A016H7U0;A0A016EBJ0;A0A016DVV6;A0A015ZJQ4;A0A015XKQ3;A0A015S1P2	>tr|A0A016J3S2|A0A016J3S2_BACFG TPR repeat family protein OS=Bacteroides fragilis str. 1009-4-F #7 GN=M105_1079 PE=4 SV=1;>tr|A0A015QSY5|A0A015QSY5_BACFG TPR repeat family protein OS=Bacteroides fragilis str. 3397 T10 GN=M080_1034 PE=4 SV=1;>tr|A0A015Q9T7|	22	2	0	0	33891000	0	0	0	0	0	0	0	0	0	10	10	13	16	24	15	14	15	12	10	16	10
	K1G057;F7LLL2;A0A017NGB4;A0A016NNH6;A0A016NBM2;A0A016LTJ7;A0A016KI46;A0A016KCK0;A0A016IZ42;A0A016HG04;A0A016FX63;A0A016FC65;A0A016BZ95;A0A016BEN1;A0A016B3N3;A0A016ACD1;A0A016AA34;A0A015WFP5;A0A015S1Q7;A0A015RSA3;A0A015RGE9;A0A015QPY6;A0A015P0Z8;A0A015NFF1;A0A015N0D5;K1G5I6;I9VIW1	K1G057;F7LLL2;A0A017NGB4;A0A016NNH6;A0A016NBM2;A0A016LTJ7;A0A016KI46;A0A016KCK0;A0A016IZ42;A0A016HG04;A0A016FX63;A0A016FC65;A0A016BZ95;A0A016BEN1;A0A016B3N3;A0A016ACD1;A0A016AA34;A0A015WFP5;A0A015S1Q7;A0A015RSA3;A0A015RGE9;A0A015QPY6;A0A015P0Z8;A0A015NFF1;A0A015N0D5	>tr|K1G057|K1G057_BACFG Uncharacterized protein OS=Bacteroides fragilis HMW 615 GN=HMPREF1204_00250 PE=4 SV=1;>tr|F7LLL2|F7LLL2_9BACE Uncharacterized protein OS=Bacteroides sp. 2_1_56FAA GN=HMPREF1018_01003 PE=4 SV=1;>tr|A0A017NGB4|A0A017NGB4_BACFG Metallo	27	3	0	0	0	0	0	0	45855000	0	25111000	0	0	0	0	0	0	0	2	3	0	0	2	0	2	0
	K1G0X4;A0A017NHH8;A0A016NDV5;A0A016LTV2;A0A016KIS5;A0A016J6Y3;A0A016H9H4;A0A016G718;A0A016E6I8;A0A016DWQ3;A0A016BZM8;A0A016B7V0;A0A016AA98;A0A015YDC6;A0A015XM93;A0A015UFB2;A0A015TQ98;A0A015QY93;A0A015QTJ1;A0A015Q1X8;A0A015PP44;A0A015N0K5;K1G6E1;I9K517;F7LLD7;A0A016IZX4;A0A015SIA0;H1CZH1;T0K760;X8DHM3;G7H232;G5G9Y9;C2G114;U7UAB7;U2E892;S3YCE9;S3HIE2;S3H187;S3FUP2;R9I9I4;R9HHT8;R0JHT7;J5K9F4;I9UZU4…	K1G0X4;A0A017NHH8;A0A016NDV5;A0A016LTV2;A0A016KIS5;A0A016J6Y3;A0A016H9H4;A0A016G718;A0A016E6I8;A0A016DWQ3;A0A016BZM8;A0A016B7V0;A0A016AA98;A0A015YDC6;A0A015XM93;A0A015UFB2;A0A015TQ98;A0A015QY93;A0A015QTJ1;A0A015Q1X8;A0A015PP44;A0A015N0K5;K1G6E1;I9K517;F7LLD7;A0A016IZX4	>tr|K1G0X4|K1G0X4_BACFG Uncharacterized protein OS=Bacteroides fragilis HMW 615 GN=HMPREF1204_00317 PE=4 SV=1;>tr|A0A017NHH8|A0A017NHH8_BACFG LemA family protein OS=Bacteroides fragilis str. S23L17 GN=M138_0884 PE=4 SV=1;>tr|A0A016NDV5|A0A016NDV5_BACFG Lem	94	3	59816000	107760000	49763000	0	40689000	45429000	96229000	0	0	0	0	45874000	32	64	12	28	15	10	54	27	19	8	20	10
	A0A016JZK1;A0A016JBW2;A0A016D8R7;A0A015P1E6;K1GC68;I9B4Q1;F7LLA9;A0A017NHE7;A0A016NCW3;A0A016LU49;A0A016IL35;A0A016I766;A0A016ECM1;A0A016B4B7;A0A016AD45;A0A015ZWJ0;A0A015WQ43;A0A015SSP7;A0A015RBS9;A0A015QK19;A0A015N0Q4	A0A016JZK1;A0A016JBW2;A0A016D8R7;A0A015P1E6;K1GC68;I9B4Q1;F7LLA9;A0A017NHE7;A0A016NCW3;A0A016LU49;A0A016IL35;A0A016I766;A0A016ECM1;A0A016B4B7;A0A016AD45;A0A015ZWJ0;A0A015WQ43;A0A015SSP7;A0A015RBS9;A0A015QK19;A0A015N0Q4	>tr|A0A016JZK1|A0A016JZK1_BACFG Starch-binding associating with outer membrane family protein OS=Bacteroides fragilis str. S24L15 GN=M132_0747 PE=4 SV=1;>tr|A0A016JBW2|A0A016JBW2_BACFG Starch-binding associating with outer membrane family protein OS=Bacter	21	1	0	0	0	0	0	0	0	0	0	0	0	0	13	21	1	6	0	1	9	11	2	2	0	1
	A0A015RW62;U6R9E4;U2CLG5;S3YEP1;R9HMU2;R9H165;R0J579;Q8A0Z5;Q64P28;Q5L8W6;K9ELG5;K1GYF1;K1FY79;I9AMT0;I9AM38;I9A8Z6;F7M2Y0;F7LWL3;F3PTT4;F3PL15;E5WZ43;E5C7N8;E2N9Y6;D4WVY8;D4VHG6;C6IM22;C3QZ82;A7V629;A0A017N376;A0A016N3Z0;A0A016LIZ3;A0A016KKT3;A0A016I3N0;A0A016HPY8;A0A016H091;A0A016EIF3;A0A016DWS3;A0A016ABK5;A0A015ZER7;A0A015Y4U4;A0A015XKD1;A0A015WLG3;A0A015SYI0;A0A015QQS8;A0A015QCG5;A0A015PWU0;A…	A0A015RW62;U6R9E4;U2CLG5;S3YEP1;R9HMU2;R9H165;R0J579;Q8A0Z5;Q64P28;Q5L8W6;K9ELG5;K1GYF1;K1FY79;I9AMT0;I9AM38;I9A8Z6;F7M2Y0;F7LWL3;F3PTT4;F3PL15;E5WZ43;E5C7N8;E2N9Y6;D4WVY8;D4VHG6;C6IM22;C3QZ82;A7V629;A0A017N376;A0A016N3Z0;A0A016LIZ3;A0A016KKT3;A0A016I3N0;A0A016HPY8;A0A016H091;A0A016EIF3;A0A016DWS3;A0A016ABK5;A0A015ZER7;A0A015Y4U4;A0A015XKD1;A0A015WLG3;A0A015SYI0;A0A015QQS8;A0A015QCG5;A0A015PWU0;A…	>tr|A0A015RW62|A0A015RW62_BACFG 30S ribosomal protein S9 OS=Bacteroides fragilis str. 2-F-2 #7 GN=M078_4997 PE=3 SV=1;>tr|U6R9E4|U6R9E4_9BACE 30S ribosomal protein S9 OS=Bacteroides massiliensis B84634 = Timone 84634 = DSM 17679 = JCM 13223 GN=rpsI PE=3 SV	48	1	0	0	0	0	0	0	0	0	0	0	0	21047000	47	62	31	32	8	9	53	20	17	18	23	24
	F7LKZ5;A0A015Q4R9;A0A016C086;A0A015X1G2;A0A015PEG5;A0A015NRE0;K1G6S5;I9K3R6;A0A017NHH5;A0A016NDK0;A0A016LTV7;A0A016JBN5;A0A016IRP9;A0A016ICM7;A0A016I7J3;A0A016FD60;A0A016CGD6;A0A016BPV9;A0A015XUG2;A0A015WG83;A0A015ST92;A0A015SFK2;A0A015SED8;A0A015N171;R9HRV2;R0JIB0;I9IJF7;F3PS13;A7V7T6;K9DZ76;E2NFC9	F7LKZ5;A0A015Q4R9;A0A016C086;A0A015X1G2;A0A015PEG5;A0A015NRE0;K1G6S5;I9K3R6;A0A017NHH5;A0A016NDK0;A0A016LTV7;A0A016JBN5;A0A016IRP9;A0A016ICM7;A0A016I7J3;A0A016FD60;A0A016CGD6;A0A016BPV9;A0A015XUG2;A0A015WG83;A0A015ST92;A0A015SFK2;A0A015SED8;A0A015N171;R9HRV2;R0JIB0;I9IJF7;F3PS13;A7V7T6;K9DZ76;E2NFC9	>tr|F7LKZ5|F7LKZ5_9BACE Uncharacterized protein OS=Bacteroides sp. 2_1_56FAA GN=HMPREF1018_00796 PE=4 SV=1;>tr|A0A015Q4R9|A0A015Q4R9_BACFG Uncharacterized protein OS=Bacteroides fragilis str. 3397 T10 GN=M080_0745 PE=4 SV=1;>tr|A0A016C086|A0A016C086_BACFG	31	1	0	0	0	0	0	0	0	0	0	0	0	0	14	15	4	11	3	3	8	19	6	7	7	3
	K1G759;I9VFR1;A0A017MZC9;A0A016ND93;A0A016LUR5;A0A016KPA9;A0A016KCX6;A0A016JLE3;A0A016H8T2;A0A016G7N0;A0A016BZR9;A0A016B8C2;A0A016AKM4;A0A015YE10;A0A015Y112;A0A015XND9;A0A015ULY0;A0A015R4L1;A0A015QYV5;A0A015QQL5;A0A015PPR7;A0A015P6S1;A0A015N1B3;A0A016MAY3;A0A016I8N1;A0A016I7Q9;A0A016HDQ3;A0A016ILG6;A0A016HW95;A0A016KE20;A0A016J9G2;K1G4K8;A0A016CNK1;K1H004;U2IXY3;D1Q050	K1G759;I9VFR1;A0A017MZC9;A0A016ND93;A0A016LUR5;A0A016KPA9;A0A016KCX6;A0A016JLE3;A0A016H8T2;A0A016G7N0;A0A016BZR9;A0A016B8C2;A0A016AKM4;A0A015YE10;A0A015Y112;A0A015XND9;A0A015ULY0;A0A015R4L1;A0A015QYV5;A0A015QQL5;A0A015PPR7;A0A015P6S1;A0A015N1B3;A0A016MAY3;A0A016I8N1;A0A016I7Q9;A0A016HDQ3;A0A016ILG6;A0A016HW95;A0A016KE20;A0A016J9G2;K1G4K8	>tr|K1G759|K1G759_BACFG Uncharacterized protein OS=Bacteroides fragilis HMW 615 GN=HMPREF1204_00538 PE=4 SV=1;>tr|I9VFR1|I9VFR1_BACFG Uncharacterized protein OS=Bacteroides fragilis CL05T00C42 GN=HMPREF1079_01481 PE=4 SV=1;>tr|A0A017MZC9|A0A017MZC9_BACFG P	36	11	275810000	379750000	99643000	57658000	119910000	130010000	397280000	392480000	461830000	215120000	401900000	916140000	1	1	7	7	3	4	3	3	4	7	1	4
	K1GA78;I9VDQ9;F7LK90;A0A017NLR1;A0A016NC62;A0A016LUZ6;A0A016KQ06;A0A016JAT4;A0A016ILY4;A0A016HYZ4;A0A016E6Z7;A0A016CEL6;A0A016BFH3;A0A016B554;A0A015ZX81;A0A015Y182;A0A015TU51;A0A015STQ4;A0A015RHC4;A0A015Q536;A0A015N1F8;A0A016C0H6;A0A015Q375;A0A015NRV0;K1G4Y1;A0A015S301;A0A015RCC7;A0A016G8I1;A0A016DYB1;A0A016CGC2;F3PRT5	K1GA78;I9VDQ9;F7LK90;A0A017NLR1;A0A016NC62;A0A016LUZ6;A0A016KQ06;A0A016JAT4;A0A016ILY4;A0A016HYZ4;A0A016E6Z7;A0A016CEL6;A0A016BFH3;A0A016B554;A0A015ZX81;A0A015Y182;A0A015TU51;A0A015STQ4;A0A015RHC4;A0A015Q536;A0A015N1F8;A0A016C0H6;A0A015Q375;A0A015NRV0;K1G4Y1;A0A015S301;A0A015RCC7;A0A016G8I1;A0A016DYB1;A0A016CGC2	>tr|K1GA78|K1GA78_BACFG SusC/RagA family TonB-linked outer membrane protein OS=Bacteroides fragilis HMW 615 GN=HMPREF1204_00612 PE=3 SV=1;>tr|I9VDQ9|I9VDQ9_BACFG SusC/RagA family TonB-linked outer membrane protein OS=Bacteroides fragilis CL05T00C42 GN=HMPR	31	8	0	52502000	226050000	83811000	35767000	161830000	211500000	132000000	98333000	151120000	86719000	576470000	17	12	11	10	16	11	10	15	15	7	0	22
	A0A017NK18;A0A016NRF2;A0A016NCP1;A0A016LV06;A0A016KD89;A0A016ISG7;A0A016ILZ5;A0A016HR83;A0A016H8B1;A0A016DY84;A0A016D9C2;A0A015ZP83;A0A015ZLE3;A0A015XMD9;A0A015X1Y4;A0A015T6S3;A0A015QZ83;A0A015QKN0;A0A015QDU8;A0A015P6Y6;A0A015NBL5;A0A015N1N6;K1G4I1;I9B1F7;F7LK91;K1H0G6	A0A017NK18;A0A016NRF2;A0A016NCP1;A0A016LV06;A0A016KD89;A0A016ISG7;A0A016ILZ5;A0A016HR83;A0A016H8B1;A0A016DY84;A0A016D9C2;A0A015ZP83;A0A015ZLE3;A0A015XMD9;A0A015X1Y4;A0A015T6S3;A0A015QZ83;A0A015QKN0;A0A015QDU8;A0A015P6Y6;A0A015NBL5;A0A015N1N6;K1G4I1;I9B1F7;F7LK91;K1H0G6	>tr|A0A017NK18|A0A017NK18_BACFG Starch-binding associating with outer membrane family protein OS=Bacteroides fragilis str. S23L17 GN=M138_0541 PE=4 SV=1;>tr|A0A016NRF2|A0A016NRF2_BACFG Starch-binding associating with outer membrane family protein OS=Bacter	26	3	61568000	32422000	0	136890000	48577000	130770000	36971000	137000000	106890000	0	65426000	0	32	32	11	8	12	5	22	22	24	16	23	32
	K1GYW8;K1FZC3;I9B1K9;F7LJ97;A0A017NJH6;A0A016NRA6;A0A016NBW2;A0A016LUA4;A0A016KPP8;A0A016KDG5;A0A016IDL4;A0A016HGR5;A0A016G8B0;A0A016ESN6;A0A016AL70;A0A015ZXD8;A0A015ZP34;A0A015ZLG7;A0A015X257;A0A015U8G3;A0A015T710;A0A015SF78;A0A015QE49;A0A015Q5F2;A0A015Q2Z6;A0A015N1S9	K1GYW8;K1FZC3;I9B1K9;F7LJ97;A0A017NJH6;A0A016NRA6;A0A016NBW2;A0A016LUA4;A0A016KPP8;A0A016KDG5;A0A016IDL4;A0A016HGR5;A0A016G8B0;A0A016ESN6;A0A016AL70;A0A015ZXD8;A0A015ZP34;A0A015ZLG7;A0A015X257;A0A015U8G3;A0A015T710;A0A015SF78;A0A015QE49;A0A015Q5F2;A0A015Q2Z6;A0A015N1S9	>tr|K1GYW8|K1GYW8_BACFG Uncharacterized protein OS=Bacteroides fragilis HMW 610 GN=HMPREF1203_03449 PE=4 SV=1;>tr|K1FZC3|K1FZC3_BACFG Uncharacterized protein OS=Bacteroides fragilis HMW 615 GN=HMPREF1204_00660 PE=4 SV=1;>tr|I9B1K9|I9B1K9_BACFG Uncharacteri	26	1	0	0	0	0	0	0	0	0	0	0	0	73607000	29	21	1	0	13	8	1	3	0	0	0	0
	K1GLF2;K1GJB7;I9JWV4;F7LT40;A0A017N420;A0A016N577;A0A016LKI4;A0A016KG48;A0A016ISL4;A0A016HZF3;A0A016HGV7;A0A016H980;A0A016DPB2;A0A016BRV1;A0A016B0Q9;A0A015XLD2;A0A015WMK7;A0A015W8J7;A0A015U0R0;A0A015S172;A0A015R568;A0A015QUT3;A0A015QDI4;A0A015PH29;A0A015N275	K1GLF2;K1GJB7;I9JWV4;F7LT40;A0A017N420;A0A016N577;A0A016LKI4;A0A016KG48;A0A016ISL4;A0A016HZF3;A0A016HGV7;A0A016H980;A0A016DPB2;A0A016BRV1;A0A016B0Q9;A0A015XLD2;A0A015WMK7;A0A015W8J7;A0A015U0R0;A0A015S172;A0A015R568;A0A015QUT3;A0A015QDI4;A0A015PH29;A0A015N275	>tr|K1GLF2|K1GLF2_BACFG Uncharacterized protein OS=Bacteroides fragilis HMW 610 GN=HMPREF1203_01762 PE=4 SV=1;>tr|K1GJB7|K1GJB7_BACFG Uncharacterized protein OS=Bacteroides fragilis HMW 615 GN=HMPREF1204_03715 PE=4 SV=1;>tr|I9JWV4|I9JWV4_BACFG Uncharacteri	25	1	0	0	0	0	0	0	11116000	0	0	0	0	0	0	0	2	2	0	0	0	1	2	2	1	0
	K1GAC8;K1G189;I9AVD1;F7LT26;A0A017N5V2;A0A016N4H3;A0A016LKE9;A0A016KFA7;A0A016JSE7;A0A016IYM4;A0A016I7T8;A0A016EJG3;A0A016DXX8;A0A016DPH3;A0A015ZCC4;A0A015YKU2;A0A015YA20;A0A015W8K8;A0A015TLH6;A0A015SZK0;A0A015SKZ1;A0A015PH43;A0A015NUN0;A0A015NSA7;A0A015N289;U6RSD0	K1GAC8;K1G189;I9AVD1;F7LT26;A0A017N5V2;A0A016N4H3;A0A016LKE9;A0A016KFA7;A0A016JSE7;A0A016IYM4;A0A016I7T8;A0A016EJG3;A0A016DXX8;A0A016DPH3;A0A015ZCC4;A0A015YKU2;A0A015YA20;A0A015W8K8;A0A015TLH6;A0A015SZK0;A0A015SKZ1;A0A015PH43;A0A015NUN0;A0A015NSA7;A0A015N289;U6RSD0	>tr|K1GAC8|K1GAC8_BACFG Glutamate dehydrogenase OS=Bacteroides fragilis HMW 610 GN=HMPREF1203_01775 PE=3 SV=1;>tr|K1G189|K1G189_BACFG Glutamate dehydrogenase OS=Bacteroides fragilis HMW 615 GN=HMPREF1204_03729 PE=3 SV=1;>tr|I9AVD1|I9AVD1_BACFG Glutamate de	26	5	0	0	0	0	0	0	0	274070000	449260000	0	0	0	8	3	9	8	9	4	2	5	9	8	7	3
	K1G4Z8;K1G1R2;I9B1X5;F7LK43;A0A017NJ26;A0A016NCH2;A0A016LWD0;A0A016KPJ8;A0A016KIU7;A0A016J8T6;A0A016II19;A0A016FE65;A0A016DYX7;A0A016CHB4;A0A015ZQ20;A0A015ZM12;A0A015XN92;A0A015WV80;A0A015T7A9;A0A015SU62;A0A015SFH1;A0A015Q5X9;A0A015PQF6;A0A015NC34;A0A015N296	K1G4Z8;K1G1R2;I9B1X5;F7LK43;A0A017NJ26;A0A016NCH2;A0A016LWD0;A0A016KPJ8;A0A016KIU7;A0A016J8T6;A0A016II19;A0A016FE65;A0A016DYX7;A0A016CHB4;A0A015ZQ20;A0A015ZM12;A0A015XN92;A0A015WV80;A0A015T7A9;A0A015SU62;A0A015SFH1;A0A015Q5X9;A0A015PQF6;A0A015NC34;A0A015N296	>tr|K1G4Z8|K1G4Z8_BACFG Uncharacterized protein OS=Bacteroides fragilis HMW 615 GN=HMPREF1204_00796 PE=4 SV=1;>tr|K1G1R2|K1G1R2_BACFG Uncharacterized protein OS=Bacteroides fragilis HMW 610 GN=HMPREF1203_04173 PE=4 SV=1;>tr|I9B1X5|I9B1X5_BACFG Uncharacteri	25	1	0	0	0	0	0	0	0	0	0	0	9008200	0	3	2	3	4	4	3	0	1	1	0	2	0
	K1GQ48;I9AXB8;F7LTZ4;A0A017N753;A0A016N4N2;A0A016LM82;A0A016JT96;A0A016J0L6;A0A016I6D9;A0A016HBN0;A0A016C9F7;A0A016C712;A0A015YGX1;A0A015WA04;A0A015VM88;A0A015SLZ8;A0A015S8J3;A0A015RLC0;A0A015R699;A0A015QMY2;A0A015N3D7;A0A016E6S1;A0A016A4B1;A0A015ZDL4;A0A015MPA0;K1G9H8;R0HIQ6;A0A069D597;A0A015R7B9;R9I2G9;I9IUY0;F3PQ70;A7V112;U2CNV2;R9HGY9;I9UNX3;F7MCA8;F3PK16;E5WTV9;E5CCM9;D4X0D3;D4VKM6;C6ITD2;C3…	K1GQ48;I9AXB8;F7LTZ4;A0A017N753;A0A016N4N2;A0A016LM82;A0A016JT96;A0A016J0L6;A0A016I6D9;A0A016HBN0;A0A016C9F7;A0A016C712;A0A015YGX1;A0A015WA04;A0A015VM88;A0A015SLZ8;A0A015S8J3;A0A015RLC0;A0A015R699;A0A015QMY2;A0A015N3D7;A0A016E6S1;A0A016A4B1;A0A015ZDL4;A0A015MPA0	>tr|K1GQ48|K1GQ48_BACFG Aminoacyl-histidine dipeptidase OS=Bacteroides fragilis HMW 615 GN=HMPREF1204_01982 PE=4 SV=1;>tr|I9AXB8|I9AXB8_BACFG Aminoacyl-histidine dipeptidase OS=Bacteroides fragilis CL05T00C42 GN=HMPREF1079_03029 PE=4 SV=1;>tr|F7LTZ4|F7LTZ4	47	11	280800000	258330000	169880000	73937000	110390000	190190000	474430000	225980000	132060000	185740000	213770000	205920000	6	5	14	4	6	4	8	4	10	8	9	7
	A0A016N884;A0A016AA08;A0A015RCL1;A0A015R9J7;A0A015QW99;Q8VU16;K1GKE1;K1FQ61;I9VNP7;F7LP71;A0A017NF36;A0A016NNN4;A0A016LQS3;A0A016KNA0;A0A016JXH5;A0A016JID7;A0A016HHP0;A0A016HD46;A0A016C4N4;A0A015ZKS2;A0A015ZHH2;A0A015YAP0;A0A015XPE4;A0A015PK15;A0A015NXW6;A0A015NXA3;A0A015N3X3	A0A016N884;A0A016AA08;A0A015RCL1;A0A015R9J7;A0A015QW99;Q8VU16;K1GKE1;K1FQ61;I9VNP7;F7LP71;A0A017NF36;A0A016NNN4;A0A016LQS3;A0A016KNA0;A0A016JXH5;A0A016JID7;A0A016HHP0;A0A016HD46;A0A016C4N4;A0A015ZKS2;A0A015ZHH2;A0A015YAP0;A0A015XPE4;A0A015PK15;A0A015NXW6;A0A015NXA3;A0A015N3X3	>tr|A0A016N884|A0A016N884_BACFG Uncharacterized protein OS=Bacteroides fragilis str. 3783N1-6 GN=M119_2074 PE=4 SV=1;>tr|A0A016AA08|A0A016AA08_BACFG Uncharacterized protein OS=Bacteroides fragilis str. 3783N1-8 GN=M120_2084 PE=4 SV=1;>tr|A0A015RCL1|A0A015R	27	1	0	0	0	0	0	0	0	0	0	0	0	0	3	3	3	3	3	1	2	3	4	0	3	2
	K1FVR1;I9JTG1;A0A017NBE0;A0A016N922;A0A016LP67;A0A016JW39;A0A016IHI3;A0A016I401;A0A016FA92;A0A016BBB1;A0A016AGM0;A0A016A6Z8;A0A015ZJZ6;A0A015XQ14;A0A015RYU5;A0A015RDI2;A0A015QEN0;A0A015Q168;A0A015PKK6;A0A015NWE5;A0A015N637	K1FVR1;I9JTG1;A0A017NBE0;A0A016N922;A0A016LP67;A0A016JW39;A0A016IHI3;A0A016I401;A0A016FA92;A0A016BBB1;A0A016AGM0;A0A016A6Z8;A0A015ZJZ6;A0A015XQ14;A0A015RYU5;A0A015RDI2;A0A015QEN0;A0A015Q168;A0A015PKK6;A0A015NWE5;A0A015N637	>tr|K1FVR1|K1FVR1_BACFG Dyp-type peroxidase OS=Bacteroides fragilis HMW 615 GN=HMPREF1204_04105 PE=4 SV=1;>tr|I9JTG1|I9JTG1_BACFG Dyp-type peroxidase OS=Bacteroides fragilis CL05T00C42 GN=HMPREF1079_03524 PE=4 SV=1;>tr|A0A017NBE0|A0A017NBE0_BACFG Peroxidas	21	1	0	0	0	0	0	0	0	0	0	0	0	57338000	6	5	10	12	8	8	12	5	15	10	14	5
	K1G1P2;I9V889;F7LSQ8;A0A017N2L8;A0A016N349;A0A016LJW3;A0A016KLE8;A0A016KFE4;A0A016IZ05;A0A016H9H8;A0A016F4K7;A0A016EJ02;A0A016A5M4;A0A015ZN06;A0A015ZF70;A0A015XTG2;A0A015XKY7;A0A015VN02;A0A015TL78;A0A015SZB7;A0A015QWA7;A0A015Q547;A0A015NRY6;A0A015N770;A0A015QLD0	K1G1P2;I9V889;F7LSQ8;A0A017N2L8;A0A016N349;A0A016LJW3;A0A016KLE8;A0A016KFE4;A0A016IZ05;A0A016H9H8;A0A016F4K7;A0A016EJ02;A0A016A5M4;A0A015ZN06;A0A015ZF70;A0A015XTG2;A0A015XKY7;A0A015VN02;A0A015TL78;A0A015SZB7;A0A015QWA7;A0A015Q547;A0A015NRY6;A0A015N770;A0A015QLD0	>tr|K1G1P2|K1G1P2_BACFG Uncharacterized protein OS=Bacteroides fragilis HMW 615 GN=HMPREF1204_03839 PE=4 SV=1;>tr|I9V889|I9V889_BACFG Uncharacterized protein OS=Bacteroides fragilis CL05T00C42 GN=HMPREF1079_02488 PE=4 SV=1;>tr|F7LSQ8|F7LSQ8_9BACE Uncharact	25	2	0	0	0	0	0	0	0	0	0	17401000	0	0	3	3	3	3	2	1	3	3	3	3	3	1
	A0A015REA6;A0A015PZG0;A0A015PSG4;A0A016IXG3;A0A015P464;A0A016IXG0;K1GKF7;A0A016AH14;I9BCD9;K1G6W8;F7LNX0;A0A017NDM4;A0A016N905;A0A016LQT7;A0A016KIG2;A0A016IER0;A0A016HW43;A0A016DZ14;A0A016CDH1;A0A016B1B8;A0A015YF64;A0A015YAR2;A0A015WZ47;A0A015TR17;A0A015SDK3;A0A015R1C6;A0A015R050;A0A015NNN8;A0A015N7J8	A0A015REA6;A0A015PZG0;A0A015PSG4;A0A016IXG3;A0A015P464;A0A016IXG0;K1GKF7;A0A016AH14;I9BCD9;K1G6W8;F7LNX0;A0A017NDM4;A0A016N905;A0A016LQT7;A0A016KIG2;A0A016IER0;A0A016HW43;A0A016DZ14;A0A016CDH1;A0A016B1B8;A0A015YF64;A0A015YAR2;A0A015WZ47;A0A015TR17;A0A015SDK3;A0A015R1C6;A0A015R050;A0A015NNN8;A0A015N7J8	>tr|A0A015REA6|A0A015REA6_BACFG TonB-linked outer membrane , SusC/RagA family protein (Fragment) OS=Bacteroides fragilis str. 2-F-2 #5 GN=M077_1827 PE=4 SV=1;>tr|A0A015PZG0|A0A015PZG0_BACFG TonB-linked outer membrane , SusC/RagA family protein (Fragment) O	29	1	0	0	0	0	0	0	0	6758800	0	0	0	0	3	3	1	6	5	1	3	2	4	3	2	0
	K1G2P9;I9AWA2;F7LUM5;A0A017N5Y5;A0A016N549;A0A016LL47;A0A016KMA5;A0A016J023;A0A016IEC3;A0A016I933;A0A016F5Z0;A0A016C9W3;A0A016ADB1;A0A015YHE1;A0A015Y6N3;A0A015XU82;A0A015XFC8;A0A015TLX6;A0A015R5Q5;A0A015QXG0;A0A015Q674;A0A015PF33;A0A015P0C6;A0A015N8F5	K1G2P9;I9AWA2;F7LUM5;A0A017N5Y5;A0A016N549;A0A016LL47;A0A016KMA5;A0A016J023;A0A016IEC3;A0A016I933;A0A016F5Z0;A0A016C9W3;A0A016ADB1;A0A015YHE1;A0A015Y6N3;A0A015XU82;A0A015XFC8;A0A015TLX6;A0A015R5Q5;A0A015QXG0;A0A015Q674;A0A015PF33;A0A015P0C6;A0A015N8F5	>tr|K1G2P9|K1G2P9_BACFG Uncharacterized protein OS=Bacteroides fragilis HMW 615 GN=HMPREF1204_01834 PE=4 SV=1;>tr|I9AWA2|I9AWA2_BACFG Uncharacterized protein OS=Bacteroides fragilis CL05T00C42 GN=HMPREF1079_02882 PE=4 SV=1;>tr|F7LUM5|F7LUM5_9BACE Uncharact	24	1	0	0	0	0	0	0	0	0	0	0	0	0	18	15	14	18	17	18	17	26	18	10	20	13
	Q29US7;Q29UA1;A0A016F8S1;S3Y6X1;R9HUC0;R9HJI0;Q8A6P7;Q64QU1;Q5LAF5;K9DRM2;K1G9V2;K1FXM6;I9U4V7;I9AW99;F7LUM8;F3PHE4;E5WTK3;E2NMI8;A7V0P9;A0A017N5N1;A0A016N673;A0A016MS03;A0A016MD08;A0A016LX02;A0A016LGS8;A0A016KGB5;A0A016JT13;A0A016I0W6;A0A016HAA6;A0A016H1K5;A0A016FIZ4;A0A016E5U8;A0A016CLE8;A0A016BDF8;A0A016B8Z6;A0A015YLP5;A0A015YL98;A0A015YHE3;A0A015UF55;A0A015SLF5;A0A015QE01;A0A015Q682;A0A015NT1…	Q29US7;Q29UA1;A0A016F8S1;S3Y6X1;R9HUC0;R9HJI0;Q8A6P7;Q64QU1;Q5LAF5;K9DRM2;K1G9V2;K1FXM6;I9U4V7;I9AW99;F7LUM8;F3PHE4;E5WTK3;E2NMI8;A7V0P9;A0A017N5N1;A0A016N673;A0A016MS03;A0A016MD08;A0A016LX02;A0A016LGS8;A0A016KGB5;A0A016JT13;A0A016I0W6;A0A016HAA6;A0A016H1K5;A0A016FIZ4;A0A016E5U8;A0A016CLE8;A0A016BDF8;A0A016B8Z6;A0A015YLP5;A0A015YL98;A0A015YHE3;A0A015UF55;A0A015SLF5;A0A015QE01;A0A015Q682;A0A015NT1…	>tr|Q29US7|Q29US7_BACFG 10 kDa chaperonin (Fragment) OS=Bacteroides fragilis GN=groES PE=3 SV=1;>tr|Q29UA1|Q29UA1_BACUN 10 kDa chaperonin (Fragment) OS=Bacteroides uniformis GN=groES PE=3 SV=1;>tr|A0A016F8S1|A0A016F8S1_BACFG 10 kDa chaperonin OS=Bacteroide	44	1	0	0	0	0	0	0	0	0	0	0	0	37585000	14	13	26	21	36	23	22	20	35	19	33	18
	Q64X29;Q5LG55;K1GV08;I9VIE0;F7LM84;A0A017NHJ7;A0A016NQE3;A0A016NB56;A0A016LSP0;A0A016K699;A0A016JJY8;A0A016IQH6;A0A016HX52;A0A016BYD9;A0A016B7A5;A0A016AI80;A0A015WEZ8;A0A015UKI5;A0A015U6M1;A0A015S7E0;A0A015RMW0;A0A015NEB1;A0A015N921;E5X223;K1GIU1;A0A016EB93;A0A016B2P4;A0A015WTA8;A0A015MZW2;R9HW47;R0JFZ6;I9UKP3;E5C4H6;C3QQM1;A7VAH8;S3ZFS2;F3PGV6	Q64X29;Q5LG55;K1GV08;I9VIE0;F7LM84;A0A017NHJ7;A0A016NQE3;A0A016NB56;A0A016LSP0;A0A016K699;A0A016JJY8;A0A016IQH6;A0A016HX52;A0A016BYD9;A0A016B7A5;A0A016AI80;A0A015WEZ8;A0A015UKI5;A0A015U6M1;A0A015S7E0;A0A015RMW0;A0A015NEB1;A0A015N921;E5X223;K1GIU1;A0A016EB93;A0A016B2P4;A0A015WTA8;A0A015MZW2;R9HW47;R0JFZ6;I9UKP3;E5C4H6;C3QQM1;A7VAH8;S3ZFS2;F3PGV6	>sp|Q64X29|RL25_BACFR 50S ribosomal protein L25 OS=Bacteroides fragilis (strain YCH46) GN=rplY PE=3 SV=1;>sp|Q5LG55|RL25_BACFN 50S ribosomal protein L25 OS=Bacteroides fragilis (strain ATCC 25285 / NCTC 9343) GN=rplY PE=3 SV=1;>tr|K1GV08|K1GV08_BACFG 50S r	37	2	0	0	0	0	0	0	0	0	24091000	0	0	0	0	0	0	1	0	0	0	0	0	0	0	4
	A0A016A6Y9;K1H0L3;K1G1Z5;I9VIM1;F7LM60;A0A016NAX6;A0A016LTZ5;A0A016K7R5;A0A016J5S3;A0A016IYX5;A0A016HKE7;A0A016E5P0;A0A016CF95;A0A016A9P4;A0A015YGH0;A0A015XSH4;A0A015XKE9;A0A015TSJ7;A0A015T5G0;A0A015S187;A0A015QIC4;A0A015P0D0;A0A015NZ17;A0A015N9C8;A0A016IBH1;A0A017NFE9;I9U6R3;R9HUZ0;A7V1N8;A0A069D2V0;D1PF51;R9H8A1;C6ITW0	A0A016A6Y9;K1H0L3;K1G1Z5;I9VIM1;F7LM60;A0A016NAX6;A0A016LTZ5;A0A016K7R5;A0A016J5S3;A0A016IYX5;A0A016HKE7;A0A016E5P0;A0A016CF95;A0A016A9P4;A0A015YGH0;A0A015XSH4;A0A015XKE9;A0A015TSJ7;A0A015T5G0;A0A015S187;A0A015QIC4;A0A015P0D0;A0A015NZ17;A0A015N9C8;A0A016IBH1;A0A017NFE9	>tr|A0A016A6Y9|A0A016A6Y9_BACFG Alpha-glucosidase OS=Bacteroides fragilis str. 3783N1-8 GN=susB PE=4 SV=1;>tr|K1H0L3|K1H0L3_BACFG Uncharacterized protein OS=Bacteroides fragilis HMW 610 GN=HMPREF1203_02821 PE=4 SV=1;>tr|K1G1Z5|K1G1Z5_BACFG Uncharacterized	33	5	108730000	142590000	0	0	0	0	165500000	0	0	0	0	0	3	0	0	1	0	0	2	16	0	1	1	26
	A0A015SD96;A0A016HQV7;U2DMX8;S3YEA0;R9I1N5;R9H9Q0;R0JHM3;Q89ZR7;Q64XM2;Q5LGS0;K9EQF4;K1H0X5;K1GVF0;I9UYP7;I9IHD4;I9B6R7;F7MBR7;F7LLN4;F3PJX6;E5WZU6;E5C5H3;E2NGD1;D4X1G3;D4VLA4;C6IKD8;C3QSL7;A7V733;A0A017NG94;A0A016NAU1;A0A016LTM8;A0A016KPN1;A0A016JA42;A0A016IKT1;A0A016HXR9;A0A016EC72;A0A016D8L3;A0A016CCN3;A0A016BYZ1;A0A015ZW93;A0A015YTF5;A0A015X0U2;A0A015T5M3;A0A015SDQ7;A0A015QXU4;A0A015QCJ1;A0A0…	A0A015SD96;A0A016HQV7;U2DMX8;S3YEA0;R9I1N5;R9H9Q0;R0JHM3;Q89ZR7;Q64XM2;Q5LGS0;K9EQF4;K1H0X5;K1GVF0;I9UYP7;I9IHD4;I9B6R7;F7MBR7;F7LLN4;F3PJX6;E5WZU6;E5C5H3;E2NGD1;D4X1G3;D4VLA4;C6IKD8;C3QSL7;A7V733;A0A017NG94;A0A016NAU1;A0A016LTM8;A0A016KPN1;A0A016JA42;A0A016IKT1;A0A016HXR9;A0A016EC72;A0A016D8L3;A0A016CCN3;A0A016BYZ1;A0A015ZW93;A0A015YTF5;A0A015X0U2;A0A015T5M3;A0A015SDQ7;A0A015QXU4;A0A015QCJ1;A0A0…	>tr|A0A015SD96|A0A015SD96_BACFG Aspartate 1-decarboxylase OS=Bacteroides fragilis str. 3397 T10 GN=panD PE=3 SV=1;>tr|A0A016HQV7|A0A016HQV7_BACFG Aspartate 1-decarboxylase OS=Bacteroides fragilis str. 1009-4-F #7 GN=panD PE=3 SV=1;>tr|U2DMX8|U2DMX8_9BACE A	48	2	0	35852000	0	0	0	0	0	0	0	0	0	0	9	9	12	14	19	10	8	12	12	8	19	2
	K1GPR6;I9V3T9;F7LR97;A0A017N8M3;A0A016NM56;A0A016N8E0;A0A016LN02;A0A016K799;A0A016JG84;A0A016IVH5;A0A016I4N9;A0A016D3T2;A0A016C8K3;A0A016BUL8;A0A015Y8I7;A0A015UH97;A0A015SNF8;A0A015SA00;A0A015RMQ0;A0A015NAH9;A0A016HKE0;A0A016AYX3;A0A015WX19;A0A015QXN4;K1GCI7	K1GPR6;I9V3T9;F7LR97;A0A017N8M3;A0A016NM56;A0A016N8E0;A0A016LN02;A0A016K799;A0A016JG84;A0A016IVH5;A0A016I4N9;A0A016D3T2;A0A016C8K3;A0A016BUL8;A0A015Y8I7;A0A015UH97;A0A015SNF8;A0A015SA00;A0A015RMQ0;A0A015NAH9;A0A016HKE0;A0A016AYX3;A0A015WX19;A0A015QXN4;K1GCI7	>tr|K1GPR6|K1GPR6_BACFG Uncharacterized protein OS=Bacteroides fragilis HMW 615 GN=HMPREF1204_02565 PE=4 SV=1;>tr|I9V3T9|I9V3T9_BACFG Uncharacterized protein OS=Bacteroides fragilis CL05T00C42 GN=HMPREF1079_03762 PE=4 SV=1;>tr|F7LR97|F7LR97_9BACE Uncharact	25	4	0	227340000	97434000	72288000	84408000	151640000	77834000	0	29027000	90319000	63082000	320960000	17	11	9	10	8	6	9	7	13	7	7	6
	K1G6W2;K1G6V5;I9B3R4;F7LL32;A0A017NHU0;A0A016ND39;A0A016LTN5;A0A016KDY5;A0A016K009;A0A016ICV9;A0A016H941;A0A016ED93;A0A016BKL6;A0A016BFB5;A0A016B525;A0A016AAS6;A0A015YI81;A0A015WMV2;A0A015U7U7;A0A015T6F8;A0A015SEJ8;A0A015RSQ0;A0A015Q4P8;A0A015PMK7;A0A015NAR0	K1G6W2;K1G6V5;I9B3R4;F7LL32;A0A017NHU0;A0A016ND39;A0A016LTN5;A0A016KDY5;A0A016K009;A0A016ICV9;A0A016H941;A0A016ED93;A0A016BKL6;A0A016BFB5;A0A016B525;A0A016AAS6;A0A015YI81;A0A015WMV2;A0A015U7U7;A0A015T6F8;A0A015SEJ8;A0A015RSQ0;A0A015Q4P8;A0A015PMK7;A0A015NAR0	>tr|K1G6W2|K1G6W2_BACFG Uncharacterized protein OS=Bacteroides fragilis HMW 615 GN=HMPREF1204_00458 PE=4 SV=1;>tr|K1G6V5|K1G6V5_BACFG Uncharacterized protein OS=Bacteroides fragilis HMW 610 GN=HMPREF1203_03209 PE=4 SV=1;>tr|I9B3R4|I9B3R4_BACFG Uncharacteri	25	3	0	78804000	0	0	0	0	100290000	0	0	0	0	166170000	9	8	4	5	5	3	4	5	6	2	5	0
	A0A015XWR8;K1GBW5;K1FUL7;I9JTL4;F7LPW4;A0A017NAY7;A0A016NLQ8;A0A016N9R8;A0A016LPG0;A0A016JGN3;A0A016J3M6;A0A016IVX3;A0A016H647;A0A016E2V8;A0A016D4K3;A0A016AZK0;A0A016AGM4;A0A015ZRX5;A0A015YJJ5;A0A015RYI8;A0A015RJR9;A0A015R875;A0A015QPV6;A0A015NVT5;A0A015NH01;A0A015NBD8	A0A015XWR8;K1GBW5;K1FUL7;I9JTL4;F7LPW4;A0A017NAY7;A0A016NLQ8;A0A016N9R8;A0A016LPG0;A0A016JGN3;A0A016J3M6;A0A016IVX3;A0A016H647;A0A016E2V8;A0A016D4K3;A0A016AZK0;A0A016AGM4;A0A015ZRX5;A0A015YJJ5;A0A015RYI8;A0A015RJR9;A0A015R875;A0A015QPV6;A0A015NVT5;A0A015NH01;A0A015NBD8	>tr|A0A015XWR8|A0A015XWR8_BACFG Uncharacterized protein (Fragment) OS=Bacteroides fragilis str. S13 L11 GN=M086_1984 PE=4 SV=1;>tr|K1GBW5|K1GBW5_BACFG Uncharacterized protein OS=Bacteroides fragilis HMW 610 GN=HMPREF1203_00501 PE=4 SV=1;>tr|K1FUL7|K1FUL7_B	26	1	0	0	0	0	0	0	0	0	0	0	0	590240000	3	0	0	0	0	0	0	0	4	1	3	0
	K1GT17;I9K257;F7LK61;A0A017NL76;A0A016NC35;A0A016LV90;A0A016KQC9;A0A016KIZ0;A0A016HZ96;A0A016HAR6;A0A016DYJ1;A0A016DVR7;A0A016CH34;A0A016C5F8;A0A016C0S2;A0A015Y2Z7;A0A015XQN8;A0A015X2F6;A0A015SFG2;A0A015RKI1;A0A015RHW0;A0A015QZL2;A0A015PNG3;A0A015NS72;A0A015NC04;A0A015QC45;K1G9J2;D4WTN2;D4VSB9;I9ACQ0;F7M550;C3QV44;A0A015P949;A0A015R5P5;R9GZW0;E5C9F4;C6IP73	K1GT17;I9K257;F7LK61;A0A017NL76;A0A016NC35;A0A016LV90;A0A016KQC9;A0A016KIZ0;A0A016HZ96;A0A016HAR6;A0A016DYJ1;A0A016DVR7;A0A016CH34;A0A016C5F8;A0A016C0S2;A0A015Y2Z7;A0A015XQN8;A0A015X2F6;A0A015SFG2;A0A015RKI1;A0A015RHW0;A0A015QZL2;A0A015PNG3;A0A015NS72;A0A015NC04;A0A015QC45;K1G9J2	>tr|K1GT17|K1GT17_BACFG SusC/RagA family TonB-linked outer membrane protein OS=Bacteroides fragilis HMW 615 GN=HMPREF1204_00778 PE=3 SV=1;>tr|I9K257|I9K257_BACFG SusC/RagA family TonB-linked outer membrane protein OS=Bacteroides fragilis CL05T00C42 GN=HMPR	37	8	0	84267000	0	0	0	0	117590000	0	0	0	0	0	4	4	10	4	11	6	3	3	5	5	1	2
	A0A069CYQ2;B7BFU5;A0A015PA17;A0A016NDG5;A0A016AFE8;A0A015T7K3;A0A015QV53;S3YGZ0;F3PDL5;E5WVV3;U6RP31;U2BRN0;R9I444;R9H3H7;R0JGD5;Q8A294;K6BX69;K6AWW5;K5Z789;K5Z2F0;K1G5G1;K1G3U0;K0XQX5;I9VEP3;I8ZFT2;G5SQX4;F7LJW4;F3QU50;F3PWP4;E5C9U8;E2NB67;D4VNX0;D4VCS8;C6IID5;C3R6Q7;C3QVG4;C3Q1N1;A7AD83;A0A073I717;A0A017PEJ0;A0A017NJ59;A0A016LVD5;A0A016KPY5;A0A016KDC4;A0A016JCW8;A0A016IMV6;A0A016FEQ3;A0A016E8U0…	A0A069CYQ2;B7BFU5;A0A015PA17;A0A016NDG5;A0A016AFE8;A0A015T7K3;A0A015QV53;S3YGZ0;F3PDL5;E5WVV3;U6RP31;U2BRN0;R9I444;R9H3H7;R0JGD5;Q8A294;K6BX69;K6AWW5;K5Z789;K5Z2F0;K1G5G1;K1G3U0;K0XQX5;I9VEP3;I8ZFT2;G5SQX4;F7LJW4;F3QU50;F3PWP4;E5C9U8;E2NB67;D4VNX0;D4VCS8;C6IID5;C3R6Q7;C3QVG4;C3Q1N1;A7AD83;A0A073I717;A0A017PEJ0;A0A017NJ59;A0A016LVD5;A0A016KPY5;A0A016KDC4;A0A016JCW8;A0A016IMV6;A0A016FEQ3;A0A016E8U0…	>tr|A0A069CYQ2|A0A069CYQ2_9BACE Pyrophosphate-energized proton pump OS=Bacteroides graminisolvens JCM 15093 GN=JCM15093_239 PE=4 SV=1;>tr|B7BFU5|B7BFU5_9PORP Putative V-type H(+)-translocating pyrophosphatase (Fragment) OS=Parabacteroides johnsonii DSM 183	64	2	19598000	0	0	0	0	0	0	0	0	0	0	0	7	10	3	5	6	3	6	5	5	6	5	6
	K1FUZ8;I9BEW5;F7LPZ9;A0A017NC29;A0A016NB52;A0A016LQ25;A0A016KCG1;A0A016IX03;A0A016IC84;A0A016I9P2;A0A016ENK3;A0A016E2X9;A0A016DTZ6;A0A015ZKM2;A0A015ZHE6;A0A015XI70;A0A015WYU5;A0A015R9D2;A0A015QW15;A0A015QHN2;A0A015P3U3;A0A015NX17;A0A015NND7;A0A015NCK1;K1G6J9;R0HGM7;I9AH02;F7M7H3;E5C6X3;D4WRW1;D4VK27;C3QUP3	K1FUZ8;I9BEW5;F7LPZ9;A0A017NC29;A0A016NB52;A0A016LQ25;A0A016KCG1;A0A016IX03;A0A016IC84;A0A016I9P2;A0A016ENK3;A0A016E2X9;A0A016DTZ6;A0A015ZKM2;A0A015ZHE6;A0A015XI70;A0A015WYU5;A0A015R9D2;A0A015QW15;A0A015QHN2;A0A015P3U3;A0A015NX17;A0A015NND7;A0A015NCK1;K1G6J9	>tr|K1FUZ8|K1FUZ8_BACFG Uncharacterized protein OS=Bacteroides fragilis HMW 615 GN=HMPREF1204_04394 PE=4 SV=1;>tr|I9BEW5|I9BEW5_BACFG Uncharacterized protein OS=Bacteroides fragilis CL05T00C42 GN=HMPREF1079_00281 PE=4 SV=1;>tr|F7LPZ9|F7LPZ9_9BACE Uncharact	32	4	228180000	201420000	227140000	168010000	153310000	444170000	208610000	423340000	185150000	235940000	261240000	452910000	14	10	22	22	12	14	12	4	31	12	36	10
	A0A016IEA5;A0A016A8K6;K1GLB2;K1GK44;I9VMT5;F7LNH8;A0A017ND89;A0A016N7G1;A0A016LT18;A0A016KNQ8;A0A016KHP5;A0A016HW55;A0A016EPF8;A0A016DZI0;A0A016CBG2;A0A016ADZ1;A0A015ZTX0;A0A015XRR9;A0A015TRI1;A0A015RF16;A0A015R1P1;A0A015R0G8;A0A015PM63;A0A015NZ94;A0A015ND90;S3YFK5;F3PEA2;E2NLG6;F3PPY3	A0A016IEA5;A0A016A8K6;K1GLB2;K1GK44;I9VMT5;F7LNH8;A0A017ND89;A0A016N7G1;A0A016LT18;A0A016KNQ8;A0A016KHP5;A0A016HW55;A0A016EPF8;A0A016DZI0;A0A016CBG2;A0A016ADZ1;A0A015ZTX0;A0A015XRR9;A0A015TRI1;A0A015RF16;A0A015R1P1;A0A015R0G8;A0A015PM63;A0A015NZ94;A0A015ND90;S3YFK5;F3PEA2;E2NLG6	>tr|A0A016IEA5|A0A016IEA5_BACFG Single-stranded DNA-binding protein OS=Bacteroides fragilis str. 3986 N(B)22 GN=ssb PE=4 SV=1;>tr|A0A016A8K6|A0A016A8K6_BACFG Single-stranded DNA-binding protein OS=Bacteroides fragilis str. S13 L11 GN=M086_1363 PE=4 SV=1;>t	29	4	40480000	60216000	61537000	17126000	0	43118000	62088000	49946000	31502000	0	12469000	53560000	0	0	2	0	0	0	1	0	0	3	0	0
	K1FRB2;I9JWH8;F7LSV9;A0A017N311;A0A016N3L8;A0A016LK48;A0A016KG52;A0A016K633;A0A016IS29;A0A016HR01;A0A016FYV7;A0A016B789;A0A016A5Y4;A0A015ZBP6;A0A015YFM2;A0A015Y5E7;A0A015WUE7;A0A015U0A8;A0A015TFD2;A0A015S8M6;A0A015S113;A0A015QUB1;A0A015QDA9;A0A015P627;A0A015NDM2;K1GFM5	K1FRB2;I9JWH8;F7LSV9;A0A017N311;A0A016N3L8;A0A016LK48;A0A016KG52;A0A016K633;A0A016IS29;A0A016HR01;A0A016FYV7;A0A016B789;A0A016A5Y4;A0A015ZBP6;A0A015YFM2;A0A015Y5E7;A0A015WUE7;A0A015U0A8;A0A015TFD2;A0A015S8M6;A0A015S113;A0A015QUB1;A0A015QDA9;A0A015P627;A0A015NDM2;K1GFM5	>tr|K1FRB2|K1FRB2_BACFG Uncharacterized protein OS=Bacteroides fragilis HMW 615 GN=HMPREF1204_03872 PE=4 SV=1;>tr|I9JWH8|I9JWH8_BACFG Uncharacterized protein OS=Bacteroides fragilis CL05T00C42 GN=HMPREF1079_02456 PE=4 SV=1;>tr|F7LSV9|F7LSV9_9BACE Uncharact	26	2	0	0	0	0	0	0	51555000	0	0	36945000	0	41153000	18	7	26	13	24	14	11	11	17	21	23	17
	A0A069D1T6;K1G8N7;K1FSH8;I9BBG3;F7LN62;A0A016NQX9;A0A016LSJ2;A0A016J962;A0A016IPK5;A0A016IAN3;A0A016I5N5;A0A016HNZ1;A0A015ZIL0;A0A015YFX0;A0A015XJT9;A0A015WSG1;A0A015PML9;A0A015P4S4;A0A015NY39;A0A015NE45;K9DXD2;A0A016N744;A0A016EPS0;A0A016CAU8;A0A015U632;A0A015RAA1;A0A015QIV1;B0MTZ4	A0A069D1T6;K1G8N7;K1FSH8;I9BBG3;F7LN62;A0A016NQX9;A0A016LSJ2;A0A016J962;A0A016IPK5;A0A016IAN3;A0A016I5N5;A0A016HNZ1;A0A015ZIL0;A0A015YFX0;A0A015XJT9;A0A015WSG1;A0A015PML9;A0A015P4S4;A0A015NY39;A0A015NE45;K9DXD2;A0A016N744;A0A016EPS0;A0A016CAU8;A0A015U632;A0A015RAA1;A0A015QIV1;B0MTZ4	>tr|A0A069D1T6|A0A069D1T6_9BACE Lactoylglutathione lyase OS=Bacteroides graminisolvens JCM 15093 GN=JCM15093_1400 PE=4 SV=1;>tr|K1G8N7|K1G8N7_BACFG Uncharacterized protein OS=Bacteroides fragilis HMW 610 GN=HMPREF1203_02632 PE=4 SV=1;>tr|K1FSH8|K1FSH8_BACF	28	2	130230000	120600000	62465000	40907000	45824000	60612000	156600000	47020000	53977000	48078000	0	78327000	6	11	4	7	5	1	10	2	4	1	5	0
	K1H174;K1GM71;I9VI80;F7LN25;A0A017NFK6;A0A016N6K9;A0A016LSE8;A0A016KI55;A0A016J4T4;A0A016IQ78;A0A016I6F4;A0A016EAQ1;A0A016B6L7;A0A016ABA5;A0A015YS47;A0A015YMD6;A0A015XZ37;A0A015XK56;A0A015T567;A0A015SD74;A0A015S720;A0A015R108;A0A015QX74;A0A015PMU4;A0A015NEC3	K1H174;K1GM71;I9VI80;F7LN25;A0A017NFK6;A0A016N6K9;A0A016LSE8;A0A016KI55;A0A016J4T4;A0A016IQ78;A0A016I6F4;A0A016EAQ1;A0A016B6L7;A0A016ABA5;A0A015YS47;A0A015YMD6;A0A015XZ37;A0A015XK56;A0A015T567;A0A015SD74;A0A015S720;A0A015R108;A0A015QX74;A0A015PMU4;A0A015NEC3	>tr|K1H174|K1H174_BACFG Uncharacterized protein OS=Bacteroides fragilis HMW 610 GN=HMPREF1203_02733 PE=3 SV=1;>tr|K1GM71|K1GM71_BACFG Uncharacterized protein OS=Bacteroides fragilis HMW 615 GN=HMPREF1204_03100 PE=3 SV=1;>tr|I9VI80|I9VI80_BACFG Uncharacteri	25	5	255490000	671990000	636100000	426690000	210060000	371410000	1139500000	333970000	432950000	448100000	359950000	914870000	10	8	9	10	11	9	12	9	13	12	11	4
	A0A015Y711;A0A015W6A5;A0A015P5G3;A0A015RFM9;A0A015NFC8;F7LXR4;K1GR45;K1G7A1;I9K6K0;I9JXQ0;A0A017NFU8;A0A017N5I6;A0A016NPJ7;A0A016NC66;A0A016N622;A0A016LST5;A0A016LLL7;A0A016KIA5;A0A016KCV2;A0A016JYU1;A0A016J3A9;A0A016I5E8;A0A016HAG6;A0A016ER04;A0A016EKI7;A0A016BYD3;A0A016BE93;A0A015ZVH2;A0A015ZJM9;A0A015ZD60;A0A015YHB2;A0A015XZM1;A0A015WTJ1;A0A015WNA4;A0A015TM19;A0A015SMP6;A0A015SLJ9;A0A015RAS0;A…	A0A015Y711;A0A015W6A5;A0A015P5G3;A0A015RFM9;A0A015NFC8;F7LXR4;K1GR45;K1G7A1;I9K6K0;I9JXQ0;A0A017NFU8;A0A017N5I6;A0A016NPJ7;A0A016NC66;A0A016N622;A0A016LST5;A0A016LLL7;A0A016KIA5;A0A016KCV2;A0A016JYU1;A0A016J3A9;A0A016I5E8;A0A016HAG6;A0A016ER04;A0A016EKI7;A0A016BYD3;A0A016BE93;A0A015ZVH2;A0A015ZJM9;A0A015ZD60;A0A015YHB2;A0A015XZM1;A0A015WTJ1;A0A015WNA4;A0A015TM19;A0A015SMP6;A0A015SLJ9;A0A015RAS0;A…	>tr|A0A015Y711|A0A015Y711_BACFG Uncharacterized protein (Fragment) OS=Bacteroides fragilis str. J-143-4 GN=M067_3252 PE=4 SV=1;>tr|A0A015W6A5|A0A015W6A5_BACFG Uncharacterized protein (Fragment) OS=Bacteroides fragilis str. Ds-233 GN=M071_1076 PE=4 SV=1;>tr	76	4	121310000	74214000	83674000	161240000	200270000	190480000	294000000	122610000	208940000	130460000	166900000	402280000	0	0	0	1	3	1	7	9	6	0	4	16
	K1G0M2;I9VAI3;F7LW90;A0A017N8X2;A0A016N6C0;A0A016LM83;A0A016KM38;A0A016JFE5;A0A016IAT1;A0A016HT54;A0A016GAH1;A0A016E0T3;A0A016DRD7;A0A016B2J4;A0A016AA23;A0A015XVI0;A0A015XNK4;A0A015XFZ8;A0A015TNA6;A0A015SMW0;A0A015R739;A0A015PGP9;A0A015NFI5	K1G0M2;I9VAI3;F7LW90;A0A017N8X2;A0A016N6C0;A0A016LM83;A0A016KM38;A0A016JFE5;A0A016IAT1;A0A016HT54;A0A016GAH1;A0A016E0T3;A0A016DRD7;A0A016B2J4;A0A016AA23;A0A015XVI0;A0A015XNK4;A0A015XFZ8;A0A015TNA6;A0A015SMW0;A0A015R739;A0A015PGP9;A0A015NFI5	>tr|K1G0M2|K1G0M2_BACFG Uncharacterized protein OS=Bacteroides fragilis HMW 615 GN=HMPREF1204_02298 PE=4 SV=1;>tr|I9VAI3|I9VAI3_BACFG Uncharacterized protein OS=Bacteroides fragilis CL05T00C42 GN=HMPREF1079_03368 PE=4 SV=1;>tr|F7LW90|F7LW90_9BACE Uncharact	23	1	0	0	0	0	0	33731000	0	0	0	0	0	0	1	0	6	6	8	6	2	4	3	4	4	3
	A0A016JI60;A0A016BHV0;A0A015WYQ6;K1GK73;K1G0U3;I9VR51;F7LQ05;A0A017NCY9;A0A016NAA6;A0A016LPZ6;A0A016J7E2;A0A016IWV1;A0A016I2Z1;A0A016F996;A0A016B4R4;A0A015YEJ3;A0A015YA53;A0A015XJH5;A0A015RE58;A0A015RDY9;A0A015QW00;A0A015QHK2;A0A015P3P7;A0A015NWY8;A0A015NIA5	A0A016JI60;A0A016BHV0;A0A015WYQ6;K1GK73;K1G0U3;I9VR51;F7LQ05;A0A017NCY9;A0A016NAA6;A0A016LPZ6;A0A016J7E2;A0A016IWV1;A0A016I2Z1;A0A016F996;A0A016B4R4;A0A015YEJ3;A0A015YA53;A0A015XJH5;A0A015RE58;A0A015RDY9;A0A015QW00;A0A015QHK2;A0A015P3P7;A0A015NWY8;A0A015NIA5	>tr|A0A016JI60|A0A016JI60_BACFG Glycine-zipper containing OmpA-like membrane domain protein OS=Bacteroides fragilis str. S23L24 GN=M139_1909 PE=3 SV=1;>tr|A0A016BHV0|A0A016BHV0_BACFG Glycine-zipper containing OmpA-like membrane domain protein OS=Bacteroide	25	3	30983000	55486000	53087000	25857000	39527000	64315000	129070000	80888000	46544000	71079000	111610000	100920000	6	6	0	0	0	0	0	0	4	0	0	0
	A0A016CDU0;F7LNP2;A0A016N8G1;A0A016E5D3;A0A016BIY7;A0A015NIV8;A0A015RLN1;A0A016KDA6;A0A015YR98;A0A015NXR1;A0A015YH51;A0A015N7S0;A0A015ZLG5;A0A016JXM6;A0A015T4H7;A0A015R1H8;A0A015ZK51;A0A015ZHV7;A0A015YFA7;A0A015XR02;A0A015XIM7;A0A015QQ82;A0A015NCZ5;A0A015RSP0;A0A015R5Q1;E2NN02;F3PPS3	A0A016CDU0;F7LNP2;A0A016N8G1;A0A016E5D3;A0A016BIY7;A0A015NIV8;A0A015RLN1;A0A016KDA6;A0A015YR98;A0A015NXR1;A0A015YH51;A0A015N7S0;A0A015ZLG5;A0A016JXM6;A0A015T4H7;A0A015R1H8;A0A015ZK51	>tr|A0A016CDU0|A0A016CDU0_BACFG Outer membrane transport family protein OS=Bacteroides fragilis str. 3-F-2 #6 GN=M144_1628 PE=4 SV=1;>tr|F7LNP2|F7LNP2_9BACE Uncharacterized protein OS=Bacteroides sp. 2_1_56FAA GN=HMPREF1018_01739 PE=4 SV=1;>tr|A0A016N8G1|A	27	10	473730000	466330000	728110000	571390000	404810000	440520000	874720000	406010000	452140000	670110000	785190000	1159700000	2	2	10	1	2	3	2	5	0	1	3	12
	U2CAJ9;S3YDM8;R9I4T2;P94316;K9DXU8;K1GLL2;K1G1B8;I9UQT3;I9UK67;I9JWS0;F7M1B4;F7LSZ6;F3PR95;F3PLF8;E5CEF2;D4X2R5;D4VQU5;C3QX18;A7V203;A0A017N5X1;A0A016NI60;A0A016N5C4;A0A016LKJ1;A0A016KM56;A0A016KFC6;A0A016JU01;A0A016H0W6;A0A016FYG5;A0A016EJI4;A0A016A634;A0A015ZG69;A0A015YKP7;A0A015XL87;A0A015XDX7;A0A015SKT5;A0A015R9Y5;A0A015R8V2;A0A015QUP2;A0A015QDE7;A0A015NZL3;A0A015NJ78;E2NMP0;D4VC22;C3RBM1;C3Q…	U2CAJ9;S3YDM8;R9I4T2;P94316;K9DXU8;K1GLL2;K1G1B8;I9UQT3;I9UK67;I9JWS0;F7M1B4;F7LSZ6;F3PR95;F3PLF8;E5CEF2;D4X2R5;D4VQU5;C3QX18;A7V203;A0A017N5X1;A0A016NI60;A0A016N5C4;A0A016LKJ1;A0A016KM56;A0A016KFC6;A0A016JU01;A0A016H0W6;A0A016FYG5;A0A016EJI4;A0A016A634;A0A015ZG69;A0A015YKP7;A0A015XL87;A0A015XDX7;A0A015SKT5;A0A015R9Y5;A0A015R8V2;A0A015QUP2;A0A015QDE7;A0A015NZL3;A0A015NJ78;E2NMP0;D4VC22;C3RBM1;C3Q…	>tr|U2CAJ9|U2CAJ9_9BACE Glutamate dehydrogenase OS=Bacteroides pyogenes F0041 GN=HMPREF1981_03421 PE=3 SV=1;>tr|S3YDM8|S3YDM8_BACSE Glutamate dehydrogenase OS=Bacteroides stercoris CC31F GN=HMPREF1181_01636 PE=3 SV=1;>tr|R9I4T2|R9I4T2_BACUN Glutamate dehyd	50	5	0	89276000	0	85385000	71960000	111360000	119790000	320230000	108540000	0	56952000	38116000	14	17	9	11	11	9	10	14	9	9	11	10
	A0A015QFD4;C3QQJ8;I9JLK3;F7M8U4;E5C4F5;D4WTR6;D4VQ42;U6RNW3;R9HGG0;Q89YW6;D4VD66;C6ITS5;A6L2X7;S3ZFQ0;R9HW82;R0J580;Q64X01;Q5LG30;K1GIS6;K1G783;I9B687;I9A6D0;F7LMN7;E5WUQ9;E2NHU0;C3R6F6;C3Q1C1;A7VAF1;A0A017NFH4;A0A016NPN4;A0A016NBD8;A0A016LJB7;A0A016KIF2;A0A016J5W0;A0A016J4N3;A0A016IZ09;A0A016FAN1;A0A016BID1;A0A016B6X8;A0A016B3G5;A0A015YR47;A0A015YMY6;A0A015XKH9;A0A015U6J1;A0A015TSF2;A0A015SEJ2;A…	A0A015QFD4;C3QQJ8;I9JLK3;F7M8U4;E5C4F5;D4WTR6;D4VQ42;U6RNW3;R9HGG0;Q89YW6;D4VD66;C6ITS5;A6L2X7;S3ZFQ0;R9HW82;R0J580;Q64X01;Q5LG30;K1GIS6;K1G783;I9B687;I9A6D0;F7LMN7;E5WUQ9;E2NHU0;C3R6F6;C3Q1C1;A7VAF1;A0A017NFH4;A0A016NPN4;A0A016NBD8;A0A016LJB7;A0A016KIF2;A0A016J5W0;A0A016J4N3;A0A016IZ09;A0A016FAN1;A0A016BID1;A0A016B6X8;A0A016B3G5;A0A015YR47;A0A015YMY6;A0A015XKH9;A0A015U6J1;A0A015TSF2;A0A015SEJ2;A…	>tr|A0A015QFD4|A0A015QFD4_BACFG Chaperone protein DnaK (Fragment) OS=Bacteroides fragilis str. 3397 T10 GN=M080_5375 PE=3 SV=1;>tr|C3QQJ8|C3QQJ8_9BACE Chaperone protein DnaK OS=Bacteroides sp. 2_2_4 GN=dnaK PE=2 SV=1;>tr|I9JLK3|I9JLK3_9BACE Chaperone prote	54	1	0	0	0	0	0	0	0	0	24648000	0	0	0	14	13	11	8	14	13	16	8	14	14	16	11
	Q29US6;A0A016KEY2;R0JDE6;Q64QU2;Q5LAF6;K1H5T2;K1G2P5;I9V984;A0A017N5Z0;A0A016NJL8;A0A016N554;A0A016LM76;A0A016KLP3;A0A016JE57;A0A016J4D5;A0A016J029;A0A016F5Z7;A0A016C9W5;A0A016AWP4;A0A016A6L3;A0A015ZH68;A0A015WVA6;A0A015WFI2;A0A015U1F1;A0A015R5R2;A0A015QJ26;A0A015PYJ6;A0A015P7B4;A0A015NSX4;A0A015NJU8;F7LUS8;M7XKQ0;U6RD99;S3ZBI3;F3PN27;F3PHE5;E5WTK4;D4V7T4;C3RBX6;C3Q362;A6KXA0;A0A069D5Q1	Q29US6;A0A016KEY2;R0JDE6;Q64QU2;Q5LAF6;K1H5T2;K1G2P5;I9V984;A0A017N5Z0;A0A016NJL8;A0A016N554;A0A016LM76;A0A016KLP3;A0A016JE57;A0A016J4D5;A0A016J029;A0A016F5Z7;A0A016C9W5;A0A016AWP4;A0A016A6L3;A0A015ZH68;A0A015WVA6;A0A015WFI2;A0A015U1F1;A0A015R5R2;A0A015QJ26;A0A015PYJ6;A0A015P7B4;A0A015NSX4;A0A015NJU8;F7LUS8;M7XKQ0;U6RD99;S3ZBI3;F3PN27;F3PHE5;E5WTK4;D4V7T4;C3RBX6;C3Q362;A6KXA0;A0A069D5Q1	>tr|Q29US6|Q29US6_BACFG 60 kDa chaperonin (Fragment) OS=Bacteroides fragilis GN=groEL PE=3 SV=1;>tr|A0A016KEY2|A0A016KEY2_BACFG 60 kDa chaperonin (Fragment) OS=Bacteroides fragilis str. A7 (UDC12-2) GN=M070_4552 PE=3 SV=1;>tr|R0JDE6|R0JDE6_9BACE 60 kDa cha	42	2	0	0	0	0	0	207580000	173690000	550180000	155930000	0	0	0	1	7	2	2	0	0	0	1	4	3	1	0
	A0A016AED1;K1GPV6;K1GMT9;I9VAB8;F7LWB5;A0A017N6B8;A0A016N6S4;A0A016LLW4;A0A016KGV3;A0A016K6F7;A0A016J1B4;A0A016IKH6;A0A016EKS4;A0A016E244;A0A016BT34;A0A016A4W7;A0A015Y743;A0A015XG56;A0A015RBL5;A0A015QYB7;A0A015QWG5;A0A015QNA5;A0A015QEX6;A0A015PV45;A0A015NJZ1;U5CGQ1;R0JIV2;K6AU89;K6A608;A0A073I9A6;W2D0N1;W2C0F6;K9EJM6;K6AW06;K5Z864;E2NLA1;B7B4X7;A7AK87;A0A069D3Z4;K0XF69	A0A016AED1;K1GPV6;K1GMT9;I9VAB8;F7LWB5;A0A017N6B8;A0A016N6S4;A0A016LLW4;A0A016KGV3;A0A016K6F7;A0A016J1B4;A0A016IKH6;A0A016EKS4;A0A016E244;A0A016BT34;A0A016A4W7;A0A015Y743;A0A015XG56;A0A015RBL5;A0A015QYB7;A0A015QWG5;A0A015QNA5;A0A015QEX6;A0A015PV45;A0A015NJZ1	>tr|A0A016AED1|A0A016AED1_BACFG Diphosphate--fructose-6-phosphate 1-phosphotransferase OS=Bacteroides fragilis str. 3783N1-8 GN=M120_3217 PE=4 SV=1;>tr|K1GPV6|K1GPV6_BACFG Diphosphate-fructose-6-phosphate 1-phosphotransferase OS=Bacteroides fragilis HMW 61	40	4	0	0	0	0	0	58690000	0	114340000	103350000	0	0	0	7	16	3	8	2	5	2	5	0	0	2	35
	A0A017NH99;A0A016KI62;Q64XL6;Q5LGR5;K1H0X3;K1G032;I9VIT7;F7LLN9;A0A016NBA5;A0A016LTM5;A0A016KDP5;A0A016JA50;A0A016IQR0;A0A016FQV2;A0A016EC78;A0A016CCV4;A0A016B7L4;A0A016B3S9;A0A015ZW95;A0A015ZMT1;A0A015YRJ9;A0A015TT05;A0A015S809;A0A015RGK6;A0A015RB33;A0A015R2V9;A0A015R1Z4;A0A015NKU5	A0A017NH99;A0A016KI62;Q64XL6;Q5LGR5;K1H0X3;K1G032;I9VIT7;F7LLN9;A0A016NBA5;A0A016LTM5;A0A016KDP5;A0A016JA50;A0A016IQR0;A0A016FQV2;A0A016EC78;A0A016CCV4;A0A016B7L4;A0A016B3S9;A0A015ZW95;A0A015ZMT1;A0A015YRJ9;A0A015TT05;A0A015S809;A0A015RGK6;A0A015RB33;A0A015R2V9;A0A015R1Z4;A0A015NKU5	>tr|A0A017NH99|A0A017NH99_BACFG 50S ribosomal protein L21 OS=Bacteroides fragilis str. S23L17 GN=rplU PE=3 SV=1;>tr|A0A016KI62|A0A016KI62_BACFG 50S ribosomal protein L21 OS=Bacteroides fragilis str. S23L24 GN=rplU PE=3 SV=1;>sp|Q64XL6|RL21_BACFR 50S riboso	28	1	0	0	0	0	0	0	0	0	0	0	0	0	33	24	5	13	31	17	12	8	17	26	8	23
	Q59199;K1G2I4;I9VJ68;F7LLJ5;A0A017NIC8;A0A016NAC6;A0A016LUJ0;A0A016IZJ4;A0A016IKJ9;A0A016IET0;A0A016HXP6;A0A016FYV4;A0A016EC45;A0A016CFJ2;A0A016CCC0;A0A015ZJV8;A0A015YHC4;A0A015X102;A0A015WFN1;A0A015SE21;A0A015S870;A0A015RBG1;A0A015QY17;A0A015Q1K9;A0A015PLS0;A0A015NL18;K1GCQ9;R0HPX0;K6BDE3;K5YV10;A0A073I252;B7BCP1;Y0KWX7;R0E4I5;P52694;E2T4S9;B7X388;A3RS15;A0A072T6P5;S2XXL2;A0A072T4B3;K2DI10;F5CUP…	Q59199;K1G2I4;I9VJ68;F7LLJ5;A0A017NIC8;A0A016NAC6;A0A016LUJ0;A0A016IZJ4;A0A016IKJ9;A0A016IET0;A0A016HXP6;A0A016FYV4;A0A016EC45;A0A016CFJ2;A0A016CCC0;A0A015ZJV8;A0A015YHC4;A0A015X102;A0A015WFN1;A0A015SE21;A0A015S870;A0A015RBG1;A0A015QY17;A0A015Q1K9;A0A015PLS0;A0A015NL18;K1GCQ9;R0HPX0;K6BDE3;K5YV10;A0A073I252;B7BCP1	>sp|Q59199|G3P_BACFR Glyceraldehyde-3-phosphate dehydrogenase OS=Bacteroides fragilis (strain YCH46) GN=gap PE=3 SV=2;>tr|K1G2I4|K1G2I4_BACFG Glyceraldehyde-3-phosphate dehydrogenase OS=Bacteroides fragilis HMW 615 GN=HMPREF1204_00266 PE=3 SV=1;>tr|I9VJ68|	114	8	535750000	552710000	500600000	256020000	312440000	464920000	965810000	551060000	513260000	381560000	494370000	517500000	0	0	0	0	0	0	0	0	0	0	2	0
	R0HMG6;Q64YT3;Q5LHT1;K1H0B7;K1FX68;I9VDF4;F7LKJ1;A0A017NI85;A0A016NBW3;A0A016LUC8;A0A016KJ12;A0A016ISJ9;A0A016HZ50;A0A016HGY0;A0A016E721;A0A016BLZ3;A0A016BFJ9;A0A015ZPA3;A0A015XNE7;A0A015WUP2;A0A015WN88;A0A015UCA8;A0A015TU29;A0A015T6R9;A0A015S996;A0A015RI22;A0A015QZ29;A0A015PMS3;A0A015NM93;R9Q1Y4;K2E1R0	R0HMG6;Q64YT3;Q5LHT1;K1H0B7;K1FX68;I9VDF4;F7LKJ1;A0A017NI85;A0A016NBW3;A0A016LUC8;A0A016KJ12;A0A016ISJ9;A0A016HZ50;A0A016HGY0;A0A016E721;A0A016BLZ3;A0A016BFJ9;A0A015ZPA3;A0A015XNE7;A0A015WUP2;A0A015WN88;A0A015UCA8;A0A015TU29;A0A015T6R9;A0A015S996;A0A015RI22;A0A015QZ29;A0A015PMS3;A0A015NM93;R9Q1Y4;K2E1R0	>tr|R0HMG6|R0HMG6_9BACE Riboflavin biosynthesis protein RibBA OS=Bacteroides salyersiae WAL 10018 = DSM 18765 = JCM 12988 GN=ribBA PE=3 SV=1;>sp|Q64YT3|RIBBA_BACFR Riboflavin biosynthesis protein RibBA OS=Bacteroides fragilis (strain YCH46) GN=ribBA PE=3 S	31	2	24574000	23000000	0	19638000	28513000	33566000	28495000	31625000	22779000	23678000	0	28090000	24	23	8	7	9	8	18	12	17	15	17	12
	D4VKR6;K1GWX5;K1G4R9;I9B158;I9A8T9;F7MA10;E5CHD8;D4X142;C3QMM6;A0A017NK40;A0A016NBS7;A0A016LWE1;A0A016KQ73;A0A016KIX2;A0A016II95;A0A016I885;A0A016HRP9;A0A016ESX1;A0A016DYI3;A0A015YIU5;A0A015XNU9;A0A015XMW6;A0A015WV26;A0A015TUJ1;A0A015S371;A0A015RHS0;A0A015PEW5;A0A015PCW0;A0A015P7A8;A0A015NMD1;R9GYT6;C6ITB5;F7LJ47	D4VKR6;K1GWX5;K1G4R9;I9B158;I9A8T9;F7MA10;E5CHD8;D4X142;C3QMM6;A0A017NK40;A0A016NBS7;A0A016LWE1;A0A016KQ73;A0A016KIX2;A0A016II95;A0A016I885;A0A016HRP9;A0A016ESX1;A0A016DYI3;A0A015YIU5;A0A015XNU9;A0A015XMW6;A0A015WV26;A0A015TUJ1;A0A015S371;A0A015RHS0;A0A015PEW5;A0A015PCW0;A0A015P7A8;A0A015NMD1;R9GYT6;C6ITB5;F7LJ47	>tr|D4VKR6|D4VKR6_9BACE Glutamate decarboxylase OS=Bacteroides xylanisolvens SD CC 1b GN=BN890_42850 PE=3 SV=1;>tr|K1GWX5|K1GWX5_BACFG Glutamate decarboxylase OS=Bacteroides fragilis HMW 610 GN=HMPREF1203_04097 PE=3 SV=1;>tr|K1G4R9|K1G4R9_BACFG Glutamate d	33	1	0	0	0	0	0	0	0	0	0	0	0	61103000	0	3	0	0	0	0	0	0	0	0	0	0
	K1GPW5;K1FNN0;I9ARU9;F7LQW2;A0A017NBD2;A0A016N9G5;A0A016LPT1;A0A016KN75;A0A016J3F9;A0A016IH73;A0A016HN91;A0A016HEC5;A0A016CC42;A0A016A9V7;A0A016A704;A0A015YPM8;A0A015YK63;A0A015XHG4;A0A015RDJ7;A0A015QYU8;A0A015QVA9;A0A015QGR6;A0A015PA89;A0A015P3D8;A0A015NMI5	K1GPW5;K1FNN0;I9ARU9;F7LQW2;A0A017NBD2;A0A016N9G5;A0A016LPT1;A0A016KN75;A0A016J3F9;A0A016IH73;A0A016HN91;A0A016HEC5;A0A016CC42;A0A016A9V7;A0A016A704;A0A015YPM8;A0A015YK63;A0A015XHG4;A0A015RDJ7;A0A015QYU8;A0A015QVA9;A0A015QGR6;A0A015PA89;A0A015P3D8;A0A015NMI5	>tr|K1GPW5|K1GPW5_BACFG Uncharacterized protein OS=Bacteroides fragilis HMW 610 GN=HMPREF1203_00434 PE=4 SV=1;>tr|K1FNN0|K1FNN0_BACFG Uncharacterized protein OS=Bacteroides fragilis HMW 615 GN=HMPREF1204_04113 PE=4 SV=1;>tr|I9ARU9|I9ARU9_BACFG Uncharacteri	25	1	0	0	0	0	0	0	6714500	0	0	0	0	0	38	36	35	39	21	15	31	9	22	36	28	24
	A0A016NCU1;A0A016LU38;A0A016IZQ9;A0A016I746;A0A016HQD0;A0A016B7Q0;A0A015YTT3;A0A015WU25;A0A015WFY2;A0A015S8E9;A0A015S3K5;A0A015S202;A0A015RGV8;A0A015RBR1;A0A015R2C6;A0A015NN44;K1G6I8;I9K553;F7LL87;A0A017NHC5;A0A016NQA8;A0A016JKT9;A0A016JBU4;A0A016DX38;A0A016AG74;A0A015QQC1;K1GZ94	A0A016NCU1;A0A016LU38;A0A016IZQ9;A0A016I746;A0A016HQD0;A0A016B7Q0;A0A015YTT3;A0A015WU25;A0A015WFY2;A0A015S8E9;A0A015S3K5;A0A015S202;A0A015RGV8;A0A015RBR1;A0A015R2C6;A0A015NN44;K1G6I8;I9K553;F7LL87;A0A017NHC5;A0A016NQA8;A0A016JKT9;A0A016JBU4;A0A016DX38;A0A016AG74;A0A015QQC1;K1GZ94	>tr|A0A016NCU1|A0A016NCU1_BACFG Uncharacterized protein OS=Bacteroides fragilis str. 3783N1-6 GN=M119_0955 PE=4 SV=1;>tr|A0A016LU38|A0A016LU38_BACFG Uncharacterized protein OS=Bacteroides fragilis str. S36L5 GN=M135_0952 PE=4 SV=1;>tr|A0A016IZQ9|A0A016IZQ9	27	9	588200000	411790000	337190000	1393100000	1363800000	1170600000	234150000	294970000	1467600000	2571800000	1859700000	2523600000	45	27	19	16	7	8	10	14	9	12	18	23
	K1H8Y8;K1FQ23;I9VQI3;F7LQA0;A0A017NB84;A0A016NAC7;A0A016LPY7;A0A016JHM0;A0A016J7Q2;A0A016I3A0;A0A016E3B5;A0A016BGY7;A0A016BBS9;A0A015ZSL2;A0A015YKH9;A0A015XQK7;A0A015SQ05;A0A015SCZ0;A0A015SBI5;A0A015Q1S3;A0A015PYH2;A0A015NN54	K1H8Y8;K1FQ23;I9VQI3;F7LQA0;A0A017NB84;A0A016NAC7;A0A016LPY7;A0A016JHM0;A0A016J7Q2;A0A016I3A0;A0A016E3B5;A0A016BGY7;A0A016BBS9;A0A015ZSL2;A0A015YKH9;A0A015XQK7;A0A015SQ05;A0A015SCZ0;A0A015SBI5;A0A015Q1S3;A0A015PYH2;A0A015NN54	>tr|K1H8Y8|K1H8Y8_BACFG NADH:ubiquinone oxidoreductase, Na(+)-translocating, B subunit OS=Bacteroides fragilis HMW 610 GN=HMPREF1203_00119 PE=4 SV=1;>tr|K1FQ23|K1FQ23_BACFG NADH:ubiquinone oxidoreductase, Na(+)-translocating, B subunit OS=Bacteroides fragi	22	2	0	8854700	0	0	12176000	0	0	0	0	0	10291000	0	3	3	2	5	5	2	7	6	5	4	7	3
	A0A017PEY7;A0A017N1E5;A0A016NE45;A0A016LW93;A0A016KEX6;A0A016K7Y2;A0A016JP02;A0A016IW89;A0A016EEV4;A0A016C5T0;A0A016BP45;A0A016A0Z2;A0A015Y358;A0A015XIT8;A0A015VQS3;A0A015TIT1;A0A015SAD7;A0A015R2K2;A0A015PR15;A0A015NPI8;A0A015NNQ0;K1GTY7;I9AZK2;F7LIS0;A0A016BNJ2;K1G0Y6;S3YJM9;R9I319;I9U131;F3PTZ5;F3PIF2;E5WWG7;A7V958	A0A017PEY7;A0A017N1E5;A0A016NE45;A0A016LW93;A0A016KEX6;A0A016K7Y2;A0A016JP02;A0A016IW89;A0A016EEV4;A0A016C5T0;A0A016BP45;A0A016A0Z2;A0A015Y358;A0A015XIT8;A0A015VQS3;A0A015TIT1;A0A015SAD7;A0A015R2K2;A0A015PR15;A0A015NPI8;A0A015NNQ0;K1GTY7;I9AZK2;F7LIS0;A0A016BNJ2;K1G0Y6	>tr|A0A017PEY7|A0A017PEY7_BACFG TonB-dependent receptor family protein OS=Bacteroides fragilis str. S6L5 GN=M127_0005 PE=4 SV=1;>tr|A0A017N1E5|A0A017N1E5_BACFG TonB-dependent receptor family protein OS=Bacteroides fragilis str. S23L17 GN=M138_4565 PE=4 SV=	33	4	0	0	0	0	0	0	0	0	52547000	112270000	131220000	200340000	59	31	5	2	37	31	6	7	0	7	1	1
	K1FYY8;F7LUZ0;A0A017N1F7;A0A016N240;A0A016LII6;A0A016K6R0;A0A016JPM1;A0A016JBE1;A0A016HPJ6;A0A016E292;A0A016CZI6;A0A016A429;A0A016A1V7;A0A015YEJ7;A0A015XJM1;A0A015UD06;A0A015RTV1;A0A015QGZ5;A0A015P4N1;A0A015NY41;A0A015NQH5;A0A015NP75;K1G2R3;I9V1L5;A0A015Y481	K1FYY8;F7LUZ0;A0A017N1F7;A0A016N240;A0A016LII6;A0A016K6R0;A0A016JPM1;A0A016JBE1;A0A016HPJ6;A0A016E292;A0A016CZI6;A0A016A429;A0A016A1V7;A0A015YEJ7;A0A015XJM1;A0A015UD06;A0A015RTV1;A0A015QGZ5;A0A015P4N1;A0A015NY41;A0A015NQH5;A0A015NP75;K1G2R3;I9V1L5;A0A015Y481	>tr|K1FYY8|K1FYY8_BACFG Uncharacterized protein OS=Bacteroides fragilis HMW 615 GN=HMPREF1204_01411 PE=4 SV=1;>tr|F7LUZ0|F7LUZ0_9BACE Uncharacterized protein OS=Bacteroides sp. 2_1_56FAA GN=HMPREF1018_03937 PE=4 SV=1;>tr|A0A017N1F7|A0A017N1F7_BACFG Unchara	25	4	0	0	0	0	0	0	0	0	0	0	0	22579000	4	1	10	7	6	7	3	0	9	7	8	4
	A0A016KDA1;A0A016J9L5;K1G761;K1G3R0;I9VMP4;F7LNL9;A0A017NDG8;A0A016N7J0;A0A016LSA8;A0A016KN98;A0A016IJ46;A0A016E5F9;A0A016CE14;A0A016BIE6;A0A015YRA9;A0A015YFJ7;A0A015WS80;A0A015WDJ5;A0A015SEU9;A0A015RA09;A0A015R1K6;A0A015R0D6;A0A015QI62;A0A015PBQ7;A0A015NP81	A0A016KDA1;A0A016J9L5;K1G761;K1G3R0;I9VMP4;F7LNL9;A0A017NDG8;A0A016N7J0;A0A016LSA8;A0A016KN98;A0A016IJ46;A0A016E5F9;A0A016CE14;A0A016BIE6;A0A015YRA9;A0A015YFJ7;A0A015WS80;A0A015WDJ5;A0A015SEU9;A0A015RA09;A0A015R1K6;A0A015R0D6;A0A015QI62;A0A015PBQ7;A0A015NP81	>tr|A0A016KDA1|A0A016KDA1_BACFG TonB-linked outer membrane , SusC/RagA family protein OS=Bacteroides fragilis str. A7 (UDC12-2) GN=M070_1497 PE=4 SV=1;>tr|A0A016J9L5|A0A016J9L5_BACFG TonB-linked outer membrane , SusC/RagA family protein OS=Bacteroides frag	25	2	0	0	0	0	0	0	38498000	0	0	0	0	0	6	0	0	0	0	0	0	16	0	0	0	0
	K1GS24;I9JQ22;F7LV65;A0A017N1Y0;A0A016N2V7;A0A016LIF3;A0A016KKB1;A0A016KET0;A0A016HYL8;A0A016H7V6;A0A016EHW9;A0A016DVZ0;A0A016C439;A0A015ZLZ3;A0A015YJ11;A0A015Y848;A0A015XCV6;A0A015RU30;A0A015RFK5;A0A015R8H6;A0A015PS24;A0A015NTA6;A0A015NQJ3;A0A015NP87;K1GAJ6;R9H5Q9;I9UU70;F7MC17;F0H4I7;F0F708;D4WS39;D4VRW8;D3IKV7;C6II20;R9I5W0;K9DTH6;I8ZG24;E5CHX4;E2NEH6;C3R0E1;A7UZU0	K1GS24;I9JQ22;F7LV65;A0A017N1Y0;A0A016N2V7;A0A016LIF3;A0A016KKB1;A0A016KET0;A0A016HYL8;A0A016H7V6;A0A016EHW9;A0A016DVZ0;A0A016C439;A0A015ZLZ3;A0A015YJ11;A0A015Y848;A0A015XCV6;A0A015RU30;A0A015RFK5;A0A015R8H6;A0A015PS24;A0A015NTA6;A0A015NQJ3;A0A015NP87;K1GAJ6;R9H5Q9;I9UU70;F7MC17;F0H4I7;F0F708;D4WS39;D4VRW8;D3IKV7;C6II20;R9I5W0;K9DTH6;I8ZG24;E5CHX4;E2NEH6;C3R0E1;A7UZU0	>tr|K1GS24|K1GS24_BACFG Uncharacterized protein OS=Bacteroides fragilis HMW 615 GN=HMPREF1204_01404 PE=3 SV=1;>tr|I9JQ22|I9JQ22_BACFG Uncharacterized protein OS=Bacteroides fragilis CL05T00C42 GN=HMPREF1079_04212 PE=3 SV=1;>tr|F7LV65|F7LV65_9BACE Uncharact	41	2	0	13700000	7261300	0	0	41724000	49682000	109070000	51962000	0	78380000	0	0	0	2	0	0	0	1	0	0	0	0	0
	A0A015P7J2;A0A017N326;A0A016N1M7;A0A016LHR6;A0A016IWJ4;A0A016IQQ6;A0A016HEE2;A0A016C6J4;A0A016A177;A0A015ZA01;A0A015UC99;A0A015TYB3;A0A015RER9;I9AQ58;F7LVI0;A0A016JB11;A0A016DBM6;A0A016AA61;A0A015TIH7;A0A015NPQ0;K1G9P4;A0A015PE66;A0A015R482;A0A015P622;A0A016KIG1;A0A016B7I1;A0A017NG48;A0A016NB74;A0A016LTR7;A0A016KPV0;A0A016J9Y6;A0A016J6G4;A0A016E5Q8;A0A016AFY6;A0A015YRP4;A0A015XM07;A0A015XLB7;A0A0…	A0A015P7J2;A0A017N326;A0A016N1M7;A0A016LHR6;A0A016IWJ4;A0A016IQQ6;A0A016HEE2;A0A016C6J4;A0A016A177;A0A015ZA01;A0A015UC99;A0A015TYB3;A0A015RER9;I9AQ58;F7LVI0;A0A016JB11;A0A016DBM6;A0A016AA61;A0A015TIH7;A0A015NPQ0;K1G9P4	>tr|A0A015P7J2|A0A015P7J2_BACFG TonB-linked outer membrane , SusC/RagA family protein (Fragment) OS=Bacteroides fragilis str. 3397 T10 GN=M080_7011 PE=3 SV=1;>tr|A0A017N326|A0A017N326_BACFG TonB-linked outer membrane , SusC/RagA family protein OS=Bacteroid	53	9	0	28941000	21302000	33385000	34572000	61515000	70835000	88922000	239360000	54023000	70701000	608690000	3	3	3	4	3	0	2	3	3	3	3	1
	K1G4G5;K1G4B7;I9APD3;F7LVF8;A0A017N349;A0A016N1C6;A0A016KK11;A0A016KE98;A0A016K118;A0A016IWM4;A0A016I5Z2;A0A016DVP8;A0A016BA85;A0A016B5G4;A0A015YIJ1;A0A015Y7I4;A0A015XBX8;A0A015WKI6;A0A015S5H7;A0A015RTC7;A0A015R2F8;A0A015QS84;A0A015Q7F7;A0A015PRE6;A0A015NR47;C9PVY9;U2BV10;F3PJ48;E6MQY5;R9I3N3;I9U1M6;K9DRU2;E2NDV6;A7V8T3;E5X114;F3PW20;S3YHD3;I9UUW9;F7M4A8;D4X2N1;D4VHZ1;R0IZT4;C3R016;A0A069CZQ6;E5C…	K1G4G5;K1G4B7;I9APD3;F7LVF8;A0A017N349;A0A016N1C6;A0A016KK11;A0A016KE98;A0A016K118;A0A016IWM4;A0A016I5Z2;A0A016DVP8;A0A016BA85;A0A016B5G4;A0A015YIJ1;A0A015Y7I4;A0A015XBX8;A0A015WKI6;A0A015S5H7;A0A015RTC7;A0A015R2F8;A0A015QS84;A0A015Q7F7;A0A015PRE6;A0A015NR47;C9PVY9;U2BV10;F3PJ48;E6MQY5;R9I3N3;I9U1M6;K9DRU2;E2NDV6;A7V8T3;E5X114;F3PW20;S3YHD3;I9UUW9;F7M4A8;D4X2N1;D4VHZ1;R0IZT4;C3R016;A0A069CZQ6;E5C…	>tr|K1G4G5|K1G4G5_BACFG Protein-export membrane protein SecD OS=Bacteroides fragilis HMW 610 GN=HMPREF1203_04010 PE=3 SV=1;>tr|K1G4B7|K1G4B7_BACFG Protein-export membrane protein SecD OS=Bacteroides fragilis HMW 615 GN=HMPREF1204_01222 PE=3 SV=1;>tr|I9APD3	48	2	0	0	0	0	0	0	0	0	36092000	0	0	47631000	3	3	3	4	3	2	3	3	3	4	3	3
	K1GAV0;K1G246;I9AUM0;F7LSE2;A0A069D9A0;A0A017N2X2;A0A016NI71;A0A016N3U9;A0A016LJC9;A0A016KFS8;A0A016JVP0;A0A016IRS3;A0A016HR82;A0A016HG67;A0A016H9V1;A0A016B6Y5;A0A016A570;A0A015YK03;A0A015YG24;A0A015WTZ6;A0A015WE64;A0A015UDU7;A0A015RVQ9;A0A015QR09;A0A015QI04;A0A015PXC8;A0A015PT67;A0A015NRT4;Q9AE24;U6RG20;U2CWB8;S3ZHG0;R9HX26;R0IVR3;K9EFA2;I9UQX5;I9A7J4;F7M0J2;F3PND3;E5CEX5;E2N9E0;D4X0H1;D4VP94;C6…	K1GAV0;K1G246;I9AUM0;F7LSE2;A0A069D9A0;A0A017N2X2;A0A016NI71;A0A016N3U9;A0A016LJC9;A0A016KFS8;A0A016JVP0;A0A016IRS3;A0A016HR82;A0A016HG67;A0A016H9V1;A0A016B6Y5;A0A016A570;A0A015YK03;A0A015YG24;A0A015WTZ6;A0A015WE64;A0A015UDU7;A0A015RVQ9;A0A015QR09;A0A015QI04;A0A015PXC8;A0A015PT67;A0A015NRT4;Q9AE24;U6RG20;U2CWB8;S3ZHG0;R9HX26;R0IVR3;K9EFA2;I9UQX5;I9A7J4;F7M0J2;F3PND3;E5CEX5;E2N9E0;D4X0H1;D4VP94;C6…	>tr|K1GAV0|K1GAV0_BACFG Transcriptional regulatory protein rprY OS=Bacteroides fragilis HMW 610 GN=HMPREF1203_02010 PE=4 SV=1;>tr|K1G246|K1G246_BACFG Transcriptional regulatory protein rprY OS=Bacteroides fragilis HMW 615 GN=HMPREF1204_03979 PE=4 SV=1;>tr|	59	4	0	41538000	0	59182000	57349000	91186000	59530000	133710000	188110000	0	56999000	22231000	99	94	108	94	103	92	143	129	64	79	88	98
	K1G067;I9VER2;F7LJU4;A0A017NJ36;A0A016NEL7;A0A016LVE7;A0A016KQG4;A0A016K831;A0A016IMT3;A0A016HZX3;A0A016E864;A0A016DF50;A0A016DAB9;A0A016BN40;A0A016BH34;A0A016B3Y9;A0A016ABZ7;A0A015YQF8;A0A015WNX7;A0A015T7M2;A0A015SFU3;A0A015R478;A0A015QZX8;A0A015PFN7;A0A015P7S0;A0A015NSG8	K1G067;I9VER2;F7LJU4;A0A017NJ36;A0A016NEL7;A0A016LVE7;A0A016KQG4;A0A016K831;A0A016IMT3;A0A016HZX3;A0A016E864;A0A016DF50;A0A016DAB9;A0A016BN40;A0A016BH34;A0A016B3Y9;A0A016ABZ7;A0A015YQF8;A0A015WNX7;A0A015T7M2;A0A015SFU3;A0A015R478;A0A015QZX8;A0A015PFN7;A0A015P7S0;A0A015NSG8	>tr|K1G067|K1G067_BACFG Uncharacterized protein OS=Bacteroides fragilis HMW 615 GN=HMPREF1204_00905 PE=4 SV=1;>tr|I9VER2|I9VER2_BACFG Uncharacterized protein OS=Bacteroides fragilis CL05T00C42 GN=HMPREF1079_01944 PE=4 SV=1;>tr|F7LJU4|F7LJU4_9BACE Uncharact	26	2	0	0	0	0	0	0	0	0	0	0	0	99444000	1	11	0	0	0	0	10	2	0	0	1	0
	S3Y6Y1;K1G8C5;I9AWW0;F7LUQ2;F3PHD4;E5X4F9;A0A017N585;A0A016NIL4;A0A016N552;A0A016LM62;A0A016KLM5;A0A016KG98;A0A016HRP3;A0A016HA71;A0A016E605;A0A016D2P6;A0A016BSZ1;A0A016ADC4;A0A015Y6L3;A0A015XFB4;A0A015WMZ1;A0A015SLD6;A0A015RKG5;A0A015R9I7;A0A015R5K8;A0A015QJ01;A0A015NV74;A0A015NSW0;U2CNV3;R9HJM0;R0HKA3;K1H5W6;I9UP02;F7M9J3;E5CC31;D4WTX2;D4VF94;C6IRP1;C3QP32;K9DWD1	S3Y6Y1;K1G8C5;I9AWW0;F7LUQ2;F3PHD4;E5X4F9;A0A017N585;A0A016NIL4;A0A016N552;A0A016LM62;A0A016KLM5;A0A016KG98;A0A016HRP3;A0A016HA71;A0A016E605;A0A016D2P6;A0A016BSZ1;A0A016ADC4;A0A015Y6L3;A0A015XFB4;A0A015WMZ1;A0A015SLD6;A0A015RKG5;A0A015R9I7;A0A015R5K8;A0A015QJ01;A0A015NV74;A0A015NSW0;U2CNV3;R9HJM0;R0HKA3;K1H5W6;I9UP02;F7M9J3;E5CC31;D4WTX2;D4VF94;C6IRP1;C3QP32	>tr|S3Y6Y1|S3Y6Y1_BACSE Uncharacterized protein OS=Bacteroides stercoris CC31F GN=HMPREF1181_02920 PE=4 SV=1;>tr|K1G8C5|K1G8C5_BACFG Uncharacterized protein OS=Bacteroides fragilis HMW 615 GN=HMPREF1204_01800 PE=4 SV=1;>tr|I9AWW0|I9AWW0_BACFG Uncharacteriz	40	4	0	25507000	0	0	37996000	57336000	81130000	132930000	254550000	0	42939000	134110000	22	18	12	36	31	26	18	10	34	48	41	40
	A0A017N5G4;A0A016KFZ1;A0A016C6R5;A0A016AWW3;A0A015WVF1;A0A015UFU9;A0A015SLK7;A0A015QEF5;K1GR55;K1G9P2;I9JXR8;F7LUF7;A0A016N4V1;A0A016LMQ2;A0A016KLL5;A0A016KBN0;A0A016IAR0;A0A016EKG8;A0A016E6E3;A0A016BSP6;A0A015W9B9;A0A015PUP8;A0A015PII5;A0A015NT80	A0A017N5G4;A0A016KFZ1;A0A016C6R5;A0A016AWW3;A0A015WVF1;A0A015UFU9;A0A015SLK7;A0A015QEF5;K1GR55;K1G9P2;I9JXR8;F7LUF7;A0A016N4V1;A0A016LMQ2;A0A016KLL5;A0A016KBN0;A0A016IAR0;A0A016EKG8;A0A016E6E3;A0A016BSP6;A0A015W9B9;A0A015PUP8;A0A015PII5;A0A015NT80	>tr|A0A017N5G4|A0A017N5G4_BACFG Outer membrane beta-barrel domain protein OS=Bacteroides fragilis str. S23L17 GN=M138_3244 PE=4 SV=1;>tr|A0A016KFZ1|A0A016KFZ1_BACFG Outer membrane beta-barrel domain protein OS=Bacteroides fragilis str. S23L24 GN=M139_3306	24	2	0	0	0	0	18440000	27848000	49418000	0	26341000	0	25923000	37223000	2	1	0	4	0	0	4	4	6	1	0	0
	K1G9Q2;K1FXS7;I9V9D8;F7LUG5;A0A017N5E4;A0A016N4V9;A0A016LLZ0;A0A016KC58;A0A016K755;A0A016ITQ5;A0A016IEI4;A0A016F6J2;A0A016EKH5;A0A016DQE7;A0A016AWQ0;A0A015YB00;A0A015XUD5;A0A015W9C9;A0A015UFV9;A0A015SLL4;A0A015S8B8;A0A015PUR2;A0A015PIJ3;A0A015NT87;R0HKI9	K1G9Q2;K1FXS7;I9V9D8;F7LUG5;A0A017N5E4;A0A016N4V9;A0A016LLZ0;A0A016KC58;A0A016K755;A0A016ITQ5;A0A016IEI4;A0A016F6J2;A0A016EKH5;A0A016DQE7;A0A016AWQ0;A0A015YB00;A0A015XUD5;A0A015W9C9;A0A015UFV9;A0A015SLL4;A0A015S8B8;A0A015PUR2;A0A015PIJ3;A0A015NT87;R0HKI9	>tr|K1G9Q2|K1G9Q2_BACFG Pyruvate-flavodoxin oxidoreductase OS=Bacteroides fragilis HMW 610 GN=HMPREF1203_01512 PE=3 SV=1;>tr|K1FXS7|K1FXS7_BACFG Pyruvate-flavodoxin oxidoreductase OS=Bacteroides fragilis HMW 615 GN=HMPREF1204_01893 PE=3 SV=1;>tr|I9V9D8|I9V	25	9	0	0	0	81455000	59476000	136630000	137370000	214940000	113310000	68769000	68072000	91082000	38	76	9	31	13	5	33	23	20	6	21	7
	R0JB92;Q7X478;K1G0X7;K1G0L1;I9JZW4;F7LIT3;A0A017PH91;A0A017N0W1;A0A016NE19;A0A016LXB3;A0A016KKF7;A0A016JRH3;A0A016I221;A0A016HI95;A0A016E8G8;A0A016CYD4;A0A016CG58;A0A016ATE0;A0A015ZKY9;A0A015YDN5;A0A015WS35;A0A015UBZ9;A0A015TUY5;A0A015TIQ1;A0A015R677;A0A015QVD3;A0A015QRU2;A0A015QP69;A0A015NTC4;U6R844;D4V9Y6;C3REB0;C3Q4L3;G5SPS9;F3QVN0	R0JB92;Q7X478;K1G0X7;K1G0L1;I9JZW4;F7LIT3;A0A017PH91;A0A017N0W1;A0A016NE19;A0A016LXB3;A0A016KKF7;A0A016JRH3;A0A016I221;A0A016HI95;A0A016E8G8;A0A016CYD4;A0A016CG58;A0A016ATE0;A0A015ZKY9;A0A015YDN5;A0A015WS35;A0A015UBZ9;A0A015TUY5;A0A015TIQ1;A0A015R677;A0A015QVD3;A0A015QRU2;A0A015QP69;A0A015NTC4;U6R844;D4V9Y6;C3REB0;C3Q4L3;G5SPS9;F3QVN0	>tr|R0JB92|R0JB92_9BACE Succinate dehydrogenase and fumarate reductase iron-sulfur protein OS=Bacteroides salyersiae WAL 10018 = DSM 18765 = JCM 12988 GN=HMPREF1532_01962 PE=4 SV=1;>tr|Q7X478|Q7X478_BACFG Fumarate reductase iron-sulfur cluster protein subu	35	2	0	0	0	0	0	0	0	0	192240000	0	0	0	6	3	0	1	2	2	1	0	2	3	3	0
	K1FWQ6;I9JXW2;F7LU22;A0A017N772;A0A016NJ12;A0A016N4Q3;A0A016LLS3;A0A016KL93;A0A016JVU8;A0A016JEN5;A0A016IAI2;A0A016E6W8;A0A016B8J1;A0A016A901;A0A016A6Q8;A0A015XUG5;A0A015XFV7;A0A015W964;A0A015SLV9;A0A015S8D5;A0A015RAF1;A0A015R6C1;A0A015PID6;A0A015P0K8;A0A015NTD6;K9DVA1;F3PQA4;E2NM75;K1GH37;U2CM93;I9A9B7;F7M9X2;E5CCH3;D4WUJ3;D4VJI0;A0A015P8P5;S3ZJP4;R9HU36;R0HIH3;I9U5T8;F3PK33;E5WTT7;A7V0Y9;R9HGN9…	K1FWQ6;I9JXW2;F7LU22;A0A017N772;A0A016NJ12;A0A016N4Q3;A0A016LLS3;A0A016KL93;A0A016JVU8;A0A016JEN5;A0A016IAI2;A0A016E6W8;A0A016B8J1;A0A016A901;A0A016A6Q8;A0A015XUG5;A0A015XFV7;A0A015W964;A0A015SLV9;A0A015S8D5;A0A015RAF1;A0A015R6C1;A0A015PID6;A0A015P0K8;A0A015NTD6;K9DVA1;F3PQA4;E2NM75;K1GH37;U2CM93;I9A9B7;F7M9X2;E5CCH3;D4WUJ3;D4VJI0;A0A015P8P5;S3ZJP4;R9HU36;R0HIH3;I9U5T8;F3PK33;E5WTT7;A7V0Y9;R9HGN9…	>tr|K1FWQ6|K1FWQ6_BACFG Phosphoglycerate kinase OS=Bacteroides fragilis HMW 615 GN=pgk PE=3 SV=1;>tr|I9JXW2|I9JXW2_BACFG Phosphoglycerate kinase OS=Bacteroides fragilis CL05T00C42 GN=pgk PE=3 SV=1;>tr|F7LU22|F7LU22_9BACE Phosphoglycerate kinase OS=Bacteroi	58	4	0	0	0	0	47740000	121140000	111830000	170660000	327740000	51661000	131800000	86576000	1	3	0	0	0	0	2	3	0	0	0	0
	A0A017N6T2;A0A016NJT1;A0A016N538;A0A016LLM9;A0A016KLI9;A0A016JVT2;A0A016J5M2;A0A016IF04;A0A016E0L2;A0A016BDN4;A0A016B8H2;A0A016A8X6;A0A015XUJ1;A0A015XFZ6;A0A015XFM4;A0A015UFN6;A0A015TFC3;A0A015S8D9;A0A015S2B7;A0A015RWK1;A0A015RAD1;A0A015PIB8;A0A015NTJ5;K1G7F2;I9V9K6;F7LU04;K1GBV4;F7MC91;E5CCL1;C3QNL4;A0A015QAC7;R9HHG8;R0HIS6;K9EKZ9;I9UNV9;E2NI09;D4WPU5;D4VIP4;C6IR58;F3PWD1;B7BC74	A0A017N6T2;A0A016NJT1;A0A016N538;A0A016LLM9;A0A016KLI9;A0A016JVT2;A0A016J5M2;A0A016IF04;A0A016E0L2;A0A016BDN4;A0A016B8H2;A0A016A8X6;A0A015XUJ1;A0A015XFZ6;A0A015XFM4;A0A015UFN6;A0A015TFC3;A0A015S8D9;A0A015S2B7;A0A015RWK1;A0A015RAD1;A0A015PIB8;A0A015NTJ5;K1G7F2;I9V9K6;F7LU04;K1GBV4	>tr|A0A017N6T2|A0A017N6T2_BACFG DeoC/LacD aldolase family protein OS=Bacteroides fragilis str. S23L17 GN=M138_3035 PE=4 SV=1;>tr|A0A016NJT1|A0A016NJT1_BACFG DeoC/LacD aldolase family protein OS=Bacteroides fragilis str. S38L3 GN=M140_3033 PE=4 SV=1;>tr|A0A	41	7	73176000	63295000	0	0	0	0	143250000	0	46158000	63066000	50141000	127460000	3	5	6	3	3	4	5	5	8	6	6	8
	U6REH4;D4VB81;C3R9Q8;C3PXP3;A6KYJ2;U2DS96;S3ZML7;R9I5N8;Q64NL1;Q5L8B2;K9EF30;K1G5C8;K1FWV6;I9JHN6;I9IKL2;I9AN08;F7MC29;F7LV64;F3PJE8;E5CHY6;E2NEJ1;D4WS51;D4VJ30;C3R0C9;A7UZS8;A0A017N1E8;A0A016NFL5;A0A016N232;A0A016LHW5;A0A016K6B6;A0A016JPK5;A0A016IBS0;A0A016HPI8;A0A016E280;A0A016CZH8;A0A016AAU5;A0A016A1T8;A0A015ZAJ3;A0A015YEI4;A0A015Y466;A0A015UCZ8;A0A015RTX5;A0A015QT34;A0A015QC27;A0A015P4M3;A0A0…	U6REH4;D4VB81;C3R9Q8;C3PXP3;A6KYJ2;U2DS96;S3ZML7;R9I5N8;Q64NL1;Q5L8B2;K9EF30;K1G5C8;K1FWV6;I9JHN6;I9IKL2;I9AN08;F7MC29;F7LV64;F3PJE8;E5CHY6;E2NEJ1;D4WS51;D4VJ30;C3R0C9;A7UZS8;A0A017N1E8;A0A016NFL5;A0A016N232;A0A016LHW5;A0A016K6B6;A0A016JPK5;A0A016IBS0;A0A016HPI8;A0A016E280;A0A016CZH8;A0A016AAU5;A0A016A1T8;A0A015ZAJ3;A0A015YEI4;A0A015Y466;A0A015UCZ8;A0A015RTX5;A0A015QT34;A0A015QC27;A0A015P4M3;A0A0…	>tr|U6REH4|U6REH4_9BACE 50S ribosomal protein L2 OS=Bacteroides massiliensis B84634 = Timone 84634 = DSM 17679 = JCM 13223 GN=rplB PE=3 SV=1;>tr|D4VB81|D4VB81_BACVU 50S ribosomal protein L2 OS=Bacteroides vulgatus PC510 GN=rplB PE=3 SV=1;>tr|C3R9Q8|C3R9Q8_	74	2	0	0	0	0	0	0	0	54136000	38890000	0	0	0	1	1	5	4	8	3	6	11	2	5	2	7
	K1G0B4;I9AY13;F7LVZ7;A0A017N9P9;A0A016N5F9;A0A016LN33;A0A016KGF2;A0A016K6P1;A0A016IKN6;A0A016I1K6;A0A016HK68;A0A016BTC2;A0A016B9D1;A0A016AEA9;A0A016A522;A0A015XGL5;A0A015WGT4;A0A015S305;A0A015RAK2;A0A015R6U0;A0A015QTG2;A0A015QK47;A0A015PIN5;A0A015NU73;F3PHM4	K1G0B4;I9AY13;F7LVZ7;A0A017N9P9;A0A016N5F9;A0A016LN33;A0A016KGF2;A0A016K6P1;A0A016IKN6;A0A016I1K6;A0A016HK68;A0A016BTC2;A0A016B9D1;A0A016AEA9;A0A016A522;A0A015XGL5;A0A015WGT4;A0A015S305;A0A015RAK2;A0A015R6U0;A0A015QTG2;A0A015QK47;A0A015PIN5;A0A015NU73;F3PHM4	>tr|K1G0B4|K1G0B4_BACFG Phosphopantothenoylcysteine decarboxylase/phosphopantothenate-cysteine ligase OS=Bacteroides fragilis HMW 615 GN=HMPREF1204_02198 PE=4 SV=1;>tr|I9AY13|I9AY13_BACFG Phosphopantothenoylcysteine decarboxylase/phosphopantothenate-cystei	25	1	0	0	0	0	0	0	14455000	0	0	0	0	0	3	2	0	0	3	3	4	1	2	0	1	0
	A0A016N907;A0A016KMJ4;A0A016JZC6;A0A016B351;A0A015YN24;A0A015XHG8;A0A015SBI4;A0A015S9Z1;A0A015RXW4;A0A015PWY7;K1G727;I9JRW1;F7LR98;A0A017N9K6;A0A016LMY3;A0A016JG41;A0A016IB73;A0A016F7H3;A0A016A8M3;A0A015ZIR1;A0A015WAX5;A0A015PJP6;A0A015NV49;K1GEU4	A0A016N907;A0A016KMJ4;A0A016JZC6;A0A016B351;A0A015YN24;A0A015XHG8;A0A015SBI4;A0A015S9Z1;A0A015RXW4;A0A015PWY7;K1G727;I9JRW1;F7LR98;A0A017N9K6;A0A016LMY3;A0A016JG41;A0A016IB73;A0A016F7H3;A0A016A8M3;A0A015ZIR1;A0A015WAX5;A0A015PJP6;A0A015NV49;K1GEU4	>tr|A0A016N907|A0A016N907_BACFG Outer membrane beta-barrel domain protein OS=Bacteroides fragilis str. 3783N1-6 GN=M119_2128 PE=4 SV=1;>tr|A0A016KMJ4|A0A016KMJ4_BACFG Outer membrane beta-barrel domain protein OS=Bacteroides fragilis str. S24L15 GN=M132_233	24	9	615070000	646720000	460640000	374220000	464070000	631590000	965530000	479900000	474210000	408570000	572570000	1009300000	24	23	8	7	9	8	18	12	17	15	17	12
	A0A016D216;K1FUP6;I9VA05;F7LTY3;A0A017N6N5;A0A016N5E6;A0A016LML8;A0A016KLI0;A0A016IFG8;A0A016I136;A0A016HJL3;A0A016H3C4;A0A016DQ20;A0A016A8U7;A0A016A4E2;A0A015XMP9;A0A015XFK3;A0A015SM21;A0A015RLA8;A0A015RB31;A0A015RAB1;A0A015QWC0;A0A015QJE6;A0A015NVQ2;K1GH15;D4VEH7;C3R654	A0A016D216;K1FUP6;I9VA05;F7LTY3;A0A017N6N5;A0A016N5E6;A0A016LML8;A0A016KLI0;A0A016IFG8;A0A016I136;A0A016HJL3;A0A016H3C4;A0A016DQ20;A0A016A8U7;A0A016A4E2;A0A015XMP9;A0A015XFK3;A0A015SM21;A0A015RLA8;A0A015RB31;A0A015RAB1;A0A015QWC0;A0A015QJE6;A0A015NVQ2;K1GH15;D4VEH7;C3R654	>tr|A0A016D216|A0A016D216_BACFG Uncharacterized protein OS=Bacteroides fragilis str. 3-F-2 #6 GN=M144_3101 PE=4 SV=1;>tr|K1FUP6|K1FUP6_BACFG Uncharacterized protein OS=Bacteroides fragilis HMW 615 GN=HMPREF1204_01993 PE=4 SV=1;>tr|I9VA05|I9VA05_BACFG Uncha	27	2	0	0	0	0	0	0	0	0	0	0	58304000	0	4	16	0	13	7	2	17	5	4	0	5	0
	K1H9I7;K1G145;I9V5A4;F7LQS4;A0A017NBA1;A0A016N9Z9;A0A016LPB2;A0A016JVZ0;A0A016JH12;A0A016I3V8;A0A016HE84;A0A016FA37;A0A016DSW2;A0A016CBZ6;A0A016BVR7;A0A016A763;A0A015XQ56;A0A015XHD2;A0A015SB02;A0A015RYZ8;A0A015RNZ9;A0A015RD96;A0A015R8S8;A0A015QQA2;A0A015NW88	K1H9I7;K1G145;I9V5A4;F7LQS4;A0A017NBA1;A0A016N9Z9;A0A016LPB2;A0A016JVZ0;A0A016JH12;A0A016I3V8;A0A016HE84;A0A016FA37;A0A016DSW2;A0A016CBZ6;A0A016BVR7;A0A016A763;A0A015XQ56;A0A015XHD2;A0A015SB02;A0A015RYZ8;A0A015RNZ9;A0A015RD96;A0A015R8S8;A0A015QQA2;A0A015NW88	>tr|K1H9I7|K1H9I7_BACFG Uncharacterized protein OS=Bacteroides fragilis HMW 610 GN=HMPREF1203_00304 PE=4 SV=1;>tr|K1G145|K1G145_BACFG Uncharacterized protein OS=Bacteroides fragilis HMW 615 GN=HMPREF1204_04151 PE=4 SV=1;>tr|I9V5A4|I9V5A4_BACFG Uncharacteri	25	1	0	0	0	0	0	0	561080	0	0	0	0	0	0	0	0	0	1	2	0	0	3	0	0	5
	F7LQ61;A0A017NC54;A0A016LQI3;A0A016KN32;A0A016J7I4;A0A016I9B7;A0A016I358;A0A016F9F1;A0A015ZH46;A0A015WYI2;A0A015WIX0;A0A015NWS4;A0A016N9R1;A0A016A8V8;A0A015SQ42;A0A015SBM0;A0A015R977	F7LQ61;A0A017NC54;A0A016LQI3;A0A016KN32;A0A016J7I4;A0A016I9B7;A0A016I358;A0A016F9F1;A0A015ZH46;A0A015WYI2;A0A015WIX0;A0A015NWS4;A0A016N9R1;A0A016A8V8;A0A015SQ42;A0A015SBM0;A0A015R977	>tr|F7LQ61|F7LQ61_9BACE Uncharacterized protein OS=Bacteroides sp. 2_1_56FAA GN=HMPREF1018_02078 PE=4 SV=1;>tr|A0A017NC54|A0A017NC54_BACFG Uncharacterized protein OS=Bacteroides fragilis str. S23L17 GN=M138_1941 PE=4 SV=1;>tr|A0A016LQI3|A0A016LQI3_BACFG Un	17	2	0	0	0	0	0	0	0	61492000	0	0	0	154550000	7	8	10	12	6	4	6	5	7	6	6	5
	A0A016BA61;Q6A195;K1GU27;K1G4L1;I9V2S2;F7LVK9;A0A017N0Q5;A0A016N1T8;A0A016LH35;A0A016K6L5;A0A016JAV7;A0A016IWF1;A0A016IH43;A0A016DV58;A0A016B517;A0A016A5K3;A0A015YI92;A0A015Y3C5;A0A015WKD3;A0A015TYD3;A0A015SJU9;A0A015S6H7;A0A015REM8;A0A015PR94;A0A015PC05;A0A015NWY6;R0IZK8;U6RBU2;D4VAT0;C3RA09;C3PXD0	A0A016BA61;Q6A195;K1GU27;K1G4L1;I9V2S2;F7LVK9;A0A017N0Q5;A0A016N1T8;A0A016LH35;A0A016K6L5;A0A016JAV7;A0A016IWF1;A0A016IH43;A0A016DV58;A0A016B517;A0A016A5K3;A0A015YI92;A0A015Y3C5;A0A015WKD3;A0A015TYD3;A0A015SJU9;A0A015S6H7;A0A015REM8;A0A015PR94;A0A015PC05;A0A015NWY6	>tr|A0A016BA61|A0A016BA61_BACFG TPR repeat family protein OS=Bacteroides fragilis str. 3783N1-8 GN=M120_4766 PE=4 SV=1;>tr|Q6A195|Q6A195_BACFG Putative plasminogen binding protein OS=Bacteroides fragilis GN=p60 PE=4 SV=1;>tr|K1GU27|K1GU27_BACFG Uncharacter	31	19	138360000	261760000	778900000	175960000	198520000	606510000	617720000	774990000	246650000	731450000	441550000	5548200000	8	11	8	2	0	10	9	7	5	1	3	7
	A0A015WRJ3;Q93TH9;K1G8Z7;K1FQ97;I9KED6;F7LQ02;A0A017NCJ6;A0A016NLC7;A0A016NA39;A0A016LQP8;A0A016KHF4;A0A016K774;A0A016INB1;A0A016HU46;A0A016G3L2;A0A016CA61;A0A016BWD9;A0A015ZSY1;A0A015YQK9;A0A015U506;A0A015R992;A0A015QHK8;A0A015PLC8;A0A015PJ40;A0A015PB69;A0A015NYJ5;A0A016CCS2;C3Q858;D4VDJ4;C3RGV5	A0A015WRJ3;Q93TH9;K1G8Z7;K1FQ97;I9KED6;F7LQ02;A0A017NCJ6;A0A016NLC7;A0A016NA39;A0A016LQP8;A0A016KHF4;A0A016K774;A0A016INB1;A0A016HU46;A0A016G3L2;A0A016CA61;A0A016BWD9;A0A015ZSY1;A0A015YQK9;A0A015U506;A0A015R992;A0A015QHK8;A0A015PLC8;A0A015PJ40;A0A015PB69;A0A015NYJ5;A0A016CCS2	>tr|A0A015WRJ3|A0A015WRJ3_BACFG TonB-linked outer membrane , SusC/RagA family protein (Fragment) OS=Bacteroides fragilis str. S13 L11 GN=M086_1613 PE=3 SV=1;>tr|Q93TH9|Q93TH9_BACFG Outer membrane protein Omp121 OS=Bacteroides fragilis PE=3 SV=1;>tr|K1G8Z7|	30	17	53426000	109490000	0	35311000	22206000	87601000	199250000	154470000	47930000	86491000	112160000	1185200000	7	5	5	3	9	6	7	7	11	10	10	3
	Q64WS4;Q5LFT7;K1GDE3;K1FZ10;I9B5W1;F7LN28;A0A017NG62;A0A016NQN5;A0A016KP32;A0A016KCI6;A0A016JJP6;A0A016I9F5;A0A016HNR0;A0A016CC61;A0A016BDQ9;A0A015YS96;A0A015WSU3;A0A015RFN8;A0A015QX85;A0A015QPB3;A0A015PCT9;A0A015NYL2;A0A016N6Q9;A0A016LSG2;A0A015ZV80;A0A015YME2;A0A015RR53;A0A015QSA4;A0A015QX08;R9H915;Q89YZ7;I9AIZ6;F7M8R3;E5C4I2;C6ITV8;C3QQM7;R0HS55;U6REF5;K0X026;D4V714;C3RDI0;C3Q7N2;U2CQE2;R9HUT0…	Q64WS4;Q5LFT7;K1GDE3;K1FZ10;I9B5W1;F7LN28;A0A017NG62;A0A016NQN5;A0A016KP32;A0A016KCI6;A0A016JJP6;A0A016I9F5;A0A016HNR0;A0A016CC61;A0A016BDQ9;A0A015YS96;A0A015WSU3;A0A015RFN8;A0A015QX85;A0A015QPB3;A0A015PCT9;A0A015NYL2;A0A016N6Q9;A0A016LSG2;A0A015ZV80;A0A015YME2;A0A015RR53;A0A015QSA4	>sp|Q64WS4|PEPT_BACFR Peptidase T OS=Bacteroides fragilis (strain YCH46) GN=pepT PE=3 SV=1;>sp|Q5LFT7|PEPT_BACFN Peptidase T OS=Bacteroides fragilis (strain ATCC 25285 / NCTC 9343) GN=pepT PE=3 SV=1;>tr|K1GDE3|K1GDE3_BACFG Peptidase T OS=Bacteroides fragil	55	5	0	0	0	0	0	0	0	0	0	0	0	89852000	6	4	7	5	4	4	3	3	4	3	3	4
	Q64P83;Q5L923;K1FRV3;I9V7R2;F7LS21;A0A017N2G4;A0A016N3V1;A0A016LIK2;A0A016KKC3;A0A016IZQ1;A0A016ICP4;A0A016HA41;A0A016E362;A0A016DNC3;A0A016B6P6;A0A016A733;A0A016A2K4;A0A015YJV5;A0A015W7E2;A0A015SK08;A0A015S7U9;A0A015QIW7;A0A015QHK7;A0A015PDI6;A0A015P5D4;A0A015NYT5;K1G8L9;U6RD11;S3YEG8;R9I5M1;K9DYL6;I9A790;F3PUH6;F3PKV3;E5WYX6;E5C7B3;E2N8U6;D4WY56;D4VHK6;D4V5Y1;C3RF61;C3QZD2;C3Q621;A7V6P4;A6KXL2;…	Q64P83;Q5L923;K1FRV3;I9V7R2;F7LS21;A0A017N2G4;A0A016N3V1;A0A016LIK2;A0A016KKC3;A0A016IZQ1;A0A016ICP4;A0A016HA41;A0A016E362;A0A016DNC3;A0A016B6P6;A0A016A733;A0A016A2K4;A0A015YJV5;A0A015W7E2;A0A015SK08;A0A015S7U9;A0A015QIW7;A0A015QHK7;A0A015PDI6;A0A015P5D4;A0A015NYT5;K1G8L9	>sp|Q64P83|TPIS_BACFR Triosephosphate isomerase OS=Bacteroides fragilis (strain YCH46) GN=tpiA PE=3 SV=1;>sp|Q5L923|TPIS_BACFN Triosephosphate isomerase OS=Bacteroides fragilis (strain ATCC 25285 / NCTC 9343) GN=tpiA PE=3 SV=1;>tr|K1FRV3|K1FRV3_BACFG Trios	48	4	110220000	318900000	0	98547000	236850000	0	0	0	89151000	0	115350000	0	6	8	9	6	6	7	4	3	10	6	12	6
	A0A016IKM9;A0A017NG23;A0A016NP89;A0A016NAJ2;A0A016LT78;A0A016KP72;A0A016J6E9;A0A016HQ04;A0A016H7F2;A0A016DVT3;A0A016B7G4;A0A016B795;A0A016AA45;A0A015ZN40;A0A015XL90;A0A015TT72;A0A015SSH8;A0A015SF69;A0A015RGD4;A0A015Q476;A0A015PNV9;A0A015NZJ1;K1GVK5;I9VIZ0;F7LLI3;A0A016FSF0	A0A016IKM9;A0A017NG23;A0A016NP89;A0A016NAJ2;A0A016LT78;A0A016KP72;A0A016J6E9;A0A016HQ04;A0A016H7F2;A0A016DVT3;A0A016B7G4;A0A016B795;A0A016AA45;A0A015ZN40;A0A015XL90;A0A015TT72;A0A015SSH8;A0A015SF69;A0A015RGD4;A0A015Q476;A0A015PNV9;A0A015NZJ1;K1GVK5;I9VIZ0;F7LLI3;A0A016FSF0	>tr|A0A016IKM9|A0A016IKM9_BACFG Starch-binding associating with outer membrane family protein OS=Bacteroides fragilis str. S23L24 GN=M139_0954 PE=4 SV=1;>tr|A0A017NG23|A0A017NG23_BACFG Starch-binding associating with outer membrane family protein OS=Bacter	26	1	0	0	0	0	0	0	0	0	0	0	0	28752000	0	3	1	3	3	2	3	0	0	0	3	0
	A0A016JKB2;A0A015S878;A0A016NB58;A0A016J9W6;A0A016E5P5;A0A015YX00;A0A017NG70;A0A016KCT5;A0A016IQZ4;A0A016HL81;A0A016DWC4;A0A016D8G9;A0A015UL57;A0A015SSI4;A0A015QQ15;A0A015NZJ8;A0A015WTQ8;K1G087;I9B7E2;A0A016BZA8;A0A015ZW33;A0A015RS56;F7LLI2;A0A016LTY3;A0A015N9X1	A0A016JKB2;A0A015S878;A0A016NB58;A0A016J9W6;A0A016E5P5;A0A015YX00;A0A017NG70;A0A016KCT5;A0A016IQZ4;A0A016HL81;A0A016DWC4;A0A016D8G9;A0A015UL57;A0A015SSI4;A0A015QQ15;A0A015NZJ8;A0A015WTQ8;K1G087;I9B7E2;A0A016BZA8;A0A015ZW33;A0A015RS56;F7LLI2;A0A016LTY3;A0A015N9X1	>tr|A0A016JKB2|A0A016JKB2_BACFG TonB-linked outer membrane , SusC/RagA family protein OS=Bacteroides fragilis str. S23L24 GN=M139_0953 PE=3 SV=1;>tr|A0A015S878|A0A015S878_BACFG TonB-linked outer membrane , SusC/RagA family protein (Fragment) OS=Bacteroides	25	11	94375000	64088000	105720000	38456000	80450000	273300000	201690000	159520000	123680000	154660000	105670000	525570000	24	64	6	8	6	3	30	13	2	11	8	28
	A0A017NEP0;A0A016N7G2;A0A016LSH2;A0A016KI51;A0A016K198;A0A016IYJ9;A0A016H2I6;A0A016G560;A0A016DVF0;A0A016CEJ7;A0A016BY42;A0A015YCC2;A0A015XT69;A0A015WSP7;A0A015T536;A0A015SD43;A0A015RFI3;A0A015R226;A0A015R0Y7;A0A015QBQ9;A0A015NZZ0;K1G5M7;K1FUA0;I9B690;F7LMC3	A0A017NEP0;A0A016N7G2;A0A016LSH2;A0A016KI51;A0A016K198;A0A016IYJ9;A0A016H2I6;A0A016G560;A0A016DVF0;A0A016CEJ7;A0A016BY42;A0A015YCC2;A0A015XT69;A0A015WSP7;A0A015T536;A0A015SD43;A0A015RFI3;A0A015R226;A0A015R0Y7;A0A015QBQ9;A0A015NZZ0;K1G5M7;K1FUA0;I9B690;F7LMC3	>tr|A0A017NEP0|A0A017NEP0_BACFG Uncharacterized protein OS=Bacteroides fragilis str. S23L17 GN=M138_1381 PE=4 SV=1;>tr|A0A016N7G2|A0A016N7G2_BACFG Uncharacterized protein OS=Bacteroides fragilis str. 3783N1-6 GN=M119_1577 PE=4 SV=1;>tr|A0A016LSH2|A0A016LSH	25	3	0	0	0	28211000	30399000	19317000	54778000	45054000	23985000	26231000	20386000	26561000	0	1	0	0	0	0	0	0	0	0	0	0
	K1GFD8;K1FXN5;I9B1B6;A0A017NJX7;A0A016NBM1;A0A016LVD8;A0A016KD11;A0A016JD84;A0A016J198;A0A016IDL8;A0A016FW79;A0A016EST2;A0A016CD51;A0A016B7B6;A0A016ALI9;A0A015YIW2;A0A015Y1Q3;A0A015W5F1;A0A015TUR3;A0A015SGG9;A0A015R4G7;A0A015Q3L6;A0A015PWN0;A0A015PQB7;A0A015P2R4;A0A015P176;F7LK60	K1GFD8;K1FXN5;I9B1B6;A0A017NJX7;A0A016NBM1;A0A016LVD8;A0A016KD11;A0A016JD84;A0A016J198;A0A016IDL8;A0A016FW79;A0A016EST2;A0A016CD51;A0A016B7B6;A0A016ALI9;A0A015YIW2;A0A015Y1Q3;A0A015W5F1;A0A015TUR3;A0A015SGG9;A0A015R4G7;A0A015Q3L6;A0A015PWN0;A0A015PQB7;A0A015P2R4;A0A015P176;F7LK60	>tr|K1GFD8|K1GFD8_BACFG Uncharacterized protein OS=Bacteroides fragilis HMW 610 GN=HMPREF1203_04156 PE=4 SV=1;>tr|K1FXN5|K1FXN5_BACFG Uncharacterized protein OS=Bacteroides fragilis HMW 615 GN=HMPREF1204_00779 PE=4 SV=1;>tr|I9B1B6|I9B1B6_BACFG Uncharacteri	27	8	87842000	161830000	41528000	32662000	40480000	63651000	217960000	58951000	68021000	100550000	174340000	175650000	7	6	6	4	6	6	5	6	9	6	8	6
	A0A015PAN0;A0A017NJB6;A0A015P1U8;K6BC11;K6A5K8;A0A073I1E8;R9HIJ3;C6IS24;I9ABC6;F7M0A5;E5CDQ7;D4X206;D4VNE9;C3R1Y1;K9EHA8;K0X589;F3PRS2;E2NHR3;K1GCC6;K1G1U5;I9K3X8;F7LKP7;A0A016NQP8;A0A016NCW7;A0A016LUF4;A0A016KQ46;A0A016KJI2;A0A016JBA8;A0A016I7M5;A0A016HQN9;A0A016DWL8;A0A016BF48;A0A016B4V1;A0A016AGH7;A0A015ZWZ6;A0A015U804;A0A015RH68;A0A015R2Z0;A0A015QKE4;A0A015QDJ4;A0A015Q2E8	A0A015PAN0;A0A017NJB6;A0A015P1U8;K6BC11;K6A5K8;A0A073I1E8;R9HIJ3;C6IS24;I9ABC6;F7M0A5;E5CDQ7;D4X206;D4VNE9;C3R1Y1;K9EHA8;K0X589;F3PRS2;E2NHR3;K1GCC6;K1G1U5;I9K3X8;F7LKP7;A0A016NQP8;A0A016NCW7;A0A016LUF4;A0A016KQ46;A0A016KJI2;A0A016JBA8;A0A016I7M5;A0A016HQN9;A0A016DWL8;A0A016BF48;A0A016B4V1;A0A016AGH7;A0A015ZWZ6;A0A015U804;A0A015RH68;A0A015R2Z0;A0A015QKE4;A0A015QDJ4;A0A015Q2E8	>tr|A0A015PAN0|A0A015PAN0_BACFG Fumarate hydratase class I, aerobic (Fragment) OS=Bacteroides fragilis str. 3397 T10 GN=fumA PE=4 SV=1;>tr|A0A017NJB6|A0A017NJB6_BACFG Fumarate hydratase class I, anaerobic OS=Bacteroides fragilis str. S23L17 GN=fumB PE=4 SV	41	1	0	0	0	0	8957000	11592000	27950000	0	13734000	0	10466000	0	5	6	6	6	6	3	6	6	6	6	6	6
	A0A015R368;K1GCQ2;K1FX83;I9B0V8;F7LK93;A0A017NJI2;A0A016ND18;A0A016LVD3;A0A016K0T7;A0A016IFP1;A0A016IDB0;A0A016I7T1;A0A016ES95;A0A016EDG4;A0A016B548;A0A016AL41;A0A016AH42;A0A015WUQ8;A0A015WGG4;A0A015UM41;A0A015TU74;A0A015RTA9;A0A015QZ77;A0A015PF67;A0A015P218	A0A015R368;K1GCQ2;K1FX83;I9B0V8;F7LK93;A0A017NJI2;A0A016ND18;A0A016LVD3;A0A016K0T7;A0A016IFP1;A0A016IDB0;A0A016I7T1;A0A016ES95;A0A016EDG4;A0A016B548;A0A016AL41;A0A016AH42;A0A015WUQ8;A0A015WGG4;A0A015UM41;A0A015TU74;A0A015RTA9;A0A015QZ77;A0A015PF67;A0A015P218	>tr|A0A015R368|A0A015R368_BACFG Outer membrane beta-barrel domain protein OS=Bacteroides fragilis str. 1007-1-F #8 GN=M101_0482 PE=4 SV=1;>tr|K1GCQ2|K1GCQ2_BACFG Uncharacterized protein OS=Bacteroides fragilis HMW 610 GN=HMPREF1203_03380 PE=4 SV=1;>tr|K1FX	25	3	1201300000	1837200000	1115100000	769840000	696720000	1047200000	3905400000	1037900000	1181000000	1578200000	1359400000	1702500000	38	36	35	39	21	15	31	9	22	36	28	24
	A0A015P3S2;I9UW39;F7M7D6;E5C6K5;D4WZD4;D4VK63;C3QUL5;K1G0N5;I9VQR4;F7LQ98;A0A017NDG6;A0A016NKF1;A0A016NAT5;A0A016LQF1;A0A016KGZ8;A0A016KC14;A0A016K6Z2;A0A016IN08;A0A016F9M7;A0A016DTE5;A0A016BW87;A0A016B4J5;A0A015ZH42;A0A015WIP7;A0A015TQI1;A0A015RZB1;A0A015RPB4;A0A015R926;A0A015QQM0;A0A015PIR8;A0A015PAL8;R9HER3;C6IFH1;K1GJW6	A0A015P3S2;I9UW39;F7M7D6;E5C6K5;D4WZD4;D4VK63;C3QUL5;K1G0N5;I9VQR4;F7LQ98;A0A017NDG6;A0A016NKF1;A0A016NAT5;A0A016LQF1;A0A016KGZ8;A0A016KC14;A0A016K6Z2;A0A016IN08;A0A016F9M7;A0A016DTE5;A0A016BW87;A0A016B4J5;A0A015ZH42;A0A015WIP7;A0A015TQI1;A0A015RZB1;A0A015RPB4;A0A015R926;A0A015QQM0;A0A015PIR8;A0A015PAL8;R9HER3;C6IFH1;K1GJW6	>tr|A0A015P3S2|A0A015P3S2_BACFG Peptidase C1-like family protein (Fragment) OS=Bacteroides fragilis str. 3397 T10 GN=M080_8203 PE=4 SV=1;>tr|I9UW39|I9UW39_9BACE Uncharacterized protein OS=Bacteroides xylanisolvens CL03T12C04 GN=HMPREF1074_01387 PE=4 SV=1;>	34	1	0	0	0	0	0	0	0	0	0	0	0	0	8	7	5	5	10	6	10	7	5	9	5	7
	A0A016NCH3;A0A016LTT7;A0A016ICU1;A0A016HYK8;A0A016G7H3;A0A015ZKQ2;A0A015YDQ9;A0A015S2H6;A0A015RP16;A0A015RH45;A0A015RBZ0;A0A015PPF0;A0A015PMD3;A0A015P6K7;K1G1K4;I9VFK9;F7LKX6;A0A017NHE6;A0A016NQB9;A0A016K7T7;A0A016J076;A0A016D965;A0A016CDL1;A0A016C063;A0A015Y0T2;K1G489;S3ZK16;D4V682;C3R9H4;C3PYG2	A0A016NCH3;A0A016LTT7;A0A016ICU1;A0A016HYK8;A0A016G7H3;A0A015ZKQ2;A0A015YDQ9;A0A015S2H6;A0A015RP16;A0A015RH45;A0A015RBZ0;A0A015PPF0;A0A015PMD3;A0A015P6K7;K1G1K4;I9VFK9;F7LKX6;A0A017NHE6;A0A016NQB9;A0A016K7T7;A0A016J076;A0A016D965;A0A016CDL1;A0A016C063;A0A015Y0T2;K1G489	>tr|A0A016NCH3|A0A016NCH3_BACFG TonB-linked outer membrane , SusC/RagA family protein OS=Bacteroides fragilis str. 3783N1-6 GN=M119_0777 PE=3 SV=1;>tr|A0A016LTT7|A0A016LTT7_BACFG TonB-linked outer membrane , SusC/RagA family protein OS=Bacteroides fragilis	30	9	0	0	0	0	0	0	0	92388000	51215000	0	0	206100000	12	15	8	23	21	14	20	13	5	5	13	3
	K1H3I0;K1FNV6;I9V8T5;F7LT29;A0A017N3S2;A0A016N470;A0A016LKL8;A0A016KL01;A0A016JTW5;A0A016J3F7;A0A016IDN0;A0A016F481;A0A016DPA7;A0A016B7M5;A0A016A3K8;A0A015ZG39;A0A015XLT5;A0A015XEA7;A0A015UEK3;A0A015QWW0;A0A015QIQ3;A0A015Q5F3;A0A015PXQ1;A0A015PEH7;A0A015P6L2	K1H3I0;K1FNV6;I9V8T5;F7LT29;A0A017N3S2;A0A016N470;A0A016LKL8;A0A016KL01;A0A016JTW5;A0A016J3F7;A0A016IDN0;A0A016F481;A0A016DPA7;A0A016B7M5;A0A016A3K8;A0A015ZG39;A0A015XLT5;A0A015XEA7;A0A015UEK3;A0A015QWW0;A0A015QIQ3;A0A015Q5F3;A0A015PXQ1;A0A015PEH7;A0A015P6L2	>tr|K1H3I0|K1H3I0_BACFG Uncharacterized protein OS=Bacteroides fragilis HMW 610 GN=HMPREF1203_01773 PE=3 SV=1;>tr|K1FNV6|K1FNV6_BACFG Uncharacterized protein OS=Bacteroides fragilis HMW 615 GN=HMPREF1204_03726 PE=3 SV=1;>tr|I9V8T5|I9V8T5_BACFG Uncharacteri	25	1	0	0	0	0	0	0	2735700	0	0	0	0	0	105	162	95	79	75	55	245	81	100	85	91	134
	K1GBG1;K1G106;I9B258;F7LJE6;A0A017NKB8;A0A016NDG8;A0A016LVJ7;A0A016ITE6;A0A016IN32;A0A016I8K4;A0A016HA48;A0A016G5D6;A0A016FEB6;A0A016B9K5;A0A016ALU3;A0A016AI79;A0A016ACA0;A0A015YVL5;A0A015WPH7;A0A015SUQ9;A0A015RQK6;A0A015RII9;A0A015PR99;A0A015PNZ7;A0A015PFX0;A0A015P867	K1GBG1;K1G106;I9B258;F7LJE6;A0A017NKB8;A0A016NDG8;A0A016LVJ7;A0A016ITE6;A0A016IN32;A0A016I8K4;A0A016HA48;A0A016G5D6;A0A016FEB6;A0A016B9K5;A0A016ALU3;A0A016AI79;A0A016ACA0;A0A015YVL5;A0A015WPH7;A0A015SUQ9;A0A015RQK6;A0A015RII9;A0A015PR99;A0A015PNZ7;A0A015PFX0;A0A015P867	>tr|K1GBG1|K1GBG1_BACFG Uncharacterized protein OS=Bacteroides fragilis HMW 615 GN=HMPREF1204_00962 PE=4 SV=1;>tr|K1G106|K1G106_BACFG Uncharacterized protein OS=Bacteroides fragilis HMW 610 GN=HMPREF1203_04387 PE=4 SV=1;>tr|I9B258|I9B258_BACFG Uncharacteri	26	3	0	0	0	0	0	0	0	0	0	0	0	44506000	14	11	9	11	6	4	9	7	6	3	4	3
	A0A015PAW2;D4VPR9;I9JN36;F7M3F6;E5C6S0;C3QXR6;R9H2B6;C6IKQ2	A0A015PAW2;D4VPR9;I9JN36;F7M3F6;E5C6S0;C3QXR6	>tr|A0A015PAW2|A0A015PAW2_BACFG Uncharacterized protein (Fragment) OS=Bacteroides fragilis str. 3397 T10 GN=M080_7493 PE=4 SV=1;>tr|D4VPR9|D4VPR9_9BACE Uncharacterized protein OS=Bacteroides xylanisolvens SD CC 1b GN=BN890_21680 PE=4 SV=1;>tr|I9JN36|I9JN36	8	4	0	0	0	124390000	0	0	0	0	0	218600000	0	0	18	17	34	6	9	6	4	1	5	11	12	12
	Q64MV4;Q5L7N5;K1G4G9;K1G4B3;I9APD0;I8WTX6;F7LVH3;A0A017N1B2;A0A016N1K3;A0A016LHE7;A0A016KE79;A0A016K671;A0A016JRQ9;A0A016IGZ7;A0A016HER3;A0A016DLY4;A0A016CZ13;A0A015Y7J9;A0A015XJ58;A0A015XBV2;A0A015WSB7;A0A015TJ40;A0A015SIQ9;A0A015RX72;A0A015R7X3;A0A015QCG2;A0A015PRG1;A0A015PBY4	Q64MV4;Q5L7N5;K1G4G9;K1G4B3;I9APD0;I8WTX6;F7LVH3;A0A017N1B2;A0A016N1K3;A0A016LHE7;A0A016KE79;A0A016K671;A0A016JRQ9;A0A016IGZ7;A0A016HER3;A0A016DLY4;A0A016CZ13;A0A015Y7J9;A0A015XJ58;A0A015XBV2;A0A015WSB7;A0A015TJ40;A0A015SIQ9;A0A015RX72;A0A015R7X3;A0A015QCG2;A0A015PRG1;A0A015PBY4	>sp|Q64MV4|PCKA_BACFR Phosphoenolpyruvate carboxykinase [ATP] OS=Bacteroides fragilis (strain YCH46) GN=pckA PE=3 SV=1;>sp|Q5L7N5|PCKA_BACFN Phosphoenolpyruvate carboxykinase [ATP] OS=Bacteroides fragilis (strain ATCC 25285 / NCTC 9343) GN=pckA PE=3 SV=1;>	28	4	0	0	0	0	0	0	0	0	0	0	0	27035000	6	3	2	11	12	6	4	6	10	4	9	9
	U2CQB3;S3YDA3;R9HNP9;R9HHE4;Q8A7G0;Q64WA9;Q5LFI5;K9DVW9;K1G8L5;K1FQK1;I9BBE8;I9A9J4;I9A3E5;F7M932;F7LN76;F3PH83;E5X1I9;E5CCT8;D4WVB5;D4VQY3;C6ITJ2;C3QNB5;A7VA13;A0A017NEU9;A0A016NQZ1;A0A016N761;A0A016LSA3;A0A016KIN7;A0A016J5C0;A0A016IPM1;A0A016HFA4;A0A016E4M5;A0A016DVR1;A0A016B644;A0A016B290;A0A016AEK2;A0A015YQJ2;A0A015XJV1;A0A015U648;A0A015RR02;A0A015RAB8;A0A015QIU1;A0A015Q2Y5;A0A015PKC5;A0A015P…	U2CQB3;S3YDA3;R9HNP9;R9HHE4;Q8A7G0;Q64WA9;Q5LFI5;K9DVW9;K1G8L5;K1FQK1;I9BBE8;I9A9J4;I9A3E5;F7M932;F7LN76;F3PH83;E5X1I9;E5CCT8;D4WVB5;D4VQY3;C6ITJ2;C3QNB5;A7VA13;A0A017NEU9;A0A016NQZ1;A0A016N761;A0A016LSA3;A0A016KIN7;A0A016J5C0;A0A016IPM1;A0A016HFA4;A0A016E4M5;A0A016DVR1;A0A016B644;A0A016B290;A0A016AEK2;A0A015YQJ2;A0A015XJV1;A0A015U648;A0A015RR02;A0A015RAB8;A0A015QIU1;A0A015Q2Y5;A0A015PKC5;A0A015P…	>tr|U2CQB3|U2CQB3_9BACE NADPH-dependent 7-cyano-7-deazaguanine reductase OS=Bacteroides pyogenes F0041 GN=queF PE=3 SV=1;>tr|S3YDA3|S3YDA3_BACSE NADPH-dependent 7-cyano-7-deazaguanine reductase OS=Bacteroides stercoris CC31F GN=queF PE=3 SV=1;>tr|R9HNP9|R9	1651	2	51933000	28997000	0	0	0	0	0	0	0	0	0	0	3	3	1	1	0	0	0	0	0	0	1	0
	A0A017NFR8;A0A016KII0;Q9FDN5;K1FZ39;I9VHY2;F7LMC4;A0A016N6T7;A0A016LRQ0;A0A016KNR1;A0A016K6G7;A0A016HXJ1;A0A016E4G6;A0A016BDM6;A0A016AI49;A0A016A914;A0A015XT21;A0A015WEU2;A0A015PCW1;A0A016NQC6;A0A015ZM13;A0A015TS69;A0A015S6Z1;A0A015RAJ3;A0A015R232;A0A015NY71;A0A015NJY8;K1H135;R9H7T4;R0JFK0;I9AJT5;F7M5M9;E5C428;D4WW19;D4VPE8;C6IQS5;C3QQ29;C3RAG1;C3PWX0;A0A069D155;U2IW40;K6C5F7;K5ZT72;G5SPB6;E5WWB7…	A0A017NFR8;A0A016KII0;Q9FDN5;K1FZ39;I9VHY2;F7LMC4;A0A016N6T7;A0A016LRQ0;A0A016KNR1;A0A016K6G7;A0A016HXJ1;A0A016E4G6;A0A016BDM6;A0A016AI49;A0A016A914;A0A015XT21;A0A015WEU2;A0A015PCW1;A0A016NQC6;A0A015ZM13;A0A015TS69;A0A015S6Z1;A0A015RAJ3;A0A015R232;A0A015NY71;A0A015NJY8;K1H135	>tr|A0A017NFR8|A0A017NFR8_BACFG DNA protection during starvation protein OS=Bacteroides fragilis str. S23L17 GN=dps PE=3 SV=1;>tr|A0A016KII0|A0A016KII0_BACFG DNA protection during starvation protein OS=Bacteroides fragilis str. S23L24 GN=dps PE=3 SV=1;>tr|	46	8	186570000	231510000	64747000	110150000	212300000	291130000	318260000	397980000	214540000	183700000	476480000	398970000	308	282	231	233	219	156	214	153	172	193	210	167
	I9ALN7;F7LWU4;A0A017N250;A0A016N368;A0A016LI41;A0A016KFE5;A0A016IQX0;A0A016HYR1;A0A016HFE7;A0A016H879;A0A016CZS1;A0A016C494;A0A015YJ63;A0A015XSB9;A0A015VMR3;A0A015UD73;A0A015S663;A0A015RZU4;A0A015QVE7;A0A015PD04;I9JBJ3;F7M9Z5;E5CHF4;D4X157;D4VKQ0;C3R415;K1GB90;K1FVX5;A0A015Y8H4;A0A015XCS1;A0A015R7G7;A0A015PT41	I9ALN7;F7LWU4;A0A017N250;A0A016N368;A0A016LI41;A0A016KFE5;A0A016IQX0;A0A016HYR1;A0A016HFE7;A0A016H879;A0A016CZS1;A0A016C494;A0A015YJ63;A0A015XSB9;A0A015VMR3;A0A015UD73;A0A015S663;A0A015RZU4;A0A015QVE7;A0A015PD04;I9JBJ3;F7M9Z5;E5CHF4;D4X157;D4VKQ0;C3R415;K1GB90;K1FVX5;A0A015Y8H4;A0A015XCS1;A0A015R7G7;A0A015PT41	>tr|I9ALN7|I9ALN7_BACFG Uncharacterized protein OS=Bacteroides fragilis CL05T00C42 GN=HMPREF1079_04427 PE=3 SV=1;>tr|F7LWU4|F7LWU4_9BACE Uncharacterized protein OS=Bacteroides sp. 2_1_56FAA GN=HMPREF1018_04588 PE=3 SV=1;>tr|A0A017N250|A0A017N250_BACFG MotA	32	2	0	0	0	0	0	66331000	0	0	140150000	0	0	0	0	0	1	3	1	0	0	0	1	3	3	2
	F7LSP3;A0A017N2K2;A0A016NIS4;A0A016N4C2;A0A016LJN7;A0A016KKN6;A0A016KFG4;A0A016J3Q5;A0A016IZ20;A0A016F4M6;A0A016EJ15;A0A016A5F1;A0A016A338;A0A015ZBP2;A0A015XDM6;A0A015TL33;A0A015TKK2;A0A015RV39;A0A015R4Z2;A0A015QLE3;A0A015PE75;K1H3S3;K1GJR5;I9V876;A0A015Y973;A0A015PTQ0;A0A015PGU1;U6RS84;D4VCE0;C3REK9;C3Q5R0	F7LSP3;A0A017N2K2;A0A016NIS4;A0A016N4C2;A0A016LJN7;A0A016KKN6;A0A016KFG4;A0A016J3Q5;A0A016IZ20;A0A016F4M6;A0A016EJ15;A0A016A5F1;A0A016A338;A0A015ZBP2;A0A015XDM6;A0A015TL33;A0A015TKK2;A0A015RV39;A0A015R4Z2;A0A015QLE3;A0A015PE75;K1H3S3;K1GJR5;I9V876;A0A015Y973;A0A015PTQ0;A0A015PGU1;U6RS84;D4VCE0;C3REK9;C3Q5R0	>tr|F7LSP3|F7LSP3_9BACE Uncharacterized protein OS=Bacteroides sp. 2_1_56FAA GN=HMPREF1018_03138 PE=3 SV=1;>tr|A0A017N2K2|A0A017N2K2_BACFG MotA/TolQ/ExbB proton channel family protein OS=Bacteroides fragilis str. S23L17 GN=M138_3664 PE=3 SV=1;>tr|A0A016NIS	31	2	0	0	0	0	55106000	88725000	0	38322000	0	49423000	0	37055000	9	1	6	5	6	4	2	9	7	5	5	7
	A0A015PEM3;G1VEV2;E1KPT3;C6IJY5;A0A016E3W0;A0A015YLA5	A0A015PEM3;G1VEV2;E1KPT3;C6IJY5;A0A016E3W0;A0A015YLA5	>tr|A0A015PEM3|A0A015PEM3_BACFG Uncharacterized protein (Fragment) OS=Bacteroides fragilis str. 1007-1-F #8 GN=M101_3410 PE=4 SV=1;>tr|G1VEV2|G1VEV2_9BACT Uncharacterized protein OS=Prevotella sp. C561 GN=HMPREF0666_01935 PE=4 SV=1;>tr|E1KPT3|E1KPT3_9BACT	6	2	0	0	0	0	0	0	0	0	0	0	0	20598000	5	6	5	7	1	0	4	3	6	5	1	0
	K1FXV4;F7LUD1;A0A016ITL1;A0A016E051;A0A015ZCZ9;A0A015PFH0;A0A015YH32;A0A015RLH1;I9V9U2;A0A017N872;A0A016N4W7;A0A016LM09;A0A016IER1;A0A016I197;A0A016H3M3;A0A016C9M6;A0A016C733;A0A015WFP8;A0A015T0N9;A0A015SLR7;A0A015RHS4;K1H5H5	K1FXV4;F7LUD1;A0A016ITL1;A0A016E051;A0A015ZCZ9;A0A015PFH0;A0A015YH32;A0A015RLH1;I9V9U2;A0A017N872;A0A016N4W7;A0A016LM09;A0A016IER1;A0A016I197;A0A016H3M3;A0A016C9M6;A0A016C733;A0A015WFP8;A0A015T0N9;A0A015SLR7;A0A015RHS4	>tr|K1FXV4|K1FXV4_BACFG Uncharacterized protein OS=Bacteroides fragilis HMW 615 GN=HMPREF1204_01928 PE=4 SV=1;>tr|F7LUD1|F7LUD1_9BACE Uncharacterized protein OS=Bacteroides sp. 2_1_56FAA GN=HMPREF1018_03730 PE=4 SV=1;>tr|A0A016ITL1|A0A016ITL1_BACFG Alpha a	22	4	0	57916000	0	0	0	0	132820000	0	0	0	0	58272000	33	59	11	38	29	11	46	26	44	9	25	16
	A0A015TN19;A0A015PZI3;A0A015PGC9;W6P967;A0A015QI70;S3ZGD7;R9HX54;R9HQN5;R0JCY6;K1GI56;K1G5U2;I9VAK2;I9A3K7;F7LVY8;F3PHL4;C6ISR7;A7V9W4;A0A017NYZ1;A0A017N9R1;A0A016NKA7;A0A016N5H0;A0A016LNR0;A0A016KM06;A0A016K6S7;A0A016JFB1;A0A016J150;A0A016E140;A0A016CAA3;A0A016BTD1;A0A016BEF0;A0A015XNB2;A0A015WGU0;A0A015T173;A0A015RX70;A0A015RAL3;A0A015PIP3;E5X1K6;I9A9Z9;F7M6F1;E5CDG2;C3R1J1	A0A015TN19;A0A015PZI3;A0A015PGC9;W6P967;A0A015QI70;S3ZGD7;R9HX54;R9HQN5;R0JCY6;K1GI56;K1G5U2;I9VAK2;I9A3K7;F7LVY8;F3PHL4;C6ISR7;A7V9W4;A0A017NYZ1;A0A017N9R1;A0A016NKA7;A0A016N5H0;A0A016LNR0;A0A016KM06;A0A016K6S7;A0A016JFB1;A0A016J150;A0A016E140;A0A016CAA3;A0A016BTD1;A0A016BEF0;A0A015XNB2;A0A015WGU0;A0A015T173;A0A015RX70;A0A015RAL3;A0A015PIP3;E5X1K6;I9A9Z9;F7M6F1;E5CDG2;C3R1J1	>tr|A0A015TN19|A0A015TN19_BACFG 2-amino-3-ketobutyrate coenzyme A ligase OS=Bacteroides fragilis str. 3783N1-2 GN=kbl PE=4 SV=1;>tr|A0A015PZI3|A0A015PZI3_BACFG 2-amino-3-ketobutyrate coenzyme A ligase OS=Bacteroides fragilis str. 3397 T10 GN=M080_2644 PE=4	41	1	0	0	0	0	0	0	0	0	0	0	54473000	0	34	63	11	44	29	22	57	34	42	2	35	3
	K1GR63;I9V9T3;A0A017N652;A0A016LL08;A0A016IEK2;A0A016A944;A0A015PIH1;F7LUE2;A0A016N4T7;A0A016KMF3;A0A016KC53;A0A016IAP6;A0A016C6M4;A0A016B1U3;A0A015UFT3;A0A015U1I8;A0A015S8C4;A0A016I5S7;A0A015SLU2;A0A015W9A6;A0A016E6D0;A0A015XFN5;A0A015PFD7;K1G9M5	K1GR63;I9V9T3;A0A017N652;A0A016LL08;A0A016IEK2;A0A016A944;A0A015PIH1;F7LUE2;A0A016N4T7;A0A016KMF3;A0A016KC53;A0A016IAP6;A0A016C6M4;A0A016B1U3;A0A015UFT3;A0A015U1I8;A0A015S8C4;A0A016I5S7;A0A015SLU2;A0A015W9A6;A0A016E6D0;A0A015XFN5;A0A015PFD7;K1G9M5	>tr|K1GR63|K1GR63_BACFG Uncharacterized protein OS=Bacteroides fragilis HMW 615 GN=HMPREF1204_01916 PE=4 SV=1;>tr|I9V9T3|I9V9T3_BACFG Uncharacterized protein OS=Bacteroides fragilis CL05T00C42 GN=HMPREF1079_02965 PE=4 SV=1;>tr|A0A017N652|A0A017N652_BACFG P	24	27	1148900000	1772700000	1066100000	939410000	435590000	504200000	4331000000	1372200000	1040600000	1167200000	823650000	1524300000	0	0	0	0	3	2	2	0	0	2	0	0
	U2CSF5;A0A015PK90;R9HEH7;I9JJI9;F7M7G9;E5C6X0;D4VK30;C6IFD8;C3QUP0	U2CSF5;A0A015PK90;R9HEH7;I9JJI9;F7M7G9;E5C6X0;D4VK30;C6IFD8;C3QUP0	>tr|U2CSF5|U2CSF5_9BACE OmpA family protein OS=Bacteroides pyogenes F0041 GN=HMPREF1981_00734 PE=3 SV=1;>tr|A0A015PK90|A0A015PK90_BACFG Glycine zipper family protein (Fragment) OS=Bacteroides fragilis str. 3397 T10 GN=M080_4335 PE=4 SV=1;>tr|R9HEH7|R9HEH7_	9	1	0	0	0	0	0	0	0	16873000	0	0	0	0	4	16	0	13	7	2	17	5	4	0	5	0
	A0A015SF91;F7LLH3;A0A015S1T4;K1H0G8;K1FZH7;I9VH38;I9RH23;A0A017NGT6;A0A016NBX8;A0A016KET8;A0A016IKX6;A0A016IF16;A0A016H9K1;A0A016FCD2;A0A016ERQ9;A0A016BMT4;A0A016B3T9;A0A016ACQ0;A0A016AA72;A0A015XAC7;A0A015S8A1;A0A015RNL9;A0A015Q1U3;A0A015PP86;A0A015PLU9;A0A015RBE4	A0A015SF91;F7LLH3;A0A015S1T4;K1H0G8;K1FZH7;I9VH38;I9RH23;A0A017NGT6;A0A016NBX8;A0A016KET8;A0A016IKX6;A0A016IF16;A0A016H9K1;A0A016FCD2;A0A016ERQ9;A0A016BMT4;A0A016B3T9;A0A016ACQ0;A0A016AA72;A0A015XAC7;A0A015S8A1;A0A015RNL9;A0A015Q1U3;A0A015PP86;A0A015PLU9;A0A015RBE4	>tr|A0A015SF91|A0A015SF91_BACFG Starch-binding associating with outer membrane family protein (Fragment) OS=Bacteroides fragilis str. 3976T7 GN=M122_0843 PE=4 SV=1;>tr|F7LLH3|F7LLH3_9BACE Uncharacterized protein OS=Bacteroides sp. 2_1_56FAA GN=HMPREF1018_0	26	2	0	0	0	0	0	0	0	0	0	0	0	35445000	3	4	0	3	2	4	18	15	12	4	5	8
	F7LLB0;A0A017NH16;A0A016KJ46;A0A016G6Y6;A0A015S8G7;A0A015PM21;K1G6F0;I9K537;A0A016NQV3;A0A016ND89;A0A016LTW7;A0A016KD08;A0A016IZU0;A0A016H9E7;A0A016CD66;A0A016B7S4;A0A016B411;A0A015XP33;A0A015XLM7;A0A015ULL5;A0A015SST9;A0A015QK16	F7LLB0;A0A017NH16;A0A016KJ46;A0A016G6Y6;A0A015S8G7;A0A015PM21;K1G6F0;I9K537;A0A016NQV3;A0A016ND89;A0A016LTW7;A0A016KD08;A0A016IZU0;A0A016H9E7;A0A016CD66;A0A016B7S4;A0A016B411;A0A015XP33;A0A015XLM7;A0A015ULL5;A0A015SST9;A0A015QK16	>tr|F7LLB0|F7LLB0_9BACE Uncharacterized protein OS=Bacteroides sp. 2_1_56FAA GN=HMPREF1018_00903 PE=3 SV=1;>tr|A0A017NH16|A0A017NH16_BACFG TonB-linked outer membrane , SusC/RagA family protein OS=Bacteroides fragilis str. S23L17 GN=M138_0855 PE=3 SV=1;>tr|	22	2	0	0	0	0	0	0	0	0	0	0	0	96584000	0	0	0	2	1	0	0	0	4	0	0	0
	A0A015QU41;A0A016LUZ1;A0A017NI17;A0A016NQB4;A0A016J0E8;A0A015XMZ7;A0A015PMP0;K1G1U7;F7LKP1;A0A016KJI6;A0A016J7E1;A0A016HQN5;A0A016HHC4;A0A015WGE5;A0A015QDI8;I9B3F2;A0A016BF43;A0A015YP89;A0A015Q2E3;K1GCD6;A0A015WUI4;A0A016LWA6;A0A016IRY4;A0A017Q2Z6;A0A016LY08;A0A016KED7;A0A016KDP6;A0A016J9D5;A0A016HE67;A0A017N1K5;A0A017MZW0;A0A015UQQ3;A0A015ZX05	A0A015QU41;A0A016LUZ1;A0A017NI17;A0A016NQB4;A0A016J0E8;A0A015XMZ7;A0A015PMP0;K1G1U7;F7LKP1;A0A016KJI6;A0A016J7E1;A0A016HQN5;A0A016HHC4;A0A015WGE5;A0A015QDI8;I9B3F2;A0A016BF43;A0A015YP89;A0A015Q2E3;K1GCD6;A0A015WUI4	>tr|A0A015QU41|A0A015QU41_BACFG TonB-linked outer membrane , SusC/RagA family protein OS=Bacteroides fragilis str. 3397 T10 GN=M080_0635 PE=3 SV=1;>tr|A0A016LUZ1|A0A016LUZ1_BACFG TonB-linked outer membrane , SusC/RagA family protein (Fragment) OS=Bacteroid	33	13	108160000	179010000	0	69172000	34080000	127800000	0	63018000	0	0	22879000	998140000	308	282	231	233	219	156	214	153	172	193	210	167
	K1G1G0;I9K3R3;F7LL01;A0A017NHW7;A0A016NCK2;A0A016KQ21;A0A016KJ93;A0A016J7B3;A0A016HHU1;A0A016BL80;A0A015YIA2;A0A015YDT8;A0A015ULN8;A0A015S8Q9;A0A015RNY2;A0A015RH66;A0A015QYK1;A0A015PPI3;A0A016LUR7;A0A016HR31;A0A016ES61;A0A015Y0Q0;A0A015XN61;A0A015MVL6;K1GBZ3;F3PS25;S3YBA0;K9ECD7;F3PM31;E5WXM4;E2NFH8	K1G1G0;I9K3R3;F7LL01;A0A017NHW7;A0A016NCK2;A0A016KQ21;A0A016KJ93;A0A016J7B3;A0A016HHU1;A0A016BL80;A0A015YIA2;A0A015YDT8;A0A015ULN8;A0A015S8Q9;A0A015RNY2;A0A015RH66;A0A015QYK1;A0A015PPI3;A0A016LUR7;A0A016HR31;A0A016ES61;A0A015Y0Q0;A0A015XN61;A0A015MVL6	>tr|K1G1G0|K1G1G0_BACFG Aminoacyl-histidine dipeptidase OS=Bacteroides fragilis HMW 615 GN=HMPREF1204_00432 PE=4 SV=1;>tr|I9K3R3|I9K3R3_BACFG Aminoacyl-histidine dipeptidase OS=Bacteroides fragilis CL05T00C42 GN=HMPREF1079_01374 PE=4 SV=1;>tr|F7LL01|F7LL01	31	5	77880000	194700000	44883000	31468000	32509000	103310000	245220000	170990000	82608000	73383000	135690000	182010000	57	105	47	45	26	23	191	67	81	42	45	73
	K1G7B4;I9VIN2;F7LM51;A0A017NFD7;A0A016NAV9;A0A016LU34;A0A016KHV7;A0A016K7G7;A0A016J5Q9;A0A016IYW4;A0A016FZQ2;A0A016EQY0;A0A016E5M8;A0A016B343;A0A016ADV5;A0A015YGF5;A0A015WTB7;A0A015U6Q1;A0A015SDH4;A0A015S7G1;A0A015RFX3;A0A015R1J2;A0A015QCD7;A0A015Q125;A0A015XL49;K1G8S1;I9AIU8;D4X0Z4;D4VNR1;C3QQP6;R9H8E8;F7M8P5;E5C4K1;C6IK20;S3Y860;U2C146;A0A015PI00;R9I2Z0;I8ZPL7;F3PPI9;E5X258;R0JJS5;A0A069D5L6;A7…	K1G7B4;I9VIN2;F7LM51;A0A017NFD7;A0A016NAV9;A0A016LU34;A0A016KHV7;A0A016K7G7;A0A016J5Q9;A0A016IYW4;A0A016FZQ2;A0A016EQY0;A0A016E5M8;A0A016B343;A0A016ADV5;A0A015YGF5;A0A015WTB7;A0A015U6Q1;A0A015SDH4;A0A015S7G1;A0A015RFX3;A0A015R1J2;A0A015QCD7;A0A015Q125;A0A015XL49;K1G8S1;I9AIU8;D4X0Z4;D4VNR1;C3QQP6;R9H8E8;F7M8P5;E5C4K1;C6IK20	>tr|K1G7B4|K1G7B4_BACFG Uncharacterized protein OS=Bacteroides fragilis HMW 615 GN=HMPREF1204_00077 PE=4 SV=1;>tr|I9VIN2|I9VIN2_BACFG Uncharacterized protein OS=Bacteroides fragilis CL05T00C42 GN=HMPREF1079_00992 PE=4 SV=1;>tr|F7LM51|F7LM51_9BACE Uncharact	51	9	157430000	158990000	282430000	142860000	98406000	74281000	497250000	76285000	167010000	146470000	180630000	260990000	8	1	0	0	0	0	0	0	0	0	0	0
	K1FZY2;I9VIP4;F7LLT8;A0A017NHI2;A0A016NAU3;A0A016LTS6;A0A016KII4;A0A016JAC5;A0A016J6N6;A0A016IZF1;A0A016HR25;A0A016FBI6;A0A016BEJ0;A0A016AFV1;A0A016ACI8;A0A015ZVQ6;A0A015ZIN6;A0A015YRI0;A0A015UAG2;A0A015S1N7;A0A015RS34;A0A015R1Q2;A0A015QEQ1;A0A015Q3U1;A0A015Q1F5;K1H0S5	K1FZY2;I9VIP4;F7LLT8;A0A017NHI2;A0A016NAU3;A0A016LTS6;A0A016KII4;A0A016JAC5;A0A016J6N6;A0A016IZF1;A0A016HR25;A0A016FBI6;A0A016BEJ0;A0A016AFV1;A0A016ACI8;A0A015ZVQ6;A0A015ZIN6;A0A015YRI0;A0A015UAG2;A0A015S1N7;A0A015RS34;A0A015R1Q2;A0A015QEQ1;A0A015Q3U1;A0A015Q1F5;K1H0S5	>tr|K1FZY2|K1FZY2_BACFG Uncharacterized protein OS=Bacteroides fragilis HMW 615 GN=HMPREF1204_00170 PE=4 SV=1;>tr|I9VIP4|I9VIP4_BACFG Uncharacterized protein OS=Bacteroides fragilis CL05T00C42 GN=HMPREF1079_01105 PE=4 SV=1;>tr|F7LLT8|F7LLT8_9BACE Uncharact	26	6	95627000	91575000	147120000	72324000	104530000	188580000	246720000	86164000	108200000	154240000	149270000	259230000	45	27	19	16	7	8	10	14	9	12	18	23
	F7JIR0;F7JAD3;F0Z182;E5XE10;A7AZ54;R9H0J1;I9JBE6;F7M1H8;E5CE71;D4WZX4;D4VQH1;C6IM85;C3QXC2;B0NAY7;A0A015QAM0;E5VWT9;D1PUW5;A5Z9W2;U2BS86	F7JIR0;F7JAD3;F0Z182;E5XE10;A7AZ54;R9H0J1;I9JBE6;F7M1H8;E5CE71;D4WZX4;D4VQH1;C6IM85;C3QXC2;B0NAY7;A0A015QAM0;E5VWT9;D1PUW5;A5Z9W2;U2BS86	>tr|F7JIR0|F7JIR0_9FIRM Uncharacterized protein OS=Lachnospiraceae bacterium 1_4_56FAA GN=HMPREF0988_00214 PE=3 SV=1;>tr|F7JAD3|F7JAD3_9FIRM Uncharacterized protein OS=Lachnospiraceae bacterium 1_1_57FAA GN=HMPREF0990_00042 PE=3 SV=1;>tr|F0Z182|F0Z182_9CLO	19	2	0	0	0	0	0	0	32258000	0	0	0	0	0	11	6	0	10	13	13	0	1	8	0	7	27
	Q5L9Q6;K1FW41;A0A017N2V6;A0A016N441;A0A016LK96;A0A016KC69;A0A016JCN3;A0A016II99;A0A016H9F1;A0A016C8D8;A0A016BC26;A0A016A762;A0A015ZNB8;A0A015U0D5;A0A015RJT2;A0A015R9Q5;A0A015R8Z6;A0A015QIG3;I9AVW9;F7LSU4;A0A015PXM3;A0A016HH45;A0A015XTJ3;A0A015XL47;A0A015MML5;K1GFI2;R0J5I2;A0A015QI00;K9DXX9;R9H0B2;I9JEG1;F7M1A5;E5CEG1;C6IMK5;C3QX09;D4WUB9;U2E0R1;S3YDL4;R9HX30;I9A5U1;G5SPG8;F3QVD2;F3PRA1;F3PLG2;E5W…	Q5L9Q6;K1FW41;A0A017N2V6;A0A016N441;A0A016LK96;A0A016KC69;A0A016JCN3;A0A016II99;A0A016H9F1;A0A016C8D8;A0A016BC26;A0A016A762;A0A015ZNB8;A0A015U0D5;A0A015RJT2;A0A015R9Q5;A0A015R8Z6;A0A015QIG3;I9AVW9;F7LSU4;A0A015PXM3;A0A016HH45;A0A015XTJ3;A0A015XL47;A0A015MML5;K1GFI2;R0J5I2	>sp|Q5L9Q6|DAPDH_BACFN Meso-diaminopimelate D-dehydrogenase OS=Bacteroides fragilis (strain ATCC 25285 / NCTC 9343) GN=ddh PE=1 SV=1;>tr|K1FW41|K1FW41_BACFG Diaminopimelate dehydrogenase OS=Bacteroides fragilis HMW 615 GN=HMPREF1204_03803 PE=4 SV=1;>tr|A0A	48	9	0	0	57120000	0	0	0	0	0	0	36249000	0	1541800000	3	3	0	2	3	2	6	5	8	0	5	5
	A0A015QTH6;K1GCQ4;A0A016I0T5;A0A016INU0;A0A015QJU5;F7LLH6;A0A017NIX7;A0A016NT97;A0A016NCE0;A0A016LUP5;A0A016I109;A0A016E5Z6;A0A016DWG8;A0A016BER5;A0A016B3U3;A0A016A427;A0A015W4A0;A0A015UL86;A0A015U796;A0A015RGM0;A0A015R258;A0A015NR16;A0A015Y055;A0A016IH05	A0A015QTH6;K1GCQ4;A0A016I0T5;A0A016INU0;A0A015QJU5;F7LLH6;A0A017NIX7;A0A016NT97;A0A016NCE0;A0A016LUP5;A0A016I109;A0A016E5Z6;A0A016DWG8;A0A016BER5;A0A016B3U3;A0A016A427;A0A015W4A0;A0A015UL86;A0A015U796;A0A015RGM0;A0A015R258;A0A015NR16;A0A015Y055;A0A016IH05	>tr|A0A015QTH6|A0A015QTH6_BACFG TonB-linked outer membrane , SusC/RagA family protein (Fragment) OS=Bacteroides fragilis str. 3397 T10 GN=M080_0910 PE=3 SV=1;>tr|K1GCQ4|K1GCQ4_BACFG SusC/RagA family TonB-linked outer membrane protein OS=Bacteroides fragili	24	4	0	0	0	0	0	0	53631000	32244000	0	0	33132000	69415000	0	3	1	0	0	0	3	0	0	0	0	0
	K1FVM0;F7LWA3;A0A016KE55;A0A016IL70;A0A016EL56;A0A015YBV3;A0A015RLV5;A0A015WH01;I9AXN4;A0A017NA64;A0A016N6T8;A0A016LMT9;A0A016KG29;A0A016J5Y7;A0A016HJW5;A0A016CV11;A0A016C7V7;A0A015ZEH4;A0A015YMH2;A0A015UGL4;A0A015RXC6;A0A015RIS6;A0A015MVJ7	K1FVM0;F7LWA3;A0A016KE55;A0A016IL70;A0A016EL56;A0A015YBV3;A0A015RLV5;A0A015WH01;I9AXN4;A0A017NA64;A0A016N6T8;A0A016LMT9;A0A016KG29;A0A016J5Y7;A0A016HJW5;A0A016CV11;A0A016C7V7;A0A015ZEH4;A0A015YMH2;A0A015UGL4;A0A015RXC6;A0A015RIS6;A0A015MVJ7	>tr|K1FVM0|K1FVM0_BACFG Uncharacterized protein OS=Bacteroides fragilis HMW 615 GN=HMPREF1204_02277 PE=4 SV=1;>tr|F7LWA3|F7LWA3_9BACE Uncharacterized protein OS=Bacteroides sp. 2_1_56FAA GN=HMPREF1018_04439 PE=4 SV=1;>tr|A0A016KE55|A0A016KE55_BACFG Unchara	23	4	0	0	0	0	0	0	29440000	54610000	0	0	0	90297000	0	1	1	1	0	0	0	1	0	1	0	4
	A0A015SBJ5;R9HL87;I9JJ56;F7LY89;E5CGF2;D4X0U3;D4VMC8;C3R0V8;K9E649;F3PUB5;F3PFL3;E5X2Z3;U5C951;R9HSR7;I8ZYZ6;E2NKB9;A7UZG5;A0A069D492;U2P2J3;Q64U20;Q5LCV9;K1GE52;K1FUQ0;I9ARZ2;F7LR09;A0A017NBY0;A0A016NLG9;A0A016N944;A0A016LPA8;A0A016KHX9;A0A016J3K8;A0A016IWB5;A0A016H627;A0A016E2U2;A0A016CCA0;A0A016C9Y4;A0A015YP90;A0A015YJM4;A0A015WQI3;A0A015WBN2;A0A015U423;A0A015SAI7;A0A015RD62;A0A015PI01;A0A015P…	A0A015SBJ5;R9HL87;I9JJ56;F7LY89;E5CGF2;D4X0U3;D4VMC8;C3R0V8;K9E649;F3PUB5;F3PFL3;E5X2Z3	>tr|A0A015SBJ5|A0A015SBJ5_BACFG Xylose isomerase (Fragment) OS=Bacteroides fragilis str. 3397 T10 GN=M080_7961 PE=3 SV=1;>tr|R9HL87|R9HL87_BACT4 Xylose isomerase OS=Bacteroides thetaiotaomicron dnLKV9 GN=xylA PE=3 SV=1;>tr|I9JJ56|I9JJ56_9BACE Xylose isomer	47	3	0	0	0	0	0	0	0	176710000	0	0	0	0	0	0	2	0	1	1	0	1	0	0	0	0
	A0A015SC02	A0A015SC02	>tr|A0A015SC02|A0A015SC02_BACFG OmpA family protein OS=Bacteroides fragilis str. 3397 T10 GN=M080_7820 PE=4 SV=1	1	1	0	0	83633000	0	0	39653000	0	0	0	87793000	0	30297000	57	105	47	45	26	23	191	67	81	42	45	73
	A0A017PKW6;A0A016MQ89;A0A016MBV3;A0A016LGS2;A0A016KF31;A0A016FDP0;A0A016EP35;A0A015ZYS5;A0A015Z8I3;A0A015U6S9;A0A015SWZ4;K1G4Y8;I9ALW6;A0A017N1X6;A0A016LJ07	A0A017PKW6;A0A016MQ89;A0A016MBV3;A0A016LGS2;A0A016KF31;A0A016FDP0;A0A016EP35;A0A015ZYS5;A0A015Z8I3;A0A015U6S9;A0A015SWZ4;K1G4Y8;I9ALW6;A0A017N1X6;A0A016LJ07	>tr|A0A017PKW6|A0A017PKW6_BACFG Fimbrillin-A associated anchor s Mfa1 and Mfa2 family protein OS=Bacteroides fragilis str. S6R8 GN=M131_4613 PE=4 SV=1;>tr|A0A016MQ89|A0A016MQ89_BACFG Fimbrillin-A associated anchor s Mfa1 and Mfa2 family protein OS=Bacteroi	15	1	0	0	0	0	0	0	0	0	0	0	0	64850000	42	22	1	0	14	4	0	0	0	0	1	0
	A0A016LVF4;K1FY68;I9B2N6;F7LJN3;A0A017NM24;A0A016NE28;A0A016KPV8;A0A016JMR5;A0A016J8C2;A0A016HS82;A0A016BN68;A0A015TVB4;A0A016CK50;A0A015YTM0;A0A015XVR5;A0A015XNI3;A0A015UN95;A0A015SUQ4;A0A015Q6G0;A0A015PP10;A0A015YR50;A0A015RUE3;A0A015RIX7;A0A016DAP2;A0A016JCM3;K1G8N2;I9UT36;F7M2M6;E5CA50;C3QVR3	A0A016LVF4;K1FY68;I9B2N6;F7LJN3;A0A017NM24;A0A016NE28;A0A016KPV8;A0A016JMR5;A0A016J8C2;A0A016HS82;A0A016BN68;A0A015TVB4;A0A016CK50;A0A015YTM0;A0A015XVR5;A0A015XNI3;A0A015UN95;A0A015SUQ4;A0A015Q6G0;A0A015PP10;A0A015YR50;A0A015RUE3;A0A015RIX7;A0A016DAP2;A0A016JCM3;K1G8N2	>tr|A0A016LVF4|A0A016LVF4_BACFG Efflux transporter, outer membrane factor (OMF) lipo, NodT family protein OS=Bacteroides fragilis str. S36L5 GN=M135_0266 PE=4 SV=1;>tr|K1FY68|K1FY68_BACFG NodT family efflux transporter, outer membrane factor (OMF) lipoprot	30	16	379080000	452770000	391660000	364710000	196130000	242950000	898700000	270830000	361620000	514170000	467150000	808270000	0	0	0	0	3	2	0	0	0	3	0	0
	F7LLG3;A0A016JKP4;A0A015YDF6;A0A017NH67;A0A016LU94;A0A016KCQ9;A0A016JZT3;A0A016B7X2;A0A015NFQ9;K1GBH4;A0A015YHU4;A0A015RSJ6;K1GCW5;I9B4G2;A0A016C5J9	F7LLG3;A0A016JKP4;A0A015YDF6;A0A017NH67;A0A016LU94;A0A016KCQ9;A0A016JZT3;A0A016B7X2;A0A015NFQ9;K1GBH4;A0A015YHU4;A0A015RSJ6;K1GCW5;I9B4G2;A0A016C5J9	>tr|F7LLG3|F7LLG3_9BACE Uncharacterized protein OS=Bacteroides sp. 2_1_56FAA GN=HMPREF1018_00960 PE=4 SV=1;>tr|A0A016JKP4|A0A016JKP4_BACFG TonB-linked outer membrane , SusC/RagA family protein OS=Bacteroides fragilis str. S23L24 GN=M139_0947 PE=3 SV=1;>tr|	15	3	0	0	0	0	0	0	0	0	0	0	0	83880000	3	0	0	1	0	0	2	16	0	1	1	26
	A0A016LM04;A0A016HBY0;I9AX62;A0A016N586;A0A016JE91;A0A016J0T4;A0A016G0N7;A0A016EKF8;A0A015ZPL3;A0A015YAW8;A0A015XFL6;A0A015SA42;A0A015RHU2;A0A015QXJ6;A0A015PFC7;A0A015NKJ5;K1G8K3;A0A017N632;A0A016DQK6;F7LUE3;A0A016IK52;K1GC01;A7V0X4;U2CAD2;F3PK58;L5MZG2;J3B487;U5CL54;R9HUH9;E2NMA1	A0A016LM04;A0A016HBY0;I9AX62;A0A016N586;A0A016JE91;A0A016J0T4;A0A016G0N7;A0A016EKF8;A0A015ZPL3;A0A015YAW8;A0A015XFL6;A0A015SA42;A0A015RHU2;A0A015QXJ6;A0A015PFC7;A0A015NKJ5;K1G8K3;A0A017N632;A0A016DQK6;F7LUE3;A0A016IK52;K1GC01	>tr|A0A016LM04|A0A016LM04_BACFG TonB-linked outer membrane , SusC/RagA family protein OS=Bacteroides fragilis str. S36L5 GN=M135_3591 PE=3 SV=1;>tr|A0A016HBY0|A0A016HBY0_BACFG TonB-linked outer membrane , SusC/RagA family protein OS=Bacteroides fragilis st	30	46	5018600000	7370500000	4092900000	3235800000	2107700000	2410700000	17479000000	2989800000	3803300000	3923200000	3512000000	6933400000	15	20	12	15	16	13	12	8	12	14	11	7
	A0A016ITM4;A0A016KGU3;K1FVS8;A0A017N6G8;A0A016K748;A0A016HSJ5;A0A015Y6V8;A0A015U1S3;K1H5I4;I9JXT2;F7LUE1;A0A016N5Z4;A0A016LL22;A0A016D2E9;A0A016A7B3;A0A015YH44;A0A015RLI0;A0A015R6F1;A0A015QEB1	A0A016ITM4;A0A016KGU3;K1FVS8;A0A017N6G8;A0A016K748;A0A016HSJ5;A0A015Y6V8;A0A015U1S3;K1H5I4;I9JXT2;F7LUE1;A0A016N5Z4;A0A016LL22;A0A016D2E9;A0A016A7B3;A0A015YH44;A0A015RLI0;A0A015R6F1;A0A015QEB1	>tr|A0A016ITM4|A0A016ITM4_BACFG SusE outer membrane family protein OS=Bacteroides fragilis str. S24L15 GN=M132_3031 PE=4 SV=1;>tr|A0A016KGU3|A0A016KGU3_BACFG SusE outer membrane family protein OS=Bacteroides fragilis str. S23L24 GN=M139_3274 PE=4 SV=1;>tr|	19	2	0	0	0	0	0	0	0	0	4425600	0	0	0	3	1	0	1	5	2	1	1	1	3	1	1
	D8FJG3;D1VVP6;Q9RUF3;A0A016QRV8	D8FJG3;D1VVP6;Q9RUF3;A0A016QRV8	>tr|D8FJG3|D8FJG3_9FIRM Methionine--tRNA ligase OS=Peptoniphilus sp. oral taxon 836 str. F0141 GN=metG PE=3 SV=1;>tr|D1VVP6|D1VVP6_9FIRM Methionine--tRNA ligase OS=Peptoniphilus lacrimalis 315-B GN=metG PE=3 SV=1;>sp|Q9RUF3|SYM_DEIRA Methionine--tRNA ligas	4	1	0	0	0	0	0	0	0	0	0	21783000	0	0	3	4	0	3	0	1	4	2	3	0	0	0
	K1LHR7;H3NGM8;J1YC92;A0A016QU99	K1LHR7;H3NGM8;J1YC92;A0A016QU99	>tr|K1LHR7|K1LHR7_9LACT ATP-dependent 6-phosphofructokinase OS=Facklamia hominis CCUG 36813 GN=pfkA PE=3 SV=1;>tr|H3NGM8|H3NGM8_9LACT ATP-dependent 6-phosphofructokinase OS=Facklamia languida CCUG 37842 GN=pfkA PE=3 SV=1;>tr|J1YC92|J1YC92_9ALTE 6-phosphofr	4	1	0	0	0	0	0	0	0	0	0	0	0	7143300	19	18	26	18	18	13	13	12	21	32	38	26
	W1G4Z6;J5VHN2;J2IRG8;W9BN19;Z5WSH2;Z5WL07;Z5QRZ1;Z5PK91;Z5LPP5;Z5K044;Z5I078;Z5EKY3;Z5E8L6;Z5D7N8;Z4ZTT6;Z4Y7N4;Z4XP17;Y1FTB9;X7I152;X7HZU5;W1GBH0;W1CIP7;W1B5Z4;V3RD93;V3KKP6;V3H713;V3GD84;V3CK99;V3C6K0;V0AS12;U7AU28;U1DHD3;S8A892;S7YFE4;S7I9H2;S7E5W5;S7CPR1;S6Y2Y2;S6XXM3;S2IKV2;S2GB90;S2G1U1;S2FJU2;S2EYQ8;S2E7Q5;S2DCY5;S2CWD7;S2CI04;S2C1Z3;S1XSH4;S1V3H4;S1UG27;S1TME0;R8WLV4;R8V4R6;Q7X472;Q7X452;…	W1G4Z6;J5VHN2;J2IRG8;W9BN19;Z5WSH2;Z5WL07;Z5QRZ1;Z5PK91;Z5LPP5;Z5K044;Z5I078;Z5EKY3;Z5E8L6;Z5D7N8;Z4ZTT6;Z4Y7N4;Z4XP17;Y1FTB9;X7I152;X7HZU5;W1GBH0;W1CIP7;W1B5Z4;V3RD93;V3KKP6;V3H713;V3GD84;V3CK99;V3C6K0;V0AS12;U7AU28;U1DHD3;S8A892;S7YFE4;S7I9H2;S7E5W5;S7CPR1;S6Y2Y2;S6XXM3;S2IKV2;S2GB90;S2G1U1;S2FJU2;S2EYQ8;S2E7Q5;S2DCY5;S2CWD7;S2CI04;S2C1Z3;S1XSH4;S1V3H4;S1UG27;S1TME0;R8WLV4;R8V4R6;Q7X472;Q7X452;…	>tr|W1G4Z6|W1G4Z6_ECOLX Glycerol dehydratase large subunit OS=Escherichia coli ISC11 PE=4 SV=1;>tr|J5VHN2|J5VHN2_9ENTR Glycerol dehydratase, large subunit OS=Klebsiella sp. OBRC7 GN=dhaB_2 PE=3 SV=1;>tr|J2IRG8|J2IRG8_9ENTR Glycerol dehydratase large subuni	124	1	0	0	0	0	0	0	0	0	0	0	0	17183000	9	30	1	3	0	0	15	5	2	0	1	0
	G5L9M7;G5LP98;G5SCB4;W1G6P4;Z5X1E5;Z5WBR4;Z5R156;Z5PD03;Z5LEU4;Z5K5E5;Z5I1I7;Z5EXE8;Z5EBV5;Z5DW98;Z5A0Q4;Z4YHI6;Z4XU72;Y1P1B8;Y1H2I7;Y1FJL0;Y1EWA8;Y1E122;Y1D727;X7IC03;X4HNP3;X4B6L4;X3XEB2;W9FG46;W9BHB1;W7P9W2;W7NGJ2;W6SWX4;W1HTB7;W1CME0;W1B6X9;V8MIU9;V7XYI9;V7VJX7;V7V4D3;V7UJE0;V7TS93;V3ZSZ5;V3ZDF7;V3XTU8;V3X956;V3RQ36;V3P1V9;V3N5A2;V3MRY5;V3L6K4;V3I3V0;V3I1J8;V3F5Y6;V3EF76;V3DY75;V3DJB6;V3DEJ6;…	G5L9M7;G5LP98;G5SCB4;W1G6P4;Z5X1E5;Z5WBR4;Z5R156;Z5PD03;Z5LEU4;Z5K5E5;Z5I1I7;Z5EXE8;Z5EBV5;Z5DW98;Z5A0Q4;Z4YHI6;Z4XU72;Y1P1B8;Y1H2I7;Y1FJL0;Y1EWA8;Y1E122;Y1D727;X7IC03;X4HNP3;X4B6L4;X3XEB2;W9FG46;W9BHB1;W7P9W2;W7NGJ2;W6SWX4;W1HTB7;W1CME0;W1B6X9;V8MIU9;V7XYI9;V7VJX7;V7V4D3;V7UJE0;V7TS93;V3ZSZ5;V3ZDF7;V3XTU8;V3X956;V3RQ36;V3P1V9;V3N5A2;V3MRY5;V3L6K4;V3I3V0;V3I1J8;V3F5Y6;V3EF76;V3DY75;V3DJB6;V3DEJ6;…	>tr|G5L9M7|G5L9M7_SALET Superoxide dismutase Fe (Fragment) OS=Salmonella enterica subsp. enterica serovar Adelaide str. A4-669 GN=LTSEADE_2556 PE=3 SV=1;>tr|G5LP98|G5LP98_SALET Superoxide dismutase Fe OS=Salmonella enterica subsp. enterica serovar Alachua	312	1	0	0	0	0	35111000	0	0	0	0	0	0	0	0	0	0	0	1	2	0	0	0	0	1	0
	X3UIT5;K5APY1;P02938;Z5X123;Z5WB16;Z5R5B7;Z5PCA0;Z5LHH7;Z5K5H1;Z5HZB9;Z5F1K6;Z5EGD1;Z5DVU0;Z4ZUY4;Z4YM89;Z4XVR4;Y1P1E0;Y1H402;Y1GZZ4;Y1FGU4;Y1F0S4;Y1DU80;Y1D7H7;X7QZP5;X7QFM4;X7PNV3;X7PB93;X7NA66;X7M082;X7I8M5;X7FNR2;X5NM95;X4IRP8;X4HG59;X4BKH9;X3Z3R8;W9FCG5;W9AFS9;W7P9X6;W7NFT0;W7IQ15;W6T2B3;W2AAH3;W1WNP7;W1HX94;W1GID0;W1G8F8;W1G323;W1F0K0;W1CMV5;W1BEB8;W1AQG1;V8SFI9;V8S5D5;V8MI12;V8KZQ3;V8F9K7;…	X3UIT5;K5APY1;P02938;Z5X123;Z5WB16;Z5R5B7;Z5PCA0;Z5LHH7;Z5K5H1;Z5HZB9;Z5F1K6;Z5EGD1;Z5DVU0;Z4ZUY4;Z4YM89;Z4XVR4;Y1P1E0;Y1H402;Y1GZZ4;Y1FGU4;Y1F0S4;Y1DU80;Y1D7H7;X7QZP5;X7QFM4;X7PNV3;X7PB93;X7NA66;X7M082;X7I8M5;X7FNR2;X5NM95;X4IRP8;X4HG59;X4BKH9;X3Z3R8;W9FCG5;W9AFS9;W7P9X6;W7NFT0;W7IQ15;W6T2B3;W2AAH3;W1WNP7;W1HX94;W1GID0;W1G8F8;W1G323;W1F0K0;W1CMV5;W1BEB8;W1AQG1;V8SFI9;V8S5D5;V8MI12;V8KZQ3;V8F9K7;…	>tr|X3UIT5|X3UIT5_SALEN Uncharacterized protein OS=Salmonella enterica subsp. enterica serovar Enteritidis str. EC20120677 GN=AV37_11950 PE=4 SV=1;>tr|K5APY1|K5APY1_SALET Murein lipoprotein OS=Salmonella enterica subsp. enterica serovar Heidelberg str. CFS	1114	4	3789100000	786820000	118660000	15264000	1002300000	1063800000	73853000	1334900000	0	226940000	62285000	157210000	0	0	0	3	0	0	0	0	3	0	1	0
	E3BRR6;E1NVW0;U6SCG6;S2UYU2;S2RDE9;S2QB92;S2LZH9;S2LR21;R9GG90;Q38US0;Q034Z1;K6RVW6;K6RGB3;K6QUJ4;K6QSV5;K6Q970;J7M7F5;G6IYX1;U6F0A6;U2FYU4;Q74L81;Q5FM82;Q1GBL0;Q04C07;N1ZQT4;K0NW54;K0NP52;I7KGG5;F3MPP8;F0HX37;D7V5B4;D0DYM8;C9M239;C7XL65;C2HMA5;A8YXL3;A0A063B562;A0A061C4S9;A0A061BSL8;R9LLK1;A0A074TP53;A0A074JWD9;A4WVK0;A0A059IS72;A8LM65;A0A017HR26;S9RFK1;V7EIB3	E3BRR6;E1NVW0;U6SCG6;S2UYU2;S2RDE9;S2QB92;S2LZH9;S2LR21;R9GG90;Q38US0;Q034Z1;K6RVW6;K6RGB3;K6QUJ4;K6QSV5;K6Q970;J7M7F5;G6IYX1;U6F0A6;U2FYU4;Q74L81;Q5FM82;Q1GBL0;Q04C07;N1ZQT4;K0NW54;K0NP52;I7KGG5;F3MPP8;F0HX37;D7V5B4;D0DYM8;C9M239;C7XL65;C2HMA5;A8YXL3;A0A063B562;A0A061C4S9;A0A061BSL8;R9LLK1;A0A074TP53;A0A074JWD9;A4WVK0;A0A059IS72;A8LM65;A0A017HR26;S9RFK1;V7EIB3	>tr|E3BRR6|E3BRR6_9LACO 50S ribosomal protein L29 OS=Lactobacillus iners LEAF 2053A-b GN=rpmC PE=3 SV=1;>tr|E1NVW0|E1NVW0_9LACO 50S ribosomal protein L29 OS=Lactobacillus iners SPIN 2503V10-D GN=rpmC PE=3 SV=1;>tr|U6SCG6|U6SCG6_LACCA 50S ribosomal protein	48	1	0	0	0	0	0	0	14093000	0	0	0	0	0	7	10	0	3	0	0	4	7	0	0	1	0
	F8YNH5;H4JVD2;E2GHG1;D2D9A1;X7Q1M0;V6P1G7;V2ZV33;U0MA77;U0CVV0;T9UR69;T8PLK0;T8EZD4;T8EYB7;T7YUR5;T7U4N8;T7SQ95;T6YXR5;T6RJQ1;T6MKY7;T6FA85;T5WJA9;S1HYS2;S0YEY0;Q83IP5;N3LC93;M8P6I5;L5EKB9;L5AR80;L4TUN5;L3KSM9;K3HBX4;K3B976;I5G8V8;I5D9Y3;I4UKQ5;I4TK80;I4SM32;I4SFG9;H4Z4D4;H4VPB1;E8J954;E8IUV1;E8H9V8;A0A070J630;A0A064KG72;X7QRF0;X7PSE0;X7PIN6;X7N2U9;X7M758;W9ANC6;W8TB75;W7I2D2;W2ABK3;W1W135;W1GVD2…	F8YNH5;H4JVD2;E2GHG1;D2D9A1;X7Q1M0;V6P1G7;V2ZV33;U0MA77;U0CVV0;T9UR69;T8PLK0;T8EZD4;T8EYB7;T7YUR5;T7U4N8;T7SQ95;T6YXR5;T6RJQ1;T6MKY7;T6FA85;T5WJA9;S1HYS2;S0YEY0;Q83IP5;N3LC93;M8P6I5;L5EKB9;L5AR80;L4TUN5;L3KSM9;K3HBX4;K3B976;I5G8V8;I5D9Y3;I4UKQ5;I4TK80;I4SM32;I4SFG9;H4Z4D4;H4VPB1;E8J954;E8IUV1;E8H9V8;A0A070J630;A0A064KG72;X7QRF0;X7PSE0;X7PIN6;X7N2U9;X7M758;W9ANC6;W8TB75;W7I2D2;W2ABK3;W1W135;W1GVD2…	>tr|F8YNH5|F8YNH5_ECOLX Maltoporin OS=Escherichia coli O104:H4 str. LB226692 GN=lamB PE=4 SV=1;>tr|H4JVD2|H4JVD2_ECOLX Phage lambda receptor protein maltose high-affinity receptor OS=Escherichia coli DEC1E GN=ECDEC1E_4984 PE=4 SV=1;>tr|E2GHG1|E2GHG1_ECOLX	977	2	34295000	0	0	0	0	0	0	0	0	0	0	0	6	5	3	4	4	1	6	6	2	3	4	2
	H9TJH3;A0A074HH32;W1G8N1;E9XEX3;E1QML2;D7JJ86;N3HQL1;W9APV4;V8RXT6;V8FC41;V2SDS3;V0WM83;V0W0H9;V0VIQ5;V0S909;U1ET03;U1C2A4;U1B5K2;U1A5C2;U0LU93;U0D049;T9M4H5;T8YSH1;T8RX46;T8QQ40;T8JBV5;T8FPJ4;T8FLG0;T8A4H1;T7ZXD7;T7WU90;T7W1S8;T7V1D1;T7UTQ1;T7SJQ6;T7NWU9;T7N8X5;T7L6R5;T7JQV0;T7HPY8;T7FYW4;T7ENX6;T6WSB6;T6PY20;T6MFM6;T6FQI6;T6AY25;T5XC69;T5WIP5;T5VD20;T5VB27;T5TUN0;T5P2C7;T5LU90;S1RNS5;S1NRZ5;S1I…	H9TJH3;A0A074HH32;W1G8N1;E9XEX3;E1QML2;D7JJ86;N3HQL1;W9APV4;V8RXT6;V8FC41;V2SDS3;V0WM83;V0W0H9;V0VIQ5;V0S909;U1ET03;U1C2A4;U1B5K2;U1A5C2;U0LU93;U0D049;T9M4H5;T8YSH1;T8RX46;T8QQ40;T8JBV5;T8FPJ4;T8FLG0;T8A4H1;T7ZXD7;T7WU90;T7W1S8;T7V1D1;T7UTQ1;T7SJQ6;T7NWU9;T7N8X5;T7L6R5;T7JQV0;T7HPY8;T7FYW4;T7ENX6;T6WSB6;T6PY20;T6MFM6;T6FQI6;T6AY25;T5XC69;T5WIP5;T5VD20;T5VB27;T5TUN0;T5P2C7;T5LU90;S1RNS5;S1NRZ5;S1I…	>tr|H9TJH3|H9TJH3_SALET IncF plasmid conjugative transfer surface exclusion protein TraT OS=Salmonella enterica subsp. enterica serovar Heidelberg GN=traT PE=4 SV=1;>tr|A0A074HH32|A0A074HH32_ECOLX Enterobacterial TraT complement resistance family protein O	520	10	871740000	180640000	0	0	409670000	427230000	0	61853000	0	0	0	0	0	2	3	1	0	0	0	0	0	0	1	0
	W1X7W1;X7QY04;X7QG63;X7PNV6;X7PCW8;X7NBB6;X7LYL1;W7I1R3;W2A4N8;W1XHQ1;W1GK06;W1EU11;W1BDH3;V8SFL2;V8S676;V8LLB6;V8FMB4;V6P5E3;V6EIH8;V5D7X3;V3HXS9;V3BFD8;V2Z4H5;V2SUG2;V2RJQ9;V0YXH7;V0W220;V0VZT6;V0VHF6;V0V0H6;V0U9I0;V0TD87;V0SWG9;V0R5F5;U9YR69;U9YMR3;U9YDK8;U7BMZ0;U1IP83;U1GAJ7;U1CUI2;U1BNI7;U0ZV13;U0X9I4;U0VYJ4;U0V008;U0UUJ1;U0ULE1;U0UE95;U0S676;U0R468;U0PMI5;U0N5R2;U0MA18;U0M924;U0JEP9;U0GPC5;…	W1X7W1;X7QY04;X7QG63;X7PNV6;X7PCW8;X7NBB6;X7LYL1;W7I1R3;W2A4N8;W1XHQ1;W1GK06;W1EU11;W1BDH3;V8SFL2;V8S676;V8LLB6;V8FMB4;V6P5E3;V6EIH8;V5D7X3;V3HXS9;V3BFD8;V2Z4H5;V2SUG2;V2RJQ9;V0YXH7;V0W220;V0VZT6;V0VHF6;V0V0H6;V0U9I0;V0TD87;V0SWG9;V0R5F5;U9YR69;U9YMR3;U9YDK8;U7BMZ0;U1IP83;U1GAJ7;U1CUI2;U1BNI7;U0ZV13;U0X9I4;U0VYJ4;U0V008;U0UUJ1;U0ULE1;U0UE95;U0S676;U0R468;U0PMI5;U0N5R2;U0MA18;U0M924;U0JEP9;U0GPC5;…	>tr|W1X7W1|W1X7W1_ECOLX Ferritin (Fragment) OS=Escherichia coli DORA_A_5_14_21 GN=Q609_ECAC00845G0001 PE=3 SV=1;>tr|X7QY04|X7QY04_ECOLX Ferritin OS=Escherichia coli BIDMC 6 GN=L432_06343 PE=3 SV=1;>tr|X7QG63|X7QG63_ECOLX Ferritin OS=Escherichia coli BIDMC	573	2	34386000	0	0	0	25679000	0	0	0	0	0	0	0	0	2	0	0	0	0	2	0	0	0	0	0
	V6PXV0;V2ZSM9;T9FW93;T8K3J4;S1IG38;R4HII6;N2HUU0;N1SIW5;M8R3F8;M8NQ04;M8NEX4;K7DXA7;I2ZEV2;F3WFS8;A0A074CF68;A0A070WAU9;A0A070UEC8;A0A017IFL8;N4RIF9;N4BNY4;N4A3L7;N3ZTL9;N3HEB0;N3H169;N2YN01;N2XMD4;N2XHK4;L4PB23;L4FDA0;I4UNG5;I2TB15;I2S7P7;I1BEW1;H5P6L7;E9T9C5;A0A071ED41;A0A071A8S2;A0A071A5H8;A0A070XNM8;A0A070X1J5;A0A028F5W0;M8Q218;W7I3Z4;M8NAV8;C6K7M6;A0A073USU8;A0A073HBH7;L2DA59;L2B3V6;L1ZTQ0;G…	V6PXV0;V2ZSM9;T9FW93;T8K3J4;S1IG38;R4HII6;N2HUU0;N1SIW5;M8R3F8;M8NQ04;M8NEX4;K7DXA7;I2ZEV2;F3WFS8;A0A074CF68;A0A070WAU9;A0A070UEC8;A0A017IFL8;N4RIF9;N4BNY4;N4A3L7;N3ZTL9;N3HEB0;N3H169;N2YN01;N2XMD4;N2XHK4;L4PB23;L4FDA0;I4UNG5;I2TB15;I2S7P7;I1BEW1;H5P6L7;E9T9C5;A0A071ED41;A0A071A8S2;A0A071A5H8;A0A070XNM8;A0A070X1J5;A0A028F5W0;M8Q218;W7I3Z4;M8NAV8;C6K7M6;A0A073USU8;A0A073HBH7;L2DA59;L2B3V6;L1ZTQ0;G…	>tr|V6PXV0|V6PXV0_ECOLX Outer membrane porin protein C OS=Escherichia coli ECA-0157 GN=ECA0157_11041 PE=3 SV=1;>tr|V2ZSM9|V2ZSM9_ECOLX Outer membrane porin OmpC OS=Escherichia coli BIDMC 37 GN=L474_02334 PE=3 SV=1;>tr|T9FW93|T9FW93_ECOLX Outer membrane por	3276	15	3799500000	799280000	37637000	12607000	2018600000	1785300000	43723000	65903000	0	46403000	0	0	7	16	3	8	2	5	2	5	0	0	2	35
	J2NKF3;W1WYY1;U1BQN5;F5Q4Y8;A0A070JTX1;I6FVI9;B2Q5T9;X8LZL3;X8LK06;B6XAW7;X7QXU6;X7QE72;X7PNI5;X7PBQ3;X7NCF2;X7LY08;W8ZSX2;W7I4Y1;W2ADA8;W1GMR1;W1ESR5;W1B1G3;V8SGL9;V8S4J0;V8KZX3;V8FAF8;V6P2S8;V6NZE8;V6EI21;V5DN97;V3JLK5;V3AA26;V2Z415;V2T0N3;V2STZ6;V2R1W4;V0YWX4;V0VWN2;V0VT20;V0VJW4;V0UZ68;V0TJD2;V0SYI5;V0S9T2;V0R758;U9Z3Z3;U9YNA5;U9YG17;U7BQN9;U1J7X7;U1F4V0;U1BAE7;U0ZEP1;U0XAB9;U0WC72;U0W027;U0V…	J2NKF3;W1WYY1;U1BQN5;F5Q4Y8;A0A070JTX1;I6FVI9;B2Q5T9;X8LZL3;X8LK06;B6XAW7;X7QXU6;X7QE72;X7PNI5;X7PBQ3;X7NCF2;X7LY08;W8ZSX2;W7I4Y1;W2ADA8;W1GMR1;W1ESR5;W1B1G3;V8SGL9;V8S4J0;V8KZX3;V8FAF8;V6P2S8;V6NZE8;V6EI21;V5DN97;V3JLK5;V3AA26;V2Z415;V2T0N3;V2STZ6;V2R1W4;V0YWX4;V0VWN2;V0VT20;V0VJW4;V0UZ68;V0TJD2;V0SYI5;V0S9T2;V0R758;U9Z3Z3;U9YNA5;U9YG17;U7BQN9;U1J7X7;U1F4V0;U1BAE7;U0ZEP1;U0XAB9;U0WC72;U0W027;U0V…	>tr|J2NKF3|J2NKF3_SHIFL Glu/Leu/Phe/Val dehydrogenase, dimerization domain protein OS=Shigella flexneri 6603-63 GN=SF660363_1775 PE=4 SV=1;>tr|W1WYY1|W1WYY1_ECOLX NADP-specific glutamate dehydrogenase OS=Escherichia coli DORA_A_5_14_21 GN=Q609_ECAC01522G00	582	2	0	0	0	0	0	0	0	0	0	0	159350000	0	0	2	0	0	0	0	2	1	0	0	0	0
	X7QX96;X7PVT5;X7P9K5;X7NH63;X7LUZ2;W7I4H2;W2A728;W1X430;W1G8A6;W1F667;W1B3E6;V8S9M4;V8FD67;V6PT75;V6EW19;V5DZD4;V3IP40;V3ARK8;V3AC41;V2SMX8;V2RPI9;U7BJP0;U1HV01;U1C741;U1BZV8;U1ALW1;U0WTB1;U0WM60;U0WA41;U0VKI1;U0URS9;U0TWU8;U0SJD7;U0SD61;U0Q401;U0PJK1;U0NWI0;U0NMV1;U0K523;U0FTV8;U0EYD0;U0EVN8;U0C9S6;T9UDJ0;T9NYF0;T9MXW5;T9MT71;T9KPK8;T9JDG2;T9HNY6;T9CFU8;T9C5W0;T9AIN1;T8YW62;T8YIR2;T8XXD9;T8XWW6;…	X7QX96;X7PVT5;X7P9K5;X7NH63;X7LUZ2;W7I4H2;W2A728;W1X430;W1G8A6;W1F667;W1B3E6;V8S9M4;V8FD67;V6PT75;V6EW19;V5DZD4;V3IP40;V3ARK8;V3AC41;V2SMX8;V2RPI9;U7BJP0;U1HV01;U1C741;U1BZV8;U1ALW1;U0WTB1;U0WM60;U0WA41;U0VKI1;U0URS9;U0TWU8;U0SJD7;U0SD61;U0Q401;U0PJK1;U0NWI0;U0NMV1;U0K523;U0FTV8;U0EYD0;U0EVN8;U0C9S6;T9UDJ0;T9NYF0;T9MXW5;T9MT71;T9KPK8;T9JDG2;T9HNY6;T9CFU8;T9C5W0;T9AIN1;T8YW62;T8YIR2;T8XXD9;T8XWW6;…	>tr|X7QX96|X7QX96_ECOLX DNA protection during starvation protein OS=Escherichia coli BIDMC 6 GN=dps PE=3 SV=1;>tr|X7PVT5|X7PVT5_ECOLX DNA protection during starvation protein OS=Escherichia coli BIDMC 49b GN=dps PE=3 SV=1;>tr|X7P9K5|X7P9K5_ECOLX DNA protec	549	1	24333000	0	0	0	0	0	0	0	0	0	0	0	5	3	2	7	4	3	5	7	7	5	7	3
	N2J1W5;V6PB76;A0A073PLV9;U1IL47;A0A026SV98;U0XEH5;U0W1H8;N2E4T8;L1C7S8;I5X5M0;I5JBI2;H4S9Q4;F5Q4P7;A0A027CKQ0;T7NT97;N3LQK8;N2E8X8;M8S7X3;M8PX84;K3QS78;I6FZ58;I5VX66;I5FMG9;I5E5W0;U0M475;T7V6P0;N2UZD9;K5IHN6;I5RBX1;I5H242;H4Z6T3;G1ZHZ3;L9J0L7;X7PTU0;X7PL41;W7IM87;W2A2B2;W1X860;W1EUD9;V8SYB8;V8LEI0;V8FIA3;V6EGX1;V5DVU1;V3IJR0;V3ARF4;V2YIK8;V2U7I9;V2T6R8;V2RR78;V2RAG5;V0W0V8;V0VXK7;V0TVL7;U9ZHX0;U9…	N2J1W5;V6PB76;A0A073PLV9;U1IL47;A0A026SV98;U0XEH5;U0W1H8;N2E4T8;L1C7S8;I5X5M0;I5JBI2;H4S9Q4;F5Q4P7;A0A027CKQ0;T7NT97;N3LQK8;N2E8X8;M8S7X3;M8PX84;K3QS78;I6FZ58;I5VX66;I5FMG9;I5E5W0;U0M475;T7V6P0;N2UZD9;K5IHN6;I5RBX1;I5H242;H4Z6T3;G1ZHZ3;L9J0L7;X7PTU0;X7PL41;W7IM87;W2A2B2;W1X860;W1EUD9;V8SYB8;V8LEI0;V8FIA3;V6EGX1;V5DVU1;V3IJR0;V3ARF4;V2YIK8;V2U7I9;V2T6R8;V2RR78;V2RAG5;V0W0V8;V0VXK7;V0TVL7;U9ZHX0;U9…	>tr|N2J1W5|N2J1W5_ECOLX OmpW family protein OS=Escherichia coli BCE007_MS-11 GN=ECBCE007MS11_1556 PE=4 SV=1;>tr|V6PB76|V6PB76_ECOLX Outer membrane protein W (Fragment) OS=Escherichia coli ECA-0157 GN=ECA0157_20054 PE=4 SV=1;>tr|A0A073PLV9|A0A073PLV9_ECOLX	530	1	20455000	0	0	0	0	0	0	0	0	0	0	0	27	30	31	31	20	15	30	17	28	32	24	9
	V6EJ81;X7R0X5;X7PXT2;X7PTW7;X7P7W3;X7N370;X7M8K2;W8ZDG1;W7IL06;W2A7L7;W1WVR2;W1GN91;W1EZZ1;W1BA39;V8S1H3;V8RS54;V8KVT6;V8FMH3;V6PWZ1;V5DL21;V3IXD2;V3ALF8;V2ZHH6;V2SXR7;V2SSN4;V2QN53;V0X644;V0WHF5;V0VLF5;V0VBG7;V0UMR4;V0T280;V0SYV6;V0S903;U9Z8A9;U9YQT4;U9XKS8;U7BI30;U1FWI2;U1DK52;U1C4T3;U1AEU8;U0XZ98;U0X007;U0WFP4;U0VCH2;U0V2G8;U0UMK1;U0TQ78;U0RP56;U0QE28;U0NRB9;U0N2Z4;U0LTN9;U0LGV7;U0IS19;U0H3X3;…	V6EJ81;X7R0X5;X7PXT2;X7PTW7;X7P7W3;X7N370;X7M8K2;W8ZDG1;W7IL06;W2A7L7;W1WVR2;W1GN91;W1EZZ1;W1BA39;V8S1H3;V8RS54;V8KVT6;V8FMH3;V6PWZ1;V5DL21;V3IXD2;V3ALF8;V2ZHH6;V2SXR7;V2SSN4;V2QN53;V0X644;V0WHF5;V0VLF5;V0VBG7;V0UMR4;V0T280;V0SYV6;V0S903;U9Z8A9;U9YQT4;U9XKS8;U7BI30;U1FWI2;U1DK52;U1C4T3;U1AEU8;U0XZ98;U0X007;U0WFP4;U0VCH2;U0V2G8;U0UMK1;U0TQ78;U0RP56;U0QE28;U0NRB9;U0N2Z4;U0LTN9;U0LGV7;U0IS19;U0H3X3;…	>tr|V6EJ81|V6EJ81_ECOLX Methionine ABC transporter substrate-binding protein OS=Escherichia coli IS5 PE=4 SV=1;>tr|X7R0X5|X7R0X5_ECOLX Lipoprotein OS=Escherichia coli BIDMC 6 GN=L432_04504 PE=3 SV=1;>tr|X7PXT2|X7PXT2_ECOLX Lipoprotein OS=Escherichia coli B	691	3	165990000	0	0	0	41302000	0	0	0	0	0	0	0	3	0	0	1	0	0	2	16	0	1	1	26
	I6EWZ6;G1ZE91;V6PYJ6;L1E7K5;K5IN26;K3SJN9;I5HL05;X7R357;X7PX53;X7PSZ9;X7P6Z8;X7N0F2;X7M684;W8ZMW4;W7IKH4;W2A8M9;W1X300;W1GN62;W1BD26;V8S286;V8RRK0;V8KWV6;V8FNJ6;V6NCV9;V6EGI5;V5DS82;V3IXE0;V3AK86;V3A0X7;V2U0J0;V2TCA7;V2RSQ9;V2QJN5;V0X222;V0WLK4;V0WA90;V0VC86;V0V4P6;V0UGJ4;V0T851;V0S875;V0S6M9;U9Z608;U9YR21;U9XL13;U7BL21;U1HXG9;U1EUC3;U1D6L6;U1CE86;U1AET6;U0Y2Y0;U0X0A6;U0WJI2;U0WCU6;U0V6K8;U0UMY2;…	I6EWZ6;G1ZE91;V6PYJ6;L1E7K5;K5IN26;K3SJN9;I5HL05;X7R357;X7PX53;X7PSZ9;X7P6Z8;X7N0F2;X7M684;W8ZMW4;W7IKH4;W2A8M9;W1X300;W1GN62;W1BD26;V8S286;V8RRK0;V8KWV6;V8FNJ6;V6NCV9;V6EGI5;V5DS82;V3IXE0;V3AK86;V3A0X7;V2U0J0;V2TCA7;V2RSQ9;V2QJN5;V0X222;V0WLK4;V0WA90;V0VC86;V0V4P6;V0UGJ4;V0T851;V0S875;V0S6M9;U9Z608;U9YR21;U9XL13;U7BL21;U1HXG9;U1EUC3;U1D6L6;U1CE86;U1AET6;U0Y2Y0;U0X0A6;U0WJI2;U0WCU6;U0V6K8;U0UMY2;…	>tr|I6EWZ6|I6EWZ6_SHISO Outer membrane assembly complex, YaeT protein OS=Shigella sonnei 3226-85 GN=yaeT PE=4 SV=1;>tr|G1ZE91|G1ZE91_ECOLX Outer membrane protein assembly complex, YaeT protein OS=Escherichia coli 3030-1 GN=yaeT PE=4 SV=1;>tr|V6PYJ6|V6PYJ6_	597	2	18816000	0	0	0	0	0	0	0	0	0	0	0	0	2	2	2	10	5	7	2	10	2	9	2
	I6G4G4;W1G8B1;W1F5S0;I6A2E5;H4VDF6;X7QWY8;X7PWB0;X7PNP0;X7P8J5;X7NG26;X7LXG1;W7IG31;W2AA01;W1X1F3;W1B088;V8SW91;V8S8P3;V8LPK1;V8FED9;V6PSA9;V6NSI3;V6ET56;V5DUF3;V3IS64;V3A7A2;V2Z9A3;V2T7Z3;V2S6Q0;V2RDS5;V0XMH9;V0WM02;V0VCP9;V0VA74;V0UMJ1;V0U8Y8;V0T257;V0SKH0;V0RA17;U9Z2Z4;U9YWL2;U9Y316;U7BI53;U1IVY7;U1G2N3;U1CCT1;U1C6E7;U1BZA1;U0Z6J0;U0XRU1;U0WSZ0;U0W8M2;U0UX63;U0UGI2;U0TWD4;U0TJ89;U0SGK2;U0Q3Q7;…	I6G4G4;W1G8B1;W1F5S0;I6A2E5;H4VDF6;X7QWY8;X7PWB0;X7PNP0;X7P8J5;X7NG26;X7LXG1;W7IG31;W2AA01;W1X1F3;W1B088;V8SW91;V8S8P3;V8LPK1;V8FED9;V6PSA9;V6NSI3;V6ET56;V5DUF3;V3IS64;V3A7A2;V2Z9A3;V2T7Z3;V2S6Q0;V2RDS5;V0XMH9;V0WM02;V0VCP9;V0VA74;V0UMJ1;V0U8Y8;V0T257;V0SKH0;V0RA17;U9Z2Z4;U9YWL2;U9Y316;U7BI53;U1IVY7;U1G2N3;U1CCT1;U1C6E7;U1BZA1;U0Z6J0;U0XRU1;U0WSZ0;U0W8M2;U0UX63;U0UGI2;U0TWD4;U0TJ89;U0SGK2;U0Q3Q7;…	>tr|I6G4G4|I6G4G4_SHIDY Outer membrane protein X OS=Shigella dysenteriae 225-75 GN=ompX PE=4 SV=1;>tr|W1G8B1|W1G8B1_ECOLX Outer membrane protein X OS=Escherichia coli ISC41 PE=4 SV=1;>tr|W1F5S0|W1F5S0_ECOLX Outer membrane protein X OS=Escherichia coli ISC7	757	5	168400000	43576000	0	0	118690000	95660000	0	0	0	0	0	0	8	9	4	6	11	5	3	5	9	4	6	6
	S1IDT6;F8YCU0;A0A073EUR6;V0XMY2;V0VR90;V0VNR2;V0UNA2;V0TKC8;V0SZ55;V0SE41;V0RE04;U9Z2Q6;U9XN87;E9U583;E9TLK5;E5ZM30;E1IZQ6;E1IPL6;E1HRV1;D8E178;D7ZV01;D7Y389;A0A028UU15;A0A028U816;A0A028TWB1;A0A028S9I3;A0A028R243;A0A028PF63;A0A028MVB2;S1FX20;X7R1S6;X7PXB6;X7P9E5;X7NJF0;X7M713;X7IDM2;W8T261;W7I3J7;W2AG40;W1FUL9;V8T1Z5;V8SBR4;V8LE43;V8FAQ5;V6NJJ6;V6ELD7;V3IMQ3;V2ZFA3;V2T3A5;V2S6F3;V2QR12;U7BJQ6;U1I…	S1IDT6;F8YCU0;A0A073EUR6;V0XMY2;V0VR90;V0VNR2;V0UNA2;V0TKC8;V0SZ55;V0SE41;V0RE04;U9Z2Q6;U9XN87;E9U583;E9TLK5;E5ZM30;E1IZQ6;E1IPL6;E1HRV1;D8E178;D7ZV01;D7Y389;A0A028UU15;A0A028U816;A0A028TWB1;A0A028S9I3;A0A028R243;A0A028PF63;A0A028MVB2;S1FX20;X7R1S6;X7PXB6;X7P9E5;X7NJF0;X7M713;X7IDM2;W8T261;W7I3J7;W2AG40;W1FUL9;V8T1Z5;V8SBR4;V8LE43;V8FAQ5;V6NJJ6;V6ELD7;V3IMQ3;V2ZFA3;V2T3A5;V2S6F3;V2QR12;U7BJQ6;U1I…	>tr|S1IDT6|S1IDT6_ECOLX Alkaline phosphatase OS=Escherichia coli KTE103 GN=A1WQ_01021 PE=3 SV=1;>tr|F8YCU0|F8YCU0_ECOLX Alkaline phosphatase OS=Escherichia coli O104:H4 str. LB226692 GN=HUSEC_02028 PE=3 SV=1;>tr|A0A073EUR6|A0A073EUR6_ECOLX Alkaline phospha	706	3	0	0	0	0	0	0	0	0	0	0	3488500	0	55	52	46	33	16	16	51	18	29	32	37	44
	N2NFF7;W8STK6;U9Z5L5;T9U663;T9NYL4;T9KPW0;T9GKS3;T8YWU0;T8G9W0;T7ZNZ3;S1M4I3;S1I4C4;S0ZGD8;S0VTW5;P00722;N4RGG4;N4MPU1;N4H6D9;N4G5K1;N4EZB9;N4C6U7;N4AGJ1;N4A6J4;N3LXB7;N3LX34;N2WYZ5;N2VB21;N2V5A2;N2TG88;N2JHP9;N2EAR7;M9BR09;M8T5G5;M2NS30;L8CIF2;L4X394;K5H059;K3HJG6;I2ZMM1;H4W6E3;H4VBW0;G2AQD5;F9R2F5;D8A044;B8LFD6;B1J0T5;A0A074DNH7;A0A074CT82;A0A073TYB3;A0A071GZ80;A0A071EZA9;A0A071ETE9;A0A071BR39;…	N2NFF7;W8STK6;U9Z5L5;T9U663;T9NYL4;T9KPW0;T9GKS3;T8YWU0;T8G9W0;T7ZNZ3;S1M4I3;S1I4C4;S0ZGD8;S0VTW5;P00722;N4RGG4;N4MPU1;N4H6D9;N4G5K1;N4EZB9;N4C6U7;N4AGJ1;N4A6J4;N3LXB7;N3LX34;N2WYZ5;N2VB21;N2V5A2;N2TG88;N2JHP9;N2EAR7;M9BR09;M8T5G5;M2NS30;L8CIF2;L4X394;K5H059;K3HJG6;I2ZMM1;H4W6E3;H4VBW0;G2AQD5;F9R2F5;D8A044;B8LFD6;B1J0T5;A0A074DNH7;A0A074CT82;A0A073TYB3;A0A071GZ80;A0A071EZA9;A0A071ETE9;A0A071BR39;…	>tr|N2NFF7|N2NFF7_ECOLX Beta-galactosidase OS=Escherichia coli 2741950 GN=lacZ PE=3 SV=1;>tr|W8STK6|W8STK6_ECOLX Beta-galactosidase OS=Escherichia coli GN=lacZ PE=3 SV=1;>tr|U9Z5L5|U9Z5L5_ECOLX Beta-galactosidase OS=Escherichia coli 907357 GN=lacZ PE=3 SV=	701	9	0	0	0	9656200	0	0	0	0	399990000	0	0	0	18	17	34	6	9	6	4	1	5	11	12	12
	U1INA3;T9BEZ9;T6V8T5;N2NQY2;I4NJY5;I2UAU1;I2TET8;H1E8W6;G1ZG86;E7UGE1;A0A073PH76;A0A061KB34;A0A028F1B4;A0A028CEP3;A0A028BU93;A0A027ZAE4;A0A026TSI0;A0A017MXK8;T6V8S6;V0US86;E5ZVZ8;L5CFH9;T5N676;V8SH45;V4E8D3;V2SUD8;V2RYK0;V0VKC7;U1F412;U0EMN3;T9ZMG4;T9YSQ0;T9VXT6;T9QFX8;T9P665;T9NNJ9;T9K584;T9I572;T9B0U1;T8WVF5;T8S7K9;T8S1V1;T8RI42;T8Q2F0;T8PN46;T8NZ40;T8HB11;T8H968;T8EWF2;T8AZ61;T8A4E2;T7Z3R8;T7V…	U1INA3;T9BEZ9;T6V8T5;N2NQY2;I4NJY5;I2UAU1;I2TET8;H1E8W6;G1ZG86;E7UGE1;A0A073PH76;A0A061KB34;A0A028F1B4;A0A028CEP3;A0A028BU93;A0A027ZAE4;A0A026TSI0;A0A017MXK8	>tr|U1INA3|U1INA3_ECOLX Outer membrane porin protein C OS=Escherichia coli O104:H21 str. CFSAN002237 GN=CFSAN002237_04725 PE=3 SV=1;>tr|T9BEZ9|T9BEZ9_ECOLX Outer membrane porin OmpD OS=Escherichia coli UMEA 3201-1 GN=G939_00902 PE=3 SV=1;>tr|T6V8T5|T6V8T5_	115	3	43928000	0	0	0	0	0	0	0	0	0	0	0	0	0	3	2	0	0	9	3	8	6	5	7
	X7PW43;V3IST3;V2S3K4;U0EUF1;T9NRM2;T9LET4;T9CG88;T8T7C4;T8QN48;T8PNC5;T8K2H2;T8F367;T8BL27;T8AUH5;T7VZM2;T7V325;T7TC18;T7T339;T7QJU9;T7PEM1;T7NXN1;T7NTH5;T7M7Z7;T7LLI2;T7JRX6;T7I767;T7HJZ3;T7E9I1;T7DNA1;T7AL77;T6ZZ55;T6SMH6;T6QM12;T6PH04;T6E2G8;T6BZL1;T5XE04;T5VXK7;T5VLZ3;T5SYW3;T5PTN6;T5NU71;T5MUH1;S1RDL0;S1PJ70;S1GM17;S1DJG7;S1A6W3;S0URK4;Q49P73;N2C6J1;L5VP22;L5ISU1;L5HKJ0;L5F8T0;L5CPF7;L4ZGQ2;…	X7PW43;V3IST3;V2S3K4;U0EUF1;T9NRM2;T9LET4;T9CG88;T8T7C4;T8QN48;T8PNC5;T8K2H2;T8F367;T8BL27;T8AUH5;T7VZM2;T7V325;T7TC18;T7T339;T7QJU9;T7PEM1;T7NXN1;T7NTH5;T7M7Z7;T7LLI2;T7JRX6;T7I767;T7HJZ3;T7E9I1;T7DNA1;T7AL77;T6ZZ55;T6SMH6;T6QM12;T6PH04;T6E2G8;T6BZL1;T5XE04;T5VXK7;T5VLZ3;T5SYW3;T5PTN6;T5NU71;T5MUH1;S1RDL0;S1PJ70;S1GM17;S1DJG7;S1A6W3;S0URK4;Q49P73;N2C6J1;L5VP22;L5ISU1;L5HKJ0;L5F8T0;L5CPF7;L4ZGQ2;…	>tr|X7PW43|X7PW43_ECOLX Outer membrane protein A OS=Escherichia coli BIDMC 49b GN=P811_04317 PE=3 SV=1;>tr|V3IST3|V3IST3_ECOLX Outer membrane protein A OS=Escherichia coli BWH 32 GN=L403_01126 PE=3 SV=1;>tr|V2S3K4|V2S3K4_ECOLX Outer membrane protein A OS=E	378	5	0	0	0	0	0	0	0	0	0	0	0	0	8	4	6	12	7	8	9	9	9	9	9	7
	D9WNE9;S7V9A2;A0A067B3Z7;A0A066TVA2;H0BM61;L1KNV0;D9UKZ3;L7FFN2;D9WXX3;A0A069QYR4;D6EJW1;A0A022MM94;C5EW61;J2DRW8	D9WNE9;S7V9A2;A0A067B3Z7;A0A066TVA2;H0BM61;L1KNV0;D9UKZ3;L7FFN2;D9WXX3;A0A069QYR4;D6EJW1;A0A022MM94;C5EW61;J2DRW8	>tr|D9WNE9|D9WNE9_9ACTO Phage tail sheath protein (Fragment) OS=Streptomyces himastatinicus ATCC 53653 GN=SSOG_03560 PE=4 SV=1;>tr|S7V9A2|S7V9A2_DESML Phage tail sheath protein FI OS=Desulfococcus multivorans DSM 2059 GN=dsmv_1275 PE=4 SV=1;>tr|A0A067B3Z7|	14	1	0	0	46363000	0	0	0	0	0	0	0	0	0	0	0	4	0	0	0	0	0	3	3	0	43
	W1K717;S0JV71;C7D273;C7CVM4;R2TDG4;R2QBZ0;R2PT72;A0A022NBR4;R3T4P5;R2WTM5;R2ULB5;R2B7A6;R2A7A9;L2T0W5;L2RC45;L2NDF0;L2HZE9;G9SV23;R2DTF9;X6WMM6;X6WBR7;X6W277;X6VNC6;X6VAA3;X6USS3;X6TTP1;X6T941;X6SSD8;X6SDT4;X6RVG3;X6RSD9;X6RET4;X6R5W0;V7ZRC1;U7RQI4;R4AUE6;R4ASS0;R4AB63;R3YVQ2;R3XXA3;R3X507;R3V9E9;R3V2T1;R3UFD2;R3TXH9;R3SX58;R3SMJ3;R3MFB2;R3M8R9;R3LF27;R3JI78;R3IVR8;R3GI62;R3FBW5;R3E7T6;R3E098;R3D…	W1K717;S0JV71;C7D273;C7CVM4;R2TDG4;R2QBZ0;R2PT72;A0A022NBR4;R3T4P5;R2WTM5;R2ULB5;R2B7A6;R2A7A9;L2T0W5;L2RC45;L2NDF0;L2HZE9;G9SV23;R2DTF9;X6WMM6;X6WBR7;X6W277;X6VNC6;X6VAA3;X6USS3;X6TTP1;X6T941;X6SSD8;X6SDT4;X6RVG3;X6RSD9;X6RET4;X6R5W0;V7ZRC1;U7RQI4;R4AUE6;R4ASS0;R4AB63;R3YVQ2;R3XXA3;R3X507;R3V9E9;R3V2T1;R3UFD2;R3TXH9;R3SX58;R3SMJ3;R3MFB2;R3M8R9;R3LF27;R3JI78;R3IVR8;R3GI62;R3FBW5;R3E7T6;R3E098;R3D…	>tr|W1K717|W1K717_9ENTE Pyruvate-flavodoxin oxidoreductase OS=Enterococcus durans IPLA 655 GN=H318_11850 PE=3 SV=1;>tr|S0JV71|S0JV71_9ENTE Pyruvate-flavodoxin oxidoreductase OS=Enterococcus durans ATCC 6056 GN=I571_01954 PE=3 SV=1;>tr|C7D273|C7D273_ENTFL P	200	2	0	0	66849000	0	0	0	0	0	0	0	0	0	0	1	0	0	0	0	1	0	0	0	0	0
	I1WCG9;Q83UR3;U1DHR4;B8X1V8;Q4U3K6;S1RNB8;K6QQL9;X0FBV8;X0ED90;X0ECJ7;X0DFN7;W8WW88;W6PR33;U1WHM2;Q4ESA5;D4Q4W2;D4PKE1;C8K8K7;C8JT62;A0A024I5H9;W7DG25;W7D1H3;W7CU78;W7BJG7;X6WJI9;X6WG15;X6VZ00;X6VUY3;X6V975;X6UZ45;X6TLQ2;X6T7L2;X6SVD3;X6S3F5;X6RLN2;X6RJC0;X6RAP3;X6R0F0;W6TCJ1;W1KBU4;V7ZTK1;U7T332;U7RVY0;U6SA18;U6S217;U2P964;U2HA55;T2NIU9;S7UB20;S4GE81;S4FXJ3;S4FVP8;S4EQL6;S4E2G5;S4DKC1;S4DI52;S4C…	I1WCG9;Q83UR3;U1DHR4;B8X1V8;Q4U3K6;S1RNB8;K6QQL9;X0FBV8;X0ED90;X0ECJ7;X0DFN7;W8WW88;W6PR33;U1WHM2;Q4ESA5;D4Q4W2;D4PKE1;C8K8K7;C8JT62;A0A024I5H9;W7DG25;W7D1H3;W7CU78;W7BJG7;X6WJI9;X6WG15;X6VZ00;X6VUY3;X6V975;X6UZ45;X6TLQ2;X6T7L2;X6SVD3;X6S3F5;X6RLN2;X6RJC0;X6RAP3;X6R0F0;W6TCJ1;W1KBU4;V7ZTK1;U7T332;U7RVY0;U6SA18;U6S217;U2P964;U2HA55;T2NIU9;S7UB20;S4GE81;S4FXJ3;S4FVP8;S4EQL6;S4E2G5;S4DKC1;S4DI52;S4C…	>tr|I1WCG9|I1WCG9_LISMN LisR (Fragment) OS=Listeria monocytogenes GN=lisR PE=4 SV=1;>tr|Q83UR3|Q83UR3_LISMN LisR (Fragment) OS=Listeria monocytogenes GN=lisR PE=4 SV=1;>tr|U1DHR4|U1DHR4_ENTGA Uncharacterized protein (Fragment) OS=Enterococcus gallinarum EG	293	1	0	0	0	0	0	0	0	0	0	0	52333000	0	3	0	0	0	0	0	0	0	1	0	3	4
	U6SAL6;U2GKN7;S2U4W4;S2SDU5;S2RLH0;S2M8D5;S2LXQ0;S0P342;R0GCQ9;Q88XY7;Q1WS89;Q03EB5;Q034Y2;K6RN77;K6RHA8;K6R8J0;K6PZG0;K6PNT0;G6IYY0;F6IYG0;E1JMJ3;B3WAL8;A0A023M9U5;C2D3H1;C0XHI9;C2EHC0	U6SAL6;U2GKN7;S2U4W4;S2SDU5;S2RLH0;S2M8D5;S2LXQ0;S0P342;R0GCQ9;Q88XY7;Q1WS89;Q03EB5;Q034Y2;K6RN77;K6RHA8;K6R8J0;K6PZG0;K6PNT0;G6IYY0;F6IYG0;E1JMJ3;B3WAL8;A0A023M9U5;C2D3H1;C0XHI9;C2EHC0	>tr|U6SAL6|U6SAL6_LACCA 30S ribosomal protein S10 OS=Lactobacillus casei 5b GN=rpsJ PE=3 SV=1;>tr|U2GKN7|U2GKN7_LACPN 30S ribosomal protein S10 OS=Lactobacillus plantarum 2165 GN=rpsJ PE=3 SV=1;>tr|S2U4W4|S2U4W4_LACPA 30S ribosomal protein S10 OS=Lactobaci	26	1	0	0	0	0	0	0	0	11577000	0	0	0	0	33	59	11	38	29	11	46	26	44	9	25	16
	W6TCX2;U2IFR8;Q88YH6;F6IZK5;A0A023MB00	W6TCX2;U2IFR8;Q88YH6;F6IZK5;A0A023MB00	>tr|W6TCX2|W6TCX2_9LACO Glyceraldehyde-3-phosphate dehydrogenase OS=Lactobacillus fabifermentans T30PCM01 GN=LFAB_03355 PE=3 SV=1;>tr|U2IFR8|U2IFR8_LACPN Glyceraldehyde-3-phosphate dehydrogenase OS=Lactobacillus plantarum 2165 GN=N574_06255 PE=3 SV=1;>tr|Q	5	5	0	0	0	1679100000	2767400000	2660600000	2959600000	1684000000	5263300000	2055300000	3066200000	1334800000	2	2	10	1	2	3	2	5	0	1	3	12
	X0ECP8;X0DVU0;X0DMY6;W8WBD5;W6PN29;U1UHK9;S5LIA7;S5L4Z9;S5KU29;S5JHS6;Q4EV97;D4Q0Z9;D4PI24;C8KA68;C8JWW8;A0A024I224	X0ECP8;X0DVU0;X0DMY6;W8WBD5;W6PN29;U1UHK9;S5LIA7;S5L4Z9;S5KU29;S5JHS6;Q4EV97;D4Q0Z9;D4PI24;C8KA68;C8JWW8;A0A024I224	>tr|X0ECP8|X0ECP8_LISMN Pyruvate-flavodoxin oxidoreductase OS=Listeria monocytogenes Lm_1886 GN=X846_1069 PE=3 SV=1;>tr|X0DVU0|X0DVU0_LISMN Pyruvate-flavodoxin oxidoreductase OS=Listeria monocytogenes Lm_1889 GN=X847_2724 PE=3 SV=1;>tr|X0DMY6|X0DMY6_LISMN	16	2	0	0	0	0	0	0	0	0	0	0	0	14852000	0	1	0	0	0	0	3	6	0	0	0	0
	X0E5W5;A0A024I293	X0E5W5;A0A024I293	>tr|X0E5W5|X0E5W5_LISMN Phage tail tape measure protein OS=Listeria monocytogenes Lm_1889 GN=X847_2417 PE=4 SV=1;>tr|A0A024I293|A0A024I293_LISMN Uncharacterized protein OS=Listeria monocytogenes 4423 GN=LM4423_50223 PE=4 SV=1	2	1	0	0	0	0	0	0	0	0	0	167940000	0	0	4	3	7	8	17	14	14	6	13	11	12	12
	X0FID5;X0E8F6;X0E2Z8;W8WEB5;W6PL69;U1UWQ5;S5LN92;S5LFC3;S5KE63;Q4EPN3;D4Q2Z1;D4PPS0;C8KBF2;C8JS26;A0A024I6B7	X0FID5;X0E8F6;X0E2Z8;W8WEB5;W6PL69;U1UWQ5;S5LN92;S5LFC3;S5KE63;Q4EPN3;D4Q2Z1;D4PPS0;C8KBF2;C8JS26;A0A024I6B7	>tr|X0FID5|X0FID5_LISMN Pyruvate phosphate dikinase OS=Listeria monocytogenes Lm_1889 GN=X847_0653 PE=4 SV=1;>tr|X0E8F6|X0E8F6_LISMN Pyruvate phosphate dikinase OS=Listeria monocytogenes Lm_1840 GN=X843_2840 PE=4 SV=1;>tr|X0E2Z8|X0E2Z8_LISMN Pyruvate phosp	15	1	0	0	0	0	0	0	0	0	109910000	0	0	0	4	6	3	7	4	2	5	4	3	8	4	2
	A0A024PKJ0;F3A103;C5NY38	A0A024PKJ0;F3A103;C5NY38	>tr|A0A024PKJ0|A0A024PKJ0_9BACI DNA-directed RNA polymerase subunit beta OS=Halobacillus trueperi GN=rpoC PE=3 SV=1;>tr|F3A103|F3A103_9BACL DNA-directed RNA polymerase subunit beta OS=Gemella haemolysans M341 GN=rpoC PE=3 SV=1;>tr|C5NY38|C5NY38_9BACL DNA	3	3	0	0	0	0	0	0	0	0	0	0	0	64816000	61	64	69	75	67	58	90	39	67	64	57	34
	A0A024QSL9;U1ZZ07;U1Z013;H0QJ62;N1V3E4;K6V8H9;G7GK27;G7H2A4;M7NAT2;M2WFE8;X5M1B8;I0V4L1;H0K1Y5;I0RYK6;W7VJL5	A0A024QSL9;U1ZZ07;U1Z013;H0QJ62;N1V3E4;K6V8H9;G7GK27;G7H2A4;M7NAT2;M2WFE8;X5M1B8	>tr|A0A024QSL9|A0A024QSL9_MYCNE Glutamate dehydrogenase OS=Mycobacterium neoaurum GN=BN1047_03425 PE=3 SV=1;>tr|U1ZZ07|U1ZZ07_9MICC Glutamate dehydrogenase OS=Arthrobacter sp. AK-YN10 GN=M707_17805 PE=3 SV=1;>tr|U1Z013|U1Z013_9BACI Glutamate dehydrogenase	15	5	0	0	0	0	0	0	0	0	0	0	157430000	0	3	4	6	6	10	7	2	3	5	1	8	2
	W2AB60;V8FGA6;U1BL17;U1BFK9;U1ARC2;U0WG68;U0WAU4;U0W5W6;U0V4M2;U0UKJ8;U0TQQ6;U0RRH1;U0R891;U0R4I2;U0PLZ4;U0NMM3;U0KHZ0;U0FTP1;M5HUP7;M5HMA5;L9J5T9;L9F4L0;L9C9G7;L1HAX7;L1E372;L1CEE7;L1BR28;L1B1L5;L0ZNR3;L0YCN0;K5KGJ0;K5K0M1;K5JAV0;K4WYX3;K4V011;K3TPW9;K3T057;K3R3A2;K3R247;K3M6J4;K3HTP7;K3HEV6;K3FYQ7;K3EV02;K3CGZ7;K3C5Q9;K2ZCP7;I6A2S6;I5Z5S2;I5XL32;I5UPU0;I5TLY8;I5TCA8;I5SAN1;I5R1S3;I5KGJ2;I5J2B0;…	W2AB60;V8FGA6;U1BL17;U1BFK9;U1ARC2;U0WG68;U0WAU4;U0W5W6;U0V4M2;U0UKJ8;U0TQQ6;U0RRH1;U0R891;U0R4I2;U0PLZ4;U0NMM3;U0KHZ0;U0FTP1;M5HUP7;M5HMA5;L9J5T9;L9F4L0;L9C9G7;L1HAX7;L1E372;L1CEE7;L1BR28;L1B1L5;L0ZNR3;L0YCN0;K5KGJ0;K5K0M1;K5JAV0;K4WYX3;K4V011;K3TPW9;K3T057;K3R3A2;K3R247;K3M6J4;K3HTP7;K3HEV6;K3FYQ7;K3EV02;K3CGZ7;K3C5Q9;K2ZCP7;I6A2S6;I5Z5S2;I5XL32;I5UPU0;I5TLY8;I5TCA8;I5SAN1;I5R1S3;I5KGJ2;I5J2B0;…	>tr|W2AB60|W2AB60_ECOLX Membrane protein OS=Escherichia coli ATCC BAA-2192 GN=Q455_0214200 PE=4 SV=1;>tr|V8FGA6|V8FGA6_ECOLX Membrane protein OS=Escherichia coli ATCC BAA-2209 GN=Q458_14960 PE=4 SV=1;>tr|U1BL17|U1BL17_ECOLX LpxR OS=Escherichia coli B89 GN=	148	1	5510100	0	0	0	0	0	0	0	0	0	0	0	15	11	7	9	9	9	10	8	6	12	8	11
	H9TUK8;H3JV17;K4WY92;K3HR76;G1ZSY9;B9VW03;B9VVZ2;H3JV25;H3JUK6;H3JUG7;B9VVZ5;B9VVZ0;B9VVY8;H3JV58;U0DG07;Q9S6R2;Q5JZI7;Q47018;P77067;M5IK56;I3A860;H5EA14;H3JV59;H3JV36;H3JV27;H3JV07;H3JUV0;H3JUU6;H3JUS5;H3JUJ6;H3JUG8;B9VW06;A0A073QLT7;A0A073PFZ9;A0A070CDI6;A0A028UXC9;A0A028UI10;A0A028TRD6;A0A028SWF3;A0A028RHG5;A0A028QBE7;A0A028NB89;B9VW05;Q84FQ2;Q6KC42;I4NNH8;I2TYF0;H3JV46;H3JV24;H3JV10;B9VW04;A0…	H9TUK8;H3JV17;K4WY92;K3HR76;G1ZSY9;B9VW03;B9VVZ2;H3JV25;H3JUK6;H3JUG7;B9VVZ5;B9VVZ0;B9VVY8;H3JV58;U0DG07;Q9S6R2;Q5JZI7;Q47018;P77067;M5IK56;I3A860;H5EA14;H3JV59;H3JV36;H3JV27;H3JV07;H3JUV0;H3JUU6;H3JUS5;H3JUJ6;H3JUG8;B9VW06;A0A073QLT7;A0A073PFZ9;A0A070CDI6;A0A028UXC9;A0A028UI10;A0A028TRD6;A0A028SWF3;A0A028RHG5;A0A028QBE7;A0A028NB89;B9VW05;Q84FQ2;Q6KC42;I4NNH8;I2TYF0;H3JV46;H3JV24;H3JV10;B9VW04;A0…	>tr|H9TUK8|H9TUK8_ECOLX Intimin (Fragment) OS=Escherichia coli GN=eaeA PE=4 SV=1;>tr|H3JV17|H3JV17_9ESCH Intimin OS=Escherichia albertii GN=eae PE=4 SV=1;>tr|K4WY92|K4WY92_ECOLX Intimin OS=Escherichia coli O111:H11 str. CVM9553 GN=ECO9553_25410 PE=4 SV=1;>	235	10	1593800000	331680000	0	0	545890000	297520000	0	0	0	0	0	0	6	3	0	0	0	0	0	0	0	0	0	0
	U1BZL4;U1B1C2;U0XWC8;U0XRH6;U0VI67;U0UF47;U0TCY5;U0SBS5;U0S793;U0NSF1;U0K5F3;U0FR76;L9J587;L9IHY3;L9F2I1;L9C718;L1HAL0;L1E157;L1CDC4;L1CCZ5;L1AYX2;L0ZMG7;L0YD56;K5KKP8;K5JAB4;K5J4D9;K3TWM1;K3TRG4;K3RU39;K3QZC0;K3M5Y1;K3HRJ5;K3GPZ0;K3ETB4;K3CEC7;K3C4F7;K3A4K0;I6A283;I5Z4V6;I5XIR1;I5UPQ2;I5TIS9;I5TBT9;I5S8S4;I5RG40;I5KF77;I5JG96;I5HBF7;I5FV85;I5EEM7;H4S8H2;H4RST0;H4PX11;H4NK70;H4N3A6;G2C1U8;G1YPL8;…	U1BZL4;U1B1C2;U0XWC8;U0XRH6;U0VI67;U0UF47;U0TCY5;U0SBS5;U0S793;U0NSF1;U0K5F3;U0FR76;L9J587;L9IHY3;L9F2I1;L9C718;L1HAL0;L1E157;L1CDC4;L1CCZ5;L1AYX2;L0ZMG7;L0YD56;K5KKP8;K5JAB4;K5J4D9;K3TWM1;K3TRG4;K3RU39;K3QZC0;K3M5Y1;K3HRJ5;K3GPZ0;K3ETB4;K3CEC7;K3C4F7;K3A4K0;I6A283;I5Z4V6;I5XIR1;I5UPQ2;I5TIS9;I5TBT9;I5S8S4;I5RG40;I5KF77;I5JG96;I5HBF7;I5FV85;I5EEM7;H4S8H2;H4RST0;H4PX11;H4NK70;H4N3A6;G2C1U8;G1YPL8;…	>tr|U1BZL4|U1BZL4_ECOLX Outer membrane protein F OS=Escherichia coli B89 GN=ompF PE=3 SV=1;>tr|U1B1C2|U1B1C2_ECOLX Outer membrane protein F OS=Escherichia coli B90 GN=ompF PE=3 SV=1;>tr|U0XWC8|U0XWC8_ECOLX Outer membrane protein F OS=Escherichia coli B40-1	496	3	168630000	42255000	0	0	126510000	151430000	0	41926000	0	0	0	0	25	73	15	23	13	7	58	16	18	9	20	7
	P02935;H1E2R4;F3WGW2;A0A066QMJ8;A0A026KAR3;A0A025E564;A0A025E3A7;A0A025CLY4;U9YC30;G2C1X7;A0A029LRB8	P02935;H1E2R4;F3WGW2;A0A066QMJ8;A0A026KAR3;A0A025E564;A0A025E3A7;A0A025CLY4;U9YC30	>sp|P02935|OMPA_SHIDY Outer membrane protein A OS=Shigella dysenteriae GN=ompA PE=3 SV=1;>tr|H1E2R4|H1E2R4_ECOLX Outer membrane protein A OS=Escherichia coli E101 GN=ESOG_00827 PE=3 SV=1;>tr|F3WGW2|F3WGW2_SHIBO Outer membrane protein A OS=Shigella boydii 5	11	8	1106600000	315170000	0	0	0	0	0	0	0	0	0	0	9	8	10	8	6	6	6	4	8	3	4	6
	M9J953;V0RE41;K3HVF9;A0A029H7L8;L5B4W1;V0R8T9;U0CTF1;I4P8G3;A0A073ZCR7;A0A073WJL5;T5RM37;A0A029KR52;H4SK41;A0A025DWE0;A0A025DM76;M9JR23;A0A070T0U7;W1FB87;N3GIN1;N3GDC6;N2KJI4;N2EYL9;M9JZV6;M9J6F5;G1YUW3;A0A072ME42;A0A071F6U7;A0A070U4Y7;A0A070T584;A0A070JEC5;T5Z6K4;V6NAJ0;U0DP21;T8X0W1;T7ZGK5;T7HI22;T7GAR6;T7DTW7;T6XS21;S1F9N2;S0ZGE7;N4GNA6;N4FYX5;N4F9C6;N4EK39;M9JTK0;M9BQ71;L5VC33;L3G7P4;L3FQD5;I…	M9J953;V0RE41;K3HVF9;A0A029H7L8;L5B4W1;V0R8T9;U0CTF1;I4P8G3;A0A073ZCR7;A0A073WJL5;T5RM37;A0A029KR52;H4SK41;A0A025DWE0;A0A025DM76;M9JR23;A0A070T0U7;W1FB87;N3GIN1;N3GDC6;N2KJI4;N2EYL9;M9JZV6;M9J6F5;G1YUW3;A0A072ME42;A0A071F6U7;A0A070U4Y7;A0A070T584;A0A070JEC5;T5Z6K4;V6NAJ0;U0DP21;T8X0W1;T7ZGK5;T7HI22;T7GAR6;T7DTW7;T6XS21;S1F9N2;S0ZGE7;N4GNA6;N4FYX5;N4F9C6;N4EK39;M9JTK0;M9BQ71;L5VC33;L3G7P4;L3FQD5;I…	>tr|M9J953|M9J953_ECOLX Antigen 43 domain protein OS=Escherichia coli Envira 8/11 GN=ECENVIRA811_3688 PE=4 SV=1;>tr|V0RE41|V0RE41_ECOLX Uncharacterized protein (Fragment) OS=Escherichia coli 907446 GN=HMPREF1594_04130 PE=4 SV=1;>tr|K3HVF9|K3HVF9_ECOLX Auto	586	2	82624000	0	0	0	0	0	0	0	0	0	0	0	0	0	0	0	2	2	0	0	6	0	2	3
	W1UEU7;A0A058VG71;X8KCC6;X8HNQ8;V8J0A6;V8IKL5;V8IE69;V8I713;V8I5R4;V4FMK6;S2UHQ5;R0L538;N1X138;M5MJ20;M5MIX9;M5L2D9;M5KC38;M5K890;M3JGR4;K1B431;K1AD67;J1V6A8;J1UMK5;J1TV02;J1SHD5;J1J2Q6;J1HCL4;J1A0R4;J0ZVB3;J0ZJL6;J0Y4C7;J0X261;J0WQ14;J0W5F8;J0W258;J0UVJ0;I0W2R2;I0T2R5;I0QBT8;I0Q3L9;I0N7N5;H7QNB1;H7QGN0;H7PYG8;H7P0S1;H7MTE5;H7MMA6;H7MBC8;H7M5H1;H7LR87;H7LE77;H7KPI9;H7KBC3;H7K6G1;H7JZE2;H7IXW7;H7H…	W1UEU7;A0A058VG71;X8KCC6;X8HNQ8;V8J0A6;V8IKL5;V8IE69;V8I713;V8I5R4;V4FMK6;S2UHQ5;R0L538;N1X138;M5MJ20;M5MIX9;M5L2D9;M5KC38;M5K890;M3JGR4;K1B431;K1AD67;J1V6A8;J1UMK5;J1TV02;J1SHD5;J1J2Q6;J1HCL4;J1A0R4;J0ZVB3;J0ZJL6;J0Y4C7;J0X261;J0WQ14;J0W5F8;J0W258;J0UVJ0;I0W2R2;I0T2R5;I0QBT8;I0Q3L9;I0N7N5;H7QNB1;H7QGN0;H7PYG8;H7P0S1;H7MTE5;H7MMA6;H7MBC8;H7M5H1;H7LR87;H7LE77;H7KPI9;H7KBC3;H7K6G1;H7JZE2;H7IXW7;H7H…	>tr|W1UEU7|W1UEU7_9STRE Glutathione reductase (Fragment) OS=Streptococcus sp. DORA_10 GN=Q617_SPSC00400G0031 PE=3 SV=1;>tr|A0A058VG71|A0A058VG71_BORPT Putative glutathione-disulfide reductase (Fragment) OS=Bordetella pertussis H934 GN=CC56_1716 PE=3 SV=1;>	124	1	0	0	0	0	0	0	0	0	0	0	0	16814000	3	4	4	4	6	9	9	9	13	6	8	29
	U9WAE1;G5K5G8;S1NE10;A8QNL6;T2NR71;R2PH26;Q67JH9;Q0APT3;M7PS38;F5SZY7;F0ELX1;C9CJS6;V8AXT2;V6W307;V6VU49;V6VPV0;V4Q9G7;U9XGF1;U9X3I1;U9X004;U9WI81;U9W5L9;T0BT31;Q99XR2;Q8NZ49;Q605Q9;Q5X9K7;Q48QZ2;Q1JJK1;Q1J9F2;Q1J4C0;P0DF93;P0DF92;K1LAB3;I7MZ92;I3I3S9;H8F6E8;F9NJA1;F9MFY3;E8K6K5;E7S9M0;E3CFV7;B7S381;A3CL27;A2RGS2;A0A030Q970;A0A030Q280;A0A030PYR2;A0A030PGA7;A0A030NUQ9;A0A030NKY9;A0A030NA36;A0A030N…	U9WAE1;G5K5G8;S1NE10;A8QNL6;T2NR71;R2PH26;Q67JH9;Q0APT3;M7PS38;F5SZY7;F0ELX1;C9CJS6;V8AXT2;V6W307;V6VU49;V6VPV0;V4Q9G7;U9XGF1;U9X3I1;U9X004;U9WI81;U9W5L9;T0BT31;Q99XR2;Q8NZ49;Q605Q9;Q5X9K7;Q48QZ2;Q1JJK1;Q1J9F2;Q1J4C0;P0DF93;P0DF92;K1LAB3;I7MZ92;I3I3S9;H8F6E8;F9NJA1;F9MFY3;E8K6K5;E7S9M0;E3CFV7;B7S381;A3CL27;A2RGS2;A0A030Q970;A0A030Q280;A0A030PYR2;A0A030PGA7;A0A030NUQ9;A0A030NKY9;A0A030NA36;A0A030N…	>tr|U9WAE1|U9WAE1_STRPY Formate--tetrahydrofolate ligase (Fragment) OS=Streptococcus pyogenes GA40468 GN=fhs_2 PE=4 SV=1;>tr|G5K5G8|G5K5G8_9STRE Formate--tetrahydrofolate ligase OS=Streptococcus ictaluri 707-05 GN=fhs_2 PE=3 SV=1;>tr|S1NE10|S1NE10_9ENTE Fo	104	1	0	0	0	0	0	0	0	0	0	0	0	110630000	30	36	22	14	19	12	22	6	22	11	25	16
	B1YGV6;A0A031IB32	B1YGV6;A0A031IB32	>sp|B1YGV6|RS3_EXIS2 30S ribosomal protein S3 OS=Exiguobacterium sibiricum (strain DSM 17290 / JCM 13490 / 255-15) GN=rpsC PE=3 SV=1;>tr|A0A031IB32|A0A031IB32_9BACL 30S ribosomal protein S3 OS=Exiguobacterium sp. RIT341 GN=rpsC PE=3 SV=1	2	1	0	47711000	0	0	0	0	0	0	0	0	0	0	3	3	2	3	3	5	9	5	5	3	3	17
	A0A031IIH6	A0A031IIH6	>tr|A0A031IIH6|A0A031IIH6_9BACL Flagellar basal body rod protein FlgG OS=Exiguobacterium sp. RIT341 GN=flgG PE=4 SV=1	1	2	0	0	0	0	3180500	0	0	0	0	0	0	0	0	0	1	2	0	0	0	0	1	0	0	0
	A0A031IK84	A0A031IK84	>tr|A0A031IK84|A0A031IK84_9BACL L-ribulose-5-phosphate 4-epimerase OS=Exiguobacterium sp. RIT341 GN=araD PE=4 SV=1	1	1	0	69539000	0	66863000	0	0	0	0	60065000	66941000	0	0	6	4	12	7	3	3	5	2	4	3	5	3
	J2D1D6;A0A031JDY6	J2D1D6;A0A031JDY6	>tr|J2D1D6|J2D1D6_9SPHN Pyruvate, phosphate dikinase OS=Sphingobium sp. AP49 GN=PMI04_02011 PE=4 SV=1;>tr|A0A031JDY6|A0A031JDY6_SPHPI Pyruvate phosphate dikinase OS=Sphingomonas paucimobilis GN=BV96_02744 PE=4 SV=1	2	2	0	0	0	0	0	0	0	0	0	0	0	23725000	24	17	2	3	13	9	5	10	3	3	2	4
	T4C4I6;G6BHE9;T3QC82;T3NTW3;T4W1F6;T4S6P5;T4J0Z7;U4ZHL7;T4W087;T4R2A2;T4ICK6;T2V3G3;T4UEN0;T4TMA7;T4GT42;U4ZJH1;U4Z9N4;U4X0H4;U4C220;U4A8R1;U3YNQ2;U3YB85;U3WSQ0;U3VUN6;T4ZK05;T4ZG34;T4YPT7;T4XAQ1;T4WRY8;T4V6I4;T4V2R3;T4V0R9;T4UGQ5;T4TIP6;T4SSR3;T4S4L4;T4R909;T4R3C2;T4R138;T4Q988;T4P936;T4MH29;T4L9N6;T4L7E3;T4J6T8;T4GWB1;T4GJC3;T4CTS3;T3X9U7;T3W9T1;T3TDE9;T3QWV9;T3P4D8;T3KS46;T3JF63;T3FWD7;T3EUE8;…	T4C4I6;G6BHE9;T3QC82;T3NTW3;T4W1F6;T4S6P5;T4J0Z7;U4ZHL7;T4W087;T4R2A2;T4ICK6;T2V3G3;T4UEN0;T4TMA7;T4GT42;U4ZJH1;U4Z9N4;U4X0H4;U4C220;U4A8R1;U3YNQ2;U3YB85;U3WSQ0;U3VUN6;T4ZK05;T4ZG34;T4YPT7;T4XAQ1;T4WRY8;T4V6I4;T4V2R3;T4V0R9;T4UGQ5;T4TIP6;T4SSR3;T4S4L4;T4R909;T4R3C2;T4R138;T4Q988;T4P936;T4MH29;T4L9N6;T4L7E3;T4J6T8;T4GWB1;T4GJC3;T4CTS3;T3X9U7;T3W9T1;T3TDE9;T3QWV9;T3P4D8;T3KS46;T3JF63;T3FWD7;T3EUE8;…	>tr|T4C4I6|T4C4I6_PEPDI Elongation factor Tu (Fragment) OS=Peptoclostridium difficile F253 GN=QO5_0097 PE=3 SV=1;>tr|G6BHE9|G6BHE9_PEPDI Elongation factor Tu (Fragment) OS=Peptoclostridium difficile 050-P50-2011 GN=HMPREF1123_01431 PE=3 SV=1;>tr|T3QC82|T3Q	109	7	37924000	0	36012000	68061000	44632000	0	26044000	0	31678000	0	84028000	0	1	3	0	0	0	0	0	0	0	0	1	5
	T4KQ82;U4YZW8;U4D2R9;U4C643;U3YJU5;U3Y8D9;U3WPR3;U3WCL4;U3VNL6;T4Z240;T4YB29;T4VB83;T4UNU5;T4UEB2;T4T459;T4S801;T4RUT6;T4RAV4;T4QPM2;T4LTG3;T4LF47;T4HEF8;T4GAN9;T4G415;T4F6R5;T4CPY2;T4CA98;T4BBH3;T3ZGN9;T3YUR7;T3XS75;T3VX16;T3V469;T3UKH2;T3RXQ1;T3RDA6;T3QZL6;T3PI97;T3PAN5;T3NLS8;T3KZA3;T3K9M2;T3IZE4;T3HKS1;T3GHQ9;T3EWG0;T3EA83;T3CVP9;T3BU73;T3AZ86;T3A2H9;T2Z6F1;T2X2S5;T2WXT5;G6C0A2;G6BNJ6;D5RX77;…	T4KQ82;U4YZW8;U4D2R9;U4C643;U3YJU5;U3Y8D9;U3WPR3;U3WCL4;U3VNL6;T4Z240;T4YB29;T4VB83;T4UNU5;T4UEB2;T4T459;T4S801;T4RUT6;T4RAV4;T4QPM2;T4LTG3;T4LF47;T4HEF8;T4GAN9;T4G415;T4F6R5;T4CPY2;T4CA98;T4BBH3;T3ZGN9;T3YUR7;T3XS75;T3VX16;T3V469;T3UKH2;T3RXQ1;T3RDA6;T3QZL6;T3PI97;T3PAN5;T3NLS8;T3KZA3;T3K9M2;T3IZE4;T3HKS1;T3GHQ9;T3EWG0;T3EA83;T3CVP9;T3BU73;T3AZ86;T3A2H9;T2Z6F1;T2X2S5;T2WXT5;G6C0A2;G6BNJ6;D5RX77;…	>tr|T4KQ82|T4KQ82_PEPDI Hydrolase, HAD super, subfamily IA OS=Peptoclostridium difficile P15 GN=QS5_2618 PE=4 SV=1;>tr|U4YZW8|U4YZW8_PEPDI HAD hydrolase, IA, variant 1 family protein OS=Peptoclostridium difficile F665 GN=C678_2678 PE=4 SV=1;>tr|U4D2R9|U4D2	59	1	0	0	0	0	0	0	0	0	0	0	379690000	0	34	63	11	44	29	22	57	34	42	2	35	3
	T3PG95;T4GJA3;T3ECJ0;T4HT51;T3KFV4;T3V0X8;T3EFU1;T4RZF7;T4M261;T3V4C9;T4X255;T4RLD0;T3BZS0;T4CEF4;T3ZDL7;T3ULJ3;T3RJH7;T3R564;T3B2D7;T4L059;T4LV47;T3XZL5;T4ZGQ1;T4YT11;T4VH46;T4UCR6;T4T9U2;T4SEY9;T4RLK0;T4QXE5;T4LJA9;T4L188;T4GBQ4;T4G273;T4D712;T4BAT6;T3W863;T3S8L1;T3PTB5;T3NYH1;T3L814;T3HZL8;T3F594;T3CVA2;T3A0X2;T2XJI9;T2X544;T2UTR1;D5S225;D5Q6L0;A0A031WCC0;W1UDH7;T3ZKJ8;T3ZN56;T4GQ41;T3ZG31;T3S…	T3PG95;T4GJA3;T3ECJ0;T4HT51;T3KFV4;T3V0X8;T3EFU1;T4RZF7;T4M261;T3V4C9;T4X255;T4RLD0;T3BZS0;T4CEF4;T3ZDL7;T3ULJ3;T3RJH7;T3R564;T3B2D7;T4L059;T4LV47;T3XZL5;T4ZGQ1;T4YT11;T4VH46;T4UCR6;T4T9U2;T4SEY9;T4RLK0;T4QXE5;T4LJA9;T4L188;T4GBQ4;T4G273;T4D712;T4BAT6;T3W863;T3S8L1;T3PTB5;T3NYH1;T3L814;T3HZL8;T3F594;T3CVA2;T3A0X2;T2XJI9;T2X544;T2UTR1;D5S225;D5Q6L0;A0A031WCC0;W1UDH7;T3ZKJ8;T3ZN56;T4GQ41;T3ZG31;T3S…	>tr|T3PG95|T3PG95_PEPDI Rubrerythrin family protein (Fragment) OS=Peptoclostridium difficile DA00149 GN=QK5_1259 PE=4 SV=1;>tr|T4GJA3|T4GJA3_PEPDI Rubrerythrin family protein (Fragment) OS=Peptoclostridium difficile Y358 GN=QQC_1368 PE=4 SV=1;>tr|T3ECJ0|T3	183	4	480780000	333360000	303050000	154870000	72906000	101700000	163440000	0	95264000	109560000	77349000	308280000	3	9	0	0	0	2	13	1	0	1	1	2
	T3K1N3;T2RDV0;T4VVW1;U4YS94;U4D0T1;U4BZW3;U3YLU4;U3YAW1;U3WP91;U3W7M7;U3VNN0;T4Z547;T4XT97;T4WIT4;T4VW58;T4V7M2;T4UJA4;T4UA73;T4SZG7;T4RYB0;T4RGM9;T4R5U0;T4QFL0;T4LPR2;T4LB02;T4KTE2;T4JZ75;T4G5C0;T4G3W7;T4F3Y9;T4CHU5;T4CDZ6;T4B3A3;T3Z6V0;T3YPC5;T3XJV1;T3VWK7;T3UT30;T3U8C8;T3R7V7;T3QKK1;T3NLR4;T3KSN9;T3IY12;T3HDG3;T3G1D8;T3EWT5;T3E8L9;T3CQ12;T3BN15;T3AVP4;T2ZZB9;T2Z2C5;T2X7P6;T2WDE8;T2UNF0;G6BTR3;…	T3K1N3;T2RDV0;T4VVW1;U4YS94;U4D0T1;U4BZW3;U3YLU4;U3YAW1;U3WP91;U3W7M7;U3VNN0;T4Z547;T4XT97;T4WIT4;T4VW58;T4V7M2;T4UJA4;T4UA73;T4SZG7;T4RYB0;T4RGM9;T4R5U0;T4QFL0;T4LPR2;T4LB02;T4KTE2;T4JZ75;T4G5C0;T4G3W7;T4F3Y9;T4CHU5;T4CDZ6;T4B3A3;T3Z6V0;T3YPC5;T3XJV1;T3VWK7;T3UT30;T3U8C8;T3R7V7;T3QKK1;T3NLR4;T3KSN9;T3IY12;T3HDG3;T3G1D8;T3EWT5;T3E8L9;T3CQ12;T3BN15;T3AVP4;T2ZZB9;T2Z2C5;T2X7P6;T2WDE8;T2UNF0;G6BTR3;…	>tr|T3K1N3|T3K1N3_PEPDI Pyruvate kinase, barrel domain protein (Fragment) OS=Peptoclostridium difficile 6057 GN=QIA_3295 PE=4 SV=1;>tr|T2RDV0|T2RDV0_CLOSO Pyruvate kinase, barrel domain protein OS=[Clostridium] sordellii ATCC 9714 GN=H477_4760 PE=4 SV=1;>t	65	1	0	0	0	0	32958000	46692000	0	0	0	0	11406000	0	8	6	6	6	9	9	7	7	7	6	6	6
	U4ZGH8;U4D1H0;U4CB06;U4A5X4;U3YM02;U3YH86;U3WR24;U3W7Z1;T4ZKU2;T4YZJ2;T4VSZ4;T4UUI7;T4UT71;T4T7G9;T4SJT3;T4S1Q7;T4RMD5;T4R486;T4M8Q9;T4LNG5;T4L7N8;T4KY67;T4IKJ4;T4IEC9;T4GIE9;T4GI32;T4GGP1;T4D936;T4CK08;T4BAD8;T4A0V2;T3ZJB9;T3Y438;T3W5K5;T3V9U5;T3UQ38;T3SCB9;T3RQR2;T3RQ45;T3Q8U5;T3PKR4;T3P215;T3LFR4;T3KM04;T3JSK9;T3I2C7;T3F6H7;T3ELJ9;T3CYB4;T3C726;T3BAJ0;T3AED8;T3A9Q8;T2XVP0;T2XC54;T2UY37;Q189R2;…	U4ZGH8;U4D1H0;U4CB06;U4A5X4;U3YM02;U3YH86;U3WR24;U3W7Z1;T4ZKU2;T4YZJ2;T4VSZ4;T4UUI7;T4UT71;T4T7G9;T4SJT3;T4S1Q7;T4RMD5;T4R486;T4M8Q9;T4LNG5;T4L7N8;T4KY67;T4IKJ4;T4IEC9;T4GIE9;T4GI32;T4GGP1;T4D936;T4CK08;T4BAD8;T4A0V2;T3ZJB9;T3Y438;T3W5K5;T3V9U5;T3UQ38;T3SCB9;T3RQR2;T3RQ45;T3Q8U5;T3PKR4;T3P215;T3LFR4;T3KM04;T3JSK9;T3I2C7;T3F6H7;T3ELJ9;T3CYB4;T3C726;T3BAJ0;T3AED8;T3A9Q8;T2XVP0;T2XC54;T2UY37;Q189R2;…	>tr|U4ZGH8|U4ZGH8_PEPDI Formate--tetrahydrofolate ligase OS=Peptoclostridium difficile F665 GN=fhs PE=3 SV=1;>tr|U4D1H0|U4D1H0_PEPDI Formate--tetrahydrofolate ligase OS=Peptoclostridium difficile T61 GN=fhs PE=3 SV=1;>tr|U4CB06|U4CB06_PEPDI Formate--tetrah	60	4	0	0	0	0	0	0	0	0	91328000	0	0	0	19	24	16	13	17	14	22	17	16	13	14	18
	T4VV61;T2RCM2;U4YT20;U4D5N7;U4C5S3;U3YML8;U3YB36;U3WQN3;U3WGQ5;T4Z5C9;T4XSI3;T4V5G2;T4UBM2;T4U2U0;T4SY61;T4S576;T4RMM0;T4R6E0;T4Q821;T4LNY0;T4LAQ1;T4KSM0;T4K4F1;T4GZK3;T4G2F2;T4G1J1;T4F8W6;T4CEE9;T4C2Z3;T4B4P6;T3Z8N9;T3YU85;T3XF73;T3VSP7;T3URN8;T3UBK3;T3RVS3;T3R3N7;T3QGZ0;T3P6K7;T3P0Z6;T3NVV0;T3NHP4;T3KT90;T3JVM3;T3IW73;T3H7X3;T3EUY2;T3E6K8;T3CQL9;T3BMH2;T3AW66;T2ZVU6;T2Z5F9;T2XH51;T2WXS1;T2ULE5;…	T4VV61;T2RCM2;U4YT20;U4D5N7;U4C5S3;U3YML8;U3YB36;U3WQN3;U3WGQ5;T4Z5C9;T4XSI3;T4V5G2;T4UBM2;T4U2U0;T4SY61;T4S576;T4RMM0;T4R6E0;T4Q821;T4LNY0;T4LAQ1;T4KSM0;T4K4F1;T4GZK3;T4G2F2;T4G1J1;T4F8W6;T4CEE9;T4C2Z3;T4B4P6;T3Z8N9;T3YU85;T3XF73;T3VSP7;T3URN8;T3UBK3;T3RVS3;T3R3N7;T3QGZ0;T3P6K7;T3P0Z6;T3NVV0;T3NHP4;T3KT90;T3JVM3;T3IW73;T3H7X3;T3EUY2;T3E6K8;T3CQL9;T3BMH2;T3AW66;T2ZVU6;T2Z5F9;T2XH51;T2WXS1;T2ULE5;…	>tr|T4VV61|T4VV61_CLOBI ATP synthase F0, C subunit OS=[Clostridium] bifermentans ATCC 19299 GN=atpE PE=3 SV=1;>tr|T2RCM2|T2RCM2_CLOSO ATP synthase F0, C subunit OS=[Clostridium] sordellii ATCC 9714 GN=atpE PE=3 SV=1;>tr|U4YT20|U4YT20_PEPDI ATP synthase F0,	63	1	0	0	0	0	0	0	0	0	0	27134000	0	0	42	41	31	53	51	40	42	27	47	30	38	19
	T3J3I6;T3KFS8;U4YRW0;U4DC50;U4BW77;U3YZV5;U3YHV7;U3Y6W8;U3WK42;U3WDA3;U3VM23;T4ZDJ3;T4YG08;T4V696;T4UII7;T4UH43;T4T7P7;T4S977;T4RX16;T4RD05;T4QUH1;T4LXP0;T4LH31;T4KXW0;T4KQ88;T4HM67;T4GDF3;T4GBA3;T4FTT0;T4CYB1;T4CC89;T4B8M8;T3ZG84;T3Z089;T3XWI8;T3VWI7;T3V2V3;T3UJP8;T3RWK8;T3RBB9;T3QYH7;T3PKW4;T3PCR2;T3NPV7;T3L599;T3GJX4;T3F320;T3E8K1;T3CWQ1;T3BX06;T3B0W9;T3A4Z7;T2ZCI0;T2X5P4;T2X3R5;T2UQQ0;G6BQ95;…	T3J3I6;T3KFS8;U4YRW0;U4DC50;U4BW77;U3YZV5;U3YHV7;U3Y6W8;U3WK42;U3WDA3;U3VM23;T4ZDJ3;T4YG08;T4V696;T4UII7;T4UH43;T4T7P7;T4S977;T4RX16;T4RD05;T4QUH1;T4LXP0;T4LH31;T4KXW0;T4KQ88;T4HM67;T4GDF3;T4GBA3;T4FTT0;T4CYB1;T4CC89;T4B8M8;T3ZG84;T3Z089;T3XWI8;T3VWI7;T3V2V3;T3UJP8;T3RWK8;T3RBB9;T3QYH7;T3PKW4;T3PCR2;T3NPV7;T3L599;T3GJX4;T3F320;T3E8K1;T3CWQ1;T3BX06;T3B0W9;T3A4Z7;T2ZCI0;T2X5P4;T2X3R5;T2UQQ0;G6BQ95;…	>tr|T3J3I6|T3J3I6_PEPDI Molybdopterin-binding domain of aldehyde dehydrogenase family protein OS=Peptoclostridium difficile 842 GN=QI3_2121 PE=4 SV=1;>tr|T3KFS8|T3KFS8_PEPDI Molybdopterin-binding domain of aldehyde dehydrogenase family protein (Fragment) O	64	1	0	0	0	0	0	0	0	0	0	0	0	6115500	2	3	3	3	1	2	3	2	0	3	0	3
	J1PLE4;C7H4X8;V8IP88;V4ERJ6;S7YU09;S7XF25;S7XEM1;S2UQJ1;R0MDL5;R0LSH0;N1X553;M5LZS1;M5LVZ3;M5KTP9;M5KNW9;M5KD11;M3I592;J1UIV1;J1TJN5;J1S0A2;J1QMD0;J1Q679;J1NK49;J1JES6;J1IND2;J1G1M6;J1DAI3;J1A2G7;J0ZZI6;J0ZGA5;J0YUZ3;J0VQ06;I2IZD9;I0QBG2;I0N603;H7QS50;H7QKL6;H7Q2F4;H7P5D0;H7MY01;H7MRN8;H7MEV6;H7M851;H7LVW2;H7LI09;H7KSU6;H7KFH7;H7K9F1;H7K315;H7IZN3;H7HY05;H7H250;G6WEI5;G6VVM8;G6VPG2;G6VC73;G6V5N6;…	J1PLE4;C7H4X8;V8IP88;V4ERJ6;S7YU09;S7XF25;S7XEM1;S2UQJ1;R0MDL5;R0LSH0;N1X553;M5LZS1;M5LVZ3;M5KTP9;M5KNW9;M5KD11;M3I592;J1UIV1;J1TJN5;J1S0A2;J1QMD0;J1Q679;J1NK49;J1JES6;J1IND2;J1G1M6;J1DAI3;J1A2G7;J0ZZI6;J0ZGA5;J0YUZ3;J0VQ06;I2IZD9;I0QBG2;I0N603;H7QS50;H7QKL6;H7Q2F4;H7P5D0;H7MY01;H7MRN8;H7MEV6;H7M851;H7LVW2;H7LI09;H7KSU6;H7KFH7;H7K9F1;H7K315;H7IZN3;H7HY05;H7H250;G6WEI5;G6VVM8;G6VPG2;G6VC73;G6V5N6;…	>tr|J1PLE4|J1PLE4_STREE Integral membrane protein OS=Streptococcus pneumoniae 2072047 GN=AMCSP08_002240 PE=4 SV=1;>tr|C7H4X8|C7H4X8_9FIRM SPFH/Band 7/PHB domain protein OS=Faecalibacterium prausnitzii A2-165 GN=FAEPRAA2165_01348 PE=4 SV=1;>tr|V8IP88|V8IP88	93	2	19463000	0	0	0	0	0	0	0	0	166210000	0	0	0	0	0	0	3	2	3	1	3	3	2	2
	I0W0B2;K0ZLP4;J1UMZ3;K1AEE6;J1UCN9;J0ZH47;H7PYW3;G6R8V3;G6P7V5;G6M106;G6KJB9;X8KBV6;X8HPZ7;W1UHJ4;V8IR66;V8IM98;V8ICB7;V8I7P6;V8HY32;V4FK07;S7Z0S1;S7YYT8;S7XB10;S2UP03;R0NJ65;R0L2V4;N1XMH8;M5MGC2;M5M7N2;M5KFI3;M5KBG7;M5K5L1;J1U1G1;J1TUC1;J1TRW0;J1RPG6;J1PW22;J1JSQ3;J1H7I9;J1FEC0;J1EDS9;J0YRA6;J0X154;J0VBL4;J0US10;I0SWS2;I0Q408;I0N816;H7QNR0;H7QH96;H7PRV9;H7P234;H7MTS7;H7MMP1;H7MA39;H7M4V2;H7LSJ6;…	I0W0B2;K0ZLP4;J1UMZ3;K1AEE6;J1UCN9;J0ZH47;H7PYW3;G6R8V3;G6P7V5;G6M106;G6KJB9;X8KBV6;X8HPZ7;W1UHJ4;V8IR66;V8IM98;V8ICB7;V8I7P6;V8HY32;V4FK07;S7Z0S1;S7YYT8;S7XB10;S2UP03;R0NJ65;R0L2V4;N1XMH8;M5MGC2;M5M7N2;M5KFI3;M5KBG7;M5K5L1;J1U1G1;J1TUC1;J1TRW0;J1RPG6;J1PW22;J1JSQ3;J1H7I9;J1FEC0;J1EDS9;J0YRA6;J0X154;J0VBL4;J0US10;I0SWS2;I0Q408;I0N816;H7QNR0;H7QH96;H7PRV9;H7P234;H7MTS7;H7MMP1;H7MA39;H7M4V2;H7LSJ6;…	>tr|I0W0B2|I0W0B2_9STRE Hydrolase, carbon-nitrogen family (Fragment) OS=Streptococcus pseudopneumoniae SK674 GN=HMPREF1112_0176 PE=4 SV=1;>tr|K0ZLP4|K0ZLP4_9STRE Carbon-nitrogen hydrolase family protein (Fragment) OS=Streptococcus sp. GMD2S GN=GMD2S_11159	111	3	88064000	74290000	76017000	53283000	44665000	0	25215000	0	84271000	71319000	237310000	51764000	0	0	0	0	0	0	0	0	0	0	3	0
	W1UH31;S8D0S8;S8AVY5;M1ZWN3;A0A073CUD7;W1UJZ3;S8CXU1;S8B5U5;N9YRD9;M1ZN92;C4IN16;B1QY42;A0A073D105;R0A2H2;N9YIJ6;C6PQL6;C5ENL8;A8RRN1;R0ASK7;C4IHC6;B1QWW4;A0A037ZBX2;R0AUM8;C4IHA1;B1QWU1	W1UH31;S8D0S8;S8AVY5;M1ZWN3;A0A073CUD7;W1UJZ3;S8CXU1;S8B5U5;N9YRD9;M1ZN92;C4IN16;B1QY42;A0A073D105;R0A2H2;N9YIJ6;C6PQL6;C5ENL8;A8RRN1;R0ASK7;C4IHC6;B1QWW4;A0A037ZBX2;R0AUM8;C4IHA1;B1QWU1	>tr|W1UH31|W1UH31_CLOBU Glutamate synthase, homotetrameric (Fragment) OS=Clostridium butyricum DORA_1 GN=Q607_CBUC00039G0001 PE=4 SV=1;>tr|S8D0S8|S8D0S8_CLOBO Oxidoreductase (Fragment) OS=Clostridium botulinum A1 str. CFSAN002368 GN=CFSAN002368_02462 PE=4	25	1	0	0	0	0	0	0	0	0	0	23125000	0	0	15	18	10	11	6	6	21	6	14	9	12	16
	H3WZ74;E6M8Z7;A0A038HS47;Y5PBY4;Z9ZGN6;Z9Y938;Z9XZW6;Z9W9K5;Z9VZ27;Z9VI10;Z9V1K7;Z9UCX0;Z9TWM7;Z9TFP4;Z9QFJ1;Z9Q2Z4;Z9PWP7;Z9PHC4;Z9N3T4;Z9MWH6;Z9MLS9;Z9MD39;Z9KKF4;Z9ITF1;Z9IF92;Z9GJM1;Z9GC13;Z9FC97;Z9F444;Z9DLQ7;Z9DBT1;Z9C8L6;Z9AC83;Z8ZG90;Z8Y8Q6;Z8XX49;Z8XRD0;Z8XLR0;Z8X3W4;Z8WEY9;Z8UW62;Z8UM29;Z8TY65;Z8T6G1;Z8SK39;Z8SAT3;Z8S5X3;Z8QP65;Z8PA81;Z8MW40;Z8MJ22;Z8LYU0;Z8L5Y9;Z8L2H8;Z8KUJ0;Z8K3C5;Z8I…	H3WZ74;E6M8Z7;A0A038HS47;Y5PBY4;Z9ZGN6;Z9Y938;Z9XZW6;Z9W9K5;Z9VZ27;Z9VI10;Z9V1K7;Z9UCX0;Z9TWM7;Z9TFP4;Z9QFJ1;Z9Q2Z4;Z9PWP7;Z9PHC4;Z9N3T4;Z9MWH6;Z9MLS9;Z9MD39;Z9KKF4;Z9ITF1;Z9IF92;Z9GJM1;Z9GC13;Z9FC97;Z9F444;Z9DLQ7;Z9DBT1;Z9C8L6;Z9AC83;Z8ZG90;Z8Y8Q6;Z8XX49;Z8XRD0;Z8XLR0;Z8X3W4;Z8WEY9;Z8UW62;Z8UM29;Z8TY65;Z8T6G1;Z8SK39;Z8SAT3;Z8S5X3;Z8QP65;Z8PA81;Z8MW40;Z8MJ22;Z8LYU0;Z8L5Y9;Z8L2H8;Z8KUJ0;Z8K3C5;Z8I…	>tr|H3WZ74|H3WZ74_STALU Enolase OS=Staphylococcus lugdunensis VCU139 GN=eno PE=3 SV=1;>tr|E6M8Z7|E6M8Z7_STALU Enolase OS=Staphylococcus lugdunensis M23590 GN=eno PE=3 SV=1;>tr|A0A038HS47|A0A038HS47_STALU Enolase OS=Staphylococcus lugdunensis VCU150 GN=eno	1474	4	164740000	153000000	687530000	0	583480000	933090000	115230000	95559000	200780000	218360000	255540000	293760000	2	2	3	5	4	1	1	1	1	2	5	3
	B7WSF4;A0A069E640;A0A062UIF5;A0A059FF80	B7WSF4;A0A069E640;A0A062UIF5;A0A059FF80	>tr|B7WSF4|B7WSF4_COMTE UDP-glucose 4-epimerase OS=Comamonas testosteroni KF-1 GN=CtesDRAFT_PD0358 PE=3 SV=1;>tr|A0A069E640|A0A069E640_9RHOB UDP-glucose 4-epimerase OS=Hyphomonas adhaerens MHS-3 GN=HAD_08595 PE=4 SV=1;>tr|A0A062UIF5|A0A062UIF5_9RHOB Unchar	4	1	0	0	420880000	350590000	1365700000	940000000	186450000	349110000	613890000	496790000	719340000	610870000	41	43	32	55	45	24	59	46	50	35	31	17
	W8J7M7;N4XKG5;H8CH67;H8CBK4;H8BV93;H8BAS7;H8B093;H8AUX9;H8ASG7;H8A9E3;H7ZLT6;H7ZAB9;H7Z4B7;H7YSP9;H7XWU5;H7XD47;H7X4I0;A3YLS0;A0A059HIA6;A0A059H7I2;A0A059GGZ8	W8J7M7;N4XKG5;H8CH67;H8CBK4;H8BV93;H8BAS7;H8B093;H8AUX9;H8ASG7;H8A9E3;H7ZLT6;H7ZAB9;H7Z4B7;H7YSP9;H7XWU5;H7XD47;H7X4I0;A3YLS0;A0A059HIA6;A0A059H7I2;A0A059GGZ8	>tr|W8J7M7|W8J7M7_CAMJE Cytochrome C OS=Campylobacter jejuni subsp. jejuni NCTC 11168-GSv GN=N920_06810 PE=4 SV=1;>tr|N4XKG5|N4XKG5_CAMJU Cytochrome c552 OS=Campylobacter jejuni subsp. jejuni ICDCCJ07002 GN=H840_0587 PE=4 SV=1;>tr|H8CH67|H8CH67_CAMJU Cytoc	21	1	0	0	0	0	0	0	0	0	0	0	0	106190000	0	0	0	0	0	0	4	2	0	0	0	0
	H8B395;H8AP02;H7YTI4;H7X7C0;H7WHU0;H7VRF0;H7RIA1;B5QJ31;A0A059H9D0	H8B395;H8AP02;H7YTI4;H7X7C0;H7WHU0;H7VRF0;H7RIA1;B5QJ31;A0A059H9D0	>tr|H8B395|H8B395_CAMJU Uncharacterized protein OS=Campylobacter jejuni subsp. jejuni 1997-14 GN=cje25_07759 PE=4 SV=1;>tr|H8AP02|H8AP02_CAMJU Uncharacterized protein OS=Campylobacter jejuni subsp. jejuni 1997-10 GN=cje22_00355 PE=4 SV=1;>tr|H7YTI4|H7YTI4_	9	3	54260000	266650000	0	397510000	0	0	93032000	0	204800000	85888000	104000000	361280000	19	14	22	18	23	14	26	13	22	26	23	13
	U1ISQ9;I4ZCF4;H8DFV3;U4W2E2;A0A059IAY6	U1ISQ9;I4ZCF4;H8DFV3;U4W2E2;A0A059IAY6	>tr|U1ISQ9|U1ISQ9_SALET Uncharacterized protein (Fragment) OS=Salmonella enterica subsp. enterica serovar Heidelberg str. SARA33 GN=SEEHRA23_24340 PE=4 SV=1;>tr|I4ZCF4|I4ZCF4_ENTCL Elongation factor Tu (Fragment) OS=Enterobacter cloacae subsp. cloacae GS1	5	1	0	0	0	0	0	0	0	0	0	18864000	0	0	0	0	0	0	0	0	0	0	0	0	0	1
	N9ZNA8;N9ZMY6;C5EQM9;A8RYE0;R0A0X2;C4IN39;B1QY20;S7VMS7;S4ENP4;R3ZA87;R3RC29;R3PSQ0;R3DJ65;R3A5Z9;R2XFA1;R2T3K6;R2RY87;R2RJS1;R2NXB8;R2KN74;R2KM59;R2JHD9;R2J2D0;R2IJB3;R2I4M9;R2H3I3;R2GG43;R2G9V2;R2FAI5;R1UZE6;R1S924;R1R0Q9;R1QNE2;R1PZU4;R1P9R2;R1N794;R1MYW2;E6FN89;C9CKJ0;C7D1W6;J6CHP3;J6AFL4;J5JCQ0;J5FJS9;E0GZ51;C0X0N2;A0A059MY32	N9ZNA8;N9ZMY6;C5EQM9;A8RYE0;R0A0X2;C4IN39;B1QY20;S7VMS7;S4ENP4;R3ZA87;R3RC29;R3PSQ0;R3DJ65;R3A5Z9;R2XFA1;R2T3K6;R2RY87;R2RJS1;R2NXB8;R2KN74;R2KM59;R2JHD9;R2J2D0;R2IJB3;R2I4M9;R2H3I3;R2GG43;R2G9V2;R2FAI5;R1UZE6;R1S924;R1R0Q9;R1QNE2;R1PZU4;R1P9R2;R1N794;R1MYW2;E6FN89;C9CKJ0;C7D1W6;J6CHP3;J6AFL4;J5JCQ0;J5FJS9;E0GZ51;C0X0N2;A0A059MY32	>tr|N9ZNA8|N9ZNA8_9FIRM PTS system, mannose/fructose/sorbose family, IIB component OS=[Clostridium] clostridioforme 90A3 GN=HMPREF1088_02960 PE=4 SV=1;>tr|N9ZMY6|N9ZMY6_9FIRM PTS system, mannose/fructose/sorbose family, IIB component OS=[Clostridium] clost	47	1	0	0	12378000	0	0	0	0	0	0	0	0	0	0	0	1	6	5	4	4	4	3	0	0	1
	M5RK66;A0A059NF06	M5RK66;A0A059NF06	>tr|M5RK66|M5RK66_9BACI Glutamate dehydrogenase OS=Bacillus stratosphericus LAMA 585 GN=C883_879 PE=3 SV=1;>tr|A0A059NF06|A0A059NF06_9BACI Glutamate dehydrogenase OS=Bacillus safensis FO-36b GN=BA81_07349 PE=3 SV=1	2	1	0	0	0	0	0	0	0	0	0	0	0	51760000	3	3	0	2	1	1	2	3	3	1	1	0
	X0E7W2;X0DYM1;X0DUG4;U1UKL2;T4W7D1;T0CUZ7;Q71WG9;Q4ENX5;P66291;P66290;J5WPW5;H0E8R3;G9XEB7;D4Q096;D4PLB8;C8KDA5;C8JXB2;C6PXJ3;B8DB31;A0ALU5;A0A059PM12	X0E7W2;X0DYM1;X0DUG4;U1UKL2;T4W7D1;T0CUZ7;Q71WG9;Q4ENX5;P66291;P66290;J5WPW5;H0E8R3;G9XEB7;D4Q096;D4PLB8;C8KDA5;C8JXB2;C6PXJ3;B8DB31;A0ALU5;A0A059PM12	>tr|X0E7W2|X0E7W2_LISMN 50S ribosomal protein L36 OS=Listeria monocytogenes Lm_1886 GN=rpmJ PE=3 SV=1;>tr|X0DYM1|X0DYM1_LISMN 50S ribosomal protein L36 OS=Listeria monocytogenes Lm_1889 GN=rpmJ PE=3 SV=1;>tr|X0DUG4|X0DUG4_LISMN 50S ribosomal protein L36 OS	21	1	0	0	0	0	0	0	0	0	60948000	0	0	0	2	4	2	1	0	0	2	0	0	1	1	6
	A0A059PMA8	A0A059PMA8	>tr|A0A059PMA8|A0A059PMA8_ERYRH Arginine deiminase OS=Erysipelothrix rhusiopathiae SY1027 GN=K210_01805 PE=4 SV=1	1	1	0	0	0	0	0	0	0	59890000	0	0	0	0	0	2	3	1	0	1	9	3	0	0	7	5
	A0A059PME0	A0A059PME0	>tr|A0A059PME0|A0A059PME0_ERYRH Translation elongation factor Tu OS=Erysipelothrix rhusiopathiae SY1027 GN=K210_04005 PE=4 SV=1	1	2	0	0	91489000	0	0	0	0	0	0	0	0	0	18	24	14	2	6	8	17	21	24	12	27	46
	W4U4A3;W4TW44;V5D127;V5CN46;U7MAY1;U7JRU1;U7IZJ9;U7IVH9;U7IH45;S3WX54;F3NZU1;F3CRU9;F1VNB5;F1VDS6;F1UG79;E6EB81;E6DWE6;E6CBZ0;E6BZY8;E4F8Q3;E4F588;E4EWB2;E4DL06;E4DCM6;E4D8R3;E4BPK2;E4ATY5;A0A059U1G4;B4WGP5	W4U4A3;W4TW44;V5D127;V5CN46;U7MAY1;U7JRU1;U7IZJ9;U7IVH9;U7IH45;S3WX54;F3NZU1;F3CRU9;F1VNB5;F1VDS6;F1UG79;E6EB81;E6DWE6;E6CBZ0;E6BZY8;E4F8Q3;E4F588;E4EWB2;E4DL06;E4DCM6;E4D8R3;E4BPK2;E4ATY5;A0A059U1G4;B4WGP5	>tr|W4U4A3|W4U4A3_PROAA Glyceraldehyde-3-phosphate dehydrogenase OS=Propionibacterium acnes JCM 18918 GN=JCM18918_1112 PE=3 SV=1;>tr|W4TW44|W4TW44_PROAA Glyceraldehyde-3-phosphate dehydrogenase OS=Propionibacterium acnes JCM 18916 GN=JCM18916_2040 PE=3 SV=	29	1	0	0	0	0	0	0	0	22894000	0	0	0	0	6	7	3	5	4	2	4	3	3	4	4	2
	M3T0Q6;M3SEY4;M3Q9U5;M3PWY0;M3P5G8;U4X2R7;U4RA37;T5DD46;T5CUY6;T2T468;T2T3I0;T2SSJ5;T2SD99;T0DV65;T0DMC5;N4TRE0;M3T0Q5;M3RL67;M3RH80;M3QCG1;M3PL33;M3NYG7;M3NDJ5;M3N8M8;M3LWR7;M3LIJ4;M3K3B8;M3JSP1;K8GX44;K2KJ17;K2K877;K2K5U6;J0U497;J0STL5;J0SH56;J0RMG4;J0QZ38;J0QC95;J0Q1J1;J0PYS1;J0PJC0;J0MNS0;J0LJ63;J0KF11;J0K0M9;J0J191;J0HZV4;J0HWK5;J0H5N9;J0FNH8;J0B6Q6;J0ATG2;J0AH98;I9Z988;I9Z473;I9YXA8;I9YQ24;…	M3T0Q6;M3SEY4;M3Q9U5;M3PWY0;M3P5G8;U4X2R7;U4RA37;T5DD46;T5CUY6;T2T468;T2T3I0;T2SSJ5;T2SD99;T0DV65;T0DMC5;N4TRE0;M3T0Q5;M3RL67;M3RH80;M3QCG1;M3PL33;M3NYG7;M3NDJ5;M3N8M8;M3LWR7;M3LIJ4;M3K3B8;M3JSP1;K8GX44;K2KJ17;K2K877;K2K5U6;J0U497;J0STL5;J0SH56;J0RMG4;J0QZ38;J0QC95;J0Q1J1;J0PYS1;J0PJC0;J0MNS0;J0LJ63;J0KF11;J0K0M9;J0J191;J0HZV4;J0HWK5;J0H5N9;J0FNH8;J0B6Q6;J0ATG2;J0AH98;I9Z988;I9Z473;I9YXA8;I9YQ24;…	>tr|M3T0Q6|M3T0Q6_HELPX Cytochrome c oxidase, cbb3-type, subunit II OS=Helicobacter pylori HP250AFii GN=HMPREF1438_00421 PE=4 SV=1;>tr|M3SEY4|M3SEY4_HELPX Cytochrome c oxidase, cbb3-type, subunit II OS=Helicobacter pylori HP250BSi GN=HMPREF1447_01513 PE=4	72	1	0	0	0	0	0	0	0	0	0	0	0	38648000	3	4	6	6	10	7	2	3	5	1	8	2
	Q845C4;Q83TZ2;Q83TX3;Q83TS6;Q70FD7;W5U3S7;U4MY27;U4MWB3;L0UPS6;L0TXT5;A8KPT3;A8KPL3;A0A070A7I0;U4X019;U4RDL9;T5DIP1;T5CXM6;T2T4X8;T2T0S1;T2SLH8;T2SCW1;T0JPH4;T0EUY0;Q5UC34;Q5UC30;Q5UC28;P56876;P21762;N4TQV5;M3LEG6;M3L3Y1;K2KZC4;K2KH75;J0T6M8;J0T328;J0SIV4;J0SGW3;J0SEZ7;J0QGC8;J0QE98;J0M2J5;J0LIN6;J0HSW7;J0FYP4;J0EZ63;J0E2K5;J0AMA0;J0AIA3;J0AGK9;J0A8T7;I9Z8T7;I9Z3L0;I9YVI3;I9YHX6;I9Y097;I9XD97;I9X…	Q845C4;Q83TZ2;Q83TX3;Q83TS6;Q70FD7;W5U3S7;U4MY27;U4MWB3;L0UPS6;L0TXT5;A8KPT3;A8KPL3;A0A070A7I0;U4X019;U4RDL9;T5DIP1;T5CXM6;T2T4X8;T2T0S1;T2SLH8;T2SCW1;T0JPH4;T0EUY0;Q5UC34;Q5UC30;Q5UC28;P56876;P21762;N4TQV5;M3LEG6;M3L3Y1;K2KZC4;K2KH75;J0T6M8;J0T328;J0SIV4;J0SGW3;J0SEZ7;J0QGC8;J0QE98;J0M2J5;J0LIN6;J0HSW7;J0FYP4;J0EZ63;J0E2K5;J0AMA0;J0AIA3;J0AGK9;J0A8T7;I9Z8T7;I9Z3L0;I9YVI3;I9YHX6;I9Y097;I9XD97;I9X…	>tr|Q845C4|Q845C4_HELPX Alkyl hydroperoxide reductase C22 (Fragment) OS=Helicobacter pylori GN=ahpC PE=4 SV=1;>tr|Q83TZ2|Q83TZ2_HELPX Alkyl hydroperoxide reductase C22 protein (Fragment) OS=Helicobacter pylori GN=ahpC PE=4 SV=1;>tr|Q83TX3|Q83TX3_HELPX Alky	93	1	0	318340000	0	38626000	0	0	0	63497000	141550000	0	0	112000000	0	1	0	4	5	2	0	1	3	0	1	0
	F9PVH1;F9PDP1;A0A060RF99;V8AXS6;S3ADQ7;I2JCM7;I0Q467;F2CL89;F0IMA0;F0FJE0;F0FD75;E9FLF5;E7SBF5;A3CN70;X5KGG7;W2BK60;V6II00;V6HG31;S9NP28;S9MW49;S9MR02;S9MDI3;S9M430;S9L5C4;S9K0T2;S9IAE1;S9I2E7;S9HAA6;S9H672;S9GJG2;S9G8P7;S9DL41;S9DA56;S9CXW1;S9CUE9;S9BHK3;S9AKR1;S9A038;S9A020;S8Z942;S8Z5S1;S8Z2H9;S8Y4M2;S8XTN1;S8WPL6;S8WM73;S8WHP7;S8WF65;S8W9F6;S8T2N9;S8S2H9;S8R331;S8QBE5;S8PN51;S8PET1;S8NGP4;S8N…	F9PVH1;F9PDP1;A0A060RF99;V8AXS6;S3ADQ7;I2JCM7;I0Q467;F2CL89;F0IMA0;F0FJE0;F0FD75;E9FLF5;E7SBF5;A3CN70;X5KGG7;W2BK60;V6II00;V6HG31;S9NP28;S9MW49;S9MR02;S9MDI3;S9M430;S9L5C4;S9K0T2;S9IAE1;S9I2E7;S9HAA6;S9H672;S9GJG2;S9G8P7;S9DL41;S9DA56;S9CXW1;S9CUE9;S9BHK3;S9AKR1;S9A038;S9A020;S8Z942;S8Z5S1;S8Z2H9;S8Y4M2;S8XTN1;S8WPL6;S8WM73;S8WHP7;S8WF65;S8W9F6;S8T2N9;S8S2H9;S8R331;S8QBE5;S8PN51;S8PET1;S8NGP4;S8N…	>tr|F9PVH1|F9PVH1_9STRE L-lactate dehydrogenase 1 domain protein OS=Streptococcus infantis SK970 GN=HMPREF9954_1325 PE=3 SV=1;>tr|F9PDP1|F9PDP1_9STRE L-lactate dehydrogenase OS=Streptococcus infantis X GN=ldh PE=3 SV=1;>tr|A0A060RF99|A0A060RF99_9STRE L-lac	86	1	0	0	0	0	47055000	0	0	0	0	0	0	0	3	5	3	0	0	1	1	0	4	6	1	0
	H6TB20;B1SDS9;A0A060RGG3;J3FAN0	H6TB20;B1SDS9;A0A060RGG3;J3FAN0	>tr|H6TB20|H6TB20_9STRE UDP-glucose 4-epimerase OS=Streptococcus infantarius subsp. infantarius GN=galE PE=3 SV=1;>tr|B1SDS9|B1SDS9_9STRE UDP-glucose 4-epimerase OS=Streptococcus infantarius subsp. infantarius ATCC BAA-102 GN=galE PE=3 SV=1;>tr|A0A060RGG3|	4	1	0	0	0	0	0	0	0	0	0	0	0	10122000	5	3	1	3	0	0	1	0	0	0	0	0
	G5JSH6;B1SDE6;Q9KWH3;M7DX02;M7DM96;M7DH20;M7D6P0;M2LSE9;M2LJ87;M2KFJ2;M2KDM6;M2JUB4;M2JEU5;M2JDZ0;M2J664;M2HZY5;M2H9P2;M2FK95;M2E0K0;M2DBT0;M2CUG4;G5KD52;A0A060RGW1;J3JQW1	G5JSH6;B1SDE6;Q9KWH3;M7DX02;M7DM96;M7DH20;M7D6P0;M2LSE9;M2LJ87;M2KFJ2;M2KDM6;M2JUB4;M2JEU5;M2JDZ0;M2J664;M2HZY5;M2H9P2;M2FK95;M2E0K0;M2DBT0;M2CUG4;G5KD52;A0A060RGW1;J3JQW1	>tr|G5JSH6|G5JSH6_STRCG Putative DNA protection during starvation protein OS=Streptococcus criceti HS-6 GN=STRCR_2176 PE=3 SV=1;>tr|B1SDE6|B1SDE6_9STRE Ferritin-like protein OS=Streptococcus infantarius subsp. infantarius ATCC BAA-102 GN=STRINF_00664 PE=3	24	1	0	0	0	0	35867000	0	0	0	0	0	0	0	5	19	5	9	1	0	20	7	4	2	5	2
	A0A060RIC0	A0A060RIC0	>tr|A0A060RIC0|A0A060RIC0_9STRE L-lactate dehydrogenase (L-LDH) OS=Streptococcus gallolyticus GN=BN963_SGAL_01872 PE=4 SV=1	1	1	0	0	0	0	49677000	0	0	0	0	0	0	0	105	162	95	79	75	55	245	81	100	85	91	134
	A0A060RIF6;B1SGG7;Q8DTS9;M7DM40;M7DK89;M7DJ40;M7DDN6;M2LAX9;M2KJ25;M2KG78;M2K5R4;M2JNP1;M2J6Y3;M2IR35;M2IKC1;M2I9C8;M2H4P4;M2GSB3;M2E5Y0;M2E2B4;M2CJV5;J3JP17;B5LBH7;I0QHK5;W7V8P8;W7UZB5;V5QQV9;Q5M561;Q5M0M5;Q03LI0;L9LKJ0;W2BGU6;V6IH52;V6H5F5;S9PIB8;S9P7I0;S9NN46;S9MZG0;S9KZA1;S9KCY4;S9K2P2;S9JNJ4;S9I2Q1;S9HF12;S9GXE0;S9GKR8;S9G8Y0;S9F9R2;S9F2C5;S9E4A1;S9E1I4;S9D3C8;S9B8Z1;S9B237;S8ZYX5;S8ZQG6;S8Z…	A0A060RIF6;B1SGG7;Q8DTS9;M7DM40;M7DK89;M7DJ40;M7DDN6;M2LAX9;M2KJ25;M2KG78;M2K5R4;M2JNP1;M2J6Y3;M2IR35;M2IKC1;M2I9C8;M2H4P4;M2GSB3;M2E5Y0;M2E2B4;M2CJV5;J3JP17;B5LBH7;I0QHK5;W7V8P8;W7UZB5;V5QQV9;Q5M561;Q5M0M5;Q03LI0;L9LKJ0;W2BGU6;V6IH52;V6H5F5;S9PIB8;S9P7I0;S9NN46;S9MZG0;S9KZA1;S9KCY4;S9K2P2;S9JNJ4;S9I2Q1;S9HF12;S9GXE0;S9GKR8;S9G8Y0;S9F9R2;S9F2C5;S9E4A1;S9E1I4;S9D3C8;S9B8Z1;S9B237;S8ZYX5;S8ZQG6;S8Z…	>tr|A0A060RIF6|A0A060RIF6_9STRE Enolase (2-phospho-D-glycerate hydr o-lyase) (2-phosphoglycerate dehydratase) OS=Streptococcus gallolyticus GN=BN963_SGAL_02080 PE=4 SV=1;>tr|B1SGG7|B1SGG7_9STRE Enolase OS=Streptococcus infantarius subsp. infantarius ATCC B	134	7	138860000	169460000	0	115420000	175140000	185460000	0	0	106820000	0	93825000	510790000	2	15	0	3	0	0	11	5	0	0	1	2
	F5LSV0;J3AJF8;A0A069CT37;A0A060RJT2;B1SEQ5	F5LSV0;J3AJF8;A0A069CT37;A0A060RJT2;B1SEQ5	>tr|F5LSV0|F5LSV0_9BACL Putative phage tail component domain protein OS=Paenibacillus sp. HGF7 GN=HMPREF9413_0526 PE=3 SV=1;>tr|J3AJF8|J3AJF8_STRRT Phosphoglucomutase OS=Streptococcus ratti FA-1 = DSM 20564 GN=D822_02029 PE=3 SV=1;>tr|A0A069CT37|A0A069CT37	5	1	0	0	0	0	0	0	0	0	0	0	14809000	0	0	0	0	0	4	2	2	5	4	1	0	0
	Q0WXG3;A0A060RKR2;G5JRA6;D0UVL7;K2PHR7;B8YDH3;K8Z9C6	Q0WXG3;A0A060RKR2;G5JRA6	>tr|Q0WXG3|Q0WXG3_STREI Glyceraldehyde-3-phosphate dehydrogenase OS=Streptococcus equinus GN=gapA PE=3 SV=1;>tr|A0A060RKR2|A0A060RKR2_9STRE Glyceraldehyde-3-phosphate dehydrogenase OS=Streptococcus gallolyticus GN=BN963_SGAL_01307 PE=4 SV=1;>tr|G5JRA6|G5JR	7	7	96861000	0	65489000	199440000	407310000	525950000	0	0	154860000	36199000	254460000	1029200000	188	337	70	65	38	44	387	177	62	89	95	74
	Z4X940;X8H6L1;X6PT90;W1TUW7;U2Y3K4;U2XQZ9;S3Y9Q7;K8YXP5;J5H093;I0X0X0;I0SF24;F9P8F1;F5U0M7;E7GVE0;A0A060RLJ8;X8KII5;X8HHZ4;V8AZM8;M3I5Y7;I0QKF1;G5JS45;F5VV90;F2CKC9;F2CBN1;F0IVW2;F0ILI0;F0FIX8;F0FCJ4;E8K5U6;E3CD01;A3CP09;V6VSH0;V4SLU7;U9XMX1;U9WR45;U9WI46;T0DEJ1;Q8P1W4;Q5XD49;Q48UK5;Q1JMR3;Q1JHV6;Q1J7N4;P69952;P0DA83;P0DA82;K1LA60;I7MQR7;I3I2R6;G5K286;F9NFW6;B9DRL9;B5XKI1;B4U3U1;A2RFQ4;A0A030Q6N4…	Z4X940;X8H6L1;X6PT90;W1TUW7;U2Y3K4;U2XQZ9;S3Y9Q7;K8YXP5;J5H093;I0X0X0;I0SF24;F9P8F1;F5U0M7;E7GVE0;A0A060RLJ8;X8KII5;X8HHZ4;V8AZM8;M3I5Y7;I0QKF1;G5JS45;F5VV90;F2CKC9;F2CBN1;F0IVW2;F0ILI0;F0FIX8;F0FCJ4;E8K5U6;E3CD01;A3CP09;V6VSH0;V4SLU7;U9XMX1;U9WR45;U9WI46;T0DEJ1;Q8P1W4;Q5XD49;Q48UK5;Q1JMR3;Q1JHV6;Q1J7N4;P69952;P0DA83;P0DA82;K1LA60;I7MQR7;I3I2R6;G5K286;F9NFW6;B9DRL9;B5XKI1;B4U3U1;A2RFQ4;A0A030Q6N4…	>tr|Z4X940|Z4X940_9STRE Elongation factor Tu OS=Streptococcus sp. AC15 GN=tuf PE=3 SV=1;>tr|X8H6L1|X8H6L1_9STRE Elongation factor Tu OS=Streptococcus sp. AS20 GN=tuf PE=3 SV=1;>tr|X6PT90|X6PT90_9STRE Elongation factor Tu OS=Streptococcus sp. OBRC6 GN=tuf P	207	6	0	0	0	0	0	0	0	0	0	0	0	0	8	8	9	9	5	1	7	4	5	6	6	4
	Q1GAY0;A0A061BMJ6;K0NZ13;F0HXV3;A0A061BZS3;U2W7S6	Q1GAY0;A0A061BMJ6;K0NZ13;F0HXV3;A0A061BZS3	>sp|Q1GAY0|G6PI_LACDA Glucose-6-phosphate isomerase OS=Lactobacillus delbrueckii subsp. bulgaricus (strain ATCC 11842 / DSM 20081) GN=pgi PE=3 SV=1;>tr|A0A061BMJ6|A0A061BMJ6_LACDE Glucose-6-phosphate isomerase OS=Lactobacillus delbrueckii subsp. bulgaricus	6	3	0	0	0	0	0	0	17554000	0	0	0	0	0	12	11	3	5	3	2	7	6	3	5	7	2
	C2HLV4;F0HWL0;A0A061BMX4;K0NZI9;A0A061C113;N2ALY9;E3R1B7;C7XKQ6	C2HLV4;F0HWL0;A0A061BMX4;K0NZI9;A0A061C113;N2ALY9;E3R1B7;C7XKQ6	>tr|C2HLV4|C2HLV4_LACAI N-acetylglucosamine-6-phosphate deacetylase (Fragment) OS=Lactobacillus acidophilus ATCC 4796 GN=nagA PE=4 SV=1;>tr|F0HWL0|F0HWL0_LACDL N-acetylglucosamine-6-phosphate deacetylase OS=Lactobacillus delbrueckii subsp. lactis DSM 20072	8	1	0	49704000	0	0	0	0	0	0	0	0	0	0	0	0	0	1	3	2	2	3	3	1	3	2
	U5LTE5;U5LT98;U5LQZ4;U5LQX8;U5LQX3;U5LQU2;U5LQT8;Q04C17;K0NW50;K0NP44;F0HX27;A0A061C4S0;A0A061BSK9;U6F097;Q5FM92;C9M229;C7XL55;C2HM95;A8YXK3	U5LTE5;U5LT98;U5LQZ4;U5LQX8;U5LQX3;U5LQU2;U5LQT8;Q04C17;K0NW50;K0NP44;F0HX27;A0A061C4S0;A0A061BSK9;U6F097;Q5FM92;C9M229;C7XL55;C2HM95;A8YXK3	>tr|U5LTE5|U5LTE5_LACAI Translation elongation factor G (Fragment) OS=Lactobacillus acidophilus GN=fusA PE=4 SV=1;>tr|U5LT98|U5LT98_LACAM Translation elongation factor G (Fragment) OS=Lactobacillus amylovorus GN=fusA PE=4 SV=1;>tr|U5LQZ4|U5LQZ4_9LACO Trans	19	1	0	14686000	0	0	0	0	0	0	0	0	0	0	0	3	3	3	3	1	0	1	0	1	0	2
	F0HYC3;A0A061CV28	F0HYC3;A0A061CV28	>tr|F0HYC3|F0HYC3_LACDL Argininosuccinate synthase OS=Lactobacillus delbrueckii subsp. lactis DSM 20072 GN=argG PE=3 SV=1;>tr|A0A061CV28|A0A061CV28_LACDL Argininosuccinate synthase OS=Lactobacillus delbrueckii subsp. lactis GN=argG PE=4 SV=1	2	1	0	0	0	0	0	0	0	0	0	0	6142700	0	2	3	0	2	1	0	0	1	1	1	1	0
	A0A061N692	A0A061N692	>tr|A0A061N692|A0A061N692_9BACL 3-ketoacyl-CoA thiolase OS=Geomicrobium sp. JCM 19055 GN=JCM19055_1044 PE=4 SV=1	1	1	0	0	0	0	0	0	0	0	0	0	201060000	0	12	10	7	9	7	2	6	7	9	6	10	6
	V9GG22;Q8XHT5;Q0TMQ8;Q0SQF6;N9ZXG8;N9Z8G1;N9WW62;F7NF85;F0YTL7;E5VUN2;C5EVN8;B1BQQ0;B0P2Y6;B0NFG9;A9KJI2;A8S1F2;A7B533;A6TWH0;A0A069DLC6;A0A061PG85;A0A061N8Q4;W7Z7E8;W4EFM1;W4CEX7;W4BCD6;B0A6C1	V9GG22;Q8XHT5;Q0TMQ8;Q0SQF6;N9ZXG8;N9Z8G1;N9WW62;F7NF85;F0YTL7;E5VUN2;C5EVN8;B1BQQ0;B0P2Y6;B0NFG9;A9KJI2;A8S1F2;A7B533;A6TWH0;A0A069DLC6;A0A061PG85;A0A061N8Q4;W7Z7E8;W4EFM1;W4CEX7;W4BCD6;B0A6C1	>tr|V9GG22|V9GG22_9BACL LSU ribosomal protein L5p OS=Paenibacillus sp. JCM 10914 GN=JCM10914_5186 PE=3 SV=1;>sp|Q8XHT5|RL5_CLOPE 50S ribosomal protein L5 OS=Clostridium perfringens (strain 13 / Type A) GN=rplE PE=3 SV=1;>sp|Q0TMQ8|RL5_CLOP1 50S ribosomal p	26	1	0	0	0	16328000	0	0	0	0	0	0	0	0	12	14	3	3	0	0	11	3	2	0	3	4
	A0A061QC19	A0A061QC19	>tr|A0A061QC19|A0A061QC19_9PROT Pyruvate, phosphate dikinase OS=alpha proteobacterium Q-1 GN=ppdK PE=4 SV=1	1	2	0	0	0	0	0	0	0	0	0	60889000	0	0	3	0	0	0	0	0	0	0	0	0	0	0
	A0A062VU04	A0A062VU04	>tr|A0A062VU04|A0A062VU04_9MICO Transferase OS=Microbacterium sp. CH12i GN=DC31_00705 PE=4 SV=1	1	1	0	0	377870000	0	0	0	0	0	0	0	0	0	47	48	13	27	18	17	47	36	33	12	16	38
	U6F182;Q74KF8;Q5FM17;F3MQA9;C9M2A2;C7XLE0;C2HMH6;A0A063ASZ4;N1ZXG5;E3R4Q1;D7V4H3	U6F182;Q74KF8;Q5FM17;F3MQA9;C9M2A2;C7XLE0;C2HMH6;A0A063ASZ4;N1ZXG5;E3R4Q1;D7V4H3	>tr|U6F182|U6F182_LACHE Phosphate import ATP-binding protein PstB OS=Lactobacillus helveticus CIRM-BIA 951 GN=pstB PE=3 SV=1;>sp|Q74KF8|PSTB2_LACJO Phosphate import ATP-binding protein PstB 2 OS=Lactobacillus johnsonii (strain CNCM I-12250 / La1 / NCC 533)	11	1	0	0	0	0	0	0	0	0	0	0	47605000	0	59	31	5	2	37	31	6	7	0	7	1	1
	I7L5W4;D7V622;A0A063AUY8;U6F006;N2AM20;E3R1J1;C7XJV6;P30901;F3MKN8;C2HKE9;C9M0H4;U2HYJ2;P26297;K0NZ20;F0HVS8;C5MRP3;A0A061CM83;A0A061C0S4;D0DZ64	I7L5W4;D7V622;A0A063AUY8;U6F006;N2AM20;E3R1J1;C7XJV6;P30901;F3MKN8;C2HKE9;C9M0H4	>tr|I7L5W4|I7L5W4_9LACO D-lactate dehydrogenase OS=Lactobacillus hominis CRBIP 24.179 GN=BN55_09635 PE=3 SV=1;>tr|D7V622|D7V622_9LACO D-lactate dehydrogenase OS=Lactobacillus gasseri JV-V03 GN=ldhA PE=3 SV=1;>tr|A0A063AUY8|A0A063AUY8_9LACO Lactate dehydrog	19	6	128000000	923430000	62289000	415930000	116580000	125620000	491810000	120560000	121530000	0	185760000	0	0	2	8	6	9	7	5	2	2	6	7	0
	U6F186;Q74L08;Q5FM12;Q045V5;N1ZRG3;I7JUB1;F3MQB3;E3R4P7;D7V550;C9M2A8;C7XLE4;C2HMI1;A8YTF2;A0A063AVS1;U2NT90;U2I183;D0DYG9;W6T9R2;Q03ST6	U6F186;Q74L08;Q5FM12;Q045V5;N1ZRG3;I7JUB1;F3MQB3;E3R4P7;D7V550;C9M2A8;C7XLE4;C2HMI1;A8YTF2;A0A063AVS1;U2NT90;U2I183;D0DYG9;W6T9R2;Q03ST6	>tr|U6F186|U6F186_LACHE 50S ribosomal protein L7/L12 OS=Lactobacillus helveticus CIRM-BIA 951 GN=rplL PE=3 SV=1;>sp|Q74L08|RL7_LACJO 50S ribosomal protein L7/L12 OS=Lactobacillus johnsonii (strain CNCM I-12250 / La1 / NCC 533) GN=rplL PE=3 SV=1;>sp|Q5FM12|	19	2	0	39747000	0	0	0	0	30931000	0	0	0	0	0	2	3	3	0	0	1	11	0	1	0	3	2
	A0A063AXH8;D7V287;H4GI35	A0A063AXH8;D7V287	>tr|A0A063AXH8|A0A063AXH8_9LACO Glyceraldehyde-3-phosphate dehydrogenase OS=Lactobacillus gasseri K7 GN=LK7_007395 PE=4 SV=1;>tr|D7V287|D7V287_9LACO Glyceraldehyde-3-phosphate dehydrogenase, type I OS=Lactobacillus gasseri JV-V03 GN=gap PE=3 SV=1	3	10	0	228000000	0	36509000	50241000	34138000	32178000	58300000	649050000	37315000	121920000	1480400000	8	0	7	12	25	20	0	0	24	5	18	28
	D7V6M6;A0A063B0M5;I7L5M5	D7V6M6;A0A063B0M5;I7L5M5	>tr|D7V6M6|D7V6M6_9LACO RNA-metabolizing metallo-beta-lactamase OS=Lactobacillus gasseri JV-V03 GN=HMPREF0514_11928 PE=4 SV=1;>tr|A0A063B0M5|A0A063B0M5_9LACO Metallo-beta-lactamase OS=Lactobacillus gasseri K7 GN=LK7_008710 PE=4 SV=1;>tr|I7L5M5|I7L5M5_9LACO	3	1	0	0	0	0	0	0	0	0	0	0	0	0	2	3	3	1	3	1	3	0	3	0	3	0
	U6F3Z2;U2HNV9;Q74L78;Q5FM78;Q046B3;N1ZMR0;K0NYP5;K0NR93;I7JUD4;F3MPQ2;E3BRR2;E1NVW4;D7V5B0;D0DYM4;C9M243;C7XL69;C2HMA9;A8YXL7;A0A063B0Y7	U6F3Z2;U2HNV9;Q74L78;Q5FM78;Q046B3;N1ZMR0;K0NYP5;K0NR93;I7JUD4;F3MPQ2;E3BRR2;E1NVW4;D7V5B0;D0DYM4;C9M243;C7XL69;C2HMA9;A8YXL7;A0A063B0Y7	>tr|U6F3Z2|U6F3Z2_LACHE 50S ribosomal protein L5 OS=Lactobacillus helveticus CIRM-BIA 951 GN=rplE PE=3 SV=1;>tr|U2HNV9|U2HNV9_9LACO 50S ribosomal protein L5 OS=Lactobacillus jensenii MD IIE-70(2) GN=rplE PE=3 SV=1;>sp|Q74L78|RL5_LACJO 50S ribosomal protein	19	1	0	0	0	0	0	0	0	29266000	0	0	0	0	5	6	3	3	4	3	7	2	4	1	6	6
	E3BQY6;E1NWU3;I7KHA8;A0A063B3J5;U2I2U1;E3R730;D0DWS3;C7XIT4;D7V423;U6F6C5;N1ZK95;F3MLV4;C9LZD3	E3BQY6;E1NWU3;I7KHA8;A0A063B3J5;U2I2U1;E3R730;D0DWS3;C7XIT4;D7V423;U6F6C5;N1ZK95;F3MLV4;C9LZD3	>tr|E3BQY6|E3BQY6_9LACO ABC transporter, ATP-binding protein OS=Lactobacillus iners LEAF 2053A-b GN=oppD PE=4 SV=1;>tr|E1NWU3|E1NWU3_9LACO ABC transporter, ATP-binding protein OS=Lactobacillus iners SPIN 2503V10-D GN=oppD PE=4 SV=1;>tr|I7KHA8|I7KHA8_9LACO	13	1	0	0	0	0	0	0	37108000	0	0	0	0	0	0	0	6	2	0	0	0	0	0	0	0	0
	Q74JU6;Q042T5;I7KG51;E9RH08;D7V2T0;A0A063B458;Q6UE30;Q6UE18;M4NK68;Q8KMQ3;A0A023WBP9;Q8KML3	Q74JU6;Q042T5;I7KG51;E9RH08;D7V2T0;A0A063B458;Q6UE30;Q6UE18;M4NK68;Q8KMQ3;A0A023WBP9	>sp|Q74JU6|EFTU_LACJO Elongation factor Tu OS=Lactobacillus johnsonii (strain CNCM I-12250 / La1 / NCC 533) GN=tuf PE=3 SV=1;>sp|Q042T5|EFTU_LACGA Elongation factor Tu OS=Lactobacillus gasseri (strain ATCC 33323 / DSM 20243) GN=tuf PE=3 SV=2;>tr|I7KG51|I7K	12	5	0	0	0	0	0	0	0	0	0	0	5849300	0	47	48	13	27	18	17	47	36	33	12	16	38
	U2GKG3;I7IW91;E3BR80;E1NY80;Q74K31;Q042K0;D7V2J0;A0A063B4E0	U2GKG3;I7IW91;E3BR80;E1NY80;Q74K31;Q042K0;D7V2J0;A0A063B4E0	>tr|U2GKG3|U2GKG3_9LACO Glucose-6-phosphate isomerase OS=Lactobacillus jensenii MD IIE-70(2) GN=pgi PE=3 SV=1;>tr|I7IW91|I7IW91_9LACO Glucose-6-phosphate isomerase OS=Lactobacillus hominis CRBIP 24.179 GN=pgi PE=3 SV=1;>tr|E3BR80|E3BR80_9LACO Glucose-6-pho	8	1	0	141730000	0	0	0	0	0	0	0	0	0	0	5	9	7	5	0	1	3	1	3	1	1	0
	U6F540;N1ZZ69;F3MRF4;C7XHM6;A0A063B4J5;E3R491;C9M2G6;C2HNB4;D7V263;I7IWB4;K0NXB6;F0HXN1;E3BRD7;E1NY94;A0A061C1D2;A0A061BZ49;S0P0D4;A8U6N5;U2I391;R9GJY4;R2XIH6;R2PQ15;R2PET8;S1QY11;R2NUK6;X6WMI1;X6WJH2;X6W1M4;X6VUH8;X6VBP7;X6UWY6;X6TRN9;X6T8J7;X6SUG8;X6SCH8;X6RVQ2;X6RRV9;X6RDR2;X6R328;V7ZL14;U7T1J1;U7RUI2;T4JY29;S4G2B5;S4DQD7;S0QAI5;S0PMB0;S0PEI3;R4FSK4;R4E6U0;R4CZ03;R4BW96;R4BAQ3;R4AYD9;R4A9F4;R4…	U6F540;N1ZZ69;F3MRF4;C7XHM6;A0A063B4J5;E3R491;C9M2G6;C2HNB4;D7V263;I7IWB4;K0NXB6;F0HXN1;E3BRD7;E1NY94;A0A061C1D2;A0A061BZ49	>tr|U6F540|U6F540_LACHE Ribosomal subunit interface protein OS=Lactobacillus helveticus CIRM-BIA 951 GN=LHCIRMBIA951_01167 PE=4 SV=1;>tr|N1ZZ69|N1ZZ69_9LACO Ribosomal subunit interface protein OS=Lactobacillus sp. ASF360 GN=C821_01202 PE=4 SV=1;>tr|F3MRF4|	242	3	0	0	0	0	0	0	32935000	0	0	0	16602000	0	3	9	0	3	1	0	3	3	2	3	2	3
	C2EUX2;F8KD40;C0YYR7;U6F5A0;Q48570;Q48556;N2A6S0;I7KGY6;F3MMU8;D7V613;C9M3U9;A0A063B4L9;E3R1V8;C7XJB9;C2HLH7;C8P5Q8	C2EUX2;F8KD40;C0YYR7;U6F5A0;Q48570;Q48556;N2A6S0;I7KGY6;F3MMU8;D7V613;C9M3U9;A0A063B4L9;E3R1V8;C7XJB9;C2HLH7;C8P5Q8	>tr|C2EUX2|C2EUX2_9LACO Proline iminopeptidase OS=Lactobacillus vaginalis ATCC 49540 GN=pip PE=3 SV=1;>tr|F8KD40|F8KD40_LACRE Proline iminopeptidase OS=Lactobacillus reuteri ATCC 53608 GN=LRATCC53608_0756 PE=3 SV=1;>tr|C0YYR7|C0YYR7_LACRE Proline iminopept	16	1	0	0	0	0	0	0	4636200	0	0	0	0	0	0	2	0	3	5	3	3	5	6	6	6	6
	Q74K78;Q042F4;D7V290;A0A063B5M9;I7IWA7;S2S5N9;R9GBC5;Q38Y18;S4EDA0;T5KPA9;A0A062VQ89;A0A022LIC1;X6WMB6;X6WHN9;X6W3Z5;X6VUW7;X6VBE8;X6UWK2;X6TTD8;X6T8S7;X6SVW8;X6SD35;X6RV52;X6RTH1;X6RCV6;X6R3I8;W1K7K7;V7ZTC4;U7SZY3;U7RV30;U6RZG8;T4IWG6;S7VMB2;S4HCY1;S4FZG1;S4F1V7;S4EMC0;S4DY12;S4CUW1;S4CIB1;S4C6K7;S4C573;S4C432;S4AWK5;S0RYC8;S0QBI1;S0PQC6;S0P9J5;S0LM99;R4FGA6;R4EE04;R4E6N2;R4CUX1;R4CJ41;R4BYD8;R4…	Q74K78;Q042F4;D7V290;A0A063B5M9;I7IWA7	>sp|Q74K78|ENO1_LACJO Enolase 1 OS=Lactobacillus johnsonii (strain CNCM I-12250 / La1 / NCC 533) GN=eno1 PE=3 SV=1;>sp|Q042F4|ENO2_LACGA Enolase 2 OS=Lactobacillus gasseri (strain ATCC 33323 / DSM 20243) GN=eno2 PE=1 SV=1;>tr|D7V290|D7V290_9LACO Enolase OS	225	6	25330000	86844000	0	13616000	0	0	0	10958000	131930000	0	15363000	231880000	4	3	7	8	17	14	14	6	13	11	12	12
	I7IVD8;D7V5E2;A0A063B7D3;P62052;E1NX53;E3BRJ6	I7IVD8;D7V5E2;A0A063B7D3;P62052	>tr|I7IVD8|I7IVD8_9LACO L-lactate dehydrogenase OS=Lactobacillus hominis CRBIP 24.179 GN=ldh PE=3 SV=1;>tr|D7V5E2|D7V5E2_9LACO L-lactate dehydrogenase OS=Lactobacillus gasseri JV-V03 GN=ldh PE=3 SV=1;>tr|A0A063B7D3|A0A063B7D3_9LACO Lactate dehydrogenase OS	6	8	0	150460000	0	42429000	0	0	0	0	184920000	0	74386000	655270000	0	0	0	0	1	3	0	0	2	0	1	1
	A0A068LBL1;A0A068L8K8;A0A068L759	A0A068LBL1;A0A068L8K8;A0A068L759	>tr|A0A068LBL1|A0A068LBL1_9BACT N10-formyltetrahydrofolate synthetase (Fragment) OS=uncultured bacterium PE=4 SV=1;>tr|A0A068L8K8|A0A068L8K8_9BACT N10-formyltetrahydrofolate synthetase (Fragment) OS=uncultured bacterium PE=4 SV=1;>tr|A0A068L759|A0A068L759_	3	1	0	0	0	0	0	0	0	0	0	0	55026000	0	0	0	1	2	0	0	0	0	3	0	0	0
	A0A069D184	A0A069D184	>tr|A0A069D184|A0A069D184_9BACE Antigen pg123 OS=Bacteroides graminisolvens JCM 15093 GN=JCM15093_1175 PE=4 SV=1	1	8	0	0	0	0	0	0	0	0	0	0	0	28916000	3	2	0	5	3	4	2	4	6	3	0	3
	A0A069D7K7;R0HJP5	A0A069D7K7;R0HJP5	>tr|A0A069D7K7|A0A069D7K7_9BACE Ferritin-like protein 2 OS=Bacteroides graminisolvens JCM 15093 GN=JCM15093_1288 PE=4 SV=1;>tr|R0HJP5|R0HJP5_9BACE Ferritin OS=Bacteroides salyersiae WAL 10018 = DSM 18765 = JCM 12988 GN=HMPREF1532_02962 PE=3 SV=1	2	3	0	0	0	0	0	0	0	0	0	0	0	35323000	6	5	0	5	3	2	2	1	3	1	0	0
	U2DMJ5;R0HG45;I9URE1;F7M174;E5CEJ8;D4WYZ6;D4VQP9;C3QWX9;R9I4Y6;R9HA61;K9DXJ8;I9UL81;E2N9R3;C6IMY2;A7V269;F3PR31;S3YFT0;F3PLA7;E5WYG8;A0A069DCP6	U2DMJ5;R0HG45;I9URE1;F7M174;E5CEJ8;D4WYZ6;D4VQP9;C3QWX9;R9I4Y6;R9HA61;K9DXJ8;I9UL81;E2N9R3;C6IMY2;A7V269;F3PR31;S3YFT0;F3PLA7;E5WYG8;A0A069DCP6	>tr|U2DMJ5|U2DMJ5_9BACE Transporter, MotA/TolQ/ExbB proton channel family protein OS=Bacteroides pyogenes F0041 GN=HMPREF1981_03491 PE=3 SV=1;>tr|R0HG45|R0HG45_9BACE Uncharacterized protein OS=Bacteroides salyersiae WAL 10018 = DSM 18765 = JCM 12988 GN=HMP	20	2	0	0	0	0	0	0	0	0	0	0	0	0	30	23	14	32	30	21	6	18	32	20	35	19
	A0A069DFW7	A0A069DFW7	>tr|A0A069DFW7|A0A069DFW7_9BACL 5-nucleotidase OS=Paenibacillus sp. TCA20 GN=TCA2_3633 PE=4 SV=1	1	1	0	0	0	0	0	0	0	0	0	0	0	230080000	19	16	9	15	11	3	14	4	11	14	7	20
	W4C3C9;A0A069DGS3	W4C3C9;A0A069DGS3	>tr|W4C3C9|W4C3C9_9BACL tRNA modification GTPase MnmE OS=Paenibacillus sp. FSL H7-689 GN=mnmE PE=3 SV=1;>tr|A0A069DGS3|A0A069DGS3_9BACL tRNA modification GTPase TrmE OS=Paenibacillus sp. TCA20 GN=TCA2_3953 PE=4 SV=1	2	1	0	55697000	0	0	0	0	0	0	0	0	0	0	9	9	3	5	1	1	1	0	3	6	2	2
	A0A069S7U5;B7BD15;B7BD06;E2NH18;C3Q613;D4V4Q7;K5ZSN7;A7AKW8;A0A069S7I9;K5Z528;U6RRP3;I9IJ90;A7V861;F3PRQ7;K5ZKX2;C3REV4;K9DYH0;W2D0B2;W2C0B5;C3R9Y7;U2CJR7;R9HRK8	A0A069S7U5;B7BD15;B7BD06;E2NH18;C3Q613;D4V4Q7;K5ZSN7;A7AKW8;A0A069S7I9;K5Z528;U6RRP3;I9IJ90;A7V861;F3PRQ7;K5ZKX2;C3REV4;K9DYH0;W2D0B2;W2C0B5;C3R9Y7;U2CJR7;R9HRK8	>tr|A0A069S7U5|A0A069S7U5_BACVU TonB-dependent Receptor Plug domain protein (Fragment) OS=Bacteroides vulgatus str. 3975 RP4 GN=M099_3516 PE=4 SV=1;>tr|B7BD15|B7BD15_9PORP TonB-dependent receptor plug domain protein OS=Parabacteroides johnsonii DSM 18315 G	22	1	0	0	0	0	0	237570000	0	0	0	0	0	0	0	0	0	0	0	0	0	4	0	0	0	0
	A0A069T037	A0A069T037	>tr|A0A069T037|A0A069T037_9MICO PTS sucrose transporter subunit IIBC OS=Dermabacter hominis 1368 GN=DHOM_06115 PE=4 SV=1	1	3	14169000	8570500	8074200	0	9225000	13835000	0	0	58703000	0	79640000	0	0	0	0	0	1	1	1	2	2	0	0	0
	A0A070S993	A0A070S993	>tr|A0A070S993|A0A070S993_ECOLX Outer membrane protein C OS=Escherichia coli 2-156-04_S1_C2 GN=ompC PE=4 SV=1	1	2	0	0	0	0	98950000	0	0	0	0	0	0	0	3	2	1	2	1	0	0	0	0	0	2	0
	A0A072NHU3;Z9ZMR7;Z9Y8F5;Z9XZ88;Z9W9Z7;Z9VVN3;Z9VLZ2;Z9V076;Z9UA80;Z9TP76;Z9TEW4;Z9QD81;Z9Q640;Z9PMK7;Z9PJJ6;Z9N3B8;Z9MS33;Z9MIM0;Z9M572;Z9KJ42;Z9ITF6;Z9IER0;Z9GIY1;Z9GAZ5;Z9FC83;Z9F3J1;Z9DL22;Z9DJI6;Z9C7Y7;Z9ADW0;Z8Z821;Z8YD37;Z8XY98;Z8XQQ4;Z8X918;Z8X1R7;Z8WCT7;Z8US62;Z8UCI6;Z8U3Z9;Z8T680;Z8SJY0;Z8S970;Z8S3J4;Z8QJL9;Z8P624;Z8MS48;Z8MH54;Z8LTW2;Z8L2K6;Z8KJ18;Z8K0L9;Z8I3P3;Z8HIF8;Z8GZS7;Z8GC27;Z8F…	A0A072NHU3;Z9ZMR7;Z9Y8F5;Z9XZ88;Z9W9Z7;Z9VVN3;Z9VLZ2;Z9V076;Z9UA80;Z9TP76;Z9TEW4;Z9QD81;Z9Q640;Z9PMK7;Z9PJJ6;Z9N3B8;Z9MS33;Z9MIM0;Z9M572;Z9KJ42;Z9ITF6;Z9IER0;Z9GIY1;Z9GAZ5;Z9FC83;Z9F3J1;Z9DL22;Z9DJI6;Z9C7Y7;Z9ADW0;Z8Z821;Z8YD37;Z8XY98;Z8XQQ4;Z8X918;Z8X1R7;Z8WCT7;Z8US62;Z8UCI6;Z8U3Z9;Z8T680;Z8SJY0;Z8S970;Z8S3J4;Z8QJL9;Z8P624;Z8MS48;Z8MH54;Z8LTW2;Z8L2K6;Z8KJ18;Z8K0L9;Z8I3P3;Z8HIF8;Z8GZS7;Z8GC27;Z8F…	>tr|A0A072NHU3|A0A072NHU3_BACAZ Translation elongation factor 1A (EF-1A/EF-Tu) OS=Bacillus azotoformans MEV2011 GN=M670_04314 PE=4 SV=1;>tr|Z9ZMR7|Z9ZMR7_STAAU Elongation factor Tu OS=Staphylococcus aureus F74035 GN=tuf PE=3 SV=1;>tr|Z9Y8F5|Z9Y8F5_STAAU El	1524	7	194550000	156860000	651950000	451840000	1069700000	806070000	229130000	680830000	704170000	323040000	741250000	296010000	14	17	7	8	13	12	24	19	12	12	13	18
	G4ES09;W4RA71;W4DRI8;V8QGU4;S3HVD3;R8PYT3;R8MRM6;R8KXJ3;R8HA23;R8CHM7;Q81K85;Q816G8;Q72YJ6;Q6HC18;Q632H4;J9DCZ6;J8ZV31;J8R9L6;J8P8M1;J8JJ08;J8GAM7;J8ES12;J8E652;J8C1Q0;J7ZJY7;J7YI83;J7X0P3;J7WAQ2;B9J2G5;B7HBC4;B5UP69;A0A072W445;A7GU98;A0A072NIM2;U2AJN8;T5HCT6;Q65FS7;P39125;T0NQ53;S7UBT2;O08328;A4IS20;U1XRV5;S3IT31;R8TCH9;R8S7Z7;R8GA14;J9C2C3;J8F3W1;J7ZGZ3;J7YW08;G9Q014;B1EVJ8;R8NTE0;R8HES8	G4ES09;W4RA71;W4DRI8;V8QGU4;S3HVD3;R8PYT3;R8MRM6;R8KXJ3;R8HA23;R8CHM7;Q81K85;Q816G8;Q72YJ6;Q6HC18;Q632H4;J9DCZ6;J8ZV31;J8R9L6;J8P8M1;J8JJ08;J8GAM7;J8ES12;J8E652;J8C1Q0;J7ZJY7;J7YI83;J7X0P3;J7WAQ2;B9J2G5;B7HBC4;B5UP69;A0A072W445;A7GU98;A0A072NIM2;U2AJN8;T5HCT6;Q65FS7;P39125;T0NQ53;S7UBT2;O08328;A4IS20;U1XRV5;S3IT31;R8TCH9;R8S7Z7;R8GA14;J9C2C3;J8F3W1;J7ZGZ3;J7YW08;G9Q014;B1EVJ8;R8NTE0;R8HES8	>tr|G4ES09|G4ES09_BACIU Glycogen synthase OS=Bacillus subtilis subsp. subtilis str. SC-8 GN=glgA PE=3 SV=1;>tr|W4RA71|W4RA71_9BACI Glycogen synthase OS=Bacillus weihenstephanensis NBRC 101238 = DSM 11821 GN=glgA PE=3 SV=1;>tr|W4DRI8|W4DRI8_9BACI Glycogen s	55	1	0	0	0	0	0	0	0	0	0	0	0	35446000	1	0	0	4	5	1	2	2	4	1	1	1
	I8UE61;A0A072NQB5;W4F0K2;G9QMS0;T0NPB2;S7U4L9;A0A061NCP6;W4RGT8;U2TEV8;A0A066ZL75;W9A9S6;T5HRL3;A0A024QC94;U2AR49;P23446;G4EWB5;E5WCZ4;X0RII6;A0A059NYP4;R7ZGR9;W7L9R0;C5EM28;A8RWD3;N9X4B4	I8UE61;A0A072NQB5;W4F0K2;G9QMS0;T0NPB2;S7U4L9;A0A061NCP6;W4RGT8	>tr|I8UE61|I8UE61_9BACI Flagellar basal body rod protein FlgG OS=Bacillus macauensis ZFHKF-1 GN=flgG PE=4 SV=1;>tr|A0A072NQB5|A0A072NQB5_BACAZ Flagellar basal-body rod protein FlgF OS=Bacillus azotoformans MEV2011 GN=M670_00908 PE=4 SV=1;>tr|W4F0K2|W4F0K2_	24	3	0	0	73774000	0	0	0	0	0	0	0	0	0	3	4	4	5	3	2	4	5	5	3	4	7
	F5LSN2;A0A072YDB8;A0A072WWQ9;A0A072WS63;F7ML29	F5LSN2;A0A072YDB8;A0A072WWQ9;A0A072WS63;F7ML29	>tr|F5LSN2|F5LSN2_9BACL Glycine--tRNA ligase OS=Paenibacillus sp. HGF7 GN=glyS PE=3 SV=1;>tr|A0A072YDB8|A0A072YDB8_9CLOT Glycyl-tRNA ligase OS=Clostridium sp. K25 GN=Z957_03095 PE=4 SV=1;>tr|A0A072WWQ9|A0A072WWQ9_CLONO Glycyl-tRNA ligase OS=Clostridium nov	5	2	0	0	68878000	0	127360000	63138000	0	0	0	0	0	0	0	0	0	1	0	0	0	0	0	0	0	0
	C6PY99;A0A072X536;A0A072WT72	C6PY99;A0A072X536;A0A072WT72	>tr|C6PY99|C6PY99_9CLOT BMC domain protein OS=Clostridium carboxidivorans P7 GN=CcarbDRAFT_3766 PE=4 SV=1;>tr|A0A072X536|A0A072X536_CLONO Carboxysome structural protein EutM OS=Clostridium novyi A str. GD211209 GN=Z964_11620 PE=4 SV=1;>tr|A0A072WT72|A0A072	3	2	16910000	0	327390000	55350000	184520000	87341000	172930000	466620000	51021000	0	0	112130000	22	18	12	36	31	26	18	10	34	48	41	40
	A0A072XGB3;A0A072X0Z3;F3AGV7	A0A072XGB3;A0A072X0Z3;F3AGV7	>tr|A0A072XGB3|A0A072XGB3_CLOBO Cobalamin biosynthesis protein CobW OS=Clostridium botulinum C/D str. BKT12695 GN=Z962_06360 PE=4 SV=1;>tr|A0A072X0Z3|A0A072X0Z3_CLONO Cobalamin biosynthesis protein CobW OS=Clostridium novyi A str. GD211209 GN=Z964_02255 PE	3	2	0	0	0	0	0	0	0	0	0	60733000	0	0	2	4	5	3	2	2	1	1	4	5	6	2
	L2R5Z8;D4SNE7;U7SXG0;S4GAX6;S4E7M9;R4EGC0;R4E3U8;R4BDH6;R3VV90;R3VTH9;R3THH0;R3SUK8;R3SK00;R3Q9V5;R3Q0D1;R3NLG5;R3N5U0;R3MW99;R3IHA5;R2WV56;R2UMA3;R2NA10;R2AII2;R2AEG7;R2A7D6;R1ZBN0;R1Z8X1;R1YX94;R1YWF9;R1XL96;L2T1H7;L2RQ60;L2RQ49;L2RC85;L2QNX3;L2PUP2;L2P9D5;L2P7C2;L2NDI2;L2MTK2;L2ML80;L2M5P4;L2LTJ0;L2K040;L2IJI3;L2HZ78;K8H201;J8YKF3;J7CKW4;G9SVE6;A0A073CA50;A0A073BM12;S6K500;S4KVD5;S8XP74;S0P2L1…	L2R5Z8;D4SNE7;U7SXG0;S4GAX6;S4E7M9;R4EGC0;R4E3U8;R4BDH6;R3VV90;R3VTH9;R3THH0;R3SUK8;R3SK00;R3Q9V5;R3Q0D1;R3NLG5;R3N5U0;R3MW99;R3IHA5;R2WV56;R2UMA3;R2NA10;R2AII2;R2AEG7;R2A7D6;R1ZBN0;R1Z8X1;R1YX94;R1YWF9;R1XL96;L2T1H7;L2RQ60;L2RQ49;L2RC85;L2QNX3;L2PUP2;L2P9D5;L2P7C2;L2NDI2;L2MTK2;L2ML80;L2M5P4;L2LTJ0;L2K040;L2IJI3;L2HZ78;K8H201;J8YKF3;J7CKW4;G9SVE6;A0A073CA50;A0A073BM12;S6K500;S4KVD5;S8XP74;S0P2L1…	>tr|L2R5Z8|L2R5Z8_ENTFC D-xylulose 5-phosphate/D-fructose 6-phosphate phosphoketolase OS=Enterococcus faecium EnGen0047 GN=OKS_03285 PE=4 SV=1;>tr|D4SNE7|D4SNE7_ENTFC Probable phosphoketolase OS=Enterococcus faecium E1039 GN=EfmE1039_1962 PE=3 SV=1;>tr|U7S	147	2	0	0	0	0	0	0	0	0	851510	0	0	0	38	44	13	12	6	5	26	26	9	9	13	10
	A0A073CNT8	A0A073CNT8	>tr|A0A073CNT8|A0A073CNT8_CLOBO XRE family transcriptional regulator OS=Clostridium botulinum A2B3 87 GN=N496_15490 PE=4 SV=1	1	1	0	0	0	0	0	0	0	142000000	0	0	0	0	17	32	57	42	38	33	31	12	43	29	38	31
	M1ZRA0;C6PNN2;C3KUV8;C1FM10;B1L224;B1IFI2;B0PCW7;A7GIT0;A7FYU0;A5I768;A0A073CQI6	M1ZRA0;C6PNN2;C3KUV8;C1FM10;B1L224;B1IFI2;B0PCW7;A7GIT0;A7FYU0;A5I768;A0A073CQI6	>tr|M1ZRA0|M1ZRA0_CLOBO Proline--tRNA ligase OS=Clostridium botulinum CFSAN001627 GN=proS PE=3 SV=1;>tr|C6PNN2|C6PNN2_9CLOT Proline--tRNA ligase OS=Clostridium carboxidivorans P7 GN=proS PE=3 SV=1;>sp|C3KUV8|SYP_CLOB6 Proline--tRNA ligase OS=Clostridium bo	11	1	0	0	0	0	0	0	0	0	0	0	15302000	0	11	15	1	10	0	1	8	10	18	9	0	15
	A0A073CUI1	A0A073CUI1	>tr|A0A073CUI1|A0A073CUI1_CLOBO Histidine kinase OS=Clostridium botulinum A2B3 87 GN=N496_10360 PE=4 SV=1	1	1	396120000	0	0	0	0	0	0	0	0	0	0	0	0	4	0	2	0	0	1	7	0	5	0	3
	M1ZYA6;A0A073CW38;T3RM15;D4F4G4;Q9WYJ9;G4FHS7;D8FJB1;D1VVP2;O86957;W1TWM7;S2ZRV5;H1D2A5;E4L713;G2FTX3;J8VWV5;I3D5W7;F0GX18;E5BDZ9;C8PQH9;B0A823;H1PXI3;E1KYL4;D9PSY7;U4ZBW6;U4D8Q8;U4BQD1;U4A1Q2;U3YF06;U3Y477;U3WJK8;U3W7Y6;U3VUR2;T4ZHT1;T4YWS1;T4VVS7;T4VCL3;T4UYQ6;T4UG65;T4TBC0;T4SG90;T4RZQ9;T4RH52;T4R1X9;T4LYZ3;T4LL32;T4L6J5;T4L078;T4I1D3;T4GKE9;T4GE60;T4G9F2;T4D600;T4CHD2;T4B863;T3ZM22;T3ZFN9;T3Y…	M1ZYA6;A0A073CW38;T3RM15;D4F4G4;Q9WYJ9;G4FHS7;D8FJB1;D1VVP2;O86957;W1TWM7;S2ZRV5;H1D2A5;E4L713;G2FTX3;J8VWV5;I3D5W7;F0GX18;E5BDZ9;C8PQH9;B0A823;H1PXI3;E1KYL4;D9PSY7;U4ZBW6;U4D8Q8;U4BQD1;U4A1Q2;U3YF06;U3Y477;U3WJK8;U3W7Y6;U3VUR2;T4ZHT1;T4YWS1;T4VVS7;T4VCL3;T4UYQ6;T4UG65;T4TBC0;T4SG90;T4RZQ9;T4RH52;T4R1X9;T4LYZ3;T4LL32;T4L6J5;T4L078;T4I1D3;T4GKE9;T4GE60;T4G9F2;T4D600;T4CHD2;T4B863;T3ZM22;T3ZFN9;T3Y…	>tr|M1ZYA6|M1ZYA6_CLOBO M18 family aminopeptidase (Fragment) OS=Clostridium botulinum CFSAN001627 GN=CFSAN001627_06720 PE=3 SV=1;>tr|A0A073CW38|A0A073CW38_CLOBO Aminopeptidase 1 OS=Clostridium botulinum A2B3 87 GN=N496_12320 PE=4 SV=1;>tr|T3RM15|T3RM15_PEP	94	2	183240000	60069000	0	31109000	38157000	0	0	37667000	39050000	75911000	70453000	27984000	3	2	4	4	10	6	3	3	3	3	3	3
	W1U1S0;R0AHI2;C4IC54;B9E6B1;B1QU11;A6LR09;A5N2N5;S8AT49;Q8XKU4;Q0TQZ2;Q0STE0;M1ZU60;C6PSA2;C3KZ49;C1FQW6;B1KTJ8;B1IDB9;B1BX95;A7G9Y3;A7FQP0;A0A073CWZ4;Q2RLT8;U2U2I0;Q898R0;H7FAK8;H7DA10;G2G2Y4;F7MMZ4;A0PYP4;A0A072Y5W9;A0A072Y5G4;A0A072XU12;A0A072XTD8;A0A072X8J9;A0A072X331;B9MS47;A4XKV0;U2SQW2	W1U1S0;R0AHI2;C4IC54;B9E6B1;B1QU11;A6LR09;A5N2N5;S8AT49;Q8XKU4;Q0TQZ2;Q0STE0;M1ZU60;C6PSA2;C3KZ49;C1FQW6;B1KTJ8;B1IDB9;B1BX95;A7G9Y3;A7FQP0;A0A073CWZ4;Q2RLT8;U2U2I0;Q898R0;H7FAK8;H7DA10;G2G2Y4;F7MMZ4;A0PYP4;A0A072Y5W9;A0A072Y5G4;A0A072XU12;A0A072XTD8;A0A072X8J9;A0A072X331;B9MS47;A4XKV0;U2SQW2	>tr|W1U1S0|W1U1S0_CLOBU Enolase OS=Clostridium butyricum DORA_1 GN=eno PE=3 SV=1;>tr|R0AHI2|R0AHI2_CLOBU Enolase OS=Clostridium butyricum 60E.3 GN=eno PE=3 SV=1;>tr|C4IC54|C4IC54_CLOBU Enolase OS=Clostridium butyricum E4 str. BoNT E BL5262 GN=eno PE=3 SV=1	38	3	0	0	4294700	0	0	0	0	0	0	0	0	0	13	9	4	8	3	0	7	8	4	8	10	2
	M1ZUU1;G5SUT1;F3QXR0;E5VTH1;S8B0V8;A0A073D7C9	M1ZUU1;G5SUT1;F3QXR0;E5VTH1;S8B0V8;A0A073D7C9	>tr|M1ZUU1|M1ZUU1_CLOBO Metallo-beta-lactamase/flavodoxin (Fragment) OS=Clostridium botulinum CFSAN001627 GN=CFSAN001627_02125 PE=4 SV=1;>tr|G5SUT1|G5SUT1_9BACT Metallo-beta-lactamase domain protein OS=Paraprevotella clara YIT 11840 GN=HMPREF9441_03142 PE=	6	2	142520000	93351000	138050000	85895000	0	0	0	0	0	0	54656000	0	7	6	6	6	7	5	4	7	7	6	7	6
	K6BTI8;K5ZTK1;A0A073I880;F3PXQ7	K6BTI8;K5ZTK1;A0A073I880;F3PXQ7	>tr|K6BTI8|K6BTI8_9PORP SusC/RagA family TonB-linked outer membrane protein OS=Parabacteroides sp. D25 GN=HMPREF0999_01338 PE=3 SV=1;>tr|K5ZTK1|K5ZTK1_9PORP SusC/RagA family TonB-linked outer membrane protein OS=Parabacteroides distasonis CL03T12C09 GN=HMP	4	2	0	0	0	0	0	0	0	0	0	0	0	146130000	6	11	10	6	5	8	9	5	5	2	4	2
	A0A073IQX8;K1GHW8;D5RF36	A0A073IQX8;K1GHW8;D5RF36	>tr|A0A073IQX8|A0A073IQX8_9BACT Ethanolamine utilization protein EutL OS=Synergistes jonesii GN=EH55_00800 PE=4 SV=1;>tr|K1GHW8|K1GHW8_9FUSO Uncharacterized protein OS=Fusobacterium periodonticum D10 GN=FPOG_01042 PE=4 SV=1;>tr|D5RF36|D5RF36_FUSNC BMC doma	3	1	0	0	0	0	0	0	0	0	0	0	0	31370000	0	0	0	0	0	0	0	0	0	0	0	4
	A0A073IT46	A0A073IT46	>tr|A0A073IT46|A0A073IT46_9BACT Ethanolamine ammonia-lyase OS=Synergistes jonesii GN=EH55_00810 PE=4 SV=1	1	2	0	0	0	0	0	0	47237000	30648000	21240000	33292000	0	0	3	2	3	5	3	3	4	3	4	3	3	3
	A0A073JFG1	A0A073JFG1	>tr|A0A073JFG1|A0A073JFG1_9RHOB ATPase OS=Sulfitobacter sp. H3 GN=SUH3_14015 PE=4 SV=1	1	1	0	0	0	0	0	0	0	0	0	0	89349000	0	7	3	5	10	8	3	3	0	7	1	4	1
	F7S0A2;Q8EK81;Q8EK70;Q5QWA3;Q12SW1;Q0I0B9;Q0I0A7;Q0HNV1;Q0HNT9;Q089R8;Q089Q6;P33169;G6E6D7;B0TM14;A9KWA0;A9KW88;A9DLT3;A8GYW2;A8G1F0;A6WHR4;A4YBY5;A3Q980;A3Q968;A3DBA0;A3DA74;A1T056;A1S204;A0KRL0;K2KJV2;D1MWQ8	F7S0A2;Q8EK81;Q8EK70;Q5QWA3;Q12SW1;Q0I0B9;Q0I0A7;Q0HNV1;Q0HNT9;Q089R8;Q089Q6;P33169;G6E6D7;B0TM14;A9KWA0;A9KW88;A9DLT3;A8GYW2;A8G1F0;A6WHR4;A4YBY5;A3Q980;A3Q968;A3DBA0;A3DA74;A1T056;A1S204;A0KRL0;K2KJV2;D1MWQ8	>tr|F7S0A2|F7S0A2_9GAMM Elongation factor Tu (Fragment) OS=Idiomarina sp. A28L GN=A28LD_1946 PE=3 SV=1;>sp|Q8EK81|EFTU1_SHEON Elongation factor Tu 1 OS=Shewanella oneidensis (strain MR-1) GN=tuf1 PE=3 SV=1;>sp|Q8EK70|EFTU2_SHEON Elongation factor Tu 2 OS=S	30	2	0	0	10271000	30494000	0	0	0	0	22561000	0	0	0	3	5	0	0	0	0	4	3	2	0	0	3
	A0L7X8;W7D3Y5	A0L7X8;W7D3Y5	>sp|A0L7X8|ENO_MAGSM Enolase OS=Magnetococcus sp. (strain MC-1) GN=eno PE=3 SV=1;>tr|W7D3Y5|W7D3Y5_9LIST Enolase OS=Brochothrix campestris FSL F6-1037 GN=eno PE=3 SV=1	2	2	0	0	21693000	16120000	0	0	0	0	0	0	0	0	6	6	5	6	0	0	1	0	0	0	0	0
	M5S600;M2A935;C5C987;Q7UIR2;C0BGE7;A6ERK4;Q84FY9;M5UFL5;K2QIA2;I3C854;B7KRB4;B1ZEJ8;A9W6G9;A9DIN9;A3XJT9;A0M568;J2SMI3;F0IH07;E6JFX7	M5S600;M2A935;C5C987;Q7UIR2;C0BGE7;A6ERK4;Q84FY9;M5UFL5;K2QIA2;I3C854;B7KRB4;B1ZEJ8;A9W6G9;A9DIN9;A3XJT9;A0M568;J2SMI3;F0IH07;E6JFX7	>tr|M5S600|M5S600_9PLAN Enolase OS=Rhodopirellula europaea SH398 GN=RESH_02372 PE=3 SV=1;>tr|M2A935|M2A935_9PLAN Enolase OS=Rhodopirellula europaea 6C GN=eno PE=3 SV=1;>sp|C5C987|ENO_MICLC Enolase OS=Micrococcus luteus (strain ATCC 4698 / DSM 20030 / JCM 1	19	1	0	0	0	0	0	0	19500000	0	40363000	0	0	0	7	3	3	3	1	1	2	3	4	6	5	3
	W1U2V4;L1N6E8;F7NLK8;A1ATU9;C7H6K7	W1U2V4;L1N6E8;F7NLK8;A1ATU9;C7H6K7	>tr|W1U2V4|W1U2V4_9FIRM Alanine-tRNA ligase (Fragment) OS=Negativicoccus succinicivorans DORA_17_25 GN=Q612_NSC00210G0001 PE=3 SV=1;>tr|L1N6E8|L1N6E8_9FIRM Alanine--tRNA ligase OS=Selenomonas sp. oral taxon 138 str. F0429 GN=alaS PE=3 SV=1;>tr|F7NLK8|F7NLK	5	1	0	0	0	0	44423000	0	0	0	0	0	0	0	0	1	0	5	2	1	0	3	3	0	0	1
	A1YGX6;A5Z9I7	A1YGX6;A5Z9I7	>tr|A1YGX6|A1YGX6_9FIRM Beta hydroxybutyryl-CoA dehydrogenase OS=butyrate-producing bacterium L2-50 PE=4 SV=1;>tr|A5Z9I7|A5Z9I7_9FIRM 3-hydroxyacyl-CoA dehydrogenase, NAD binding domain protein OS=Eubacterium ventriosum ATCC 27560 GN=EUBVEN_02383 PE=4 SV=1	2	5	644620000	269880000	0	238190000	257070000	468860000	303330000	243570000	650090000	196010000	458460000	0	0	0	2	2	2	2	0	1	2	1	2	3
	A2Q0W0;A2Q0V9;A2Q0W6;A2Q0W5;A2Q0W2;Q8L0A6;Q8L0B4;K0Z9D2	A2Q0W0;A2Q0V9;A2Q0W6;A2Q0W5;A2Q0W2	>tr|A2Q0W0|A2Q0W0_9BACT Formyltetrahydrofolate synthetase (Fragment) OS=uncultured bacterium GN=FTHFS PE=4 SV=1;>tr|A2Q0V9|A2Q0V9_9BACT Formyltetrahydrofolate synthetase (Fragment) OS=uncultured bacterium GN=FTHFS PE=4 SV=1;>tr|A2Q0W6|A2Q0W6_9BACT Formylte	8	9	657280000	561130000	210370000	0	26890000	0	0	0	0	78398000	0	0	188	337	70	65	38	44	387	177	62	89	95	74
	A2Q0W1	A2Q0W1	>tr|A2Q0W1|A2Q0W1_9BACT Formyltetrahydrofolate synthetase (Fragment) OS=uncultured bacterium GN=FTHFS PE=4 SV=1	1	9	0	0	0	0	0	0	26041000	0	0	0	38121000	0	11	13	10	14	12	8	13	18	10	4	15	9
	A2Q0Y4	A2Q0Y4	>tr|A2Q0Y4|A2Q0Y4_9BACT Formyltetrahydrofolate synthetase (Fragment) OS=uncultured bacterium GN=FTHFS PE=4 SV=1	1	1	0	43605000	0	0	0	0	0	0	0	0	0	0	0	0	0	1	1	2	2	0	0	1	2	1
	A2RIM8	A2RIM8	>sp|A2RIM8|TIG_LACLM Trigger factor OS=Lactococcus lactis subsp. cremoris (strain MG1363) GN=tig PE=3 SV=1	1	1	0	0	0	0	0	0	0	0	0	0	0	37870000	13	19	15	25	19	8	15	9	16	18	20	8
	I9M7C3;T0JWB0;F7JJF2;H8EJH7;C6JD22;A3DEB1;J4QDY2;E1L4Y9;B8E008;B5YDB7;Q0AUC3;L1MU83;K9CLP8;J4TY18;B1I6M4;C5CEA8	I9M7C3;T0JWB0;F7JJF2;H8EJH7;C6JD22;A3DEB1;J4QDY2;E1L4Y9;B8E008;B5YDB7;Q0AUC3;L1MU83;K9CLP8;J4TY18;B1I6M4;C5CEA8	>tr|I9M7C3|I9M7C3_9FIRM Serine hydroxymethyltransferase OS=Pelosinus fermentans DSM 17108 GN=glyA PE=3 SV=1;>tr|T0JWB0|T0JWB0_9FIRM Serine hydroxymethyltransferase OS=Sporomusa ovata DSM 2662 GN=glyA PE=3 SV=1;>tr|F7JJF2|F7JJF2_9FIRM Serine hydroxymethyltr	16	1	0	0	0	0	0	0	0	0	0	0	22161000	0	5	0	2	2	4	2	0	2	3	4	4	0
	F1TDV2;B8I5M9;B0PFZ7;W7UVQ7;H8EPE1;C0EBE2;A3DIZ1	F1TDV2;B8I5M9;B0PFZ7;W7UVQ7;H8EPE1;C0EBE2;A3DIZ1	>tr|F1TDV2|F1TDV2_9FIRM 50S ribosomal protein L1 OS=[Clostridium] papyrosolvens DSM 2782 GN=rplA PE=3 SV=1;>sp|B8I5M9|RL1_CLOCE 50S ribosomal protein L1 OS=Clostridium cellulolyticum (strain ATCC 35319 / DSM 5812 / JCM 6584 / H10) GN=rplA PE=3 SV=1;>tr|B0P	7	1	0	0	0	0	131700000	200540000	0	0	74398000	0	65552000	0	12	8	10	9	8	4	7	3	6	5	6	7
	U4QR55;A3EVS3;Q1Q123;S3A4V2;I3IM44;F7NI94;U1THC5;U0DQL7;M7PN14;A0A058UAQ4;V9BFK0;U1T9U4;A0A063GB84;A0A058Y510;A0A063SJV9;Z7MP26;A0A052JDT2;V9BLE0;A0A052JB65;A0A063I8S4;A0A063JKG8;A0A038JN38;A0A052JFT8;Z7MPF0;Z7MEP3;Z7MCK6;X5IYG7;W0SBR8;V9CYT3;V9CBL5;V9BZI6;V9BGM8;V9AMY1;V9A3J8;V9A0W0;V8ZCS8;V8YZV9;V8YCL6;V8Y2H1;V8WKD2;V8W876;V8VZG4;V8VD52;V8V731;V8UMF3;V8UF96;V8U4X9;Q7TT91;Q79GC6;Q79G84;Q605B0;Q5…	U4QR55;A3EVS3;Q1Q123;S3A4V2;I3IM44;F7NI94;U1THC5;U0DQL7;M7PN14;A0A058UAQ4;V9BFK0;U1T9U4;A0A063GB84;A0A058Y510;A0A063SJV9;Z7MP26;A0A052JDT2;V9BLE0;A0A052JB65;A0A063I8S4;A0A063JKG8;A0A038JN38;A0A052JFT8;Z7MPF0;Z7MEP3;Z7MCK6;X5IYG7;W0SBR8;V9CYT3;V9CBL5;V9BZI6;V9BGM8;V9AMY1;V9A3J8;V9A0W0;V8ZCS8;V8YZV9;V8YCL6;V8Y2H1;V8WKD2;V8W876;V8VZG4;V8VD52;V8V731;V8UMF3;V8UF96;V8U4X9;Q7TT91;Q79GC6;Q79G84;Q605B0;Q5…	>tr|U4QR55|U4QR55_9BACT Elongation factor Tu OS=Leptospirillum sp. Group II C75 GN=tuf PE=3 SV=1;>tr|A3EVS3|A3EVS3_9BACT Elongation factor Tu OS=Leptospirillum rubarum GN=tuf PE=3 SV=1;>tr|Q1Q123|Q1Q123_9BACT Elongation factor Tu OS=Candidatus Kuenenia s	138	4	0	0	0	0	0	0	0	20733000	0	0	0	0	22	18	12	36	31	26	18	10	34	48	41	40
	E8KEM4;E0FCB2;A6VNI7;A3N2D9;F5S733;E2PIF3	E8KEM4;E0FCB2;A6VNI7;A3N2D9;F5S733;E2PIF3	>tr|E8KEM4|E8KEM4_9PAST UPF0210 protein HMPREF0027_0291 OS=Actinobacillus ureae ATCC 25976 GN=HMPREF0027_0291 PE=3 SV=1;>tr|E0FCB2|E0FCB2_ACTPL UPF0210 protein appser11_16330 OS=Actinobacillus pleuropneumoniae serovar 11 str. 56153 GN=appser11_16330 PE=3 S	6	1	0	0	0	0	0	0	0	0	0	0	0	0	7	3	5	10	8	3	3	0	7	1	4	1
	Q3J5S4;A4WVL0;A3PGI1	Q3J5S4;A4WVL0;A3PGI1	>sp|Q3J5S4|EFTU_RHOS4 Elongation factor Tu OS=Rhodobacter sphaeroides (strain ATCC 17023 / 2.4.1 / NCIB 8253 / DSM 158) GN=tuf1 PE=3 SV=1;>sp|A4WVL0|EFTU_RHOS5 Elongation factor Tu OS=Rhodobacter sphaeroides (strain ATCC 17025 / ATH 2.4.3) GN=tuf1 PE=3 SV=	3	4	0	0	0	0	0	0	14491000	0	21042000	0	0	0	24	23	8	7	9	8	18	12	17	15	17	12
	A3USJ1;W9A6W9;F9SG75	A3USJ1;W9A6W9;F9SG75	>tr|A3USJ1|A3USJ1_VIBSP Acetyl-CoA acetyltransferase (Fragment) OS=Vibrio splendidus 12B01 GN=V12B01_15121 PE=3 SV=1;>tr|W9A6W9|W9A6W9_PHOPO Acetyl-CoA acetyltransferase OS=Photobacterium phosphoreum ANT220 GN=atoB PE=3 SV=1;>tr|F9SG75|F9SG75_VIBSP Putativ	3	1	0	0	0	0	0	0	0	0	0	0	116250000	0	53	96	48	47	54	100	298	75	71	63	85	202
	A3WCD7;M5SC56;M2B5C5	A3WCD7;M5SC56;M2B5C5	>tr|A3WCD7|A3WCD7_9SPHN Pyruvate phosphate dikinase OS=Erythrobacter sp. NAP1 GN=NAP1_05160 PE=4 SV=1;>tr|M5SC56|M5SC56_9PLAN Pyruvate, phosphate dikinase OS=Rhodopirellula europaea SH398 GN=RESH_00352 PE=4 SV=1;>tr|M2B5C5|M2B5C5_9PLAN Pyruvate phosphate d	3	2	0	0	0	0	0	0	0	0	0	0	27012000	0	19	3	15	13	7	14	0	9	9	3	0	12
	A3WQZ4	A3WQZ4	>tr|A3WQZ4|A3WQZ4_9BRAD Acetyl-CoA acetyltransferase OS=Nitrobacter sp. Nb-311A GN=NB311A_04769 PE=3 SV=1	1	1	0	0	0	0	0	47198000	0	0	0	0	0	0	0	2	0	1	0	0	6	1	6	1	3	0
	A3X4G8	A3X4G8	>tr|A3X4G8|A3X4G8_9RHOB Hypothetical Cytosolic Protein OS=Roseobacter sp. MED193 GN=MED193_21014 PE=4 SV=1	1	1	0	0	0	80900000	0	0	0	0	0	0	0	0	0	6	0	0	1	0	2	0	1	0	0	0
	A3XMI4	A3XMI4	>tr|A3XMI4|A3XMI4_LEEBM Uncharacterized protein OS=Leeuwenhoekiella blandensis (strain CECT 7118 / CCUG 51940 / MED217) GN=MED217_07546 PE=4 SV=1	1	1	0	0	0	0	0	0	0	0	0	0	176270000	0	2	2	10	8	7	5	2	0	1	5	10	2
	A4EL83	A4EL83	>tr|A4EL83|A4EL83_9RHOB Phosphoglycerate kinase OS=Roseobacter sp. CCS2 GN=pgk PE=3 SV=1	1	1	0	0	0	0	0	0	0	29492000	0	0	0	0	19	18	26	18	18	13	13	12	21	32	38	26
	K0IGW6;Q9S467;Q5KYP7;A4IPA1;T0NPW3;S7SYN5;Q9KBQ2;Q2VMT2;B7GGW0	K0IGW6;Q9S467;Q5KYP7;A4IPA1;T0NPW3;S7SYN5;Q9KBQ2;Q2VMT2;B7GGW0	>tr|K0IGW6|K0IGW6_9BACL L-arabinose isomerase OS=Alicyclobacillus sp. TP-7 GN=araA PE=3 SV=1;>sp|Q9S467|ARAA_GEOSE L-arabinose isomerase OS=Geobacillus stearothermophilus GN=araA PE=1 SV=2;>sp|Q5KYP7|ARAA_GEOKA L-arabinose isomerase OS=Geobacillus kaustoph	9	1	0	0	0	51686000	0	0	0	0	0	0	0	0	47	48	13	27	18	17	47	36	33	12	16	38
	A4J123;W7UMC8;W1UJE0;Q250M0;N9YSS1;F7JLV1;F7JES2;E5XIG1;C4IF43;B8G1X8;B2UYC2;B2TII7;B1QYF9;A6LPS3;U4ZE70;U4WT31;U4D5J4;U4C7T4;U4AAY1;U3YPQ1;U3YHH2;U3WGP2;U3W5G4;T4ZQI7;T4XEL4;T4VSH5;T4V4I9;T4UYR0;T4TIR3;T4SJ76;T4S6C9;T4S4L8;T4R3D1;T4MDS3;T4LWK4;T4L9Q7;T4L6S0;T4IGR7;T4GV85;T4GL06;T4CP60;T4BJH3;T4A151;T3ZLG7;T3Y858;T3WD59;T3V5W6;T3UVJ9;T3SHY4;T3RUR7;T3RPW4;T3QCW8;T3P823;T3LFH3;T3KYE3;T3IAF4;T3FFF4;…	A4J123;W7UMC8;W1UJE0;Q250M0;N9YSS1;F7JLV1;F7JES2;E5XIG1;C4IF43;B8G1X8;B2UYC2;B2TII7;B1QYF9;A6LPS3;U4ZE70;U4WT31;U4D5J4;U4C7T4;U4AAY1;U3YPQ1;U3YHH2;U3WGP2;U3W5G4;T4ZQI7;T4XEL4;T4VSH5;T4V4I9;T4UYR0;T4TIR3;T4SJ76;T4S6C9;T4S4L8;T4R3D1;T4MDS3;T4LWK4;T4L9Q7;T4L6S0;T4IGR7;T4GV85;T4GL06;T4CP60;T4BJH3;T4A151;T3ZLG7;T3Y858;T3WD59;T3V5W6;T3UVJ9;T3SHY4;T3RUR7;T3RPW4;T3QCW8;T3P823;T3LFH3;T3KYE3;T3IAF4;T3FFF4;…	>sp|A4J123|RL5_DESRM 50S ribosomal protein L5 OS=Desulfotomaculum reducens (strain MI-1) GN=rplE PE=3 SV=1;>tr|W7UMC8|W7UMC8_RUMFL 50S ribosomal protein L5 OS=Ruminococcus flavefaciens 007c GN=rplE PE=3 SV=1;>tr|W1UJE0|W1UJE0_CLOBU 50S ribosomal protein L5	83	3	0	0	0	25419000	76937000	52289000	0	0	0	0	0	0	0	0	4	0	0	0	0	0	3	3	0	43
	G5L295;A4VZZ3;A4VTQ7;Q7X0M8;Q4JT41;C4LL63;V6V755;U7JZ69;U2HXY3;R0JLW2;Q8FS84;Q6NJD5;P42439;I4JWD3;C2GGH7;B1VET1;A4QBH0	G5L295;A4VZZ3;A4VTQ7	>tr|G5L295|G5L295_STRSU Elongation factor Tu OS=Streptococcus suis R61 GN=tuf PE=3 SV=1;>sp|A4VZZ3|EFTU_STRS2 Elongation factor Tu OS=Streptococcus suis (strain 98HAH33) GN=tuf PE=3 SV=2;>sp|A4VTQ7|EFTU_STRSY Elongation factor Tu OS=Streptococcus suis (str	17	5	181690000	237030000	386890000	395070000	308840000	374480000	346800000	154400000	195700000	213330000	257340000	101820000	10	19	18	11	13	25	29	32	30	19	27	83
	N1ZPK0;C9M1P3;A4ZH05;F3MNW4;U6F487;C9M3A5;W4TX51;F3MR21;J5NV79;W1HP50;W1CW09;W1B6U5;I0ZBY4;Q3D0D8;D8VEH2;D8VEG9;A0A066Z7P0;S2R9D2;S6VDG2;A0A038D0Z8;E2N9G6;W4U986;S4VG35;K0H6X1;K2B217;A0A062FXA6;K8BHV1;Y9XUF2;V7D1A9;T0EDZ7;U1EFZ2;Z0GA36;S4LA74;V6NYL7;T2SPA3;A0A015PIQ3;A0A073M480;W1G749;W1GEA3;U1D7A0;G5LAP4;A0A032C430;K2ER40;W5TX37;A0A069ZUA3;T2QNL8;T2QLI5;S6JRH1;S6I4C6;S4LG42;Q1V259;F3NVM5;A0A032B…																	14	30	27	23	20	22	31	17	27	31	33	34
	5;U1INJ1;U0YK13;G7GNJ2;E9U9U3;E9TBU2;E7TVD7;E5ZS18;E1J3I7;E1IND3;E1HUE3;D8E2G7;D7ZUI2;D7Y9L7;B3WYD3;B3BV86;B2NNK8;V5D2B7;V5CPJ8;U7M1J4;U7JU71;U7J6N8;U7J6J9;U7IJ46;S3YBB8;G5Q626;F3P2L2;F3CSU6;F1VHL4;F1VBT0;F1UKJ7;E6ECC0;E6DXE8;E6CEE2;E6C1J2;E4FD48;E4F0Y4;E4EXZ9;E4DIW4;E4DEV5;E4D6J3;E4BS03;E4ARJ3;A0A034TIN5;U7K2V2;U2I3G2;V6V732;U7N583;U7LPG7;U7LBV8;U7KTN2;U7K9R9;R0I0E0;I7L9Z3;I4JWP1;G6XHR9;E2S2N1;F…	N1ZPK0;C9M1P3;A4ZH05;F3MNW4;U6F487	>tr|N1ZPK0|N1ZPK0_9LACO Inosine-5-monophosphate dehydrogenase OS=Lactobacillus sp. ASF360 GN=guaB PE=3 SV=1;>tr|C9M1P3|C9M1P3_LACHE Inosine-5-monophosphate dehydrogenase OS=Lactobacillus helveticus DSM 20075 GN=guaB PE=3 SV=1;>tr|A4ZH05|A4ZH05_LACHE Inos	4206	4	0	12335000	0	0	0	0	0	0	0	0	0	0	14	30	27	23	20	22	31	17	27	31	33	34
	U6F275;F3MNL2;C7XK18;C2HKS5;A4ZH30;C9M0X3;K1B252;E3R7J0;U2H257;F6IZ27;Q3DJ16;F2CF58;K8YJ98;F0IT34;F0FKX5;A0A023MCX1;W6T8J2;K1AKL5;I0QDE3;I0Q1B2;F9P3P0;E9FG66;X8KGG8;X8HI23;X5KCK2;W2BI95;V6IID1;V6HGD0;S9NYN8;S9NSM5;S9NLN3;S9N289;S9M1N6;S9LWX2;S9JV89;S9JND8;S9I5L5;S9HGI6;S9GPA5;S9GE97;S9F9G4;S9F4K7;S9ES53;S9DF35;S9CSD6;S9CLH9;S9B614;S8ZN89;S8Z8H4;S8YVH8;S8YCX8;S8Y5W9;S8Y4M6;S8XZN3;S8XHI8;S8WX23;S8W…	U6F275;F3MNL2;C7XK18;C2HKS5;A4ZH30;C9M0X3;K1B252;E3R7J0;U2H257;F6IZ27;Q3DJ16;F2CF58;K8YJ98;F0IT34;F0FKX5;A0A023MCX1;W6T8J2;K1AKL5;I0QDE3;I0Q1B2;F9P3P0;E9FG66;X8KGG8;X8HI23;X5KCK2;W2BI95;V6IID1;V6HGD0;S9NYN8;S9NSM5;S9NLN3;S9N289;S9M1N6;S9LWX2;S9JV89;S9JND8;S9I5L5;S9HGI6;S9GPA5;S9GE97;S9F9G4;S9F4K7;S9ES53;S9DF35;S9CSD6;S9CLH9;S9B614;S8ZN89;S8Z8H4;S8YVH8;S8YCX8;S8Y5W9;S8Y4M6;S8XZN3;S8XHI8;S8WX23;S8W…	>tr|U6F275|U6F275_LACHE ATP-dependent Clp protease OS=Lactobacillus helveticus CIRM-BIA 951 GN=LHCIRMBIA951_00242 PE=4 SV=1;>tr|F3MNL2|F3MNL2_LACHE ATP-dependent protease OS=Lactobacillus helveticus MTCC 5463 GN=AAULH_11406 PE=4 SV=1;>tr|C7XK18|C7XK18_9LAC	108	2	0	0	0	0	0	0	7262000	0	0	0	0	0	4	15	0	12	0	0	11	15	0	14	0	10
	A5D5H1;S2ZLA6;Q2RFR4;M5DXL7;U2EC58	A5D5H1;S2ZLA6;Q2RFR4;M5DXL7;U2EC58	>sp|A5D5H1|RS5_PELTS 30S ribosomal protein S5 OS=Pelotomaculum thermopropionicum (strain DSM 13744 / JCM 10971 / SI) GN=rpsE PE=3 SV=1;>tr|S2ZLA6|S2ZLA6_9FIRM 30S ribosomal protein S5 OS=Acidaminococcus sp. HPA0509 GN=rpsE PE=3 SV=1;>sp|Q2RFR4|RS5_MOOTA 30	5	2	0	0	0	0	0	106050000	0	0	0	0	0	0	0	0	0	4	2	0	0	0	0	0	0	0
	P72483;M7E4G7;M7DTA1;M7DNV9;M7DLK3;M2LEF0;M2LCA7;M2L295;M2KC24;M2K0N0;M2JN70;M2J406;M2IXU3;M2I4I6;M2HU57;M2GZ76;M2EB83;M2E1N9;M2DU04;J3F929;G5KHH1;A5HKP2;Q3DBR5;W1K796;U7STH2;T4JK53;S4FEM8;S4E847;S0Q835;S0Q3X3;S0P5Y1;S0JR95;R4FGV8;R4ECL7;R4CGN9;R4BJJ6;R3YUY7;R3YN46;R3YGX4;R3VTM2;R3T8M3;R3T7R6;R3SL38;R3QLW6;R3QIE3;R3PZJ3;R3PYB6;R3NJT6;R3KS17;R2YX84;R2Y4N0;R2VRB6;R2UZL9;R2UGK1;R2SB14;R2QXE2;R2Q3W7;…	P72483;M7E4G7;M7DTA1;M7DNV9;M7DLK3;M2LEF0;M2LCA7;M2L295;M2KC24;M2K0N0;M2JN70;M2J406;M2IXU3;M2I4I6;M2HU57;M2GZ76;M2EB83;M2E1N9;M2DU04;J3F929;G5KHH1;A5HKP2;Q3DBR5;W1K796;U7STH2;T4JK53;S4FEM8;S4E847;S0Q835;S0Q3X3;S0P5Y1;S0JR95;R4FGV8;R4ECL7;R4CGN9;R4BJJ6;R3YUY7;R3YN46;R3YGX4;R3VTM2;R3T8M3;R3T7R6;R3SL38;R3QLW6;R3QIE3;R3PZJ3;R3PYB6;R3NJT6;R3KS17;R2YX84;R2Y4N0;R2VRB6;R2UZL9;R2UGK1;R2SB14;R2QXE2;R2Q3W7;…	>sp|P72483|EFTU_STRMU Elongation factor Tu OS=Streptococcus mutans serotype c (strain ATCC 700610 / UA159) GN=tuf PE=3 SV=2;>tr|M7E4G7|M7E4G7_STRMG Elongation factor Tu OS=Streptococcus mutans ATCC 25175 GN=tuf PE=3 SV=1;>tr|M7DTA1|M7DTA1_STRMG Elongation	320	6	0	22251000	127000000	44709000	159520000	253810000	0	45494000	44621000	0	161710000	0	3	0	0	0	0	2	0	0	3	3	3	0
	B9E0C8;A5N6V9	B9E0C8;A5N6V9	>sp|B9E0C8|TAL_CLOK1 Probable transaldolase OS=Clostridium kluyveri (strain NBRC 12016) GN=tal PE=3 SV=1;>sp|A5N6V9|TAL_CLOK5 Probable transaldolase OS=Clostridium kluyveri (strain ATCC 8527 / DSM 555 / NCIMB 10680) GN=tal PE=3 SV=1	2	2	0	0	0	0	0	0	0	0	0	9831300	0	0	31	30	26	20	13	8	15	16	19	15	13	11
	F8KFT4;C2GR30;C0YX17;B2G653;A5VIM0;H3RSA1	F8KFT4;C2GR30;C0YX17;B2G653;A5VIM0;H3RSA1	>tr|F8KFT4|F8KFT4_LACRE Ornithine carbamoyltransferase OS=Lactobacillus reuteri ATCC 53608 GN=LRATCC53608_1578 PE=3 SV=1;>tr|C2GR30|C2GR30_LACRE Ornithine carbamoyltransferase OS=Lactobacillus reuteri CF48-3A GN=argF PE=3 SV=1;>tr|C0YX17|C0YX17_LACRE Ornit	6	2	0	34277000	0	0	0	0	0	0	0	0	0	0	2	4	5	3	2	2	1	1	4	5	6	2
	D1KVZ4;B6E8A6;Q4LD90;W1WNA5;D7N5X3;J9HSJ2;E4LBS7;D6KNN5;J5AKB7;E1L5B7;F7NPE3;D3LV32;E5VPU3;R6WND6;I8SDN2;E8LD35;B0NZS5;H1CZE6;S2Z8N1;C6J8Y9;T0DUB6;B0ND63;E3CAB0;A7B2G7;C2ETT1;F8KFJ5;C2GNP0;C0YWR7;B2G6E3;A5VIW7;F7JCF0;E5XF16;T0JUE2;E7GJA9;C8P755;F0Z4H6;N9ZUD1;N9ZRI0;A8RNZ1;C5EL55	D1KVZ4;B6E8A6;Q4LD90;W1WNA5;D7N5X3;J9HSJ2;E4LBS7;D6KNN5;J5AKB7;E1L5B7;F7NPE3;D3LV32;E5VPU3;R6WND6;I8SDN2;E8LD35;B0NZS5;H1CZE6;S2Z8N1;C6J8Y9;T0DUB6;B0ND63;E3CAB0;A7B2G7;C2ETT1;F8KFJ5;C2GNP0;C0YWR7;B2G6E3;A5VIW7;F7JCF0;E5XF16;T0JUE2;E7GJA9;C8P755;F0Z4H6;N9ZUD1;N9ZRI0;A8RNZ1;C5EL55	>tr|D1KVZ4|D1KVZ4_LACRE RecA protein (Fragment) OS=Lactobacillus reuteri GN=recA PE=4 SV=1;>tr|B6E8A6|B6E8A6_CLOSE RecA (Fragment) OS=Clostridium septicum GN=recA PE=4 SV=1;>tr|Q4LD90|Q4LD90_9LACO Protein RecA (Fragment) OS=Lactobacillus oris GN=recA PE=3	40	1	0	0	0	4932700	0	0	0	0	0	0	0	0	0	6	0	2	0	0	0	4	4	0	0	5
	Q38KD3;F8KC68;C2GQX7;C2ERZ8;C0Z0V7;B2GBB7;B2G6Q8;A5VJ88	Q38KD3;F8KC68;C2GQX7;C2ERZ8;C0Z0V7;B2GBB7;B2G6Q8;A5VJ88	>tr|Q38KD3|Q38KD3_LACRE 30S ribosomal protein S20 OS=Lactobacillus reuteri GN=rpsT PE=3 SV=1;>tr|F8KC68|F8KC68_LACRE 30S ribosomal protein S20 OS=Lactobacillus reuteri ATCC 53608 GN=rpsT PE=3 SV=1;>tr|C2GQX7|C2GQX7_LACRE 30S ribosomal protein S20 OS=Lactob	8	1	0	0	0	0	0	0	0	15694000	0	0	0	0	4	15	0	12	0	0	11	15	0	14	0	10
	W0RZF5;F8KC64;C2GQX3;C0Z0W2;B2G6R2;A5VJ92;B2GBC2;U6SG03;S2TUZ6;S2Q6K0;S2MRL7;S2LZ57;Q039K9;K6RG34;K6RFW6;K6RC52;K6QRP7;K6QH91;H4GL41;G6ITN8;E3C6E0;C8P7T8;C2ES02;B3WE38;Q8KMQ6	W0RZF5;F8KC64;C2GQX3;C0Z0W2;B2G6R2;A5VJ92;B2GBC2;U6SG03;S2TUZ6;S2Q6K0;S2MRL7;S2LZ57;Q039K9;K6RG34;K6RFW6;K6RC52;K6QRP7;K6QH91;H4GL41;G6ITN8;E3C6E0;C8P7T8;C2ES02;B3WE38	>tr|W0RZF5|W0RZF5_LACRE Elongation factor Tu OS=Lactobacillus reuteri GN=EF-Tu PE=3 SV=1;>tr|F8KC64|F8KC64_LACRE Elongation factor Tu OS=Lactobacillus reuteri ATCC 53608 GN=tuf PE=3 SV=1;>tr|C2GQX3|C2GQX3_LACRE Elongation factor Tu OS=Lactobacillus reuteri	25	4	0	0	0	0	0	0	0	0	1989500	0	0	0	15	15	17	22	15	15	21	13	21	19	17	13
	A5Z338	A5Z338	>tr|A5Z338|A5Z338_9FIRM Rubredoxin OS=Eubacterium ventriosum ATCC 27560 GN=EUBVEN_00084 PE=4 SV=1	1	17	1116100000	279320000	576570000	415750000	222820000	252580000	394350000	382520000	255800000	279870000	137560000	482540000	0	0	0	0	0	0	0	0	3	0	0	0
	E5VST7;F3AH63;C6JE21;C4Z9C9;C4Z4C1;A5Z3G4	E5VST7;F3AH63;C6JE21;C4Z9C9;C4Z4C1;A5Z3G4	>tr|E5VST7|E5VST7_9FIRM Argininosuccinate synthase OS=Anaerostipes sp. 3_2_56FAA GN=argG PE=3 SV=1;>tr|F3AH63|F3AH63_9FIRM Argininosuccinate synthase OS=Lachnospiraceae bacterium 6_1_63FAA GN=argG PE=3 SV=1;>tr|C6JE21|C6JE21_9FIRM Argininosuccinate synthas	6	1	0	0	0	0	0	0	0	0	0	0	28279000	0	4	3	0	0	0	0	3	0	0	0	1	0
	A5Z3L7	A5Z3L7	>tr|A5Z3L7|A5Z3L7_9FIRM 30S ribosomal protein S2 OS=Eubacterium ventriosum ATCC 27560 GN=rpsB PE=3 SV=1	1	1	0	0	0	0	0	0	0	0	0	16904000	0	0	8	18	10	6	2	4	18	1	13	6	10	11
	U2UXR5;F0YV63;H1HS07;N9VY63;A8RKW3;A5Z3W0;F7JGM9;E5XJ65;C0ESK7;B0NCG9;C6J8A4;A9KIA6;N9Z6K7;N9YAA2;F7JQJ7;F3ADF4;C5ERV3;A7B738	U2UXR5;F0YV63;H1HS07;N9VY63;A8RKW3;A5Z3W0;F7JGM9;E5XJ65;C0ESK7;B0NCG9;C6J8A4;A9KIA6;N9Z6K7;N9YAA2;F7JQJ7;F3ADF4;C5ERV3;A7B738	>tr|U2UXR5|U2UXR5_9FIRM Aspartate--tRNA ligase OS=Oribacterium sp. oral taxon 078 str. F0263 GN=aspS PE=3 SV=1;>tr|F0YV63|F0YV63_9CLOT Aspartate--tRNA(Asp/Asn) ligase OS=Clostridium sp. D5 GN=aspS PE=3 SV=1;>tr|H1HS07|H1HS07_9FIRM Aspartate--tRNA ligase OS	18	1	0	0	0	0	0	0	0	0	0	63909000	0	0	0	0	0	0	0	0	0	1	1	0	0	6
	A5Z3Y2;V9GC86;K1GUR0;F3A5S0;F3A345;C5NUX8;D6LGL5;U2TGB6;W4C9A3;W4ASG9;W1U465;N9Z3H6;C6J4D8;C4ILF2;B1QS40;D4CVA1	A5Z3Y2	>tr|A5Z3Y2|A5Z3Y2_9FIRM Aspartate-semialdehyde dehydrogenase OS=Eubacterium ventriosum ATCC 27560 GN=asd PE=3 SV=1	16	4	0	0	0	83209000	0	0	85049000	109560000	98314000	0	113180000	0	10	19	18	11	13	25	29	32	30	19	27	83
	A5Z555	A5Z555	>tr|A5Z555|A5Z555_9FIRM Probable transaldolase OS=Eubacterium ventriosum ATCC 27560 GN=tal PE=3 SV=1	1	3	0	0	0	0	0	0	19248000	0	0	0	58492000	0	4	6	0	6	8	4	5	5	3	0	5	5
	C6JFZ4;A5Z592;F1TFS9;N2AL53;B0P2Y1	C6JFZ4;A5Z592	>tr|C6JFZ4|C6JFZ4_9FIRM 30S ribosomal protein S5 OS=Ruminococcus sp. 5_1_39BFAA GN=rpsE PE=3 SV=1;>tr|A5Z592|A5Z592_9FIRM 30S ribosomal protein S5 OS=Eubacterium ventriosum ATCC 27560 GN=rpsE PE=3 SV=1	5	3	252260000	202000000	0	322470000	228010000	0	212320000	244030000	276300000	0	133640000	0	8	11	11	14	2	3	4	2	8	5	3	2
	A5Z599;F0YTL5;C4ZBS9;C4Z2U0;U2EBA4;F3ACC7;N9YBU2;N9XZ22;B0NFH1;A8S1F4;B0P2Y8;H7D9H3;X8DL57;K2FTG1;C5EVN6;Z9JUK5;X8FVS1;X8FS48;X8AAD3;X7Z777;X7YZ69;X7YJD1;X7WND3;X7VXT4;X7U740;X7SEA5;X7S3C8;X5LDU8;X5KW79;X5KM11;W9B3V3;W6JS44;W4UCN0;W2EQE9;W0LRD4;V7LSB9;V7L7R7;V7KMR4;V7KCG7;V7K0S0;V7JJM2;V7J8E4;V7J5H7;V6Z6Y4;V6S6V6;V5EGZ1;V5D793;V2W130;U7M556;U7JWW8;U7J704;U7J330;U7IJD5;U1ZY05;U1RFF8;U1R039;T5KE85;…	A5Z599;F0YTL5;C4ZBS9;C4Z2U0;U2EBA4;F3ACC7;N9YBU2;N9XZ22;B0NFH1;A8S1F4;B0P2Y8	>tr|A5Z599|A5Z599_9FIRM 50S ribosomal protein L14 OS=Eubacterium ventriosum ATCC 27560 GN=rplN PE=3 SV=1;>tr|F0YTL5|F0YTL5_9CLOT 50S ribosomal protein L14 OS=Clostridium sp. D5 GN=rplN PE=3 SV=1;>sp|C4ZBS9|RL14_EUBR3 50S ribosomal protein L14 OS=Eubacteriu	716	4	0	0	0	24587000	0	0	25242000	0	22976000	18103000	0	0	7	7	3	6	4	1	1	0	2	2	4	1
	B0P1J2;N9VP81;F7JI93;F3AFM4;F0Z5M7;E5VU08;C6JAV4;A9KMW7;A7AYC0;F7JFV3;E5XE67;N9ZEW7;N9YPU4;N2B480;A5Z6C2;C5EUG9;A8RUG0	B0P1J2;N9VP81;F7JI93;F3AFM4;F0Z5M7;E5VU08;C6JAV4;A9KMW7;A7AYC0;F7JFV3;E5XE67;N9ZEW7;N9YPU4;N2B480;A5Z6C2;C5EUG9;A8RUG0	>tr|B0P1J2|B0P1J2_9CLOT Alanine--tRNA ligase OS=Clostridium sp. SS2/1 GN=alaS PE=3 SV=1;>tr|N9VP81|N9VP81_9FIRM Alanine--tRNA ligase OS=[Clostridium] hathewayi 12489931 GN=alaS PE=3 SV=1;>tr|F7JI93|F7JI93_9FIRM Alanine--tRNA ligase OS=Lachnospiraceae bacte	17	1	0	0	0	0	0	0	0	0	0	0	70648000	0	0	4	0	2	0	0	1	7	0	5	0	3
	A5Z6F9	A5Z6F9	>tr|A5Z6F9|A5Z6F9_9FIRM UPF0210 protein EUBVEN_01292 OS=Eubacterium ventriosum ATCC 27560 GN=EUBVEN_01292 PE=3 SV=1	1	2	0	0	0	0	0	0	0	0	0	0	0	0	2	8	1	1	0	0	14	0	0	1	1	3
	A5Z6X2;N2A3Z7	A5Z6X2;N2A3Z7	>tr|A5Z6X2|A5Z6X2_9FIRM GMP synthase [glutamine-hydrolyzing] OS=Eubacterium ventriosum ATCC 27560 GN=guaA PE=3 SV=1;>tr|N2A3Z7|N2A3Z7_9FIRM GMP synthase [glutamine-hydrolyzing] OS=Eubacterium plexicaudatum ASF492 GN=guaA PE=3 SV=1	2	2	0	0	0	7017900	0	0	0	0	0	0	0	0	6	4	4	5	10	5	3	4	7	5	6	7
	D1PE58;C5EN14;N9ZSR3;N9ZLW7;F3AHG3;A5Z704;F3QUU7;E7GLC5	D1PE58;C5EN14;N9ZSR3;N9ZLW7;F3AHG3;A5Z704;F3QUU7;E7GLC5	>tr|D1PE58|D1PE58_9BACT Uncharacterized protein OS=Prevotella copri DSM 18205 GN=PREVCOP_05505 PE=4 SV=1;>tr|C5EN14|C5EN14_9FIRM Radical SAM domain protein OS=Clostridiales bacterium 1_7_47FAA GN=CBFG_03254 PE=4 SV=1;>tr|N9ZSR3|N9ZSR3_9FIRM Radical SAM add	8	1	0	0	0	0	0	0	0	0	0	0	0	0	7	3	4	0	6	1	7	3	3	4	4	6
	A5Z747	A5Z747	>tr|A5Z747|A5Z747_9FIRM Glucose/galactose-binding lipoprotein family protein OS=Eubacterium ventriosum ATCC 27560 GN=EUBVEN_01530 PE=4 SV=1	1	2	0	0	0	25309000	0	0	0	0	0	0	0	0	0	0	0	0	0	0	1	21	0	17	24	6
	A5Z751	A5Z751	>tr|A5Z751|A5Z751_9FIRM Glucose-6-phosphate isomerase OS=Eubacterium ventriosum ATCC 27560 GN=pgi PE=3 SV=1	1	2	0	0	0	0	0	0	0	0	0	0	11999000	0	2	0	0	2	3	1	1	2	3	3	1	3
	A5Z7N7;C0EX75;A7B247;N2A8L2;W7RGH4;W4F371;R7ZIS3;K9A4X3;D7WWU1;A8U6T7;U2U6L1	A5Z7N7;C0EX75;A7B247;N2A8L2	>tr|A5Z7N7|A5Z7N7_9FIRM Fructose-1,6-bisphosphate aldolase, class II OS=Eubacterium ventriosum ATCC 27560 GN=fba PE=4 SV=1;>tr|C0EX75|C0EX75_9FIRM Fructose-1,6-bisphosphate aldolase, class II OS=[Eubacterium] hallii DSM 3353 GN=fba PE=4 SV=1;>tr|A7B247|A7B	11	8	1355600000	1249300000	2574400000	2848800000	3657800000	4664200000	1198100000	1740700000	3562200000	2487800000	2183200000	1137600000	24	23	8	7	9	8	18	12	17	15	17	12
	A5Z7S9	A5Z7S9	>tr|A5Z7S9|A5Z7S9_9FIRM Aminotransferase, class I/II OS=Eubacterium ventriosum ATCC 27560 GN=EUBVEN_01767 PE=3 SV=1	1	1	0	0	39246000	31566000	82636000	47041000	35391000	95953000	0	0	0	0	12	8	0	12	5	4	6	10	16	6	2	1
	A5Z911;H1D2G4;H1D1L6;A9H3R7;F8QZ45;A0A064CPN8;R9WEY5;R9WCT3;R9WCN6;R9WBL3;R9WAX7;W1WL88;K0E466;A8W635;A1C3D3;A1C3C0;A1C3A8;A1C382;A1C377;F2XG24;F2X0L5;Q8KMR0;Q8KML4	A5Z911	>tr|A5Z911|A5Z911_9FIRM Elongation factor Tu OS=Eubacterium ventriosum ATCC 27560 GN=tuf PE=3 SV=1	23	10	0	0	0	0	20343000	25039000	0	0	0	0	0	15748000	0	0	0	0	0	3	4	4	8	0	5	3
	A5Z949;H1HSZ1	A5Z949;H1HSZ1	>tr|A5Z949|A5Z949_9FIRM Pyruvate, phosphate dikinase OS=Eubacterium ventriosum ATCC 27560 GN=ppdK PE=4 SV=1;>tr|H1HSZ1|H1HSZ1_9FIRM Pyruvate, phosphate dikinase OS=Stomatobaculum longum GN=HMPREF9623_00711 PE=4 SV=1	2	11	0	0	0	334060000	0	0	0	0	0	0	0	0	0	0	1	0	5	1	0	0	2	2	0	3
	A5Z9F7	A5Z9F7	>tr|A5Z9F7|A5Z9F7_9FIRM Glutamate dehydrogenase OS=Eubacterium ventriosum ATCC 27560 GN=EUBVEN_02352 PE=3 SV=1	1	6	0	0	0	0	0	0	0	0	0	0	0	0	35	19	16	8	12	9	10	13	26	27	28	21
	A5Z9I5;N9ZFG0;N9ZDF5;B0NYY1;U7UHN4;F0GTT8;N2AD89;B0PHX7;D8FID9;D1VRM8;U8MYK8;T5LAP2;U3CHJ3;M7QCT6;L8XDU6;K5VQ19;A8SZX5;M2TNU9;A6ANF1;A0A061Q6V1;E1YJ33	A5Z9I5;N9ZFG0;N9ZDF5;B0NYY1	>tr|A5Z9I5|A5Z9I5_9FIRM Acetyl-CoA C-acetyltransferase OS=Eubacterium ventriosum ATCC 27560 GN=EUBVEN_02381 PE=3 SV=1;>tr|N9ZFG0|N9ZFG0_9FIRM Acetyl-CoA C-acetyltransferase OS=[Clostridium] clostridioforme 90A1 GN=HMPREF1087_04801 PE=3 SV=1;>tr|N9ZDF5|N9ZD	21	3	0	0	0	278600000	0	0	54918000	0	202250000	0	0	0	8	8	9	9	5	1	7	4	5	6	6	4
	A5Z9I6	A5Z9I6	>tr|A5Z9I6|A5Z9I6_9FIRM 3-hydroxybutyryl-CoA dehydratase OS=Eubacterium ventriosum ATCC 27560 GN=crt PE=3 SV=1	1	1	0	0	0	0	60053000	0	0	0	0	0	0	0	27	38	11	40	39	30	33	20	26	23	24	7
	A5Z9J7;Q6UZ89	A5Z9J7;Q6UZ89	>tr|A5Z9J7|A5Z9J7_9FIRM Phosphate butyryltransferase OS=Eubacterium ventriosum ATCC 27560 GN=ptb PE=4 SV=1;>tr|Q6UZ89|Q6UZ89_9FIRM Phosphotransbutyrylase OS=butyrate-producing bacterium L2-50 GN=ptb PE=4 SV=1	2	2	51323000	93801000	70988000	177200000	438270000	337890000	0	0	147640000	53822000	105840000	82913000	0	2	5	6	9	3	2	3	0	1	7	0
	F7JQL8;F7JGG8;E5XJC5;N2A017;A5Z9R6;E7GK98;F0YYK2;B0NZP3;Q313G6;E5VTG4;A7B7R4	F7JQL8;F7JGG8;E5XJC5;N2A017;A5Z9R6;E7GK98;F0YYK2;B0NZP3;Q313G6;E5VTG4;A7B7R4	>tr|F7JQL8|F7JQL8_9FIRM Uridylate kinase OS=Lachnospiraceae bacterium 1_4_56FAA GN=pyrH PE=3 SV=1;>tr|F7JGG8|F7JGG8_9FIRM Uridylate kinase OS=Lachnospiraceae bacterium 1_1_57FAA GN=pyrH PE=3 SV=1;>tr|E5XJC5|E5XJC5_9FIRM Uridylate kinase OS=Lachnospiraceae	11	1	0	0	0	0	0	0	0	0	59791000	0	0	0	2	3	0	3	0	0	2	0	0	0	0	0
	A5ZAD9;F7JKH2;B0NXL5;F3ADA9	A5ZAD9;F7JKH2	>tr|A5ZAD9|A5ZAD9_9FIRM PTS system, N-acetylglucosamine-specific IIBC component OS=Eubacterium ventriosum ATCC 27560 GN=nagE PE=4 SV=1;>tr|F7JKH2|F7JKH2_9FIRM Uncharacterized protein OS=Lachnospiraceae bacterium 1_4_56FAA GN=HMPREF0988_00930 PE=4 SV=1	4	5	214030000	168250000	268700000	236100000	155050000	140210000	205800000	172560000	216940000	207800000	178990000	184140000	9	8	2	8	0	1	5	1	5	3	1	2
	A6EQC4;W3SPV8;W3SG18;M8IV89;M8IIA7;M8FMF7;M8FAB9;K2IPJ1;F9I7Q9;A0A062RKP5;A0A062R8F5;A0A062Q4G7;A0A062PIE5;A0A062NPI1;A0A062LXN0;A0A062L1Y5;A0A062JVA0;A0A062IQT1;A0A062IML3;A0A062I6W0;A0A062GXF5;A0A062G2Y7;A0A062EMK1;A0A062ELQ4;A0A062C5P1;A0A062B1X9;A0A062AE31;A0A061ZKU8;A0A061XU93;A0A061VR92;A0A061TCJ5;A0A029ET06;A0A029C0U3;A0A022SGM7;A0A022IM77;A0A022IG79;A0A022EQR8;A0A022DL30;A0A022D8K3;A0A022…	A6EQC4;W3SPV8;W3SG18;M8IV89;M8IIA7;M8FMF7;M8FAB9;K2IPJ1;F9I7Q9;A0A062RKP5;A0A062R8F5;A0A062Q4G7;A0A062PIE5;A0A062NPI1;A0A062LXN0;A0A062L1Y5;A0A062JVA0;A0A062IQT1;A0A062IML3;A0A062I6W0;A0A062GXF5;A0A062G2Y7;A0A062EMK1;A0A062ELQ4;A0A062C5P1;A0A062B1X9;A0A062AE31;A0A061ZKU8;A0A061XU93;A0A061VR92;A0A061TCJ5;A0A029ET06;A0A029C0U3;A0A022SGM7;A0A022IM77;A0A022IG79;A0A022EQR8;A0A022DL30;A0A022D8K3;A0A022…	>tr|A6EQC4|A6EQC4_9BACT Glutamate dehydrogenase OS=unidentified eubacterium SCB49 GN=SCB49_05170 PE=3 SV=1;>tr|W3SPV8|W3SPV8_ACIBA Glutamate dehydrogenase OS=Acinetobacter baumannii CI79 GN=M212_1177 PE=3 SV=1;>tr|W3SG18|W3SG18_ACIBA Glutamate dehydrogenas	291	3	0	0	0	0	0	0	0	0	50000000	0	0	0	3	1	3	3	3	3	4	3	3	2	2	1
	A9DUM5;A6ET65	A9DUM5;A6ET65	>tr|A9DUM5|A9DUM5_9FLAO Glyceraldehyde-3-phosphate dehydrogenase OS=Kordia algicida OT-1 GN=KAOT1_02832 PE=3 SV=1;>tr|A6ET65|A6ET65_9BACT Glyceraldehyde-3-phosphate dehydrogenase OS=unidentified eubacterium SCB49 GN=SCB49_11664 PE=3 SV=1	2	1	11436000	11046000	0	0	33733000	0	0	248840000	0	0	0	0	3	3	3	3	3	1	2	2	6	3	4	5
	A9NEL8;B7ICR2;A6LKB7;A8F4G1;A7HNY1;H5S9Y7	A9NEL8;B7ICR2;A6LKB7;A8F4G1;A7HNY1;H5S9Y7	>sp|A9NEL8|RPOC_ACHLI DNA-directed RNA polymerase subunit beta OS=Acholeplasma laidlawii (strain PG-8A) GN=rpoC PE=3 SV=1;>sp|B7ICR2|RPOC_THEAB DNA-directed RNA polymerase subunit beta OS=Thermosipho africanus (strain TCF52B) GN=rpoC PE=3 SV=1;>sp|A6LKB7	6	2	0	0	0	45269000	118350000	0	0	0	85329000	0	46477000	55385000	1	4	1	1	0	0	8	1	0	0	2	0
	K1Z3C6;A6LKK5;B7ICY9;Q2Y647;B8G7L6;B9LJ40;A9WEB6;G2EE27;C0BGS1;A9E021	K1Z3C6;A6LKK5;B7ICY9;Q2Y647;B8G7L6;B9LJ40;A9WEB6;G2EE27;C0BGS1;A9E021	>tr|K1Z3C6|K1Z3C6_9BACT Uncharacterized protein (Fragment) OS=uncultured bacterium GN=ACD_72C00134G0001 PE=4 SV=1;>sp|A6LKK5|SECA_THEM4 Protein translocase subunit SecA OS=Thermosipho melanesiensis (strain BI429 / DSM 12029) GN=secA PE=3 SV=1;>sp|B7ICY9|SE	10	1	0	0	0	0	0	0	0	0	0	95823000	0	0	0	0	1	1	0	0	3	1	2	1	1	3
	A6LPR7	A6LPR7	>sp|A6LPR7|RS3_CLOB8 30S ribosomal protein S3 OS=Clostridium beijerinckii (strain ATCC 51743 / NCIMB 8052) GN=rpsC PE=3 SV=1	1	2	0	0	0	0	0	89758000	0	0	0	0	0	0	0	3	0	1	4	2	1	3	0	3	3	3
	N1WME4;A6TVU0	N1WME4;A6TVU0	>tr|N1WME4|N1WME4_9FLAO Purine nucleoside phosphorylase DeoD OS=Psychroflexus gondwanensis ACAM 44 GN=pgond44_06330 PE=3 SV=1;>sp|A6TVU0|DEOD_ALKMQ Purine nucleoside phosphorylase DeoD-type OS=Alkaliphilus metalliredigens (strain QYMF) GN=deoD PE=3 SV=1	2	1	0	0	0	0	0	0	13210000	0	0	0	0	0	2	0	0	0	0	0	0	0	0	0	0	0
	E8LCC4;W1U272;E7GE41;C4IC28;B1R1J3;U6RB17;R6X7L7;K6B652;K5ZFS1;C0EV43;C0E8X2;B7B7Z2;A7AFJ9;R9HRB6;M2NDW7;I9TVR7;F7JHX1;F3PM21;E5XFS5;C5EIX0;B0A6E7;A7V7T7;W7UMH4;V8BNX4;U2P7E5;U2JHE8;S3Y8H2;G5SS43;G5GDW9;F3QYV0;F0H3Z5;F0F8G8;E6MNU8;E1KUN7;E0NUN1;D7NBD7;D3IME5;D1VY01;D1PZ32;C9PVA4;D1PFU4;A7AZF9;E2NFC8;D4V5B3;A0A015PDG4;R9HN78;R0HSM6;K1H7A1;K1FVX8;I9V3V0;I9UV71;F7LZP9;F7LRZ9;E5CHP9;D4WPE1;D4VRI3;C6I…	E8LCC4;W1U272;E7GE41;C4IC28;B1R1J3;U6RB17;R6X7L7;K6B652;K5ZFS1;C0EV43;C0E8X2;B7B7Z2;A7AFJ9;R9HRB6;M2NDW7;I9TVR7;F7JHX1;F3PM21;E5XFS5;C5EIX0;B0A6E7;A7V7T7;W7UMH4;V8BNX4;U2P7E5;U2JHE8;S3Y8H2;G5SS43;G5GDW9;F3QYV0;F0H3Z5;F0F8G8;E6MNU8;E1KUN7;E0NUN1;D7NBD7;D3IME5;D1VY01;D1PZ32;C9PVA4;D1PFU4;A7AZF9;E2NFC8;D4V5B3;A0A015PDG4;R9HN78;R0HSM6;K1H7A1;K1FVX8;I9V3V0;I9UV71;F7LZP9;F7LRZ9;E5CHP9;D4WPE1;D4VRI3;C6I…	>tr|E8LCC4|E8LCC4_9FIRM AICARFT/IMPCHase bienzyme OS=Phascolarctobacterium succinatutens YIT 12067 GN=HMPREF9443_00493 PE=4 SV=1;>tr|W1U272|W1U272_CLOBU AICARFT/IMPCHase bienzyme OS=Clostridium butyricum DORA_1 GN=Q607_CBUC00216G0171 PE=4 SV=1;>tr|E7GE41|E	95	2	0	0	47624000	51142000	43577000	50679000	42307000	0	44721000	57133000	0	0	0	0	0	0	0	0	1	0	0	0	0	0
	K6B2F0;K5ZKH4;B7B700;A7AHE8;U5CBZ7;U6R8E2;D4VAQ0;C3RA44;C3PX92;G5SNA7;F3QTF6;R9H5E3;Q8A414;K0WRC6;C6IJW7;T1CT29;U2C1U2;G5H5K1;U2L7T2;U2JZT7;U2JQS9;Q7MU78;B2RHV8;A0A069CZQ1;B0MYZ0	K6B2F0;K5ZKH4;B7B700;A7AHE8;U5CBZ7;U6R8E2;D4VAQ0;C3RA44;C3PX92	>tr|K6B2F0|K6B2F0_9PORP Phosphoenolpyruvate carboxykinase [ATP] OS=Parabacteroides merdae CL09T00C40 GN=pckA PE=3 SV=1;>tr|K5ZKH4|K5ZKH4_9PORP Phosphoenolpyruvate carboxykinase [ATP] OS=Parabacteroides merdae CL03T12C32 GN=pckA PE=3 SV=1;>tr|B7B700|B7B700_	25	5	0	0	0	0	0	0	0	0	33443000	0	0	0	0	3	0	0	1	0	0	0	1	1	0	0
	B7B8H3;X5KKN4;C3PXU8;C3R9K6;R0J2Y0;K6AN82;K6A1R1;A7AHK2;U2H7E7;U2HHX8	B7B8H3;X5KKN4;C3PXU8;C3R9K6;R0J2Y0;K6AN82;K6A1R1;A7AHK2;U2H7E7;U2HHX8	>tr|B7B8H3|B7B8H3_9PORP TonB-linked outer membrane protein, SusC/RagA family (Fragment) OS=Parabacteroides johnsonii DSM 18315 GN=PRABACTJOHN_01324 PE=3 SV=1;>tr|X5KKN4|X5KKN4_9FLAO Tonb-dependent receptor plug (Modular protein) OS=Elizabethkingia anopheli	10	1	0	0	0	0	0	0	0	0	58346000	0	0	0	19	14	22	18	23	14	26	13	22	26	23	13
	F7JFV9;E5XE60;A7AYB4;F0Z5M0	F7JFV9;E5XE60;A7AYB4;F0Z5M0	>tr|F7JFV9|F7JFV9_9FIRM Uncharacterized protein OS=Lachnospiraceae bacterium 1_1_57FAA GN=HMPREF0990_01968 PE=4 SV=1;>tr|E5XE60|E5XE60_9FIRM Sporulation transcription factor Spo0A OS=Lachnospiraceae bacterium 8_1_57FAA GN=HMPREF1026_00413 PE=4 SV=1;>tr|A7A	4	1	0	0	0	0	0	0	0	0	22381000	0	0	0	32	64	12	28	15	10	54	27	19	8	20	10
	A7AYD7	A7AYD7	>tr|A7AYD7|A7AYD7_RUMGN ABC transporter, substrate-binding protein, family 3 OS=Ruminococcus gnavus ATCC 29149 GN=RUMGNA_00302 PE=4 SV=1	1	2	0	0	18926000	0	0	0	0	0	0	0	0	0	29	21	1	0	13	8	1	3	0	0	0	0
	A7AYJ7;F0Z0W2;B0NHG4;F7JME3;E8LHQ5;S3DQ43	A7AYJ7;F0Z0W2;B0NHG4;F7JME3;E8LHQ5;S3DQ43	>tr|A7AYJ7|A7AYJ7_RUMGN Phosphoenolpyruvate-protein phosphotransferase OS=Ruminococcus gnavus ATCC 29149 GN=ptsP PE=3 SV=1;>tr|F0Z0W2|F0Z0W2_9CLOT Phosphoenolpyruvate-protein phosphotransferase OS=Clostridium sp. D5 GN=HMPREF0240_02743 PE=3 SV=1;>tr|B0NHG4	6	2	0	0	0	142200000	184910000	188380000	15781000	0	140980000	0	0	0	42	41	31	53	51	40	42	27	47	30	38	19
	F7JJH7;F7JAK9;E5XDT7;A7AYN4	F7JJH7;F7JAK9;E5XDT7;A7AYN4	>tr|F7JJH7|F7JJH7_9FIRM Galactokinase OS=Lachnospiraceae bacterium 1_4_56FAA GN=galK PE=3 SV=1;>tr|F7JAK9|F7JAK9_9FIRM Galactokinase OS=Lachnospiraceae bacterium 1_1_57FAA GN=galK PE=3 SV=1;>tr|E5XDT7|E5XDT7_9FIRM Galactokinase OS=Lachnospiraceae bacterium	4	1	0	0	0	0	10021000	0	0	0	0	0	0	0	10	4	10	6	14	9	6	10	8	11	7	9
	A7AZ47	A7AZ47	>tr|A7AZ47|A7AZ47_RUMGN NADPH-dependent butanol dehydrogenase OS=Ruminococcus gnavus ATCC 29149 GN=adh PE=4 SV=1	1	2	107790000	111970000	0	219580000	178730000	126610000	115480000	220020000	158860000	106040000	76795000	0	0	0	0	3	2	3	2	3	3	0	3	3
	F7JCL3;F7JJC5;F0Z170;E5XEV9;A7AZ70	F7JCL3;F7JJC5;F0Z170;E5XEV9;A7AZ70	>tr|F7JCL3|F7JCL3_9FIRM Uncharacterized protein OS=Lachnospiraceae bacterium 1_1_57FAA GN=HMPREF0990_00822 PE=4 SV=1;>tr|F7JJC5|F7JJC5_9FIRM Uncharacterized protein OS=Lachnospiraceae bacterium 1_4_56FAA GN=HMPREF0988_00331 PE=3 SV=1;>tr|F0Z170|F0Z170_9CLO	5	1	0	0	0	0	0	0	0	0	7070200	0	0	0	24	23	8	7	9	8	18	12	17	15	17	12
	A7AZ75	A7AZ75	>tr|A7AZ75|A7AZ75_RUMGN Preprotein translocase, YajC subunit OS=Ruminococcus gnavus ATCC 29149 GN=yajC PE=4 SV=1	1	1	0	0	0	0	0	0	0	0	16555000	0	0	0	3	3	3	3	3	3	3	3	3	3	3	2
	F7JHY5;F0Z519;E5XFR1;A7AZR9	F7JHY5;F0Z519;E5XFR1;A7AZR9	>tr|F7JHY5|F7JHY5_9FIRM 50S ribosomal protein L13 OS=Lachnospiraceae bacterium 1_1_57FAA GN=rplM PE=3 SV=1;>tr|F0Z519|F0Z519_9CLOT 50S ribosomal protein L13 OS=Clostridium sp. D5 GN=rplM PE=3 SV=1;>tr|E5XFR1|E5XFR1_9FIRM 50S ribosomal protein L13 OS=Lachno	4	1	0	57000000	0	0	0	0	0	0	0	0	0	0	0	0	0	2	0	2	0	0	0	0	0	0
	A7B095	A7B095	>tr|A7B095|A7B095_RUMGN Transporter, major facilitator family protein OS=Ruminococcus gnavus ATCC 29149 GN=RUMGNA_00971 PE=4 SV=1	1	2	174400000	89680000	152220000	150130000	66298000	253700000	167400000	213790000	275050000	259000000	195530000	249670000	10	14	8	12	10	7	8	6	13	9	10	2
	A7B0E6;N2AMV7;W8EFQ4	A7B0E6	>tr|A7B0E6|A7B0E6_RUMGN Aldehyde dehydrogenase (NAD) family protein OS=Ruminococcus gnavus ATCC 29149 GN=RUMGNA_01022 PE=4 SV=1	3	10	0	0	0	0	0	0	0	0	0	0	0	275480000	13	26	1	3	4	1	18	0	3	3	3	1
	F7JPG6;A7B0E7;Q1A676;N2ATK4;W8EL73;W8EC68;W8EL80;W8EFU6;W8EDU8;W8EDR5;W8ELA9;W8EL76;W8EJT7;W8EJS4;W8EFW4;W8EFV4;W8EFT5;W8EDV8;W8EDS0;W8EDR1;W8EDQ9;W8EC84;W8EC79;W8EC73;W8EC44;W8EC37;F0Z0D8	F7JPG6;A7B0E7;Q1A676;N2ATK4	>tr|F7JPG6|F7JPG6_9FIRM Uncharacterized protein OS=Lachnospiraceae bacterium 1_4_56FAA GN=HMPREF0988_02062 PE=3 SV=1;>tr|A7B0E7|A7B0E7_RUMGN GroES-like protein OS=Ruminococcus gnavus ATCC 29149 GN=RUMGNA_01023 PE=3 SV=1;>tr|Q1A676|Q1A676_9FIRM Alcohol dehy	27	3	196920000	143000000	292860000	295870000	208820000	270720000	203450000	160020000	217920000	228210000	149760000	115600000	3	3	5	4	0	0	2	0	2	0	1	0
	F0Z0E0;F7JNZ5;A7B0E9;N2AIF0	F0Z0E0;F7JNZ5;A7B0E9;N2AIF0	>tr|F0Z0E0|F0Z0E0_9CLOT Propanediol utilization protein PduA OS=Clostridium sp. D5 GN=HMPREF0240_02571 PE=4 SV=1;>tr|F7JNZ5|F7JNZ5_9FIRM Propanediol utilization protein pduA OS=Lachnospiraceae bacterium 1_4_56FAA GN=HMPREF0988_02060 PE=4 SV=1;>tr|A7B0E9|A7	4	5	1504200000	836240000	874970000	2068100000	1574400000	1522300000	792650000	570760000	763240000	819770000	697210000	355330000	32	64	12	28	15	10	54	27	19	8	20	10
	A7B0F1;F7JNZ3;X4IYW3;G5SDM0;G5QL13;X4BPR4;A0A018TTU2;X3YH87;E8D6I2;G5LQF2;X5NQJ5;X4H818;X0F6S6;X0EYX5;X0D9X6;W9FEP2;W8WBQ5;W6SS83;W6PP45;V8MPP6;V7Y6V0;V7XEY5;V7WGN3;V7VN61;V7UL66;V7TVJ3;V3YXJ8;V3YCZ4;V3XDD5;V3WGA7;V3D3G6;V2PGN6;V2MR52;V2L9U7;V2KM76;V2K6Q4;V2K1C0;V2H1D9;V2GU19;V2APN0;V2AH71;V1ZQH5;V1YB24;V1XVM6;V1XEL4;V1WUN5;V1WQZ1;V1WB05;V1VFJ6;V1VBV6;V1S784;V1PG98;V1NT13;V1M5R5;V1LXA8;V1LJV3;V1L…	A7B0F1;F7JNZ3	>tr|A7B0F1|A7B0F1_RUMGN BMC domain protein OS=Ruminococcus gnavus ATCC 29149 GN=RUMGNA_01027 PE=4 SV=1;>tr|F7JNZ3|F7JNZ3_9FIRM Uncharacterized protein OS=Lachnospiraceae bacterium 1_4_56FAA GN=HMPREF0988_02058 PE=4 SV=1	244	4	913660000	290120000	439080000	702240000	1307800000	1654800000	1071700000	315860000	259060000	892530000	493290000	194860000	0	7	0	6	5	9	6	10	8	2	3	4
	A7B0J0	A7B0J0	>tr|A7B0J0|A7B0J0_RUMGN Uncharacterized protein OS=Ruminococcus gnavus ATCC 29149 GN=RUMGNA_01066 PE=4 SV=1	1	1	454700000	178700000	517220000	423370000	326570000	310420000	892730000	94152000	408940000	542070000	311710000	154240000	99	94	108	94	103	92	143	129	64	79	88	98
	A7B0J4	A7B0J4	>tr|A7B0J4|A7B0J4_RUMGN L-fucose isomerase OS=Ruminococcus gnavus ATCC 29149 GN=fucI PE=3 SV=1	1	3	35745000	0	0	0	0	0	0	0	0	0	0	0	1	2	0	0	0	0	11	9	9	0	11	17
	A7B0K9	A7B0K9	>tr|A7B0K9|A7B0K9_RUMGN NADP-dependent alcohol dehydrogenase OS=Ruminococcus gnavus ATCC 29149 GN=aDH PE=4 SV=1	1	1	67907000	0	92620000	0	0	90430000	75310000	76784000	50391000	76837000	0	0	6	6	3	8	5	1	5	6	9	5	4	4
	F7JCE1;E5XF25;A7B129	F7JCE1;E5XF25;A7B129	>tr|F7JCE1|F7JCE1_9FIRM Uncharacterized protein OS=Lachnospiraceae bacterium 1_1_57FAA GN=HMPREF0990_00750 PE=4 SV=1;>tr|E5XF25|E5XF25_9FIRM Metallo-beta-lactamase/flavodoxin OS=Lachnospiraceae bacterium 8_1_57FAA GN=HMPREF1026_00729 PE=4 SV=1;>tr|A7B129|A	3	1	0	0	0	37458000	0	0	0	0	0	0	0	0	0	0	0	0	2	2	3	5	6	2	3	3
	F7JKU9;F7JGU5;F0YW23;E5XJT8;A7B152	F7JKU9;F7JGU5;F0YW23;E5XJT8;A7B152	>tr|F7JKU9|F7JKU9_9FIRM 30S ribosomal protein S6 OS=Lachnospiraceae bacterium 1_4_56FAA GN=rpsF PE=3 SV=1;>tr|F7JGU5|F7JGU5_9FIRM 30S ribosomal protein S6 OS=Lachnospiraceae bacterium 1_1_57FAA GN=rpsF PE=3 SV=1;>tr|F0YW23|F0YW23_9CLOT 30S ribosomal protei	5	1	0	0	0	0	0	0	0	0	0	0	41527000	0	14	23	27	30	34	38	18	10	31	19	25	54
	A7B153;F7JGU4;E5XJT7	A7B153;F7JGU4;E5XJT7	>tr|A7B153|A7B153_RUMGN Single-stranded DNA-binding protein OS=Ruminococcus gnavus ATCC 29149 GN=RUMGNA_01279 PE=4 SV=1;>tr|F7JGU4|F7JGU4_9FIRM Single-stranded DNA-binding protein OS=Lachnospiraceae bacterium 1_1_57FAA GN=HMPREF0990_02303 PE=4 SV=1;>tr|E5X	3	2	0	0	0	0	0	0	0	0	0	27412000	0	0	10	16	4	7	5	3	12	12	3	6	8	1
	C6JH28;F7JKU8;F7JGU3;E5XJT6;B0NI80;A7B154	C6JH28;F7JKU8;F7JGU3;E5XJT6;B0NI80;A7B154	>tr|C6JH28|C6JH28_9FIRM 30S ribosomal protein S18 OS=Ruminococcus sp. 5_1_39BFAA GN=rpsR PE=3 SV=1;>tr|F7JKU8|F7JKU8_9FIRM 30S ribosomal protein S18 OS=Lachnospiraceae bacterium 1_4_56FAA GN=rpsR PE=3 SV=1;>tr|F7JGU3|F7JGU3_9FIRM 30S ribosomal protein S18	6	2	0	0	0	0	0	114380000	0	0	0	0	0	0	7	8	9	9	18	15	4	4	10	14	11	12
	C6JGQ0;F7JKI0;B0NI03;A7B1B8;F0YZH4	C6JGQ0;F7JKI0;B0NI03;A7B1B8;F0YZH4	>tr|C6JGQ0|C6JGQ0_9FIRM Uncharacterized protein OS=Ruminococcus sp. 5_1_39BFAA GN=RSAG_03117 PE=4 SV=2;>tr|F7JKI0|F7JKI0_9FIRM Uncharacterized protein OS=Lachnospiraceae bacterium 1_4_56FAA GN=HMPREF0988_00938 PE=4 SV=1;>tr|B0NI03|B0NI03_CLOSV Uncharacteri	5	1	0	0	0	0	0	0	0	0	0	0	0	48593000	7	9	14	10	7	5	6	6	6	7	5	6
	F7JBK3;F0YWI9;E5XFM9;A7B1Y5;F7JJZ2	F7JBK3;F0YWI9;E5XFM9;A7B1Y5;F7JJZ2	>tr|F7JBK3|F7JBK3_9FIRM 50S ribosomal protein L11 OS=Lachnospiraceae bacterium 1_1_57FAA GN=rplK PE=3 SV=1;>tr|F0YWI9|F0YWI9_9CLOT 50S ribosomal protein L11 OS=Clostridium sp. D5 GN=rplK PE=3 SV=1;>tr|E5XFM9|E5XFM9_9FIRM 50S ribosomal protein L11 OS=Lachno	5	1	0	0	0	29091000	26746000	0	17167000	0	0	0	0	0	23	29	20	21	24	22	35	17	20	20	20	31
	A7B1Y7	A7B1Y7	>tr|A7B1Y7|A7B1Y7_RUMGN 50S ribosomal protein L10 OS=Ruminococcus gnavus ATCC 29149 GN=rplJ PE=3 SV=1	1	2	0	0	0	0	0	0	0	0	14476000	0	0	0	0	0	1	0	1	0	0	0	0	0	0	0
	E5VVF8;F7JJY5;A7B1Z0;F7JEJ1;E5XIP4;F0YWK2;B0P4S1;F3AE41;E7GH37;C6JC33;N2BAU9;C0ETR4;N9X7Y4;B0NC14;R0A305;N9ZZN6;C5EEV0;A8RPH6;U2UXM0;T0E856;M1ZZ96;K2BEP6;K2ABK2;K2CK25;T3RYW2;K2DEB9;K2CYQ2;K2D2D1;T3KS41;T3AHZ0;B9MQG5;A4XI30;U4ZL65;U4DCS4;U4C7M1;U4A8D1;U3ZFR8;U3YP83;U3YDP7;U3WGH4;U3W401;T4ZNM8;T4V6G7;T4V3J0;T4US95;T4TMA1;T4SJP6;T4RGG8;T4R3D4;T4QBR6;T4M8C0;T4L3N3;T4L2F5;T4IR71;T4GQJ1;T4GJB8;T4CME1;…	E5VVF8;F7JJY5;A7B1Z0;F7JEJ1;E5XIP4;F0YWK2;B0P4S1;F3AE41;E7GH37;C6JC33;N2BAU9;C0ETR4;N9X7Y4;B0NC14;R0A305;N9ZZN6;C5EEV0;A8RPH6;U2UXM0	>tr|E5VVF8|E5VVF8_9FIRM DNA-directed RNA polymerase subunit beta OS=Anaerostipes sp. 3_2_56FAA GN=rpoB PE=3 SV=1;>tr|F7JJY5|F7JJY5_9FIRM DNA-directed RNA polymerase subunit beta OS=Lachnospiraceae bacterium 1_4_56FAA GN=rpoB PE=3 SV=1;>tr|A7B1Z0|A7B1Z0_RUM	217	5	0	0	0	59721000	0	78749000	0	0	0	0	0	0	3	4	3	6	4	1	1	2	3	6	6	3
	F0YWM5;A7B203;H1HU40;F3AE01	F0YWM5;A7B203;H1HU40;F3AE01	>tr|F0YWM5|F0YWM5_9CLOT Glucose-1-phosphate adenylyltransferase OS=Clostridium sp. D5 GN=glgC PE=3 SV=1;>tr|A7B203|A7B203_RUMGN Glucose-1-phosphate adenylyltransferase OS=Ruminococcus gnavus ATCC 29149 GN=glgC PE=3 SV=1;>tr|H1HU40|H1HU40_9FIRM Glucose-1-ph	4	2	0	0	0	0	0	0	0	0	0	0	2058900	0	0	3	0	2	6	2	9	7	10	2	4	6
	A7B216	A7B216	>tr|A7B216|A7B216_RUMGN Elongation factor G OS=Ruminococcus gnavus ATCC 29149 GN=fusA PE=3 SV=1	1	4	0	53854000	0	83745000	0	0	35899000	0	0	0	0	0	0	0	1	0	1	0	0	4	3	2	2	4
	F0YT99;A7B236;F7JL07	F0YT99;A7B236;F7JL07	>tr|F0YT99|F0YT99_9CLOT Sporulation-specific N-acetylmuramoyl-L-alanine amidase (Cell wall hydrolase) OS=Clostridium sp. D5 GN=HMPREF0240_00357 PE=4 SV=1;>tr|A7B236|A7B236_RUMGN N-acetylmuramoyl-L-alanine amidase OS=Ruminococcus gnavus ATCC 29149 GN=RUMGNA	3	1	0	0	0	0	0	9563100	0	0	0	0	0	0	9	5	11	12	11	12	1	3	13	9	13	8
	R9LR91;W1U9X5;R0AWB3;I9C1X8;C4IIG8;B1R273;N2A6J6;F7JQQ1;F3ACZ6;F7JF78;E5XHL6;H8EN27;C0EVS6;B0NFU4;N9ZI06;N9YCF4;F7JBI2;F3ACA5;F0YTB0;E5XFQ0;N9W345;N2A5B5;E7GQ91;B0NXM9;E5VQ37;C6JG45;C5EF64;A8RQI9;A7B248;F7JL05;H1AMI5;E7G6M8;Q4ZH57;B0PAD7;W7UVX3;W7UR38;C0EAH2;K0YN45;F1TGH1;E7GLS4;C6JBP2;B0P665;C7H853;K1YS82;F7JL04;C7H852;A0A059PLI8;C0EJ31;R6WUG4;M2NED7;E8LEM7;U2U2B9;U2TVH1;K0YL06;G2FRQ4;B0AAC1;Z4X…	R9LR91;W1U9X5;R0AWB3;I9C1X8;C4IIG8;B1R273;N2A6J6;F7JQQ1;F3ACZ6;F7JF78;E5XHL6;H8EN27;C0EVS6;B0NFU4;N9ZI06;N9YCF4;F7JBI2;F3ACA5;F0YTB0;E5XFQ0;N9W345;N2A5B5;E7GQ91;B0NXM9;E5VQ37;C6JG45;C5EF64;A8RQI9;A7B248;F7JL05;H1AMI5;E7G6M8;Q4ZH57;B0PAD7;W7UVX3;W7UR38;C0EAH2;K0YN45;F1TGH1;E7GLS4;C6JBP2;B0P665	>tr|R9LR91|R9LR91_9FIRM Uncharacterized protein OS=Firmicutes bacterium M10-2 GN=C815_00844 PE=3 SV=1;>tr|W1U9X5|W1U9X5_CLOBU Glutamine synthetase, catalytic region OS=Clostridium butyricum DORA_1 GN=Q607_CBUC00054G0027 PE=3 SV=1;>tr|R0AWB3|R0AWB3_CLOBU Gl	98	3	0	0	19237000	66786000	106430000	43371000	0	29303000	30649000	21122000	48508000	0	3	0	1	4	3	5	4	4	3	1	1	0
	B0ND14;A7B2F6;C0EWV2;F0Z4H5;F7JAX1;E5XDK7;F3AAW4;E7GKD6;F7JPX2	B0ND14;A7B2F6;C0EWV2;F0Z4H5;F7JAX1;E5XDK7;F3AAW4;E7GKD6;F7JPX2	>tr|B0ND14|B0ND14_CLOSV Bacterial transferase hexapeptide repeat protein OS=[Clostridium] scindens ATCC 35704 GN=CLOSCI_01342 PE=4 SV=1;>tr|A7B2F6|A7B2F6_RUMGN Uncharacterized protein OS=Ruminococcus gnavus ATCC 29149 GN=RUMGNA_01734 PE=4 SV=1;>tr|C0EWV2|C	9	2	0	0	0	48573000	58740000	0	0	0	0	0	0	0	0	1	0	3	2	0	4	2	2	0	0	0
	A7B2H8;D2MPP0	A7B2H8	>tr|A7B2H8|A7B2H8_RUMGN Glyceraldehyde-3-phosphate dehydrogenase OS=Ruminococcus gnavus ATCC 29149 GN=gap PE=3 SV=1	2	4	0	0	0	0	0	0	7896300	0	0	0	0	0	3	4	1	0	0	0	0	0	0	0	1	0
	A7B2H9	A7B2H9	>tr|A7B2H9|A7B2H9_RUMGN Phosphoglycerate kinase OS=Ruminococcus gnavus ATCC 29149 GN=pgk PE=3 SV=1	1	8	374090000	475840000	329440000	839350000	642420000	352730000	740290000	811220000	848620000	330490000	512290000	127140000	15	15	17	22	15	15	21	13	21	19	17	13
	A7B2I0;F7JPT6;B4CZ05	A7B2I0;F7JPT6	>tr|A7B2I0|A7B2I0_RUMGN Triosephosphate isomerase OS=Ruminococcus gnavus ATCC 29149 GN=tpiA PE=3 SV=1;>tr|F7JPT6|F7JPT6_9FIRM Triosephosphate isomerase OS=Lachnospiraceae bacterium 1_4_56FAA GN=tpiA PE=3 SV=1	3	6	129690000	159050000	176610000	437840000	152350000	199010000	179420000	77429000	286060000	214220000	171440000	28630000	3	0	0	1	0	0	2	16	0	1	1	26
	F7JC91;E5XK16;A7B2M0;F7JJZ7;F0Z494;C6JCJ7;X5K1N1;W2BN96;V6IDA8;V6H7H3;S9PSH8;S9MS91;S9MKT2;S9MHP0;S9LNV2;S9L5V6;S9IEI2;S9I3G7;S9HTD4;S9HHE3;S9HE28;S9GXD5;S9GNS6;S9GKD6;S9F5Y6;S9DY97;S9D9P1;S9D019;S9CB59;S8ZXK8;S8ZLA6;S8Z192;S8YUV1;S8XUA8;S8XNA6;S8XJA1;S8WXM2;S8WVL6;S8WFA0;S8WCM9;S8W7X8;S8VBS9;S8SB42;S8RJJ0;S8QV78;S8QBG2;S8PQM1;S8NIR6;S8NHM1;S8MCT9;S8LJX5;S8LHB6;S8KLG0;S8KEC6;S8K3H6;S8K3D2;S8JNJ6;…	F7JC91;E5XK16;A7B2M0;F7JJZ7;F0Z494;C6JCJ7	>tr|F7JC91|F7JC91_9FIRM Glucose-1-phosphate adenylyltransferase OS=Lachnospiraceae bacterium 1_1_57FAA GN=glgC PE=3 SV=1;>tr|E5XK16|E5XK16_9FIRM Glucose-1-phosphate adenylyltransferase OS=Lachnospiraceae bacterium 8_1_57FAA GN=glgC PE=3 SV=1;>tr|A7B2M0|A7B	81	3	393220000	189340000	0	216670000	291950000	369780000	124480000	277960000	445550000	357950000	456510000	124780000	8	4	4	5	2	1	3	5	8	2	6	2
	A7B2N3;F0Z2B4;F7JC77;E5XK04	A7B2N3;F0Z2B4	>tr|A7B2N3|A7B2N3_RUMGN 1,4-alpha-glucan branching enzyme GlgB OS=Ruminococcus gnavus ATCC 29149 GN=glgB PE=3 SV=1;>tr|F0Z2B4|F0Z2B4_9CLOT 1,4-alpha-glucan branching enzyme GlgB OS=Clostridium sp. D5 GN=glgB PE=3 SV=1	4	3	0	0	0	71299000	0	39647000	94219000	0	53626000	0	0	60285000	14	19	11	15	6	6	17	9	12	11	12	14
	F7JIX3;F7JCV4;F0Z1E2;E5XEM4;A7B2Y4;B0NAN2;F3AG40;C6J9L3	F7JIX3;F7JCV4;F0Z1E2;E5XEM4;A7B2Y4;B0NAN2;F3AG40;C6J9L3	>tr|F7JIX3|F7JIX3_9FIRM Uncharacterized protein OS=Lachnospiraceae bacterium 1_4_56FAA GN=HMPREF0988_00277 PE=4 SV=1;>tr|F7JCV4|F7JCV4_9FIRM Uncharacterized protein OS=Lachnospiraceae bacterium 1_1_57FAA GN=HMPREF0990_00913 PE=4 SV=1;>tr|F0Z1E2|F0Z1E2_9CLO	8	2	46747000	43850000	0	76149000	61506000	0	0	0	0	0	0	0	0	0	0	0	0	0	0	0	0	1	6	0
	A7B367	A7B367	>tr|A7B367|A7B367_RUMGN Ketol-acid reductoisomerase OS=Ruminococcus gnavus ATCC 29149 GN=ilvC PE=3 SV=1	1	11	159940000	152350000	165580000	195850000	119510000	182220000	142900000	0	158170000	323160000	244400000	0	5	4	4	4	7	5	6	6	7	3	5	3
	A7B374	A7B374	>tr|A7B374|A7B374_RUMGN Formate C-acetyltransferase OS=Ruminococcus gnavus ATCC 29149 GN=pflB PE=4 SV=1	1	3	0	0	0	0	11130000	0	0	0	0	0	0	0	7	17	4	9	7	2	14	8	6	3	8	4
	F7JNN0;F7JFJ4;E5XI73;A7B391;N2BDR8	F7JNN0;F7JFJ4;E5XI73;A7B391;N2BDR8	>tr|F7JNN0|F7JNN0_9FIRM Uncharacterized protein OS=Lachnospiraceae bacterium 1_4_56FAA GN=HMPREF0988_01954 PE=4 SV=1;>tr|F7JFJ4|F7JFJ4_9FIRM Uncharacterized protein OS=Lachnospiraceae bacterium 1_1_57FAA GN=HMPREF0990_01853 PE=4 SV=1;>tr|E5XI73|E5XI73_9FIR	5	5	510520000	507050000	479350000	1527200000	1020100000	710540000	1125300000	844080000	545910000	444040000	630460000	107070000	2	2	10	8	7	5	2	0	1	5	10	2
	A7B397;F7JNM5;F7JFI8;E5XI79;C6JG79;N2BDR4;A5Z3K9;F3ABV7;B0N9G6;E7GJ11;F0YYA6	A7B397;F7JNM5;F7JFI8;E5XI79;C6JG79;N2BDR4;A5Z3K9;F3ABV7;B0N9G6;E7GJ11;F0YYA6	>tr|A7B397|A7B397_RUMGN Uncharacterized protein OS=Ruminococcus gnavus ATCC 29149 GN=RUMGNA_02025 PE=4 SV=1;>tr|F7JNM5|F7JNM5_9FIRM Uncharacterized protein OS=Lachnospiraceae bacterium 1_4_56FAA GN=HMPREF0988_01949 PE=4 SV=1;>tr|F7JFI8|F7JFI8_9FIRM Unchara	11	2	130580000	89336000	66667000	118800000	105790000	86270000	47949000	81084000	72796000	97754000	91301000	25808000	0	0	0	3	1	0	3	0	3	0	0	0
	A7B3J6;F3ADE4;C6J885;F7JBK9;E5XFM2;E7GTK6	A7B3J6;F3ADE4;C6J885;F7JBK9;E5XFM2;E7GTK6	>tr|A7B3J6|A7B3J6_RUMGN 30S ribosomal protein S2 OS=Ruminococcus gnavus ATCC 29149 GN=rpsB PE=3 SV=1;>tr|F3ADE4|F3ADE4_9FIRM 30S ribosomal protein S2 OS=Lachnospiraceae bacterium 6_1_63FAA GN=rpsB PE=3 SV=1;>tr|C6J885|C6J885_9FIRM 30S ribosomal protein S2	6	2	0	28123000	0	0	0	0	0	0	0	0	0	0	4	3	10	10	14	7	3	5	9	9	10	7
	F0YVB9;A7B3M8;N9VTP5;B0NHD1;F7JQX4;E5VW88;C0EW78	F0YVB9;A7B3M8;N9VTP5;B0NHD1	>tr|F0YVB9|F0YVB9_9CLOT Putative carbamoyltransferase YgeW OS=Clostridium sp. D5 GN=HMPREF0240_01090 PE=3 SV=1;>tr|A7B3M8|A7B3M8_RUMGN Putative carbamoyltransferase YgeW OS=Ruminococcus gnavus ATCC 29149 GN=ygeW PE=3 SV=1;>tr|N9VTP5|N9VTP5_9FIRM Carbamoylt	7	3	51974000	44390000	0	98197000	29243000	35232000	23250000	61010000	51802000	0	32710000	0	6	6	3	4	2	1	9	2	3	5	8	9
	E5VW91;C5ET24;F0YVC1;A7B3N0;C5EGU5;S3MEK1;C8PT69	E5VW91;C5ET24;F0YVC1;A7B3N0;C5EGU5;S3MEK1;C8PT69	>tr|E5VW91|E5VW91_9FIRM Diaminopropionate ammonia-lyase OS=Anaerostipes sp. 3_2_56FAA GN=HMPREF1011_02266 PE=4 SV=1;>tr|C5ET24|C5ET24_9FIRM Diaminopropionate ammonia-lyase OS=Clostridiales bacterium 1_7_47FAA GN=dpaL PE=4 SV=1;>tr|F0YVC1|F0YVC1_9CLOT Diami	7	1	0	0	0	41207000	0	0	0	0	0	0	0	0	0	0	0	0	0	0	0	8	0	0	0	0
	A7B4Q1	A7B4Q1	>tr|A7B4Q1|A7B4Q1_RUMGN Putative L-ribulose-5-phosphate 4-epimerase OS=Ruminococcus gnavus ATCC 29149 GN=RUMGNA_02535 PE=4 SV=1	1	2	0	0	0	0	0	0	0	0	0	0	27197000	0	12	12	14	10	12	15	23	12	17	10	12	14
	A7B514	A7B514	>tr|A7B514|A7B514_RUMGN Aldehyde dehydrogenase (NAD) family protein OS=Ruminococcus gnavus ATCC 29149 GN=RUMGNA_02651 PE=4 SV=1	1	8	0	0	0	0	0	0	268140000	0	0	0	0	0	11	33	6	2	10	4	7	2	9	5	7	9
	F0YTK5;A7B545	F0YTK5;A7B545	>tr|F0YTK5|F0YTK5_9CLOT 50S ribosomal protein L3 OS=Clostridium sp. D5 GN=rplC PE=3 SV=1;>tr|A7B545|A7B545_RUMGN 50S ribosomal protein L3 OS=Ruminococcus gnavus ATCC 29149 GN=rplC PE=3 SV=1	2	2	0	0	0	91658000	95738000	92971000	0	0	0	0	0	0	67	62	38	58	115	62	39	42	62	86	61	53
	A7B5G4	A7B5G4	>tr|A7B5G4|A7B5G4_RUMGN Putative fructose-6-phosphate aldolase OS=Ruminococcus gnavus ATCC 29149 GN=RUMGNA_02802 PE=3 SV=1	1	1	0	0	0	0	0	0	0	0	0	0	0	0	78	75	61	65	63	44	55	48	70	50	50	38
	A7B5H8	A7B5H8	>tr|A7B5H8|A7B5H8_RUMGN Uncharacterized protein OS=Ruminococcus gnavus ATCC 29149 GN=RUMGNA_02816 PE=4 SV=1	1	12	0	0	0	3718300	0	0	0	0	0	0	0	0	39	39	45	32	42	29	24	16	28	39	31	42
	A7B677	A7B677	>tr|A7B677|A7B677_RUMGN Probable transaldolase OS=Ruminococcus gnavus ATCC 29149 GN=tal PE=3 SV=1	1	3	0	0	0	0	0	0	0	0	0	0	0	50119000	9	30	1	3	0	0	15	5	2	0	1	0
	E5VVM3;F0Z2G5;F7JL60;F7JE50;E5XG08;A7B6F7;A9KK83;B0P0D8	E5VVM3;F0Z2G5;F7JL60;F7JE50;E5XG08;A7B6F7;A9KK83;B0P0D8	>tr|E5VVM3|E5VVM3_9FIRM Glycosyltransferase family 28 domain-containing protein OS=Anaerostipes sp. 3_2_56FAA GN=HMPREF1011_02048 PE=4 SV=1;>tr|F0Z2G5|F0Z2G5_9CLOT UDP-N-acetylglucosamine--N-acetylmuramyl-(pentapeptide) pyrophosphoryl-undecaprenol N-acetyl	8	1	0	0	0	0	0	0	769360	0	0	0	0	0	3	3	0	1	0	0	0	0	0	0	0	0
	F7JEF0;E5XKA7;A7B6J3	F7JEF0;E5XKA7;A7B6J3	>tr|F7JEF0|F7JEF0_9FIRM Uncharacterized protein OS=Lachnospiraceae bacterium 1_1_57FAA GN=HMPREF0990_01448 PE=4 SV=1;>tr|E5XKA7|E5XKA7_9FIRM Rubredoxin/rubrerythrin OS=Lachnospiraceae bacterium 8_1_57FAA GN=HMPREF1026_02563 PE=4 SV=1;>tr|A7B6J3|A7B6J3_RUMG	3	15	735180000	603990000	1110700000	551120000	1544400000	952090000	506380000	806270000	432330000	952690000	592520000	922480000	3	1	3	1	2	3	3	0	3	3	3	3
	E7GKD4;A7B6U3;C7H217;C7H215	E7GKD4;A7B6U3;C7H217;C7H215	>tr|E7GKD4|E7GKD4_CLOSY Uncharacterized protein OS=[Clostridium] symbiosum WAL-14163 GN=HMPREF9474_01379 PE=4 SV=1;>tr|A7B6U3|A7B6U3_RUMGN Carbon starvation protein CstA OS=Ruminococcus gnavus ATCC 29149 GN=RUMGNA_03307 PE=4 SV=1;>tr|C7H217|C7H217_9FIRM Ca	4	1	0	0	35353000	0	0	0	0	0	0	0	0	0	4	16	1	2	4	5	17	16	7	7	10	42
	A7B768	A7B768	>tr|A7B768|A7B768_RUMGN Pyruvate, phosphate dikinase OS=Ruminococcus gnavus ATCC 29149 GN=ppdK PE=4 SV=1	1	18	4509600	0	0	0	0	0	0	0	0	0	0	0	1	0	0	2	0	0	3	0	1	0	0	0
	A7B7I3	A7B7I3	>tr|A7B7I3|A7B7I3_RUMGN Rubredoxin OS=Ruminococcus gnavus ATCC 29149 GN=RUMGNA_03549 PE=4 SV=1	1	1	0	0	0	0	0	0	0	60716000	0	0	0	0	0	2	3	9	12	6	4	4	10	2	3	3
	A7B7M3;A5ZAT0;N9YLI0;N9Y6W5;C5EU98;B0NXE4;A8RUZ7;B0PB24;F0Z3P3	A7B7M3;A5ZAT0;N9YLI0;N9Y6W5;C5EU98;B0NXE4;A8RUZ7;B0PB24;F0Z3P3	>tr|A7B7M3|A7B7M3_RUMGN 4-hydroxy-tetrahydrodipicolinate synthase OS=Ruminococcus gnavus ATCC 29149 GN=dapA PE=3 SV=1;>tr|A5ZAT0|A5ZAT0_9FIRM 4-hydroxy-tetrahydrodipicolinate synthase OS=Eubacterium ventriosum ATCC 27560 GN=dapA PE=3 SV=1;>tr|N9YLI0|N9YLI0	9	2	0	0	0	0	0	0	37965000	0	0	0	0	0	7	8	4	10	2	1	3	6	11	7	5	0
	N9XTM2;F3ACS2;A7B7M4;F7JDE2;F0Z3P2;E5XGZ9;F7JMR0;B0NJJ7;E7GT94	N9XTM2;F3ACS2;A7B7M4;F7JDE2;F0Z3P2;E5XGZ9;F7JMR0;B0NJJ7;E7GT94	>tr|N9XTM2|N9XTM2_9FIRM Single-stranded DNA-binding protein OS=[Clostridium] hathewayi 12489931 GN=HMPREF1093_00498 PE=4 SV=1;>tr|F3ACS2|F3ACS2_9FIRM Uncharacterized protein OS=Lachnospiraceae bacterium 6_1_63FAA GN=HMPREF0992_00867 PE=4 SV=1;>tr|A7B7M4|A7	9	1	0	0	0	0	0	0	83742000	0	0	0	0	0	25	29	36	43	49	38	23	9	49	23	39	22
	F3AGN4;A7B7N9;K9EXR3;H1ALI6;W7UY25;G7GZW4;X7ZCE0;H0RIR3;F0YTQ5;E7GBH1;X7UN06;X7T103;X7SP55;C7H7U2;X7YI41;W0FLR2;V7M4Z1;V7LJ26;V7KRC2;V7KJS6;V7K909;V7JTV7;V7J7P8;S7QVF2;N9YBI3;N9Y3V3;F7P5F4;F7JG38;E5XIY0;C6JBT9;B0PDU9;A8RVA6;A0A067IGC1;W8ACC6;N9Y6Z7;N9Y0N6;N2AEK8;E7GQ41;C5EPQ9;N2AH18;F7JJU6;I0RM18;D5P931;X8GLD4;X8G8L4;V2VPL3;F9V214;F2V799;E2WN97;E2WBD4;E2U509;E2T6M6;D7EX35;D6FTY7;D5ZMR8;D5ZAU8;D5Y…	F3AGN4;A7B7N9;K9EXR3;H1ALI6;W7UY25;G7GZW4;X7ZCE0;H0RIR3;F0YTQ5;E7GBH1;X7UN06;X7T103;X7SP55;C7H7U2;X7YI41;W0FLR2;V7M4Z1;V7LJ26;V7KRC2;V7KJS6;V7K909;V7JTV7;V7J7P8;S7QVF2;N9YBI3;N9Y3V3;F7P5F4;F7JG38;E5XIY0;C6JBT9;B0PDU9;A8RVA6;A0A067IGC1;W8ACC6;N9Y6Z7;N9Y0N6;N2AEK8;E7GQ41;C5EPQ9;N2AH18;F7JJU6;I0RM18;D5P931;X8GLD4;X8G8L4;V2VPL3;F9V214;F2V799;E2WN97;E2WBD4;E2U509;E2T6M6;D7EX35;D6FTY7;D5ZMR8;D5ZAU8;D5Y…	>tr|F3AGN4|F3AGN4_9FIRM Uncharacterized protein OS=Lachnospiraceae bacterium 6_1_63FAA GN=HMPREF0992_02247 PE=4 SV=1;>tr|A7B7N9|A7B7N9_RUMGN Uncharacterized protein OS=Ruminococcus gnavus ATCC 29149 GN=RUMGNA_03605 PE=4 SV=1;>tr|K9EXR3|K9EXR3_9LACT Unchara	563	2	0	0	0	0	189860000	0	0	0	0	0	0	0	21	32	25	6	8	18	38	28	23	32	29	72
	N9X2R2;B0PH55;A7B8N6	N9X2R2;B0PH55;A7B8N6	>tr|N9X2R2|N9X2R2_9FIRM Uncharacterized protein OS=[Clostridium] hathewayi 12489931 GN=HMPREF1093_05815 PE=4 SV=1;>tr|B0PH55|B0PH55_9FIRM GntP family permease OS=Anaerotruncus colihominis DSM 17241 GN=ANACOL_04077 PE=4 SV=1;>tr|A7B8N6|A7B8N6_RUMGN GntP fam	3	1	0	5896800	0	15915000	0	0	0	0	0	0	0	0	33	59	11	38	29	11	46	26	44	9	25	16
	A7HCN7	A7HCN7	>sp|A7HCN7|PGK_ANADF Phosphoglycerate kinase OS=Anaeromyxobacter sp. (strain Fw109-5) GN=pgk PE=3 SV=1	1	1	0	0	0	0	0	0	0	0	0	34404000	0	0	1	0	0	0	0	0	2	0	0	0	0	0
	R9HVG5;K9DY45;F3PPR8;F3PEG5;E5X213;E2NMY4;A7V1E1;U6RD89	R9HVG5;K9DY45;F3PPR8;F3PEG5;E5X213;E2NMY4;A7V1E1;U6RD89	>tr|R9HVG5|R9HVG5_BACUN Reverse rubrerythrin-1 OS=Bacteroides uniformis dnLKV2 GN=C801_02347 PE=4 SV=1;>tr|K9DY45|K9DY45_9BACE Reverse rubrerythrin-1 OS=Bacteroides oleiciplenus YIT 12058 GN=HMPREF9447_03643 PE=4 SV=1;>tr|F3PPR8|F3PPR8_9BACE Rubredoxin OS=	8	13	522960000	233720000	444120000	287590000	90561000	145020000	141270000	205670000	125560000	163400000	226160000	200180000	3	1	0	1	0	0	0	0	0	0	0	0
	R9I3B8;I8ZJU8;A7V8Y8	R9I3B8;I8ZJU8;A7V8Y8	>tr|R9I3B8|R9I3B8_BACUN Uncharacterized protein OS=Bacteroides uniformis dnLKV2 GN=C801_00617 PE=4 SV=1;>tr|I8ZJU8|I8ZJU8_BACUN Uncharacterized protein OS=Bacteroides uniformis CL03T12C37 GN=HMPREF1073_02968 PE=4 SV=1;>tr|A7V8Y8|A7V8Y8_BACUN Tetratricopept	3	8	0	0	0	0	0	0	0	110090000	0	0	0	0	18	17	34	6	9	6	4	1	5	11	12	12
	A8MLC9	A8MLC9	>sp|A8MLC9|RL1_ALKOO 50S ribosomal protein L1 OS=Alkaliphilus oremlandii (strain OhILAs) GN=rplA PE=3 SV=1	1	2	76800000	72182000	107640000	161980000	302330000	161120000	86723000	196550000	378950000	75874000	92445000	132030000	12	8	10	9	8	4	7	3	6	5	6	7
	A8MLF2	A8MLF2	>sp|A8MLF2|RL5_ALKOO 50S ribosomal protein L5 OS=Alkaliphilus oremlandii (strain OhILAs) GN=rplE PE=3 SV=1	1	2	10836000	0	0	0	0	0	0	0	0	0	0	0	4	2	1	1	3	3	2	0	1	2	4	2
	C0F0R5;N9ZZD7;N9ZLJ5;C5EMR4;A8RGM7	C0F0R5;N9ZZD7;N9ZLJ5;C5EMR4;A8RGM7	>tr|C0F0R5|C0F0R5_9FIRM 4Fe-4S binding domain protein OS=[Eubacterium] hallii DSM 3353 GN=EUBHAL_03289 PE=4 SV=1;>tr|N9ZZD7|N9ZZD7_9FIRM [FeFe] hydrogenase, group B1/B3 OS=[Clostridium] clostridioforme 90A1 GN=HMPREF1087_03251 PE=4 SV=1;>tr|N9ZLJ5|N9ZLJ5_9	5	1	0	0	0	0	10085000	6470100	0	0	0	0	0	0	19	19	24	24	24	20	23	15	23	28	20	6
	N9VXZ3;N9ZX81;N9Y6B1;A8RHT7;C5EUN1;C4ZBL1;U2KTG3;E1KPD3;J4UY16;L1ND73;K6YSV3;G1VI15;E6MQK4;Q65Q60;U5C7T5;W2CXW4;W2C3H0;G5GD03;V8BTY6;U2QKK4;U2KLW6;S3Y3Q2;F0H8N9;F0F3W5;D7NEL7;E0NVA2;F8N6G6;D2U388;O09460;E6JJR6;X8M019;X8LHM6;V6MFK4;U7R254;Q7NA45;B2Q5U5;A0A022PHE1;B6XAW1	N9VXZ3;N9ZX81;N9Y6B1;A8RHT7;C5EUN1;C4ZBL1;U2KTG3	>tr|N9VXZ3|N9VXZ3_9FIRM Phosphoenolpyruvate carboxykinase [ATP] OS=[Clostridium] hathewayi 12489931 GN=pckA PE=3 SV=1;>tr|N9ZX81|N9ZX81_9FIRM Phosphoenolpyruvate carboxykinase [ATP] OS=[Clostridium] clostridioforme 90A1 GN=pckA PE=3 SV=1;>tr|N9Y6B1|N9Y6B1_	38	11	0	0	0	0	0	0	0	0	0	0	0	123390000	0	1	0	0	5	3	0	0	0	0	3	1
	N9Y5M9;N9XSS0;N9XH34;E7GPA0;C5EVF1;A8RIK7	N9Y5M9;N9XSS0;N9XH34;E7GPA0;C5EVF1;A8RIK7	>tr|N9Y5M9|N9Y5M9_9FIRM CdaR family transcriptional regulator OS=[Clostridium] clostridioforme 90A1 GN=HMPREF1087_04768 PE=4 SV=1;>tr|N9XSS0|N9XSS0_9FIRM CdaR family transcriptional regulator OS=[Clostridium] clostridioforme 90A3 GN=HMPREF1088_04670 PE=4 S	6	1	0	0	0	0	0	0	0	0	0	0	21176000	0	11	7	11	6	6	9	10	12	9	12	8	13
	A8RJ43;N9ZZX4;N9ZBR5	A8RJ43;N9ZZX4;N9ZBR5	>tr|A8RJ43|A8RJ43_CLOBW Uncharacterized protein OS=Clostridium bolteae (strain ATCC BAA-613 / WAL 16351) GN=CLOBOL_00880 PE=4 SV=1;>tr|N9ZZX4|N9ZZX4_9FIRM Uncharacterized protein OS=[Clostridium] clostridioforme 90A3 GN=HMPREF1088_01157 PE=4 SV=1;>tr|N9ZBR	3	3	274180000	72040000	97504000	402700000	213000000	310040000	454910000	0	355740000	53387000	155260000	226130000	1	3	6	13	5	1	4	2	5	4	5	0
	N2A8B4;F7JJT9;N9Y7A3;N9Y0E4;A8RJC9;B0NE99	N2A8B4;F7JJT9;N9Y7A3;N9Y0E4;A8RJC9;B0NE99	>tr|N2A8B4|N2A8B4_9FIRM Argininosuccinate synthase OS=Eubacterium plexicaudatum ASF492 GN=argG PE=3 SV=1;>tr|F7JJT9|F7JJT9_9FIRM Argininosuccinate synthase OS=Lachnospiraceae bacterium 1_4_56FAA GN=argG PE=3 SV=1;>tr|N9Y7A3|N9Y7A3_9FIRM Argininosuccinate s	6	2	0	0	0	0	0	0	0	5569500	0	0	0	0	3	3	0	0	0	0	3	2	0	0	1	2
	C0EZM2;C6JH36;C5EJQ2;N9ZN64;N9ZL99;A8RJX3	C0EZM2;C6JH36;C5EJQ2;N9ZN64;N9ZL99;A8RJX3	>tr|C0EZM2|C0EZM2_9FIRM Basic membrane protein OS=[Eubacterium] hallii DSM 3353 GN=EUBHAL_02882 PE=4 SV=1;>tr|C6JH36|C6JH36_9FIRM Uncharacterized protein OS=Ruminococcus sp. 5_1_39BFAA GN=RSAG_03253 PE=4 SV=1;>tr|C5EJQ2|C5EJQ2_9FIRM Basic membrane protein	6	1	0	0	0	0	0	0	0	0	0	52662000	0	0	0	0	3	0	2	0	0	0	0	0	0	0
	R0A6Z6;N9Y6I3;A8RKC2;N9XDJ4;C5EU52;H1HTR5	R0A6Z6;N9Y6I3;A8RKC2;N9XDJ4;C5EU52	>tr|R0A6Z6|R0A6Z6_9FIRM Methyl-galactoside ABC transporter substrate-binding protein OS=[Clostridium] clostridioforme 90A1 GN=HMPREF1087_00995 PE=4 SV=1;>tr|N9Y6I3|N9Y6I3_9FIRM Methyl-galactoside ABC transporter substrate-binding protein OS=[Clostridium] c	6	4	325020000	339100000	160890000	194670000	78531000	94639000	180520000	115500000	93113000	167390000	261290000	330560000	4	2	2	10	0	0	5	0	2	0	0	0
	R9LPI1;N9YLN3;N9Y6S7;C5EU47;A8RKD2;F0Z4T4;F7JAX4;E5XDJ5;B0NJT2;F7JM21	R9LPI1;N9YLN3;N9Y6S7;C5EU47;A8RKD2;F0Z4T4;F7JAX4;E5XDJ5;B0NJT2;F7JM21	>tr|R9LPI1|R9LPI1_9FIRM Amidophosphoribosyltransferase OS=Firmicutes bacterium M10-2 GN=C815_01143 PE=3 SV=1;>tr|N9YLN3|N9YLN3_9FIRM Amidophosphoribosyltransferase OS=[Clostridium] clostridioforme 90A1 GN=HMPREF1087_01002 PE=3 SV=1;>tr|N9Y6S7|N9Y6S7_9FIRM	10	1	0	0	0	0	0	0	0	0	0	0	0	0	5	0	2	2	4	2	0	2	3	4	4	0
	N9ZWX0;N9ZIP6;N9W2A2;C5ERR2;A8RKZ0	N9ZWX0;N9ZIP6;N9W2A2;C5ERR2;A8RKZ0	>tr|N9ZWX0|N9ZWX0_9FIRM Phosphate transport system regulatory protein PhoU OS=[Clostridium] clostridioforme 90A1 GN=HMPREF1087_03933 PE=4 SV=1;>tr|N9ZIP6|N9ZIP6_9FIRM Phosphate transport system regulatory protein PhoU OS=[Clostridium] clostridioforme 90A3	5	1	0	0	0	0	0	0	0	0	0	0	33308000	0	47	48	13	27	18	17	47	36	33	12	16	38
	N9Z6N7;N9YA68;C5ERR1;A8RKZ1;N9W2N7;E7GPC5;K0YWT7;C0EUJ5;F7JRH7;F0Z0P2;B0NK95;Q97IE0;C6PUY5;G5JNX7;G2FP44;E6L975;B0PH35;B0P2J5;H1AH64;E7GFU2;T4VVY6;T2REW6;K0NYN0;E3R5C7;C0EBM3;Q1GAD3;F0HSW5;C7XJT4;A0A061C6P7;A0A061BXH6;A0A061BWH9;C7H1G0;R6XYW7;E8LBV1;I7L3H3;H1WR58;A0A062XK42;F0GTX4;N1ZUS8;Q8YYE2;Q3M4H5;F5LBP9;Q9XBG1;G2J9N1;E4L794;G6FNN5;G5JMM5;Q55196;B5W200;I4HWB8;S3JH03;I4HUS6;P73788;A1ZWX0;H1CXP…	N9Z6N7;N9YA68;C5ERR1;A8RKZ1;N9W2N7;E7GPC5;K0YWT7;C0EUJ5;F7JRH7;F0Z0P2;B0NK95;Q97IE0;C6PUY5;G5JNX7;G2FP44;E6L975;B0PH35;B0P2J5;H1AH64;E7GFU2;T4VVY6;T2REW6;K0NYN0;E3R5C7;C0EBM3;Q1GAD3;F0HSW5;C7XJT4;A0A061C6P7;A0A061BXH6;A0A061BWH9;C7H1G0;R6XYW7;E8LBV1;I7L3H3;H1WR58;A0A062XK42;F0GTX4;N1ZUS8;Q8YYE2;Q3M4H5;F5LBP9;Q9XBG1;G2J9N1;E4L794;G6FNN5;G5JMM5;Q55196;B5W200;I4HWB8;S3JH03;I4HUS6;P73788;A1ZWX0;H1CXP…	>tr|N9Z6N7|N9Z6N7_9FIRM Phosphate import ATP-binding protein PstB OS=[Clostridium] clostridioforme 90A3 GN=pstB PE=3 SV=1;>tr|N9YA68|N9YA68_9FIRM Phosphate import ATP-binding protein PstB OS=[Clostridium] clostridioforme 90A1 GN=pstB PE=3 SV=1;>tr|C5ERR1|C	59	2	33101000	0	0	215370000	185790000	280510000	40068000	53621000	121050000	137210000	152740000	53983000	12	8	10	8	18	3	2	2	30	6	5	8
	A8RKZ4;N9ZJV3;N9XX18;C5ERQ8	A8RKZ4;N9ZJV3;N9XX18	>tr|A8RKZ4|A8RKZ4_CLOBW Uncharacterized protein OS=Clostridium bolteae (strain ATCC BAA-613 / WAL 16351) GN=CLOBOL_01456 PE=4 SV=1;>tr|N9ZJV3|N9ZJV3_9FIRM Phosphate binding protein OS=[Clostridium] clostridioforme 90A1 GN=HMPREF1087_03929 PE=4 SV=1;>tr|N9X	4	3	178460000	140930000	82922000	302120000	93230000	78112000	29270000	0	132490000	559210000	519460000	94689000	10	7	7	7	5	4	9	7	7	8	8	6
	A8RMI5;R0AAT5;N9ZDV5	A8RMI5;R0AAT5;N9ZDV5	>tr|A8RMI5|A8RMI5_CLOBW Pyruvate-flavodoxin oxidoreductase OS=Clostridium bolteae (strain ATCC BAA-613 / WAL 16351) GN=CLOBOL_01920 PE=3 SV=1;>tr|R0AAT5|R0AAT5_9FIRM Pyruvate-flavodoxin oxidoreductase OS=[Clostridium] clostridioforme 90A1 GN=HMPREF1087_001	3	12	0	0	0	0	0	0	0	0	0	0	52604000	0	6	3	4	1	2	5	4	1	6	0	8	0
	U2UNM1;N9YR24;N9XSJ7;C5EJF0;A8RMP7	U2UNM1;N9YR24;N9XSJ7;C5EJF0;A8RMP7	>tr|U2UNM1|U2UNM1_9FIRM Uronate isomerase OS=Oribacterium sp. oral taxon 078 str. F0263 GN=uxaC PE=3 SV=1;>tr|N9YR24|N9YR24_9FIRM Uronate isomerase OS=[Clostridium] clostridioforme 90A1 GN=uxaC PE=3 SV=1;>tr|N9XSJ7|N9XSJ7_9FIRM Uronate isomerase OS=[Clostr	5	1	0	0	0	0	0	0	0	0	0	0	61807000	0	16	13	6	16	14	11	15	15	11	13	10	9
	N9ZUI5;N9ZRN6;A8RPB9;A0A028UZW3;N9W6A1;C5ELD7;F3IL41;N2JDF0;W5IPW6;W2FIM0;V7DI43;V6UX90;V6JDM1;U6ZWR8;U1UIL9;S6U483;S6Q5L2;S6JET9;S6J5S9;M7R2E2;L7GDS6;L1LX72;K2RRD8;J3HCB9;J3E4G2;J2PX69;F3JEP2;F3EZ75;F3DMT6;F2ZQI3;A0A067ABU9;A0A011UCA3;A0A010SF11;W9TPE5;W6R3U1;S6JSS7;V4QJF3;Z2D9T1;X7CS92;X7C4F6;X7BPN9;X6XFK7;W1QMM6;W1MVB4;V8EDL9;V4YWV6;V4WKQ2;U9R5J2;U9PRJ6;U9PBX8;U9MK49;U9KY25;U9K4J4;U9JGL2;U9IFK…	N9ZUI5;N9ZRN6;A8RPB9;A0A028UZW3;N9W6A1;C5ELD7;F3IL41;N2JDF0;W5IPW6;W2FIM0;V7DI43;V6UX90;V6JDM1;U6ZWR8;U1UIL9;S6U483;S6Q5L2;S6JET9;S6J5S9;M7R2E2;L7GDS6;L1LX72;K2RRD8;J3HCB9;J3E4G2;J2PX69;F3JEP2;F3EZ75;F3DMT6;F2ZQI3;A0A067ABU9;A0A011UCA3;A0A010SF11;W9TPE5;W6R3U1;S6JSS7;V4QJF3;Z2D9T1;X7CS92;X7C4F6;X7BPN9;X6XFK7;W1QMM6;W1MVB4;V8EDL9;V4YWV6;V4WKQ2;U9R5J2;U9PRJ6;U9PBX8;U9MK49;U9KY25;U9K4J4;U9JGL2;U9IFK…	>tr|N9ZUI5|N9ZUI5_9FIRM Oxaloacetate decarboxylase, alpha subunit OS=[Clostridium] clostridioforme 90A3 GN=HMPREF1088_00633 PE=4 SV=1;>tr|N9ZRN6|N9ZRN6_9FIRM Oxaloacetate decarboxylase, alpha subunit OS=[Clostridium] clostridioforme 90A1 GN=HMPREF1087_0268	2473	3	268120000	110040000	115050000	124880000	0	0	0	0	138120000	0	153020000	0	14	19	11	15	6	6	17	9	12	11	12	14
	E7GH36;F3AE40;N9ZNX7;N9YG43;C5EEU9;A8RPH5;N2B5S4;E5VVF7;E3TTX9;E3TTX7;E3TTX6;E3TTV2;E3TTU9;E3TTU7;C5I8N1;C5I8M8;C5I8M4;C5I8L7;C5I8L3;C5I8L1;A0A067ZTX0;A0A067ZTW2;A0A067ZTU8;A0A067ZTU6;A0A067ZTU3;A0A067ZTS8;A0A067ZTS5;A0A067ZTP1;A0A067ZTN8;A0A067ZTG9;A0A067ZTG4;A0A067ZT07;A0A067ZT03;A0A067ZT02;A0A067ZT01;Q2TJV6;Q2TJU4;Q8L128;T0D4W3;A9BCH5;Q7V5P2;Q7V007;Q7U8K3;Q55346;Q3AZA3;Q3AHX6;Q318Q8;Q0I7L8;P42…																	0	0	6	5	6	4	6	0	5	5	2	0
	S0;Q6G3X4;Q6FZM0;Q2K9M3;Q1MIE8;Q0BYA8;N1U6I1;M7XY06;M6UTU1;M6PXF5;M6FPK7;M6A648;K6PY99;J0QXH8;B3PW60;A8TBM8;A5EX69;A1B017;A0A067XDP5;A0A067X7N8;A0A059FDS0;W9BU50;W6VUZ5;Q47JA9;Q3J8Q8;Q1IHH5;Q1D7U2;Q01VB2;N6VR08;N6VKS3;K0PYT5;J2L6Z9;J1J8M3;J0ZDU8;E6YYM8;E6YM81;B6BZI8;B1LY42;A9ISG4;A1USC9;A0A072QTB9;A0A061MND8;A0A060NS64;W5YVD4;U7NWR6;T2L5F4;S3UQB1;Q8PNS9;Q8F0S3;Q89B21;Q82T76;Q72UA7;Q6LLW3;Q3BWZ0;Q…	E7GH36;F3AE40;N9ZNX7;N9YG43;C5EEU9;A8RPH5;N2B5S4;E5VVF7;E3TTX9;E3TTX7;E3TTX6;E3TTV2;E3TTU9;E3TTU7;C5I8N1;C5I8M8;C5I8M4;C5I8L7;C5I8L3;C5I8L1;A0A067ZTX0;A0A067ZTW2;A0A067ZTU8;A0A067ZTU6;A0A067ZTU3;A0A067ZTS8;A0A067ZTS5;A0A067ZTP1;A0A067ZTN8;A0A067ZTG9;A0A067ZTG4;A0A067ZT07;A0A067ZT03;A0A067ZT02;A0A067ZT01;Q2TJV6;Q2TJU4;Q8L128;T0D4W3;A9BCH5;Q7V5P2;Q7V007;Q7U8K3;Q55346;Q3AZA3;Q3AHX6;Q318Q8;Q0I7L8;P42…	>tr|E7GH36|E7GH36_CLOSY DNA-directed RNA polymerase subunit beta OS=[Clostridium] symbiosum WAL-14163 GN=rpoC PE=3 SV=1;>tr|F3AE40|F3AE40_9FIRM DNA-directed RNA polymerase subunit beta OS=Lachnospiraceae bacterium 6_1_63FAA GN=rpoC PE=3 SV=1;>tr|N9ZNX7|N	5607	5	0	0	0	0	0	0	0	0	0	0	0	0	0	0	6	5	6	4	6	0	5	5	2	0
	N9YC78;N9XZB7;N9XLY1;E7GQX7;C5EVZ2;A8RQD4	N9YC78;N9XZB7;N9XLY1;E7GQX7;C5EVZ2;A8RQD4	>tr|N9YC78|N9YC78_9FIRM Phosphoglucomutase OS=[Clostridium] clostridioforme 90A1 GN=HMPREF1087_03590 PE=3 SV=1;>tr|N9XZB7|N9XZB7_9FIRM Phosphoglucomutase OS=[Clostridium] clostridioforme 90A3 GN=HMPREF1088_03996 PE=3 SV=1;>tr|N9XLY1|N9XLY1_9FIRM Phosphoglu	6	1	0	0	0	75651000	0	0	0	0	0	0	0	0	78	75	61	65	63	44	55	48	70	50	50	38
	N9YCA9;N9XXM8;C5EF66;A8RQJ0	N9YCA9;N9XXM8;C5EF66;A8RQJ0	>tr|N9YCA9|N9YCA9_9FIRM Fructose-1,6-bisphosphate aldolase, class II OS=[Clostridium] clostridioforme 90A1 GN=HMPREF1087_03635 PE=4 SV=1;>tr|N9XXM8|N9XXM8_9FIRM Fructose-1,6-bisphosphate aldolase, class II OS=[Clostridium] clostridioforme 90A3 GN=HMPREF108	4	3	0	0	2287000	0	0	0	0	0	0	0	0	0	14	15	4	11	3	3	8	19	6	7	7	3
	A8RR70;W4CQI4;C6J4S8;C4Z0F5;B8DWK0;N2AG19	A8RR70;W4CQI4;C6J4S8;C4Z0F5;B8DWK0;N2AG19	>tr|A8RR70|A8RR70_CLOBW UPF0210 protein CLOBOL_02935 OS=Clostridium bolteae (strain ATCC BAA-613 / WAL 16351) GN=CLOBOL_02935 PE=3 SV=1;>tr|W4CQI4|W4CQI4_9BACL UPF0210 protein C173_31346 OS=Paenibacillus sp. FSL R7-277 GN=C173_31346 PE=3 SV=1;>tr|C6J4S8|C6	6	4	49979000	0	0	0	0	0	29313000	0	0	0	45375000	0	0	3	2	3	0	0	2	0	0	1	0	0
	N9ZIH6;N9YL78;C5EGU7;A8RRT7;C6J9U3	N9ZIH6;N9YL78;C5EGU7;A8RRT7;C6J9U3	>tr|N9ZIH6|N9ZIH6_9FIRM Carbamoyltransferase OS=[Clostridium] clostridioforme 90A3 GN=HMPREF1088_01560 PE=3 SV=1;>tr|N9YL78|N9YL78_9FIRM Carbamoyltransferase OS=[Clostridium] clostridioforme 90A1 GN=HMPREF1087_01878 PE=3 SV=1;>tr|C5EGU7|C5EGU7_9FIRM Putati	5	2	0	0	0	0	0	0	0	38397000	0	0	0	0	40	28	37	50	38	25	32	17	36	42	40	30
	E5VR69;R0A8H4;N9ZS92;A8RUZ0;E7GTA1	E5VR69;R0A8H4;N9ZS92;A8RUZ0;E7GTA1	>tr|E5VR69|E5VR69_9FIRM Phosphoribosylaminoimidazole-succinocarboxamide synthase OS=Anaerostipes sp. 3_2_56FAA GN=purC PE=3 SV=1;>tr|R0A8H4|R0A8H4_9FIRM Phosphoribosylaminoimidazole-succinocarboxamide synthase OS=[Clostridium] clostridioforme 90A1 GN=purC	5	1	0	0	0	0	0	0	0	0	0	0	38854000	0	5	5	6	8	7	3	3	1	6	8	6	6
	U4ZE74;C6JDK5;C7H6T9;C7H6Q8;B0P882;A8RVF2	U4ZE74;C6JDK5;C7H6T9;C7H6Q8;B0P882;A8RVF2	>tr|U4ZE74|U4ZE74_PEPDI ABC transporter family protein OS=Peptoclostridium difficile F665 GN=C678_0140 PE=3 SV=1;>tr|C6JDK5|C6JDK5_9FIRM Uncharacterized protein OS=Ruminococcus sp. 5_1_39BFAA GN=RSAG_02022 PE=3 SV=2;>tr|C7H6T9|C7H6T9_9FIRM ABC transporter,	6	1	52800000	0	0	0	0	0	0	0	63201000	52201000	35042000	0	3	2	2	3	2	2	1	3	3	1	1	2
	N9ZPW2;N9YFZ0;A8RW80;N2A3E9	N9ZPW2;N9YFZ0;A8RW80;N2A3E9	>tr|N9ZPW2|N9ZPW2_9FIRM Glycerophosphoryl diester phosphodiesterase OS=[Clostridium] clostridioforme 90A1 GN=HMPREF1087_03021 PE=4 SV=1;>tr|N9YFZ0|N9YFZ0_9FIRM Glycerophosphoryl diester phosphodiesterase OS=[Clostridium] clostridioforme 90A3 GN=HMPREF1088_	4	1	0	0	0	0	0	0	0	0	0	0	10989000	0	6	8	9	6	6	7	4	3	10	6	12	6
	A8RX35	A8RX35	>tr|A8RX35|A8RX35_CLOBW Uncharacterized protein OS=Clostridium bolteae (strain ATCC BAA-613 / WAL 16351) GN=CLOBOL_04781 PE=4 SV=1	1	3	80982000	69828000	0	42914000	0	0	44372000	0	39473000	33398000	0	0	6	6	3	8	5	1	5	6	9	5	4	4
	N9ZQ81;N9YEP5;C5ESW6;A8RXV0	N9ZQ81;N9YEP5;C5ESW6;A8RXV0	>tr|N9ZQ81|N9ZQ81_9FIRM 30S ribosomal protein S6 OS=[Clostridium] clostridioforme 90A3 GN=rpsF PE=3 SV=1;>tr|N9YEP5|N9YEP5_9FIRM 30S ribosomal protein S6 OS=[Clostridium] clostridioforme 90A1 GN=rpsF PE=3 SV=1;>tr|C5ESW6|C5ESW6_9FIRM 30S ribosomal protein	4	1	0	0	0	0	0	0	0	0	0	0	15040000	0	53	96	48	47	54	100	298	75	71	63	85	202
	N9ZCS9;N9ZCI5;C5EQ71;A8RYS8;E5VYZ0;B0P381	N9ZCS9;N9ZCI5;C5EQ71;A8RYS8;E5VYZ0;B0P381	>tr|N9ZCS9|N9ZCS9_9FIRM Triosephosphate isomerase OS=[Clostridium] clostridioforme 90A3 GN=tpiA PE=3 SV=1;>tr|N9ZCI5|N9ZCI5_9FIRM Triosephosphate isomerase OS=[Clostridium] clostridioforme 90A1 GN=tpiA PE=3 SV=1;>tr|C5EQ71|C5EQ71_9FIRM Triosephosphate isom	6	3	0	37803000	39777000	45647000	43259000	35128000	0	0	50768000	43931000	71326000	0	0	4	4	4	6	5	4	3	6	3	4	0
	C5EQS6;N9ZLV0;N9XTW0;A8RZA8	C5EQS6;N9ZLV0;N9XTW0;A8RZA8	>tr|C5EQS6|C5EQS6_9FIRM Uncharacterized protein OS=Clostridiales bacterium 1_7_47FAA GN=CBFG_04082 PE=4 SV=1;>tr|N9ZLV0|N9ZLV0_9FIRM Uncharacterized protein OS=[Clostridium] clostridioforme 90A1 GN=HMPREF1087_05441 PE=4 SV=1;>tr|N9XTW0|N9XTW0_9FIRM Unchara	4	1	0	0	0	0	0	0	0	0	0	0	0	61705000	6	4	5	12	13	12	17	14	15	17	11	6
	N9ZI26;N9YKM6;C5EPF9;A8RZE4;E7GU42;N2BBL2	N9ZI26;N9YKM6;C5EPF9;A8RZE4;E7GU42;N2BBL2	>tr|N9ZI26|N9ZI26_9FIRM Sugar ABC transporter ATP-binding protein OS=[Clostridium] clostridioforme 90A3 GN=HMPREF1088_01651 PE=3 SV=1;>tr|N9YKM6|N9YKM6_9FIRM Sugar ABC transporter ATP-binding protein OS=[Clostridium] clostridioforme 90A1 GN=HMPREF1087_0178	6	1	0	0	0	7051900	0	0	0	0	0	0	0	0	0	0	7	0	0	0	2	1	1	0	3	0
	N9XHJ1;R0AAJ0;N9Y496;R2VGI6;A8S175;H7HU93;R0MVL5;J0UTG5;R0MS43;X6KR89;X6J3Y2;X6D0J8;X6CIF1;X6B7P7;X5YNQ9;X5XLM4;X5VKQ5;X5UFI6;X5RIG9;X5QQ56;V7GBZ0;C5EI73;U4KKV5;H7P0X5;H7IWJ5;G6PRU6;G6MRT2;E8JT77;A7B4R8;V2VZS3;U2DZT2;T0W9Z5;T0UWQ6;T0S877;A4BFA8;W4RH14;E7GCQ5;T0NJG9;A0A059NYI9;V9G7U7;M5QPG7;K2PJ19;I2JBM6;A0A031IIQ3;W4BIM6;V6VYW5;V6VPC3;V6VM89;V4Q9W4;U9X2M1;U9WZ75;U9WX23;U9WTM4;U9WF25;U2TS93;U2AK87…	N9XHJ1;R0AAJ0;N9Y496;R2VGI6;A8S175;H7HU93;R0MVL5;J0UTG5;R0MS43;X6KR89;X6J3Y2;X6D0J8;X6CIF1;X6B7P7;X5YNQ9;X5XLM4;X5VKQ5;X5UFI6;X5RIG9;X5QQ56;V7GBZ0;C5EI73;U4KKV5;H7P0X5;H7IWJ5;G6PRU6;G6MRT2;E8JT77;A7B4R8;V2VZS3;U2DZT2;T0W9Z5;T0UWQ6;T0S877;A4BFA8;W4RH14;E7GCQ5;T0NJG9;A0A059NYI9;V9G7U7;M5QPG7;K2PJ19;I2JBM6;A0A031IIQ3;W4BIM6;V6VYW5;V6VPC3;V6VM89;V4Q9W4;U9X2M1;U9WZ75;U9WX23;U9WTM4;U9WF25;U2TS93;U2AK87…	>tr|N9XHJ1|N9XHJ1_9FIRM Sugar ABC transporter ATP-binding protein OS=[Clostridium] hathewayi 12489931 GN=HMPREF1093_02734 PE=3 SV=1;>tr|R0AAJ0|R0AAJ0_9FIRM Sugar ABC transporter ATP-binding protein OS=[Clostridium] clostridioforme 90A1 GN=HMPREF1087_00406	397	2	0	0	0	0	38539000	0	0	0	26814000	0	0	0	26	31	30	32	25	24	28	24	33	24	36	21
	N9ZYP1;N9XYP5;N9VM73;E7GHN3;C5EVP0;B0NFG7;A8S1F1	N9ZYP1;N9XYP5;N9VM73;E7GHN3;C5EVP0;B0NFG7;A8S1F1	>tr|N9ZYP1|N9ZYP1_9FIRM 30S ribosomal protein S8 OS=[Clostridium] clostridioforme 90A1 GN=rpsH PE=3 SV=1;>tr|N9XYP5|N9XYP5_9FIRM 30S ribosomal protein S8 OS=[Clostridium] clostridioforme 90A3 GN=rpsH PE=3 SV=1;>tr|N9VM73|N9VM73_9FIRM 30S ribosomal protein	7	1	0	0	0	0	0	42247000	0	0	0	0	0	0	3	3	2	3	3	2	3	3	4	3	4	3
	N9ZXH9;N9Z8H5;C5EVM8;A8S1G2	N9ZXH9;N9Z8H5;C5EVM8;A8S1G2	>tr|N9ZXH9|N9ZXH9_9FIRM 50S ribosomal protein L23 OS=[Clostridium] clostridioforme 90A1 GN=rplW PE=3 SV=1;>tr|N9Z8H5|N9Z8H5_9FIRM 50S ribosomal protein L23 OS=[Clostridium] clostridioforme 90A3 GN=rplW PE=3 SV=1;>tr|C5EVM8|C5EVM8_9FIRM 50S ribosomal protei	4	2	61749000	55616000	0	0	0	0	0	0	0	0	0	0	4	2	2	10	0	0	5	0	2	0	0	0
	R0A0N1;N9ZC13;A8S1W3;C5EG57;J5U820;G9X9X4;U2W3I0	R0A0N1;N9ZC13;A8S1W3;C5EG57	>tr|R0A0N1|R0A0N1_9FIRM Xanthine dehydrogenase molybdenum-binding subunit OS=[Clostridium] clostridioforme 90A1 GN=HMPREF1087_00334 PE=4 SV=1;>tr|N9ZC13|N9ZC13_9FIRM Xanthine dehydrogenase molybdenum-binding subunit OS=[Clostridium] clostridioforme 90A3 GN	7	3	129220000	104060000	111960000	161700000	64344000	0	92554000	70259000	99189000	125730000	100370000	0	11	6	0	10	13	13	0	1	8	0	7	27
	R0AD56;N9XS17;C5EJW8;A8S1W8	R0AD56;N9XS17;C5EJW8;A8S1W8	>tr|R0AD56|R0AD56_9FIRM Glucose-1-phosphate adenylyltransferase OS=[Clostridium] clostridioforme 90A1 GN=glgC PE=3 SV=1;>tr|N9XS17|N9XS17_9FIRM Glucose-1-phosphate adenylyltransferase OS=[Clostridium] clostridioforme 90A3 GN=glgC PE=3 SV=1;>tr|C5EJW8|C5EJW	4	1	0	0	0	18897000	0	0	0	0	0	0	0	0	0	0	3	4	4	3	4	0	4	2	3	0
	Q01327;R0ACY3;N9Z1F1;G2DSB7;E2PIA7;C5EQF1;A8S2F2;F7JM67	Q01327;R0ACY3;N9Z1F1;G2DSB7;E2PIA7;C5EQF1;A8S2F2;F7JM67	>sp|Q01327|OTC_NEIPO Ornithine carbamoyltransferase (Fragment) OS=Neisseria polysaccharea GN=argF PE=3 SV=1;>tr|R0ACY3|R0ACY3_9FIRM Ornithine carbamoyltransferase OS=[Clostridium] clostridioforme 90A1 GN=HMPREF1087_00273 PE=3 SV=1;>tr|N9Z1F1|N9Z1F1_9FIRM O	8	1	0	0	0	0	9177400	0	0	0	0	0	0	0	4	4	4	3	5	2	3	4	2	6	1	3
	R0A0D0;N9YFM9;C5EK29;A8S2Y9;S8BEI7;S8B0C0;R0A6C1;N9ZIW2;M1ZTI8;C5ESK7;A0A073CUR1;A8RRY5	R0A0D0;N9YFM9;C5EK29;A8S2Y9;S8BEI7;S8B0C0;R0A6C1;N9ZIW2;M1ZTI8;C5ESK7;A0A073CUR1;A8RRY5	>tr|R0A0D0|R0A0D0_9FIRM Endoribonuclease L-PSP OS=[Clostridium] clostridioforme 90A1 GN=HMPREF1087_02967 PE=4 SV=1;>tr|N9YFM9|N9YFM9_9FIRM Endoribonuclease L-PSP OS=[Clostridium] clostridioforme 90A3 GN=HMPREF1088_00907 PE=4 SV=1;>tr|C5EK29|C5EK29_9FIRM Pu	12	2	57919000	77245000	90205000	56043000	25593000	0	73574000	53124000	33544000	48090000	52740000	0	2	3	3	3	3	1	3	3	3	3	4	2
	N9ZY62;N9ZDT7;A8S385;S7X2Y6;H0KED1;G4BFG2;G4AZ95;G4ANV4	N9ZY62;N9ZDT7;A8S385	>tr|N9ZY62|N9ZY62_9FIRM Glutamate dehydrogenase OS=[Clostridium] clostridioforme 90A3 GN=HMPREF1088_01367 PE=3 SV=1;>tr|N9ZDT7|N9ZDT7_9FIRM Glutamate dehydrogenase OS=[Clostridium] clostridioforme 90A1 GN=HMPREF1087_04952 PE=3 SV=1;>tr|A8S385|A8S385_CLOBW	8	5	2629000000	895020000	857770000	1547200000	1286800000	1155800000	0	2393900000	2018600000	970780000	1049700000	912630000	6	6	13	6	6	6	5	6	8	6	8	6
	N9YC47;N9XZA3;C5EW17;A8S463;A9KJL7	N9YC47;N9XZA3;C5EW17;A8S463	>tr|N9YC47|N9YC47_9FIRM 50S ribosomal protein L7/L12 OS=[Clostridium] clostridioforme 90A1 GN=rplL PE=3 SV=1;>tr|N9XZA3|N9XZA3_9FIRM 50S ribosomal protein L7/L12 OS=[Clostridium] clostridioforme 90A3 GN=rplL PE=3 SV=1;>tr|C5EW17|C5EW17_9FIRM 50S ribosomal	5	4	0	48709000	72275000	0	0	0	0	0	0	0	0	0	0	0	0	0	0	0	0	2	0	0	0	0
	N9ZYZ8;N9XZ07;C5EW16;A8S464	N9ZYZ8;N9XZ07;C5EW16;A8S464	>tr|N9ZYZ8|N9ZYZ8_9FIRM 50S ribosomal protein L10 OS=[Clostridium] clostridioforme 90A1 GN=rplJ PE=3 SV=1;>tr|N9XZ07|N9XZ07_9FIRM 50S ribosomal protein L10 OS=[Clostridium] clostridioforme 90A3 GN=rplJ PE=3 SV=1;>tr|C5EW16|C5EW16_9FIRM 50S ribosomal protei	4	1	0	0	0	0	0	0	0	0	0	25027000	0	0	15	12	6	13	10	8	1	12	10	9	10	6
	N9ZSW7;N9YJC3;A8S4Q7	N9ZSW7;N9YJC3;A8S4Q7	>tr|N9ZSW7|N9ZSW7_9FIRM Glutamyl aminopeptidase OS=[Clostridium] clostridioforme 90A1 GN=HMPREF1087_02397 PE=4 SV=1;>tr|N9YJC3|N9YJC3_9FIRM Glutamyl aminopeptidase OS=[Clostridium] clostridioforme 90A3 GN=HMPREF1088_00344 PE=4 SV=1;>tr|A8S4Q7|A8S4Q7_CLOBW	3	1	0	32900000	0	0	0	0	0	0	0	0	0	0	0	1	0	4	5	2	0	1	3	0	1	0
	A8S5L8	A8S5L8	>tr|A8S5L8|A8S5L8_CLOBW Uncharacterized protein OS=Clostridium bolteae (strain ATCC BAA-613 / WAL 16351) GN=CLOBOL_07248 PE=4 SV=1	1	1	0	0	0	0	0	0	6162800	0	0	0	0	0	3	2	1	0	0	0	3	0	2	0	5	0
	U6F0T5;Q5FM22;F3MQ87;E3R4Q6;C9M297;C7XLD5;C2HMH1;A8YTE3	U6F0T5;Q5FM22;F3MQ87;E3R4Q6;C9M297;C7XLD5;C2HMH1;A8YTE3	>tr|U6F0T5|U6F0T5_LACHE 50S ribosomal protein L1 OS=Lactobacillus helveticus CIRM-BIA 951 GN=rplA PE=3 SV=1;>sp|Q5FM22|RL1_LACAC 50S ribosomal protein L1 OS=Lactobacillus acidophilus (strain ATCC 700396 / NCK56 / N2 / NCFM) GN=rplA PE=3 SV=1;>tr|F3MQ87|F3M	8	1	0	0	0	0	0	0	0	0	0	0	2214600	0	0	11	1	9	5	6	9	19	11	1	13	6
	U6F1Q1;Q5FM13;F3MQB2;E3R4P8;C9M2A7;C7XLE3;C2HMI0;A8YTF1;U2HUR3;N1ZND7	U6F1Q1;Q5FM13;F3MQB2;E3R4P8;C9M2A7;C7XLE3;C2HMI0;A8YTF1;U2HUR3;N1ZND7	>tr|U6F1Q1|U6F1Q1_LACHE 50S ribosomal protein L10 OS=Lactobacillus helveticus CIRM-BIA 951 GN=rplJ PE=3 SV=1;>sp|Q5FM13|RL10_LACAC 50S ribosomal protein L10 OS=Lactobacillus acidophilus (strain ATCC 700396 / NCK56 / N2 / NCFM) GN=rplJ PE=3 SV=1;>tr|F3MQB2|	10	2	0	0	0	0	0	0	15433000	0	0	0	0	0	3	1	3	1	1	1	2	0	0	0	0	0
	U6F887;F3MK96;C9M2N9;A8YUI5;E3R408;C7XH45;N1ZU93	U6F887;F3MK96;C9M2N9;A8YUI5;E3R408;C7XH45;N1ZU93	>tr|U6F887|U6F887_LACHE Glucose-6-phosphate isomerase OS=Lactobacillus helveticus CIRM-BIA 951 GN=pgi PE=3 SV=1;>tr|F3MK96|F3MK96_LACHE Glucose-6-phosphate isomerase OS=Lactobacillus helveticus MTCC 5463 GN=pgi PE=3 SV=1;>tr|C9M2N9|C9M2N9_LACHE Glucose-6-p	7	9	307800000	1196400000	301030000	186410000	59607000	60072000	1370200000	397210000	164940000	274130000	255640000	354910000	3	0	1	4	8	2	2	0	3	0	1	0
	U6F3V9;N2A0M3;F3MKA4;E3R400;C9M2P9;C7XH53;A8YUJ4;Q9RGY8;Q1GAX2;Q04BB0;K0NKW3;F0HXW3;C2HNL1;A0A061CGT1;A0A061BPG9	U6F3V9;N2A0M3;F3MKA4;E3R400;C9M2P9;C7XH53;A8YUJ4;Q9RGY8;Q1GAX2;Q04BB0;K0NKW3;F0HXW3;C2HNL1;A0A061CGT1;A0A061BPG9	>tr|U6F3V9|U6F3V9_LACHE Uracil phosphoribosyltransferase OS=Lactobacillus helveticus CIRM-BIA 951 GN=upp PE=3 SV=1;>tr|N2A0M3|N2A0M3_9LACO Uracil phosphoribosyltransferase OS=Lactobacillus sp. ASF360 GN=upp PE=3 SV=1;>tr|F3MKA4|F3MKA4_LACHE Uracil phosphor	15	2	31757000	123950000	0	35677000	0	0	0	0	0	0	0	0	0	0	0	0	0	0	1	2	0	0	0	0
	Q5FKY2;F3MKA8;E3R3Z5;C7XH58;A8YUJ9;U6F3V4;C9M2Q4;C2HNL6;V5UP29;A6PZT7;A6PZQ6;A6PZV8;A6PZU9;A6PZR4;A6PZP6;G8B2J7;A6PZW0;A6PZM2;A6PZX3;A6PZX1;A6PZX0;A6PZU2;A6PZX4;Q1XEW0;A6PY27;A4F3N7;G8B2Q9;Q1XEW1;A6PZN1;A6PZN2;A6PZL4;A6PZN0;A6PZM3;A6PZM0;A6PZP8;Q2L368;Q2L366;A4F3L6;Q1GAW7;Q04BA5;N2A0L8;K0NKX0;A0A061BTF2;A0A061BPH3;H1WRA8;B1MW87;Q03V27;I7JC05;A0A062X586;F0HXW8;A8U567;Q04G22;K6NQQ5;J4IY32;D3L8D2;A0…	Q5FKY2;F3MKA8;E3R3Z5;C7XH58;A8YUJ9;U6F3V4;C9M2Q4;C2HNL6;V5UP29;A6PZT7;A6PZQ6;A6PZV8;A6PZU9;A6PZR4;A6PZP6;G8B2J7;A6PZW0;A6PZM2;A6PZX3;A6PZX1;A6PZX0;A6PZU2;A6PZX4;Q1XEW0;A6PY27;A4F3N7;G8B2Q9;Q1XEW1;A6PZN1;A6PZN2;A6PZL4;A6PZN0;A6PZM3;A6PZM0;A6PZP8;Q2L368;Q2L366;A4F3L6;Q1GAW7;Q04BA5;N2A0L8;K0NKX0;A0A061BTF2;A0A061BPH3;H1WRA8;B1MW87;Q03V27;I7JC05;A0A062X586;F0HXW8;A8U567;Q04G22;K6NQQ5;J4IY32;D3L8D2;A0…	>sp|Q5FKY2|ATPA_LACAC ATP synthase subunit alpha OS=Lactobacillus acidophilus (strain ATCC 700396 / NCK56 / N2 / NCFM) GN=atpA PE=2 SV=1;>tr|F3MKA8|F3MKA8_LACHE ATP synthase subunit alpha OS=Lactobacillus helveticus MTCC 5463 GN=atpA PE=3 SV=1;>tr|E3R3Z5|E	64	3	0	60425000	0	0	0	0	45703000	57188000	0	0	0	0	4	3	3	3	3	1	0	1	1	3	2	1
	U6F3F3;N2A5V2;F3MKJ2;C7XGE9;C2HNT5;A8YUR9;C9M0F3	U6F3F3;N2A5V2;F3MKJ2;C7XGE9;C2HNT5;A8YUR9;C9M0F3	>tr|U6F3F3|U6F3F3_LACHE 30S ribosomal protein S15 OS=Lactobacillus helveticus CIRM-BIA 951 GN=rpsO PE=3 SV=1;>tr|N2A5V2|N2A5V2_9LACO 30S ribosomal protein S15 OS=Lactobacillus sp. ASF360 GN=rpsO PE=3 SV=1;>tr|F3MKJ2|F3MKJ2_LACHE 30S ribosomal protein S15 O	7	2	34579000	81173000	0	0	0	0	24693000	52194000	0	0	0	0	0	2	0	2	0	0	0	0	0	0	0	0
	U6F666;A8YUS2;Q2QCW6;C5J2F6;C5J2F5;C4RA47	U6F666;A8YUS2;Q2QCW6;C5J2F6;C5J2F5	>tr|U6F666|U6F666_LACHE Elongation factor Tu OS=Lactobacillus helveticus CIRM-BIA 951 GN=tuf PE=3 SV=1;>sp|A8YUS2|EFTU_LACH4 Elongation factor Tu OS=Lactobacillus helveticus (strain DPC 4571) GN=tuf PE=3 SV=1;>tr|Q2QCW6|Q2QCW6_LACHE Tuf (Fragment) OS=Lacto	6	11	0	0	0	75437000	0	129870000	0	0	0	0	0	0	308	282	231	233	219	156	214	153	172	193	210	167
	U6F2D2;Q5FJP9;F3MLP5;E3R5N4;C7XIH8;C2HQ22;A8YVP7;C9LZ76;N2A467	U6F2D2;Q5FJP9;F3MLP5;E3R5N4;C7XIH8;C2HQ22;A8YVP7;C9LZ76;N2A467	>tr|U6F2D2|U6F2D2_LACHE Adenine phosphoribosyltransferase OS=Lactobacillus helveticus CIRM-BIA 951 GN=apt PE=3 SV=1;>sp|Q5FJP9|APT_LACAC Adenine phosphoribosyltransferase OS=Lactobacillus acidophilus (strain ATCC 700396 / NCK56 / N2 / NCFM) GN=apt PE=3 SV=	9	2	0	40861000	0	0	0	0	14923000	0	0	0	0	0	6	10	7	4	6	5	19	9	8	7	10	6
	U6F3S6;Q5FJN0;F3MLR7;E3R5Q0;C9LZ94;C7XIJ5;C2HQ41;A8YVR3	U6F3S6;Q5FJN0;F3MLR7;E3R5Q0;C9LZ94;C7XIJ5;C2HQ41;A8YVR3	>tr|U6F3S6|U6F3S6_LACHE Proline--tRNA ligase OS=Lactobacillus helveticus CIRM-BIA 951 GN=proS PE=3 SV=1;>sp|Q5FJN0|SYP_LACAC Proline--tRNA ligase OS=Lactobacillus acidophilus (strain ATCC 700396 / NCK56 / N2 / NCFM) GN=proS PE=3 SV=1;>tr|F3MLR7|F3MLR7_LACH	8	1	0	15219000	0	0	0	0	0	0	0	0	0	0	1	0	0	1	3	1	2	3	3	0	3	2
	U6F8I1;Q5FJK8;F3MLT6;C7XIL5;A8YVT1;C9LZB5;C2HQ64;I8AHZ3;U2GN29;D0DWQ4	U6F8I1;Q5FJK8;F3MLT6;C7XIL5;A8YVT1;C9LZB5;C2HQ64;I8AHZ3;U2GN29;D0DWQ4	>tr|U6F8I1|U6F8I1_LACHE 50S ribosomal protein L19 OS=Lactobacillus helveticus CIRM-BIA 951 GN=rplS PE=3 SV=1;>sp|Q5FJK8|RL19_LACAC 50S ribosomal protein L19 OS=Lactobacillus acidophilus (strain ATCC 700396 / NCK56 / N2 / NCFM) GN=rplS PE=3 SV=1;>tr|F3MLT6|	10	2	0	151550000	0	0	0	0	107010000	0	0	0	0	0	42	31	13	16	14	14	10	18	16	16	16	19
	U6F7Z1;F3MLY1;C7XIW3;A8YVX6;C9LZG3	U6F7Z1;F3MLY1;C7XIW3;A8YVX6;C9LZG3	>tr|U6F7Z1|U6F7Z1_LACHE 50S ribosomal protein L27 OS=Lactobacillus helveticus CIRM-BIA 951 GN=rpmA PE=3 SV=1;>tr|F3MLY1|F3MLY1_LACHE 50S ribosomal protein L27 OS=Lactobacillus helveticus MTCC 5463 GN=rpmA PE=3 SV=1;>tr|C7XIW3|C7XIW3_9LACO 50S ribosomal pro	5	1	0	0	0	0	0	0	0	77193000	0	0	0	0	10	7	2	0	6	5	2	0	0	1	0	0
	C9M0P6;U6F3U5;F3MK85;A8YW49;Q5FN07;E3R1R1;C7XJH8;C2HKJ6	C9M0P6;U6F3U5;F3MK85;A8YW49;Q5FN07;E3R1R1;C7XJH8;C2HKJ6	>tr|C9M0P6|C9M0P6_LACHE 30S ribosomal protein S18 OS=Lactobacillus helveticus DSM 20075 GN=rpsR PE=3 SV=1;>tr|U6F3U5|U6F3U5_LACHE 30S ribosomal protein S18 OS=Lactobacillus helveticus CIRM-BIA 951 GN=rpsR PE=3 SV=1;>tr|F3MK85|F3MK85_LACHE 30S ribosomal pro	8	1	0	0	0	0	0	0	0	17751000	0	0	0	0	17	32	57	42	38	33	31	12	43	29	38	31
	U5LSR2;U5LSG9;U5LQ48;U5LQ24;U6F1L3;Q5FME6;N1ZQG9;K0NPL0;K0NL77;F3MP16;C9M1S5;C7XKZ4;C2HM36;A8YXF8;I7JUF8	U5LSR2;U5LSG9;U5LQ48;U5LQ24;U6F1L3;Q5FME6;N1ZQG9;K0NPL0;K0NL77;F3MP16;C9M1S5;C7XKZ4;C2HM36;A8YXF8;I7JUF8	>tr|U5LSR2|U5LSR2_9LACO CTP synthetase (Fragment) OS=Lactobacillus gallinarum GN=pyrG PE=4 SV=1;>tr|U5LSG9|U5LSG9_LACAI CTP synthetase (Fragment) OS=Lactobacillus acidophilus GN=pyrG PE=4 SV=1;>tr|U5LQ48|U5LQ48_LACAM CTP synthetase (Fragment) OS=Lactobacil	15	1	0	0	0	0	0	0	3630300	0	0	0	0	0	6	4	5	12	13	12	17	14	15	17	11	6
	U6F3X5;Q5FM93;F3MPN8;C9M228;C7XL54;C2HM94;A8YXK2;E3R676;U2FYT0;Q74L91;Q046C8;N1ZMS5;I7JUD9;D7V5C5;D0DYP0;A0A063B0Y0	U6F3X5;Q5FM93;F3MPN8;C9M228;C7XL54;C2HM94;A8YXK2;E3R676;U2FYT0;Q74L91;Q046C8;N1ZMS5;I7JUD9;D7V5C5;D0DYP0;A0A063B0Y0	>tr|U6F3X5|U6F3X5_LACHE 30S ribosomal protein S7 OS=Lactobacillus helveticus CIRM-BIA 951 GN=rpsG PE=3 SV=1;>sp|Q5FM93|RS7_LACAC 30S ribosomal protein S7 OS=Lactobacillus acidophilus (strain ATCC 700396 / NCK56 / N2 / NCFM) GN=rpsG PE=3 SV=1;>tr|F3MPN8|F3M	16	2	0	0	0	0	0	0	0	24750000	0	0	0	0	25	73	15	23	13	7	58	16	18	9	20	7
	U6EZS9;U2FYU8;Q5FM91;N1ZWS6;F3MPN9;D0DYN7;C9M230;C7XL56;C2HM96;A8YXK4;Q1GBL9;Q04C16;K0NIB8;K0NF47;F0HX28;A0A061CB61;A0A061BUE3;I7L9A9;E3BRS5;E1NVV1;Q74L89;Q046C6;D7V5C3;A0A063B8K5	U6EZS9;U2FYU8;Q5FM91;N1ZWS6;F3MPN9;D0DYN7;C9M230;C7XL56;C2HM96;A8YXK4;Q1GBL9;Q04C16;K0NIB8;K0NF47;F0HX28;A0A061CB61;A0A061BUE3;I7L9A9	>tr|U6EZS9|U6EZS9_LACHE 30S ribosomal protein S10 OS=Lactobacillus helveticus CIRM-BIA 951 GN=rpsJ PE=3 SV=1;>tr|U2FYU8|U2FYU8_9LACO 30S ribosomal protein S10 OS=Lactobacillus jensenii MD IIE-70(2) GN=rpsJ PE=3 SV=2;>sp|Q5FM91|RS10_LACAC 30S ribosomal prot	24	3	0	46350000	0	0	0	0	84830000	102110000	70472000	0	54599000	0	0	0	2	0	5	3	2	1	3	2	4	1
	U6F263;Q5FM85;N2A152;F3MPP5;E3BRR9;E1NVV7;C9M236;C7XL62;C2HMA2;A8YXL0	U6F263;Q5FM85;N2A152;F3MPP5;E3BRR9;E1NVV7;C9M236;C7XL62;C2HMA2;A8YXL0	>tr|U6F263|U6F263_LACHE 50S ribosomal protein L22 OS=Lactobacillus helveticus CIRM-BIA 951 GN=rplV PE=3 SV=1;>sp|Q5FM85|RL22_LACAC 50S ribosomal protein L22 OS=Lactobacillus acidophilus (strain ATCC 700396 / NCK56 / N2 / NCFM) GN=rplV PE=3 SV=1;>tr|N2A152|	10	1	0	0	0	0	0	0	8784300	10445000	0	0	0	0	3	3	3	2	4	2	2	3	3	3	1	2
	U6F3Y6;Q5FM83;F3MPP7;C9M238;C7XL64;C2HMA4;A8YXL2	U6F3Y6;Q5FM83;F3MPP7;C9M238;C7XL64;C2HMA4;A8YXL2	>tr|U6F3Y6|U6F3Y6_LACHE 50S ribosomal protein L16 OS=Lactobacillus helveticus CIRM-BIA 951 GN=rplP PE=3 SV=1;>sp|Q5FM83|RL16_LACAC 50S ribosomal protein L16 OS=Lactobacillus acidophilus (strain ATCC 700396 / NCK56 / N2 / NCFM) GN=rplP PE=3 SV=1;>tr|F3MPP7|	7	1	0	13948000	0	0	0	0	0	0	0	0	0	0	6	7	3	5	1	1	2	3	3	3	2	3
	U6EZU4;Q5FM77;F3MPQ4;C9M245;C7XL71;C2HMB1;A8YXL9;Q1GBK4;Q04C01;K0NW78;K0NID2;F0HX43;A0A061CFZ2;A0A061BUF9	U6EZU4;Q5FM77;F3MPQ4;C9M245;C7XL71;C2HMB1;A8YXL9;Q1GBK4;Q04C01;K0NW78;K0NID2;F0HX43;A0A061CFZ2;A0A061BUF9	>tr|U6EZU4|U6EZU4_LACHE 30S ribosomal protein S8 OS=Lactobacillus helveticus CIRM-BIA 951 GN=rpsH PE=3 SV=1;>sp|Q5FM77|RS8_LACAC 30S ribosomal protein S8 OS=Lactobacillus acidophilus (strain ATCC 700396 / NCK56 / N2 / NCFM) GN=rpsH PE=3 SV=1;>tr|F3MPQ4|F3M	14	4	132800000	360060000	0	60580000	35290000	0	377080000	112330000	46179000	0	57745000	40192000	5	8	3	9	10	3	5	6	11	5	5	2
	U6F3Z7;Q5FM74;F3MPQ7;C9M248;C7XL74;C2HMB4;A8YXM2;N1ZMQ5;U2GGF6;D0DYL9;U1DAS1;U1D9V8;R2QG57;X6WR93;X6WAJ0;X6VVC3;X6VL40;X6VCU5;X6UZV9;X6TD75;X6SZQ4;X6SFP2;X6S0T2;X6RIB8;X6RFM1;X6R1U1;X6QYI8;W1K6R3;V7ZP33;U7SFT2;U7RLX7;U6S6R4;T4II26;T2NVW7;S7VIW2;S4GDW9;S4FHJ2;S4F502;S4EJM7;S4EFY9;S4DKL3;S4CE79;S4CBK2;S4C410;S4C2C2;S4BGB7;S4BBF9;S0SN38;S0S461;S0QLJ4;S0PQK2;S0P8P2;S0P4A3;S0NY84;S0KDD6;S0K672;R4FWA2;…	U6F3Z7;Q5FM74;F3MPQ7;C9M248;C7XL74;C2HMB4;A8YXM2;N1ZMQ5;U2GGF6;D0DYL9	>tr|U6F3Z7|U6F3Z7_LACHE 30S ribosomal protein S5 OS=Lactobacillus helveticus CIRM-BIA 951 GN=rpsE PE=3 SV=1;>sp|Q5FM74|RS5_LACAC 30S ribosomal protein S5 OS=Lactobacillus acidophilus (strain ATCC 700396 / NCK56 / N2 / NCFM) GN=rpsE PE=3 SV=1;>tr|F3MPQ7|F3M	250	3	0	135480000	0	0	0	0	0	0	0	0	0	0	105	162	95	79	75	55	245	81	100	85	91	134
	A9KHD9	A9KHD9	>sp|A9KHD9|G6PI_CLOPH Glucose-6-phosphate isomerase OS=Clostridium phytofermentans (strain ATCC 700394 / DSM 18823 / ISDg) GN=pgi PE=3 SV=1	1	2	0	0	0	0	0	0	0	0	0	0	0	0	42	36	12	18	38	22	15	7	29	36	17	28
	A9KJI7	A9KJI7	>sp|A9KJI7|RL16_CLOPH 50S ribosomal protein L16 OS=Clostridium phytofermentans (strain ATCC 700394 / DSM 18823 / ISDg) GN=rplP PE=3 SV=1	1	2	0	0	0	44726000	0	0	0	0	0	0	0	0	3	3	2	4	8	3	0	2	3	2	4	1
	A9KPQ3	A9KPQ3	>sp|A9KPQ3|TAL_CLOPH Probable transaldolase OS=Clostridium phytofermentans (strain ATCC 700394 / DSM 18823 / ISDg) GN=tal PE=3 SV=1	1	3	125100000	87756000	157170000	123190000	0	0	0	0	0	0	0	0	0	0	0	5	0	1	1	0	0	0	1	0
	N2B0F7;A9KRZ2	N2B0F7;A9KRZ2	>tr|N2B0F7|N2B0F7_9FIRM 30S ribosomal protein S7 OS=Eubacterium plexicaudatum ASF492 GN=rpsG PE=3 SV=1;>sp|A9KRZ2|RS7_CLOPH 30S ribosomal protein S7 OS=Clostridium phytofermentans (strain ATCC 700394 / DSM 18823 / ISDg) GN=rpsG PE=3 SV=1	2	1	0	0	0	0	0	25011000	0	0	0	0	0	0	21	21	21	18	12	11	17	10	10	10	9	10
	B0A7B8;C4Z5P8	B0A7B8;C4Z5P8	>tr|B0A7B8|B0A7B8_9FIRM Uronate isomerase OS=Intestinibacter bartlettii DSM 16795 GN=uxaC PE=3 SV=1;>sp|C4Z5P8|UXAC_EUBE2 Uronate isomerase OS=Eubacterium eligens (strain ATCC 27750 / VPI C15-48) GN=uxaC PE=3 SV=1	2	1	36129000	0	0	0	0	0	0	0	0	0	0	0	20	3	0	0	13	3	2	0	0	1	0	0
	B0A8H4;D5RWM3;D5Q0V1;B0A7J7;B0A8X0;T4W4H4;B0A7J8;F1T3C4;F1T3A8	B0A8H4;D5RWM3;D5Q0V1;B0A7J7;B0A8X0;T4W4H4	>tr|B0A8H4|B0A8H4_9FIRM Formate--tetrahydrofolate ligase OS=Intestinibacter bartlettii DSM 16795 GN=fhs PE=3 SV=1;>tr|D5RWM3|D5RWM3_PEPDI Formate--tetrahydrofolate ligase OS=Peptoclostridium difficile NAP07 GN=fhs PE=3 SV=1;>tr|D5Q0V1|D5Q0V1_PEPDI Formate-	9	3	0	0	0	0	0	0	0	0	0	0	18190000	0	2	7	0	0	0	0	0	0	0	0	0	0
	B0A960;T0D351;J6HGB6;G9XA21	B0A960;T0D351	>tr|B0A960|B0A960_9FIRM Fructose-1,6-bisphosphate aldolase, class II OS=Intestinibacter bartlettii DSM 16795 GN=fba PE=4 SV=1;>tr|T0D351|T0D351_CLOSO Fructose-1,6-bisphosphate aldolase, class II OS=[Clostridium] sordellii ATCC 9714 GN=fba PE=4 SV=1	4	4	40670000	61163000	0	147190000	0	0	55509000	0	0	0	0	0	38	76	9	31	13	5	33	23	20	6	21	7
	B0AB76;G2FM27;H1PRH2;D1PA87	B0AB76;G2FM27;H1PRH2;D1PA87	>tr|B0AB76|B0AB76_9FIRM Rubredoxin OS=Intestinibacter bartlettii DSM 16795 GN=CLOBAR_01626 PE=4 SV=1;>tr|G2FM27|G2FM27_9FIRM Rubredoxin family protein OS=Desulfosporosinus sp. OT GN=DOT_0735 PE=4 SV=1;>tr|H1PRH2|H1PRH2_9FUSO Uncharacterized protein OS=Fuso	4	4	400710000	239110000	0	0	106690000	0	168140000	0	0	0	0	0	2	0	0	1	0	0	0	0	4	3	3	0
	F7JJ43;N2A7R0;W7UG72;C0F038;B0PAV3;T0IKP9;F7JCI8;E5XEY1;F0Z145;B0ADU5	F7JJ43;N2A7R0;W7UG72;C0F038;B0PAV3;T0IKP9;F7JCI8;E5XEY1;F0Z145;B0ADU5	>tr|F7JJ43|F7JJ43_9FIRM Pyridoxal-phosphate dependent TrpB-like enzyme OS=Lachnospiraceae bacterium 1_4_56FAA GN=HMPREF0988_00358 PE=4 SV=1;>tr|N2A7R0|N2A7R0_9FIRM Pyridoxal-phosphate dependent TrpB-like enzyme OS=Eubacterium plexicaudatum ASF492 GN=C823_0	10	1	0	0	0	0	0	0	0	0	0	0	18582000	0	6	6	8	6	7	8	9	5	7	6	7	6
	B0CCD0	B0CCD0	>sp|B0CCD0|EFTU_ACAM1 Elongation factor Tu OS=Acaryochloris marina (strain MBIC 11017) GN=tuf PE=3 SV=1	1	2	0	0	0	0	87181000	0	0	0	0	0	0	0	6	7	6	6	4	6	8	3	5	4	3	4
	G5H572;B0MSJ8	G5H572;B0MSJ8	>tr|G5H572|G5H572_9BACT DNA-directed RNA polymerase subunit alpha OS=Alistipes indistinctus YIT 12060 GN=rpoA PE=3 SV=1;>tr|B0MSJ8|B0MSJ8_9BACT DNA-directed RNA polymerase subunit alpha OS=Alistipes putredinis DSM 17216 GN=rpoA PE=3 SV=1	2	1	0	0	0	0	0	0	0	10577000	0	0	0	0	3	4	4	4	6	9	9	9	13	6	8	29
	B0MSU7	B0MSU7	>tr|B0MSU7|B0MSU7_9BACT Xaa-His dipeptidase OS=Alistipes putredinis DSM 17216 GN=pepD PE=4 SV=1	1	1	37619000	0	0	0	0	0	0	0	0	0	0	0	15	18	10	11	6	6	21	6	14	9	12	16
	B0MW37;K2EDM6;F1T8C8	B0MW37	>tr|B0MW37|B0MW37_9BACT Glyceraldehyde-3-phosphate dehydrogenase OS=Alistipes putredinis DSM 17216 GN=gap PE=3 SV=1	3	4	28694000	0	0	0	0	0	0	0	0	0	0	0	34	63	11	44	29	22	57	34	42	2	35	3
	B0MWA1	B0MWA1	>tr|B0MWA1|B0MWA1_9BACT Methylmalonyl-CoA mutase OS=Alistipes putredinis DSM 17216 GN=ALIPUT_01408 PE=4 SV=1	1	1	0	0	0	0	0	0	0	23998000	0	0	0	0	14	10	22	22	12	14	12	4	31	12	36	10
	B0N9E5	B0N9E5	>tr|B0N9E5|B0N9E5_CLOSV Serine hydroxymethyltransferase OS=[Clostridium] scindens ATCC 35704 GN=glyA PE=3 SV=1	1	1	0	0	19757000	0	0	0	0	0	0	0	0	0	2	2	4	0	10	6	1	1	3	1	2	1
	F7JI50;B0NAE4	F7JI50;B0NAE4	>tr|F7JI50|F7JI50_9FIRM Uncharacterized protein OS=Lachnospiraceae bacterium 1_4_56FAA GN=HMPREF0988_00004 PE=4 SV=1;>tr|B0NAE4|B0NAE4_CLOSV Polyribonucleotide nucleotidyltransferase OS=[Clostridium] scindens ATCC 35704 GN=pnp PE=3 SV=1	2	1	0	0	0	21695000	0	0	0	0	0	0	0	0	0	1	0	5	2	1	4	2	0	0	0	0
	B0NAG7;A5Z6L4;U2UWF5;N9ZVP9;N9ZUJ8;E7GNT6;C5EH01;A8RS06;F7JFV8;E5XE61;A7AYB5	B0NAG7;A5Z6L4;U2UWF5;N9ZVP9;N9ZUJ8;E7GNT6;C5EH01;A8RS06;F7JFV8;E5XE61;A7AYB5	>tr|B0NAG7|B0NAG7_CLOSV Glycogen synthase OS=[Clostridium] scindens ATCC 35704 GN=glgA PE=3 SV=1;>tr|A5Z6L4|A5Z6L4_9FIRM Glycogen synthase OS=Eubacterium ventriosum ATCC 27560 GN=glgA PE=3 SV=1;>tr|U2UWF5|U2UWF5_9FIRM Glycogen synthase OS=Oribacterium sp.	11	2	0	0	0	500570000	383180000	270260000	297990000	132790000	315260000	132530000	193230000	0	2	1	0	1	0	0	0	0	0	1	4	0
	B0NB17;F7JPR9;F0Z4P0;C4Z917;F7JCM0;E5XEV2;A7B5M9;A5Z6F6	B0NB17;F7JPR9;F0Z4P0;C4Z917;F7JCM0;E5XEV2;A7B5M9;A5Z6F6	>tr|B0NB17|B0NB17_CLOSV Acetate kinase OS=[Clostridium] scindens ATCC 35704 GN=ackA PE=3 SV=1;>tr|F7JPR9|F7JPR9_9FIRM Acetate kinase OS=Lachnospiraceae bacterium 1_4_56FAA GN=ackA PE=3 SV=1;>tr|F0Z4P0|F0Z4P0_9CLOT Acetate kinase OS=Clostridium sp. D5 GN=ac	8	4	143400000	210400000	256050000	375850000	213510000	187880000	130110000	128540000	218690000	199120000	201250000	62799000	3	3	2	4	1	2	3	1	0	2	3	1
	B0NB18;F0Z4N9;A7B5N0	B0NB18;F0Z4N9;A7B5N0	>tr|B0NB18|B0NB18_CLOSV Phosphate acetyltransferase OS=[Clostridium] scindens ATCC 35704 GN=pta PE=4 SV=1;>tr|F0Z4N9|F0Z4N9_9CLOT Phosphate acetyltransferase OS=Clostridium sp. D5 GN=HMPREF0240_04092 PE=4 SV=1;>tr|A7B5N0|A7B5N0_RUMGN Phosphate acetyltransf	3	2	0	10561000	0	0	0	0	0	0	0	0	0	0	23	19	34	37	36	28	21	13	31	32	32	28
	B0NB45;A5Z3Y8	B0NB45;A5Z3Y8	>tr|B0NB45|B0NB45_CLOSV Uncharacterized protein OS=[Clostridium] scindens ATCC 35704 GN=CLOSCI_00665 PE=4 SV=1;>tr|A5Z3Y8|A5Z3Y8_9FIRM Uncharacterized protein OS=Eubacterium ventriosum ATCC 27560 GN=EUBVEN_00394 PE=4 SV=1	2	3	0	0	0	0	0	0	0	0	0	0	34814000	0	3	0	0	1	0	0	2	16	0	1	1	26
	B0NBF1	B0NBF1	>tr|B0NBF1|B0NBF1_CLOSV Thioredoxin reductase OS=[Clostridium] scindens ATCC 35704 GN=trxB PE=3 SV=1	1	1	0	63198000	0	0	0	0	0	0	0	0	0	0	3	1	4	5	7	7	4	3	6	3	8	1
	B0NBZ4	B0NBZ4	>tr|B0NBZ4|B0NBZ4_CLOSV Elongation factor Tu OS=[Clostridium] scindens ATCC 35704 GN=tuf PE=3 SV=1	1	11	169330000	173090000	179600000	264200000	247360000	163710000	153770000	119770000	326040000	84669000	76276000	32990000	0	3	0	2	3	1	3	3	1	0	0	0
	B0NBZ6;F7JEX8;F3AE32;C6JC24;C5ELF4;A0PXU2;A0A072XEB8;A0A072WVV3;A0A072WFQ6;N9X7X9;F7JL12;F0YWN5;E5XIB0;A7B215;E7GGY4	B0NBZ6;F7JEX8;F3AE32;C6JC24;C5ELF4;A0PXU2;A0A072XEB8;A0A072WVV3;A0A072WFQ6;N9X7X9;F7JL12;F0YWN5;E5XIB0;A7B215;E7GGY4	>tr|B0NBZ6|B0NBZ6_CLOSV 30S ribosomal protein S7 OS=[Clostridium] scindens ATCC 35704 GN=rpsG PE=3 SV=1;>tr|F7JEX8|F7JEX8_9FIRM 30S ribosomal protein S7 OS=Lachnospiraceae bacterium 1_1_57FAA GN=rpsG PE=3 SV=1;>tr|F3AE32|F3AE32_9FIRM 30S ribosomal protein	15	2	0	0	0	0	55794000	0	0	0	0	0	0	0	33	59	11	38	29	11	46	26	44	9	25	16
	B0NC88	B0NC88	>tr|B0NC88|B0NC88_CLOSV Uncharacterized protein OS=[Clostridium] scindens ATCC 35704 GN=CLOSCI_00921 PE=4 SV=1	1	2	0	0	0	0	0	0	0	0	0	15690000	0	0	0	2	0	0	0	0	1	6	0	0	0	0
	F7JGR5;E5XJQ6;B0NC91;F3AE43;A8S064	F7JGR5;E5XJQ6;B0NC91;F3AE43	>tr|F7JGR5|F7JGR5_9FIRM Ferrous iron transporter B OS=Lachnospiraceae bacterium 1_1_57FAA GN=HMPREF0990_02274 PE=4 SV=1;>tr|E5XJQ6|E5XJQ6_9FIRM Ferrous iron transporter B OS=Lachnospiraceae bacterium 8_1_57FAA GN=HMPREF1026_02364 PE=4 SV=1;>tr|B0NC91|B0NC9	5	4	0	0	0	0	0	0	0	147970000	0	238840000	512520000	0	42	36	12	18	38	22	15	7	29	36	17	28
	F7JPX6;B0NCW6;F3ABS6;F7JAT8;F0Z4G9;E5XDK0;A7B2F1;E7GHY8;C5ES53;A8RLN7;N9VIF5;N2AEU9;C6J9W4;N9ZK29;N9XWU0	F7JPX6;B0NCW6;F3ABS6;F7JAT8;F0Z4G9;E5XDK0;A7B2F1;E7GHY8;C5ES53;A8RLN7;N9VIF5;N2AEU9;C6J9W4;N9ZK29;N9XWU0	>tr|F7JPX6|F7JPX6_9FIRM Uncharacterized protein OS=Lachnospiraceae bacterium 1_4_56FAA GN=HMPREF0988_02410 PE=4 SV=1;>tr|B0NCW6|B0NCW6_CLOSV ABC transporter, ATP-binding protein OS=[Clostridium] scindens ATCC 35704 GN=CLOSCI_01293 PE=4 SV=1;>tr|F3ABS6|F3AB	15	2	0	0	0	0	0	0	0	51919000	0	0	0	0	33	59	11	38	29	11	46	26	44	9	25	16
	B0ND11;F7JHV1;E5XK83	B0ND11;F7JHV1;E5XK83	>tr|B0ND11|B0ND11_CLOSV Aspartate-semialdehyde dehydrogenase OS=[Clostridium] scindens ATCC 35704 GN=asd PE=3 SV=1;>tr|F7JHV1|F7JHV1_9FIRM Aspartate-semialdehyde dehydrogenase OS=Lachnospiraceae bacterium 1_1_57FAA GN=HMPREF0990_02660 PE=3 SV=1;>tr|E5XK83|	3	4	143350000	96698000	0	170600000	149140000	80478000	0	0	0	146630000	0	0	6	12	8	12	13	11	9	6	11	7	9	6
	B0ND16;N9Z6E4;N9YAG4;E7GHF1;C5ES65;A8RLP6;N9VMI4;F3ABR1;F7JPU6;F7JAW9;F0YWV7;E5XDL1;A7B2G0	B0ND16;N9Z6E4;N9YAG4;E7GHF1;C5ES65;A8RLP6;N9VMI4;F3ABR1;F7JPU6;F7JAW9;F0YWV7;E5XDL1;A7B2G0	>tr|B0ND16|B0ND16_CLOSV Methylglyoxal synthase OS=[Clostridium] scindens ATCC 35704 GN=mgsA PE=3 SV=1;>tr|N9Z6E4|N9Z6E4_9FIRM Methylglyoxal synthase OS=[Clostridium] clostridioforme 90A3 GN=mgsA PE=3 SV=1;>tr|N9YAG4|N9YAG4_9FIRM Methylglyoxal synthase OS=[	13	2	0	9547200	0	0	0	0	0	0	0	0	0	0	41	43	32	55	45	24	59	46	50	35	31	17
	F7JG52;E5XIW3;B0ND96;A0A014QJR3;Q0FGS7;B8KRB4;L8NR31;R0DMR9;E0QND8;D0YPK7;C2KTB2;P75088;K2DXF3;Z9K2Y6;X5KIA5;W7QYA7;W4N3Z6;W3WC80;W3VXZ7;W3SGP7;W3SB32;W3R475;W3QN99;W3PQC5;W3PGI6;W3P4N5;W3MYR1;W3MDP4;W3LN21;W3LKS4;W3KNU0;W3JJR9;W3HE31;W3GHS5;W3FUK6;W3EGV8;W3DUL4;W3DPB5;W3CCB6;W3BS22;W1YYM6;V8G8J0;V7IGP1;V2ULQ8;V2UJL2;U9VYG1;U7NQG2;U1VQ47;U1LF52;U1KJA0;U1G1T7;T2J431;T2IBI1;T0XGK6;T0X9Z7;T0WSG2;T0W…	F7JG52;E5XIW3;B0ND96;A0A014QJR3;Q0FGS7;B8KRB4;L8NR31;R0DMR9;E0QND8;D0YPK7;C2KTB2;P75088;K2DXF3;Z9K2Y6;X5KIA5;W7QYA7;W4N3Z6;W3WC80;W3VXZ7;W3SGP7;W3SB32;W3R475;W3QN99;W3PQC5;W3PGI6;W3P4N5;W3MYR1;W3MDP4;W3LN21;W3LKS4;W3KNU0;W3JJR9;W3HE31;W3GHS5;W3FUK6;W3EGV8;W3DUL4;W3DPB5;W3CCB6;W3BS22;W1YYM6;V8G8J0;V7IGP1;V2ULQ8;V2UJL2;U9VYG1;U7NQG2;U1VQ47;U1LF52;U1KJA0;U1G1T7;T2J431;T2IBI1;T0XGK6;T0X9Z7;T0WSG2;T0W…	>tr|F7JG52|F7JG52_9FIRM Ribosome-binding ATPase YchF OS=Lachnospiraceae bacterium 1_1_57FAA GN=ychF PE=3 SV=1;>tr|E5XIW3|E5XIW3_9FIRM Ribosome-binding ATPase YchF OS=Lachnospiraceae bacterium 8_1_57FAA GN=ychF PE=3 SV=1;>tr|B0ND96|B0ND96_CLOSV Ribosome-bin	543	2	0	0	0	0	0	0	0	0	0	0	0	0	4	8	0	1	1	0	5	7	4	0	3	1
	B0NDC3;W6PEY6;U2UUR2;G9QN60;E1KV86;D9PRP4;B0S3F6;A0ALT2;A0A024I7K8	B0NDC3;W6PEY6;U2UUR2;G9QN60;E1KV86;D9PRP4;B0S3F6;A0ALT2;A0A024I7K8	>tr|B0NDC3|B0NDC3_CLOSV 30S ribosomal protein S9 OS=[Clostridium] scindens ATCC 35704 GN=rpsI PE=3 SV=1;>tr|W6PEY6|W6PEY6_LISMN 30S ribosomal protein S9 OS=Listeria monocytogenes 6179 GN=rpsI PE=3 SV=1;>tr|U2UUR2|U2UUR2_9FIRM 30S ribosomal protein S9 OS=Or	9	2	0	0	0	116200000	0	0	0	0	0	0	0	0	3	16	2	4	7	2	6	7	20	4	11	24
	B0NDN5;A0A073J0P3	B0NDN5	>tr|B0NDN5|B0NDN5_CLOSV Pyruvate, phosphate dikinase OS=[Clostridium] scindens ATCC 35704 GN=ppdK PE=4 SV=1	2	14	0	0	0	29411000	0	0	0	0	0	0	43256000	0	3	3	3	3	3	1	0	0	0	0	1	0
	B0NDP0	B0NDP0	>tr|B0NDP0|B0NDP0_CLOSV M18 family aminopeptidase OS=[Clostridium] scindens ATCC 35704 GN=CLOSCI_01568 PE=3 SV=1	1	1	0	48997000	0	0	0	0	0	0	0	0	0	0	61	64	69	75	67	58	90	39	67	64	57	34
	B0NDP2;S7UZF1;K2B9N6;F7JKJ3;B4D595;M5TX58;A0A069E819;X6CSW1;F0YV18;N9VQ03;C5EEC0	B0NDP2	>tr|B0NDP2|B0NDP2_CLOSV Glycine C-acetyltransferase OS=[Clostridium] scindens ATCC 35704 GN=kbl PE=3 SV=1	11	5	106650000	86661000	0	0	0	86288000	134240000	100950000	122890000	0	0	0	0	0	3	0	0	0	0	0	0	0	0	0
	B0NDP3	B0NDP3	>tr|B0NDP3|B0NDP3_CLOSV L-threonine 3-dehydrogenase OS=[Clostridium] scindens ATCC 35704 GN=tdh PE=3 SV=1	1	1	0	0	0	0	0	0	0	0	0	38271000	0	0	9	37	13	10	2	2	9	9	2	6	4	19
	B0NDQ7	B0NDQ7	>tr|B0NDQ7|B0NDQ7_CLOSV Pyruvate-flavodoxin oxidoreductase OS=[Clostridium] scindens ATCC 35704 GN=nifJ PE=3 SV=1	1	17	954780000	863560000	1065800000	1382200000	922500000	1290700000	923880000	572360000	1080100000	1052500000	748800000	236170000	0	0	0	3	0	0	1	0	1	0	1	0
	B0NE82;C7H6K2	B0NE82;C7H6K2	>tr|B0NE82|B0NE82_CLOSV Dehydrogenase, FMN-dependent OS=[Clostridium] scindens ATCC 35704 GN=CLOSCI_01760 PE=4 SV=1;>tr|C7H6K2|C7H6K2_9FIRM Dehydrogenase, FMN-dependent OS=Faecalibacterium prausnitzii A2-165 GN=FAEPRAA2165_01935 PE=4 SV=1	2	1	0	0	0	0	49564000	0	0	0	0	0	0	0	3	3	3	2	5	1	6	6	6	3	4	2
	B0NEL8	B0NEL8	>tr|B0NEL8|B0NEL8_CLOSV Putative L-ribulose-5-phosphate 4-epimerase OS=[Clostridium] scindens ATCC 35704 GN=CLOSCI_01899 PE=4 SV=1	1	2	93635000	0	0	0	0	0	0	0	0	0	0	0	3	3	2	1	0	0	1	0	0	0	0	0
	B0NEU7;F7JMI6;N1ZWK0	B0NEU7;F7JMI6	>tr|B0NEU7|B0NEU7_CLOSV Phosphoglucomutase/phosphomannomutase, alpha/beta/alpha domain II OS=[Clostridium] scindens ATCC 35704 GN=CLOSCI_01986 PE=3 SV=1;>tr|F7JMI6|F7JMI6_9FIRM Uncharacterized protein OS=Lachnospiraceae bacterium 1_4_56FAA GN=HMPREF0988_01	3	3	0	0	0	0	0	0	0	0	0	29771000	0	0	17	12	11	10	16	11	10	15	15	7	0	22
	B0NFE4;T4G7N7;T4H7R5;U4Z1M8;T4XXU3;T4V1H8;T4UD19;T4T3E1;T4RZU1;T4RRT7;T4R438;T4QL32;T4LLF9;T4LCR0;T4KT33;T4K7Z6;T4FY16;T4FGE1;T4CHN0;T4C7S6;T4B641;T3ZCD1;T3YS32;T3XET9;T3V309;T3UCM9;T3R9B8;T3QRZ6;T3PAU3;T3P3S8;T3NP98;T3K6P4;T3J3K9;T3HJV6;T3EX42;T3E568;T3CSC7;T3BS63;T3AZD8;T2Z7W1;T2X1T1;T2WUD3;T2UMR0;U4D4E4;U3WMX2;U3WBC3;T3W1U1;G6BYB1;A0A069ALD8;A0A031WC86	B0NFE4	>tr|B0NFE4|B0NFE4_CLOSV Aldehyde dehydrogenase (NAD) family protein OS=[Clostridium] scindens ATCC 35704 GN=CLOSCI_02188 PE=4 SV=1	50	7	23557000	19612000	32511000	0	0	0	18804000	0	0	61855000	0	0	0	2	3	3	5	0	4	5	3	7	2	3
	F7JLT5;F0YTN2;F7JEQ7;E5XIH6;B0NFF2;N2AQT2;C6JG06;N9ZLH8;N9ZKE0;E7GHL8;C5EVQ4;A8S1D6;N9WW51;I0QEU6;A0A037EX84;A0A037FQS7;U1E446;A0A033TW77;H9NER6;A9Y6P9;A9Y6N8;A9Y6N6;A9Y6M7;A9Y6H5;A9Y6H4;A9Y6H1;A9Y6G3;F9PXT3;A6Q0R9;A1JHE7;A6PXS6;A1IV36;A1IV32;S6B465;A1JHF3;Y4H759;A7DUQ5;A1JHA7;A6Q023;A1IUZ4;G8B2Q5;A6Q024;Q4H080;A6PXV3;G8B2M5;A6PXW0;A1IV44;A6Q0R7;A6Q003;E0ZN73;A6PXU5;W1ICS2;Q4H038;A6PZZ4;A1IUW6;Q4…	F7JLT5;F0YTN2;F7JEQ7;E5XIH6;B0NFF2;N2AQT2;C6JG06;N9ZLH8;N9ZKE0;E7GHL8;C5EVQ4;A8S1D6;N9WW51;I0QEU6;A0A037EX84;A0A037FQS7;U1E446;A0A033TW77;H9NER6;A9Y6P9;A9Y6N8;A9Y6N6;A9Y6M7;A9Y6H5;A9Y6H4;A9Y6H1;A9Y6G3;F9PXT3;A6Q0R9;A1JHE7;A6PXS6;A1IV36;A1IV32;S6B465;A1JHF3;Y4H759;A7DUQ5;A1JHA7;A6Q023;A1IUZ4;G8B2Q5;A6Q024;Q4H080;A6PXV3;G8B2M5;A6PXW0;A1IV44;A6Q0R7;A6Q003;E0ZN73;A6PXU5;W1ICS2;Q4H038;A6PZZ4;A1IUW6;Q4…	>tr|F7JLT5|F7JLT5_9FIRM DNA-directed RNA polymerase subunit alpha OS=Lachnospiraceae bacterium 1_4_56FAA GN=rpoA PE=3 SV=1;>tr|F0YTN2|F0YTN2_9CLOT DNA-directed RNA polymerase subunit alpha OS=Clostridium sp. D5 GN=rpoA PE=3 SV=1;>tr|F7JEQ7|F7JEQ7_9FIRM DNA	2255	4	0	144320000	0	240350000	303110000	0	0	307510000	190180000	162190000	194770000	0	3	2	2	1	0	0	0	0	0	0	1	0
	C0ETA0;V1CEL5;B0NFG0;F0YTM6;F3ACB6	C0ETA0;V1CEL5;B0NFG0;F0YTM6;F3ACB6	>tr|C0ETA0|C0ETA0_9FIRM Adenylate kinase OS=[Eubacterium] hallii DSM 3353 GN=adk PE=3 SV=1;>tr|V1CEL5|V1CEL5_9FIRM Adenylate kinase OS=Eubacterium brachy ATCC 33089 GN=adk PE=3 SV=1;>tr|B0NFG0|B0NFG0_CLOSV Adenylate kinase OS=[Clostridium] scindens ATCC 35	5	1	0	0	0	0	0	0	0	0	0	0	0	13970000	0	267	0	0	0	0	0	0	0	0	0	0
	B0NFG4;A7B528	B0NFG4;A7B528	>tr|B0NFG4|B0NFG4_CLOSV 30S ribosomal protein S5 OS=[Clostridium] scindens ATCC 35704 GN=rpsE PE=3 SV=1;>tr|A7B528|A7B528_RUMGN 30S ribosomal protein S5 OS=Ruminococcus gnavus ATCC 29149 GN=rpsE PE=3 SV=1	2	3	63892000	64056000	0	234920000	212560000	0	104910000	256710000	236540000	77170000	47877000	34071000	43	28	23	16	20	6	5	13	13	1	6	9
	C4Z2T8;E7GHN9;B0NFH3;F7JLV5;F7JES6;N9ZLJ8;N9ZKG5;F3ACC9;A8S1F6;N9X7U2;C0EWF4;A7B537;C6JFY5;E5XIF7;A9KJI6;C5EVN4;F0YTL3	C4Z2T8;E7GHN9;B0NFH3;F7JLV5;F7JES6;N9ZLJ8;N9ZKG5;F3ACC9;A8S1F6;N9X7U2;C0EWF4;A7B537;C6JFY5;E5XIF7;A9KJI6;C5EVN4;F0YTL3	>sp|C4Z2T8|RL29_EUBE2 50S ribosomal protein L29 OS=Eubacterium eligens (strain ATCC 27750 / VPI C15-48) GN=rpmC PE=3 SV=1;>tr|E7GHN9|E7GHN9_CLOSY 50S ribosomal protein L29 OS=[Clostridium] symbiosum WAL-14163 GN=rpmC PE=3 SV=1;>tr|B0NFH3|B0NFH3_CLOSV 50S r	17	2	50064000	0	0	29208000	0	44912000	0	37144000	59719000	0	0	0	0	0	0	0	0	0	0	0	0	0	0	2
	B0NFH4	B0NFH4	>tr|B0NFH4|B0NFH4_CLOSV 50S ribosomal protein L16 OS=[Clostridium] scindens ATCC 35704 GN=rplP PE=3 SV=1	1	2	0	0	214640000	0	91067000	0	128750000	232260000	0	240390000	117980000	0	0	1	4	4	0	1	1	0	4	0	0	0
	B0NFH6	B0NFH6	>tr|B0NFH6|B0NFH6_CLOSV 50S ribosomal protein L22 OS=[Clostridium] scindens ATCC 35704 GN=rplV PE=3 SV=1	1	2	48883000	37285000	0	56407000	41824000	0	111850000	211500000	142870000	209690000	40646000	29566000	6	6	5	4	2	2	1	3	2	5	2	2
	F7JLW4;F7JET5;F0YTK4;E5XIE8;B0NFI2;A7B546;C4ZBD3	F7JLW4;F7JET5;F0YTK4;E5XIE8;B0NFI2;A7B546	>tr|F7JLW4|F7JLW4_9FIRM 30S ribosomal protein S10 OS=Lachnospiraceae bacterium 1_4_56FAA GN=rpsJ PE=3 SV=1;>tr|F7JET5|F7JET5_9FIRM 30S ribosomal protein S10 OS=Lachnospiraceae bacterium 1_1_57FAA GN=rpsJ PE=3 SV=1;>tr|F0YTK4|F0YTK4_9CLOT 30S ribosomal prot	7	3	207710000	123560000	70888000	183800000	289330000	164500000	132630000	384650000	235420000	98782000	158010000	67597000	7	8	4	10	2	1	3	6	11	7	5	0
	B0NFI9;F0YTK0	B0NFI9;F0YTK0	>tr|B0NFI9|B0NFI9_CLOSV D-proline reductase, PrdB subunit OS=[Clostridium] scindens ATCC 35704 GN=prdB PE=4 SV=1;>tr|F0YTK0|F0YTK0_9CLOT D-proline reductase, PrdB subunit OS=Clostridium sp. D5 GN=HMPREF0240_00460 PE=4 SV=1	2	2	167500000	149790000	93860000	100020000	0	0	0	0	166760000	52809000	0	0	2	4	6	4	5	1	2	0	1	4	0	0
	B0NFJ1	B0NFJ1	>tr|B0NFJ1|B0NFJ1_CLOSV D-proline reductase, PrdA proprotein OS=[Clostridium] scindens ATCC 35704 GN=prdA PE=4 SV=1	1	2	0	17733000	0	0	0	0	0	0	0	0	0	0	3	4	3	4	3	3	3	3	3	3	3	3
	B0NFU5	B0NFU5	>tr|B0NFU5|B0NFU5_CLOSV Fructose-1,6-bisphosphate aldolase, class II OS=[Clostridium] scindens ATCC 35704 GN=fba PE=4 SV=1	1	6	0	16019000	0	11981000	0	0	0	0	0	13281000	0	0	14	14	2	4	3	3	8	4	7	4	1	2
	B0NGS1	B0NGS1	>tr|B0NGS1|B0NGS1_CLOSV Rubredoxin OS=[Clostridium] scindens ATCC 35704 GN=CLOSCI_02641 PE=4 SV=1	1	11	0	0	0	33287000	137360000	71052000	124810000	0	30138000	96430000	0	79289000	308	282	231	233	219	156	214	153	172	193	210	167
	F7JH00;E5XGA3;B0NHR1;F0Z2V5;N2B5K9	F7JH00;E5XGA3;B0NHR1;F0Z2V5;N2B5K9	>tr|F7JH00|F7JH00_9FIRM Methionine--tRNA ligase OS=Lachnospiraceae bacterium 1_1_57FAA GN=metG PE=3 SV=1;>tr|E5XGA3|E5XGA3_9FIRM Methionine--tRNA ligase OS=Lachnospiraceae bacterium 8_1_57FAA GN=metG PE=3 SV=1;>tr|B0NHR1|B0NHR1_CLOSV Methionine--tRNA ligas	5	2	0	5645800	0	0	0	0	0	0	0	0	0	0	0	0	0	2	0	0	0	0	1	0	0	0
	F7JC69;H1ARI3;E5XJZ7;B0NJ23;B0NY79;E7GBK8;F7JIT3;A0A011WML8;N9VQJ3	F7JC69;H1ARI3;E5XJZ7;B0NJ23;B0NY79;E7GBK8;F7JIT3;A0A011WML8;N9VQJ3	>tr|F7JC69|F7JC69_9FIRM Carbamoyl-phosphate synthase OS=Lachnospiraceae bacterium 1_1_57FAA GN=HMPREF0990_00678 PE=4 SV=1;>tr|H1ARI3|H1ARI3_9FIRM Carbamoyl-phosphate synthase large chain OS=Coprobacillus sp. 8_2_54BFAA GN=carB PE=3 SV=1;>tr|E5XJZ7|E5XJZ7_9	9	2	0	44722000	93669000	43695000	38093000	0	0	0	0	56304000	0	0	5	6	1	1	1	0	5	5	1	0	1	1
	B0NJF3	B0NJF3	>tr|B0NJF3|B0NJF3_CLOSV Putative translation elongation factor G OS=[Clostridium] scindens ATCC 35704 GN=CLOSCI_03639 PE=4 SV=1	1	3	44251000	40897000	0	67046000	0	0	29100000	0	0	0	0	0	14	14	2	4	3	3	8	4	7	4	1	2
	B0NK28	B0NK28	>tr|B0NK28|B0NK28_CLOSV Metallo-beta-lactamase domain protein OS=[Clostridium] scindens ATCC 35704 GN=CLOSCI_03869 PE=4 SV=1	1	2	54616000	35450000	0	14309000	12221000	0	16490000	0	0	50126000	99797000	16130000	35	32	25	29	36	29	27	27	36	33	38	38
	B0NK98	B0NK98	>tr|B0NK98|B0NK98_CLOSV Putative Phosphate-binding protein PstS 2 OS=[Clostridium] scindens ATCC 35704 GN=CLOSCI_03940 PE=4 SV=1	1	3	837180000	587490000	365810000	0	258830000	278170000	0	0	0	1207000000	0	0	18	24	12	18	15	17	37	22	21	18	25	35
	B0NKG7	B0NKG7	>tr|B0NKG7|B0NKG7_CLOSV Phosphoglucosamine mutase OS=[Clostridium] scindens ATCC 35704 GN=glmM PE=3 SV=1	1	1	0	0	0	7113500	0	0	0	0	0	0	0	0	0	7	0	6	5	9	6	10	8	2	3	4
	E5VPY3;B0NWX2;S0LG88	E5VPY3;B0NWX2;S0LG88	>tr|E5VPY3|E5VPY3_9FIRM PTS system mannose/fructose/sorbose family IID protein OS=Anaerostipes sp. 3_2_56FAA GN=HMPREF1011_00055 PE=4 SV=1;>tr|B0NWX2|B0NWX2_9CLOT PTS system, mannose/fructose/sorbose family, IID component OS=Clostridium sp. SS2/1 GN=CLOSS2	3	2	663860000	339810000	160170000	231000000	40910000	56794000	237380000	518650000	387030000	170980000	640640000	50116000	6	3	4	1	2	5	4	1	6	0	8	0
	E5VR10;B0NX99;F0Z0R2	E5VR10;B0NX99;F0Z0R2	>tr|E5VR10|E5VR10_9FIRM UDP-glucose 4-epimerase OS=Anaerostipes sp. 3_2_56FAA GN=HMPREF1011_00432 PE=3 SV=1;>tr|B0NX99|B0NX99_9CLOT UDP-glucose 4-epimerase OS=Clostridium sp. SS2/1 GN=galE PE=3 SV=1;>tr|F0Z0R2|F0Z0R2_9CLOT UDP-glucose 4-epimerase OS=Clostr	3	2	0	0	0	0	0	0	0	0	0	0	18994000	0	0	0	0	0	0	0	0	0	1	0	0	0
	B0NXC5;U2TRB8	B0NXC5;U2TRB8	>tr|B0NXC5|B0NXC5_9CLOT Formate C-acetyltransferase OS=Clostridium sp. SS2/1 GN=pflB PE=4 SV=1;>tr|U2TRB8|U2TRB8_9ACTN Formate C-acetyltransferase OS=Olsenella profusa F0195 GN=pflB PE=4 SV=1	2	1	0	0	0	0	0	0	0	0	23966000	0	0	0	5	0	0	2	3	2	0	1	0	0	1	2
	B0NXF9	B0NXF9	>tr|B0NXF9|B0NXF9_9CLOT Thiamine pyrophosphate enzyme, central domain protein OS=Clostridium sp. SS2/1 GN=CLOSS21_00355 PE=3 SV=1	1	1	0	0	0	0	0	0	0	0	0	29771000	0	0	18	24	14	2	6	8	17	21	24	12	27	46
	B0NXT8	B0NXT8	>tr|B0NXT8|B0NXT8_9CLOT Fructose-1,6-bisphosphate aldolase, class II OS=Clostridium sp. SS2/1 GN=fba PE=4 SV=1	1	6	0	0	6090900	0	0	0	0	0	0	0	0	0	0	0	0	3	2	1	0	0	0	0	0	0
	B0NYC4	B0NYC4	>tr|B0NYC4|B0NYC4_9CLOT Phosphoglucomutase/phosphomannomutase, alpha/beta/alpha domain II OS=Clostridium sp. SS2/1 GN=CLOSS21_00684 PE=3 SV=1	1	1	0	0	0	0	0	0	16937000	0	0	0	0	0	105	162	95	79	75	55	245	81	100	85	91	134
	B0NYD7;F0YY47;W1WIP3;M9G6W4;K3HBY6;A0A070SST2;A0A071HAD6;L6ZT94;A0A074CJF0;A0A070W9Z0;A0A070UTA4;B3X298;Z5WZE5;Z5W8D0;Z5Q8N0;Z5PJR2;Z5L550;Z5HKY4;Z5DX19;Z5A2Y9;Z4YPG6;Z4XZ60;X7QDS6;X7PML8;X7PBR5;X7IBN0;X4HGE2;W8ZSY3;W8TE02;W7IGU7;W2A349;W1WZX1;W1GKN9;W1CTI2;W1AZT7;V8SFU3;V8S4K6;V7WD76;V5DSF5;V3JLL9;V3EYD9;V3AAY4;V2YK28;V2TE70;V2SFE2;V2RJE3;V2QKL2;V2MYS7;V2JSH3;V1ZMF9;V1Z4P8;V1Y254;V1WNK7;V1VMF2;V…	B0NYD7;F0YY47	>tr|B0NYD7|B0NYD7_9CLOT GroES-like protein OS=Clostridium sp. SS2/1 GN=CLOSS21_00697 PE=3 SV=1;>tr|F0YY47|F0YY47_9CLOT Putative oxidoreductase OS=Clostridium sp. D5 GN=HMPREF0240_01764 PE=3 SV=1	573	3	50613000	45717000	41342000	63519000	35515000	0	56370000	61688000	48016000	50670000	68132000	0	0	3	3	3	3	3	4	2	0	2	1	3
	B0NYE1	B0NYE1	>tr|B0NYE1|B0NYE1_9CLOT Ketose-bisphosphate aldolase OS=Clostridium sp. SS2/1 GN=CLOSS21_00701 PE=4 SV=1	1	10	1968400000	2385300000	1683700000	1654600000	813360000	703850000	2073900000	1978800000	1036400000	986470000	1502000000	1121800000	0	2	0	4	1	0	1	5	7	0	0	19
	B0NYE3;F7JDE7;E5XGZ3	B0NYE3;F7JDE7;E5XGZ3	>tr|B0NYE3|B0NYE3_9CLOT Oxidoreductase, aldo/keto reductase family protein OS=Clostridium sp. SS2/1 GN=CLOSS21_00703 PE=4 SV=1;>tr|F7JDE7|F7JDE7_9FIRM Uncharacterized protein OS=Lachnospiraceae bacterium 1_1_57FAA GN=HMPREF0990_01060 PE=4 SV=1;>tr|E5XGZ3|E	3	2	0	0	0	56002000	0	0	0	0	0	0	0	0	0	5	0	0	0	0	6	0	0	0	0	0
	H1HTJ2;B0NYX8;N2A443;E5VWX6;E7GR53;C0ERR4;A1YGX7	H1HTJ2;B0NYX8;N2A443;E5VWX6;E7GR53;C0ERR4;A1YGX7	>tr|H1HTJ2|H1HTJ2_9FIRM Uncharacterized protein OS=Stomatobaculum longum GN=HMPREF9623_00912 PE=3 SV=1;>tr|B0NYX8|B0NYX8_9CLOT Acyl-CoA dehydrogenase, C-terminal domain protein OS=Clostridium sp. SS2/1 GN=CLOSS21_00847 PE=3 SV=1;>tr|N2A443|N2A443_9FIRM But	7	2	0	0	0	97248000	29452000	40321000	0	0	149060000	0	49459000	0	1	2	3	1	0	0	2	0	1	0	1	0
	B0NZQ1	B0NZQ1	>tr|B0NZQ1|B0NZQ1_9CLOT Ketol-acid reductoisomerase OS=Clostridium sp. SS2/1 GN=ilvC PE=3 SV=1	1	8	49817000	0	0	0	0	0	0	0	0	0	0	0	1	4	8	6	7	14	4	4	9	8	9	7
	B0P0B8;E5VVQ0;M1ZVI0;F1TBG2;E7GT29;E7GB00;A0A073D1Z8;W1UBN4;R0AAF1;H1ANX1;G2FZG5;C4IMC9;B1QV23;H1HRD8;B0PBL5;F7JRP1;F3AEP4;F0Z5S9;D7N6H8;D2MMY0;C0ESH6;B0NEN3;R9LN03;N9ZES3;N9YNW3;N2AD73;F7NHK0;F7JE89;F0GWY8;E5XFX3;D8FJH6;D1VU28;C7HV22;C5EIY1;A8RWT0;W7UW81;U7UJE0;C6JHA8;N9X952;A7B012;U2W8E2	B0P0B8;E5VVQ0;M1ZVI0;F1TBG2;E7GT29;E7GB00;A0A073D1Z8;W1UBN4;R0AAF1;H1ANX1;G2FZG5;C4IMC9;B1QV23;H1HRD8;B0PBL5;F7JRP1;F3AEP4;F0Z5S9;D7N6H8;D2MMY0;C0ESH6;B0NEN3;R9LN03;N9ZES3;N9YNW3;N2AD73;F7NHK0;F7JE89;F0GWY8;E5XFX3;D8FJH6;D1VU28;C7HV22;C5EIY1;A8RWT0;W7UW81;U7UJE0;C6JHA8;N9X952;A7B012;U2W8E2	>tr|B0P0B8|B0P0B8_9CLOT Serine--tRNA ligase OS=Clostridium sp. SS2/1 GN=serS PE=3 SV=1;>tr|E5VVQ0|E5VVQ0_9FIRM Seryl-tRNA synthetase OS=Anaerostipes sp. 3_2_56FAA GN=HMPREF1011_02075 PE=3 SV=1;>tr|M1ZVI0|M1ZVI0_CLOBO Seryl-tRNA synthetase (Fragment) OS=Clo	41	2	0	0	0	0	0	0	0	0	0	125000000	0	0	6	6	2	0	1	0	6	0	1	2	2	1
	S0KRG6;B0P0M4	S0KRG6;B0P0M4	>tr|S0KRG6|S0KRG6_9ENTE Uncharacterized protein OS=Enterococcus columbae DSM 7374 = ATCC 51263 GN=I568_01803 PE=4 SV=1;>tr|B0P0M4|B0P0M4_9CLOT Uncharacterized protein OS=Clostridium sp. SS2/1 GN=CLOSS21_01715 PE=4 SV=1	2	1	0	0	129230000	31285000	77018000	59933000	0	47854000	69449000	116780000	51793000	90733000	8	4	4	5	2	1	3	5	8	2	6	2
	B0P110;F7JC56;E5XJY6	B0P110;F7JC56;E5XJY6	>tr|B0P110|B0P110_9CLOT Phosphodiesterase family protein OS=Clostridium sp. SS2/1 GN=CLOSS21_01661 PE=4 SV=1;>tr|F7JC56|F7JC56_9FIRM Uncharacterized protein OS=Lachnospiraceae bacterium 1_1_57FAA GN=HMPREF0990_00665 PE=4 SV=1;>tr|E5XJY6|E5XJY6_9FIRM MJ0936	3	1	0	0	0	0	0	0	0	0	0	0	41337000	0	78	75	61	65	63	44	55	48	70	50	50	38
	C6JGC7;B0P1S9;N9WZ60	C6JGC7;B0P1S9;N9WZ60	>tr|C6JGC7|C6JGC7_9FIRM Aspartate-semialdehyde dehydrogenase OS=Ruminococcus sp. 5_1_39BFAA GN=RSAG_02994 PE=3 SV=1;>tr|B0P1S9|B0P1S9_9CLOT Aspartate-semialdehyde dehydrogenase OS=Clostridium sp. SS2/1 GN=asd PE=3 SV=1;>tr|N9WZ60|N9WZ60_9FIRM Aspartate-sem	3	6	161440000	102980000	218360000	147950000	88789000	135440000	137590000	161580000	182310000	344340000	261140000	255730000	9	4	1	4	7	3	5	2	11	4	11	3
	B0P2A6	B0P2A6	>tr|B0P2A6|B0P2A6_9CLOT Glutamate dehydrogenase OS=Clostridium sp. SS2/1 GN=CLOSS21_02080 PE=3 SV=1	1	5	0	0	0	0	0	0	0	0	0	0	47386000	0	57	105	47	45	26	23	191	67	81	42	45	73
	B0P334;A7B724;G2FYJ8;R9LN22;E5XFT7;N2BS34;F7JEC6;C0F0D2	B0P334;A7B724	>tr|B0P334|B0P334_9CLOT Rubredoxin OS=Clostridium sp. SS2/1 GN=CLOSS21_02376 PE=4 SV=1;>tr|A7B724|A7B724_RUMGN Rubrerythrin OS=Ruminococcus gnavus ATCC 29149 GN=RUMGNA_03389 PE=4 SV=1	8	3	76917000	65773000	0	0	0	0	64235000	60538000	102860000	0	0	0	14	30	13	9	11	4	36	15	9	11	19	14
	B0P367;K1GE79;A0A073IRH9;A0A011A7E2;A0A010ZMM5;U7T780;U7SUN6;M7B197;F7L1T9;D4CT55;D0BTL1;Q7P4V1;J8VRZ0;I3DK51;E5BHA7;D5RDA3	B0P367	>tr|B0P367|B0P367_9CLOT Pyruvate-flavodoxin oxidoreductase OS=Clostridium sp. SS2/1 GN=nifJ PE=3 SV=1	16	10	0	0	83926000	157070000	0	0	61998000	0	123750000	41547000	52148000	0	0	0	3	2	3	0	2	3	0	0	3	0
	B0P3W4;N9ZZT3;N9Y4G4;C5EIW2;A8RWQ4;F7JPL8;E7GKJ2;A7B362;F0Z5H2	B0P3W4;N9ZZT3;N9Y4G4;C5EIW2;A8RWQ4	>tr|B0P3W4|B0P3W4_9CLOT UDP-glucose 4-epimerase OS=Clostridium sp. SS2/1 GN=galE PE=3 SV=1;>tr|N9ZZT3|N9ZZT3_9FIRM UDP-glucose 4-epimerase OS=[Clostridium] clostridioforme 90A1 GN=HMPREF1087_00375 PE=3 SV=1;>tr|N9Y4G4|N9Y4G4_9FIRM UDP-glucose 4-epimerase O	9	3	31487000	38952000	28263000	39354000	0	0	29958000	65913000	50772000	82186000	68183000	0	13	10	5	13	16	5	12	17	15	5	14	5
	B0P4F4	B0P4F4	>tr|B0P4F4|B0P4F4_9CLOT AP endonuclease, family 2 OS=Clostridium sp. SS2/1 GN=CLOSS21_03239 PE=4 SV=1	1	1	0	0	14689000	0	0	0	0	0	0	0	0	0	0	0	3	0	1	0	0	0	0	0	0	0
	B0P4J2;C6JCA0	B0P4J2	>tr|B0P4J2|B0P4J2_9CLOT Glucose-6-phosphate isomerase OS=Clostridium sp. SS2/1 GN=pgi PE=3 SV=1	2	3	0	0	0	54157000	0	0	0	0	28473000	0	32708000	0	15	15	17	22	15	15	21	13	21	19	17	13
	B0P4R1;C4Z2R3;E5VVF9;C0ETI4	B0P4R1;C4Z2R3;E5VVF9;C0ETI4	>tr|B0P4R1|B0P4R1_9CLOT 50S ribosomal protein L7/L12 OS=Clostridium sp. SS2/1 GN=rplL PE=3 SV=1;>sp|C4Z2R3|RL7_EUBE2 50S ribosomal protein L7/L12 OS=Eubacterium eligens (strain ATCC 27750 / VPI C15-48) GN=rplL PE=3 SV=1;>tr|E5VVF9|E5VVF9_9FIRM 50S ribosoma	4	1	0	0	0	0	0	0	0	0	0	0	51926000	0	38	44	13	12	6	5	26	26	9	9	13	10
	Q3A9Q8;C7H3D3;B0P4S2;R6WTI9;Q890N5;A4XI31;Q2RFP0;A8MLD3;Q8R7U7;B0KCJ3;B0K5G9;H7FE00;H7D9T9;G4CBA1;W7L116;W4F8S3;U2TGC0;U2AEW6;T0NUT6;Q5L404;P37871;M5QTR9;E5WSW6;A7Z0N0;A4IJI2;W4RTK5;W3AGH3;I4X7J8;G9QNA2;W7YH50;W4CDC3;A0A072NHT7;A0A069DL92;U4WJD2;W2EDC2;M9L7S5;F5LKJ7;S9UIW3;S9SME2;H3SEL2;M8E4D8;L5MX31;J2H8L4;C6J686;S7SWM9;F5SI92;K9AEI7;D7WZN9;B1HMZ5;R7ZA63;S3A278;E8LD77;E4LBM2;D6KQJ9;J4JFS2;E1L696…	Q3A9Q8;C7H3D3;B0P4S2;R6WTI9;Q890N5;A4XI31;Q2RFP0;A8MLD3;Q8R7U7;B0KCJ3;B0K5G9;H7FE00;H7D9T9;G4CBA1;W7L116;W4F8S3;U2TGC0;U2AEW6;T0NUT6;Q5L404;P37871;M5QTR9;E5WSW6;A7Z0N0;A4IJI2;W4RTK5;W3AGH3;I4X7J8;G9QNA2;W7YH50;W4CDC3;A0A072NHT7;A0A069DL92;U4WJD2;W2EDC2;M9L7S5;F5LKJ7;S9UIW3;S9SME2;H3SEL2;M8E4D8;L5MX31;J2H8L4;C6J686;S7SWM9;F5SI92;K9AEI7;D7WZN9;B1HMZ5;R7ZA63;S3A278;E8LD77;E4LBM2;D6KQJ9;J4JFS2;E1L696…	>sp|Q3A9Q8|RPOC_CARHZ DNA-directed RNA polymerase subunit beta OS=Carboxydothermus hydrogenoformans (strain Z-2901 / DSM 6008) GN=rpoC PE=3 SV=1;>tr|C7H3D3|C7H3D3_9FIRM DNA-directed RNA polymerase subunit beta OS=Faecalibacterium prausnitzii A2-165 GN=rp	62	4	0	0	51517000	0	0	0	0	0	0	0	0	0	6	8	0	0	0	0	4	5	0	0	1	0
	B0P4S5;C0ETR0;A9KRZ3;N9VMA0;H1HUC6;X8DEC3;T0ECN6;K2C3K6;F7ML72;A0PXU3;A0A072YLF0;A0A072XWC4;A0A072XMY8;A0A072X7M9;A0A072WE15;B0A6A6;A0A072X2F4;V2QEZ1;X5LUL2;X5KMA2;K0V7X8;A4T1R3;X7WMA5;X7VWU4;Q1BDD4;I9E4Q4;I9BNR4;I9A6I3;I8YLI9;I8WI37;I8USL5;I8G4X2;I8B9X0;I0S099;I0PIX3;H0IGB9;G7GZB7;B1MGH8;A3PV95;A1UBL0;E5XR77;I8ARH8;D6L434;A0A069T2R3;Z9JVI2	B0P4S5;C0ETR0;A9KRZ3;N9VMA0;H1HUC6	>tr|B0P4S5|B0P4S5_9CLOT Elongation factor G OS=Clostridium sp. SS2/1 GN=fusA PE=3 SV=1;>tr|C0ETR0|C0ETR0_9FIRM Elongation factor G OS=[Eubacterium] hallii DSM 3353 GN=fusA PE=3 SV=1;>sp|A9KRZ3|EFG_CLOPH Elongation factor G OS=Clostridium phytofermentans (s	45	4	0	0	0	0	0	0	0	0	0	0	15167000	0	0	11	0	0	1	0	2	1	0	0	0	3
	B0P4S6;E5VVF3;J0YQX4;W3U504;W3U4S5;W3TZC0;W3TUX3;W3TU74;W3TRF6;W3TEW1;W3TDS2;W3T8Y3;Q8KHX9;Q6FZL2;Q6FZC0;J1JLP0;J1JFT1;J1JAM4;J0Q9T8;J0Q3F3;J0PZV4;A0A067XCW9;A0A067XBM6;A0A067X843;A0A067X561;A0A067X1E1;A0A067WYQ6;A0A067WY51;A0A067WTE1;A0A067WK57;A0A067W6V3;T4A1V3	B0P4S6	>tr|B0P4S6|B0P4S6_9CLOT Elongation factor Tu OS=Clostridium sp. SS2/1 GN=tuf PE=3 SV=1	32	14	5008300000	5333900000	9319500000	9810500000	5511200000	7474100000	6360000000	4630800000	6330300000	6838400000	5105500000	1508600000	2	0	0	6	3	5	1	3	3	1	3	2
	B0P516	B0P516	>tr|B0P516|B0P516_9CLOT Uncharacterized protein OS=Clostridium sp. SS2/1 GN=CLOSS21_02872 PE=4 SV=1	1	1	0	692160000	65576000	0	0	0	0	881880000	157860000	173630000	0	120810000	3	3	0	0	0	0	2	0	0	0	2	3
	B0P5E2	B0P5E2	>tr|B0P5E2|B0P5E2_9CLOT Rubredoxin OS=Clostridium sp. SS2/1 GN=CLOSS21_03001 PE=4 SV=1	1	14	711350000	619240000	654000000	0	932740000	685890000	898600000	1063300000	679270000	609710000	414990000	761700000	0	0	1	0	1	0	0	0	0	0	0	0
	B0P6F9;W4CG19	B0P6F9	>tr|B0P6F9|B0P6F9_9FIRM Uncharacterized protein OS=Anaerotruncus colihominis DSM 17241 GN=ANACOL_00335 PE=4 SV=1	2	8	331450000	183610000	143270000	170030000	196240000	138510000	74802000	240110000	105020000	76336000	0	309660000	8	6	6	6	6	5	6	4	6	6	5	4
	C7H4K7;C0EEZ0;B0P6R5	C7H4K7;C0EEZ0;B0P6R5	>tr|C7H4K7|C7H4K7_9FIRM Phosphocarrier, HPr family OS=Faecalibacterium prausnitzii A2-165 GN=FAEPRAA2165_01222 PE=4 SV=1;>tr|C0EEZ0|C0EEZ0_9FIRM Phosphocarrier, HPr family OS=[Clostridium] methylpentosum DSM 5476 GN=CLOSTMETH_02429 PE=4 SV=1;>tr|B0P6R5|B0P	3	1	0	0	0	0	0	0	0	0	0	0	0	142370000	3	4	6	6	10	7	2	3	5	1	8	2
	W7UYR9;B0P7F5	W7UYR9;B0P7F5	>tr|W7UYR9|W7UYR9_RUMFL Inorganic pyrophosphatase OS=Ruminococcus flavefaciens 007c GN=ppa PE=3 SV=1;>tr|B0P7F5|B0P7F5_9FIRM Inorganic pyrophosphatase OS=Anaerotruncus colihominis DSM 17241 GN=ppa PE=3 SV=1	2	1	0	0	20795000	0	0	0	0	0	0	0	0	0	33	24	5	13	31	17	12	8	17	26	8	23
	B0P7X0;S8BC36;S8BC15;M1ZZV3;A0A073CYR1;V1CER9;F7NDH7;D3LSQ1;K2D6M4	B0P7X0	>tr|B0P7X0|B0P7X0_9FIRM Fructose-1,6-bisphosphate aldolase, class II OS=Anaerotruncus colihominis DSM 17241 GN=fba PE=4 SV=1	9	4	549800000	211440000	368230000	405440000	879230000	638430000	293430000	1285200000	333390000	568450000	339400000	175600000	6	3	2	11	12	6	4	6	10	4	9	9
	B0P8F2	B0P8F2	>tr|B0P8F2|B0P8F2_9FIRM Glyceraldehyde-3-phosphate dehydrogenase OS=Anaerotruncus colihominis DSM 17241 GN=gap PE=3 SV=1	1	3	0	0	0	11508000	0	0	0	64874000	0	0	0	0	2	3	0	2	1	0	0	1	1	1	1	0
	B0P8Q5	B0P8Q5	>tr|B0P8Q5|B0P8Q5_9FIRM Phage tail sheath protein OS=Anaerotruncus colihominis DSM 17241 GN=ANACOL_01144 PE=4 SV=1	1	2	0	0	8259600	0	0	0	0	0	0	0	0	0	4	4	3	6	5	5	7	9	10	10	6	5
	B0P989	B0P989	>tr|B0P989|B0P989_9FIRM Repeat protein OS=Anaerotruncus colihominis DSM 17241 GN=ANACOL_01336 PE=4 SV=1	1	2	0	0	5062300	0	0	0	0	0	0	0	0	0	10	8	5	6	2	0	3	0	9	5	1	1
	B0P9U1;A8RZR2	B0P9U1	>tr|B0P9U1|B0P9U1_9FIRM Aldehyde oxidase and xanthine dehydrogenase, molybdopterin binding domain protein OS=Anaerotruncus colihominis DSM 17241 GN=ANACOL_01510 PE=4 SV=1	2	4	89705000	69828000	38180000	48510000	46973000	0	0	0	35320000	0	0	0	6	3	0	5	5	5	6	9	8	0	5	3
	B0P9V6	B0P9V6	>tr|B0P9V6|B0P9V6_9FIRM Putative cyclase OS=Anaerotruncus colihominis DSM 17241 GN=ANACOL_01525 PE=4 SV=1	1	4	259590000	255770000	157850000	201180000	214760000	219660000	184360000	157810000	152170000	98268000	0	132640000	2	2	4	0	10	6	1	1	3	1	2	1
	B0PA40	B0PA40	>tr|B0PA40|B0PA40_9FIRM Phosphate/phosphite/phosphonate ABC transporter, periplasmic binding protein OS=Anaerotruncus colihominis DSM 17241 GN=phnD PE=4 SV=1	1	1	0	0	0	0	0	0	0	0	0	0	0	0	6	6	3	6	6	4	4	4	3	6	4	4
	B0PB25	B0PB25	>tr|B0PB25|B0PB25_9FIRM Aspartate-semialdehyde dehydrogenase OS=Anaerotruncus colihominis DSM 17241 GN=asd PE=3 SV=1	1	4	54114000	72475000	117590000	58763000	50997000	59556000	171080000	66532000	71494000	257970000	92075000	129640000	0	0	0	0	0	1	4	0	0	0	0	0
	B0PB57	B0PB57	>tr|B0PB57|B0PB57_9FIRM Rubredoxin OS=Anaerotruncus colihominis DSM 17241 GN=ANACOL_02008 PE=4 SV=1	1	11	597860000	226600000	287390000	115250000	239200000	113920000	56546000	240510000	130640000	0	67592000	109750000	23	6	3	0	8	4	4	3	0	0	0	0
	B0PBQ5;F1TDW6	B0PBQ5;F1TDW6	>tr|B0PBQ5|B0PBQ5_9FIRM Uncharacterized protein OS=Anaerotruncus colihominis DSM 17241 GN=ANACOL_02213 PE=4 SV=1;>tr|F1TDW6|F1TDW6_9FIRM Putative uncharacterized protein OS=[Clostridium] papyrosolvens DSM 2782 GN=Cpap_1995 PE=4 SV=1	2	4	0	0	0	0	0	0	0	0	0	0	0	100040000	13	9	4	8	3	0	7	8	4	8	10	2
	B0PCA5	B0PCA5	>tr|B0PCA5|B0PCA5_9FIRM PTS system, N-acetylglucosamine-specific IIBC component OS=Anaerotruncus colihominis DSM 17241 GN=nagE PE=4 SV=1	1	1	0	0	0	0	0	0	0	65942000	0	0	0	0	0	0	1	0	0	0	0	0	0	0	0	0
	C7HS99;B0PCU8	C7HS99;B0PCU8	>tr|C7HS99|C7HS99_9FIRM 30S ribosomal protein S8 OS=Anaerococcus vaginalis ATCC 51170 GN=rpsH PE=3 SV=1;>tr|B0PCU8|B0PCU8_9FIRM 30S ribosomal protein S8 OS=Anaerotruncus colihominis DSM 17241 GN=rpsH PE=3 SV=1	2	1	0	0	0	0	0	0	0	0	0	0	16846000	0	17	11	9	10	8	6	9	7	13	7	7	6
	B0PDY1	B0PDY1	>tr|B0PDY1|B0PDY1_9FIRM 4Fe-4S binding domain protein OS=Anaerotruncus colihominis DSM 17241 GN=ANACOL_02767 PE=4 SV=1	1	1	0	0	0	0	0	0	0	0	0	0	0	66367000	0	0	3	2	6	4	0	0	6	0	3	4
	B0PF63;J8VS47;I3DK36;E5BEM1;K1HD02;Q7P8J6;M7AI24;F7L0W8;D6LHH1;D5RF17;D4CU11	B0PF63	>tr|B0PF63|B0PF63_9FIRM Beta-eliminating lyase OS=Anaerotruncus colihominis DSM 17241 GN=ANACOL_03442 PE=4 SV=1	11	10	262180000	141340000	267870000	233000000	304000000	225300000	167570000	366790000	123420000	108230000	204180000	220080000	4	3	3	5	5	4	9	6	5	9	11	1
	B0PGB8	B0PGB8	>tr|B0PGB8|B0PGB8_9FIRM Methylglyoxal synthase OS=Anaerotruncus colihominis DSM 17241 GN=mgsA PE=3 SV=1	1	1	0	0	3490000	0	0	0	0	0	0	0	0	0	3	2	0	1	2	1	0	1	0	0	2	0
	R8ZQH3;N1W8D6;B0SSH9;B0SAF6	R8ZQH3;N1W8D6;B0SSH9;B0SAF6	>tr|R8ZQH3|R8ZQH3_9LEPT Elongation factor Tu OS=Leptospira yanagawae serovar Saopaulo str. Sao Paulo = ATCC 700523 GN=tuf PE=3 SV=1;>tr|N1W8D6|N1W8D6_9LEPT Elongation factor Tu OS=Leptospira vanthielii serovar Holland str. Waz Holland = ATCC 700522 GN=tuf	4	4	0	0	0	0	0	65069000	0	0	0	0	0	0	10	16	17	17	16	10	15	11	12	12	12	5
	B0TGL6	B0TGL6	>sp|B0TGL6|G6PI_HELMI Glucose-6-phosphate isomerase OS=Heliobacterium modesticaldum (strain ATCC 51547 / Ice1) GN=pgi PE=3 SV=1	1	1	0	0	0	0	0	0	0	0	0	0	5217300	0	55	52	46	33	16	16	51	18	29	32	37	44
	C6KE37;C6KE36;U7UJZ1;D7N8J5;W1UCW2;R0A1M5;C4IEM5;B1R082;B1BQV5	C6KE37;C6KE36;U7UJZ1;D7N8J5;W1UCW2;R0A1M5;C4IEM5;B1R082;B1BQV5	>tr|C6KE37|C6KE37_9CLOT Hydroxybutyryl-CoA dehydrogenase (Fragment) OS=Clostridium sp. IBUN 13A GN=hbd PE=4 SV=1;>tr|C6KE36|C6KE36_9CLOT Hydroxybutyryl-CoA dehydrogenase (Fragment) OS=Clostridium sp. IBUN 158B GN=hbd PE=4 SV=1;>tr|U7UJZ1|U7UJZ1_9FIRM 3-hyd	9	1	0	0	0	28751000	0	0	0	0	0	0	0	0	3	3	0	2	3	3	4	6	4	2	2	1
	B1BRT1;N9YUH7;M3F5V3;C4IED4;B1R2I6;A0A024PCA1	B1BRT1;N9YUH7;M3F5V3;C4IED4;B1R2I6;A0A024PCA1	>tr|B1BRT1|B1BRT1_CLOPF Acetyl-CoA acetyltransferase OS=Clostridium perfringens E str. JGS1987 GN=AC3_2791 PE=3 SV=1;>tr|N9YUH7|N9YUH7_CLOBU Acetyl-CoA acetyltransferase OS=Clostridium butyricum 60E.3 GN=HMPREF1084_03291 PE=3 SV=1;>tr|M3F5V3|M3F5V3_9BACL 3	6	2	0	0	0	59186000	0	0	0	0	0	0	0	0	4	3	3	2	2	2	2	1	3	3	3	3
	B1BX00	B1BX00	>tr|B1BX00|B1BX00_CLOPF PTS system, mannose/fructose/sorbose family, IID component OS=Clostridium perfringens E str. JGS1987 GN=AC3_1009 PE=4 SV=1	1	2	0	0	0	0	0	0	0	0	0	0	26449000	0	0	0	0	0	0	1	0	0	0	0	0	0
	B1BX46	B1BX46	>tr|B1BX46|B1BX46_CLOPF OB-fold nucleic acid binding domain protein OS=Clostridium perfringens E str. JGS1987 GN=AC3_1771 PE=4 SV=1	1	2	89628000	167380000	205450000	121670000	132940000	158950000	67162000	161460000	111190000	322260000	114570000	241980000	21	32	25	6	8	18	38	28	23	32	29	72
	B1BZF9;U2VD25;Z4X4B0;H7FB12;G4CE97;U2THZ9	B1BZF9	>tr|B1BZF9|B1BZF9_9FIRM PTS system, mannose/fructose/sorbose family, IID component OS=[Clostridium] spiroforme DSM 1552 GN=CLOSPI_00336 PE=4 SV=1	6	4	242400000	144410000	260170000	160260000	270990000	193330000	160680000	264750000	107980000	295960000	203290000	0	13	18	11	13	16	30	29	12	21	15	27	30
	B1KTJ5	B1KTJ5	>sp|B1KTJ5|PGK_CLOBM Phosphoglycerate kinase OS=Clostridium botulinum (strain Loch Maree / Type A3) GN=pgk PE=3 SV=1	1	2	0	0	0	0	0	20276000	0	0	0	0	0	0	38	36	35	39	21	15	31	9	22	36	28	24
	C4IH94;B1QWT4	C4IH94;B1QWT4	>tr|C4IH94|C4IH94_CLOBU Uncharacterized protein OS=Clostridium butyricum E4 str. BoNT E BL5262 GN=CLP_3054 PE=4 SV=1;>tr|B1QWT4|B1QWT4_CLOBU Uncharacterized protein OS=Clostridium butyricum 5521 GN=CBY_2463 PE=4 SV=1	2	1	0	0	0	0	0	0	0	0	21195000	0	0	0	11	20	0	2	1	1	14	2	0	2	5	3
	N9YTT7;C4IDX2;B1QXH2	N9YTT7;C4IDX2;B1QXH2	>tr|N9YTT7|N9YTT7_CLOBU Dihydroxyacetone kinase, DhaK subunit OS=Clostridium butyricum 60E.3 GN=HMPREF1084_03074 PE=4 SV=1;>tr|C4IDX2|C4IDX2_CLOBU Dihydroxyacetone kinase, DhaK subunit OS=Clostridium butyricum E4 str. BoNT E BL5262 GN=dhaK PE=4 SV=1;>tr|B1	3	1	0	0	0	0	0	0	12453000	0	0	0	0	0	6	5	7	4	0	0	4	2	5	5	2	0
	W1UI72;N9Z890;C4IGW3;B1QYR7	W1UI72;N9Z890;C4IGW3;B1QYR7	>tr|W1UI72|W1UI72_CLOBU Alkaline phosphatase synthesis transcriptional regulatory proteinphoP OS=Clostridium butyricum DORA_1 GN=Q607_CBUC00030G0021 PE=4 SV=1;>tr|N9Z890|N9Z890_CLOBU Two-component system response regulator OS=Clostridium butyricum 60E.3 GN	4	1	0	0	0	0	0	0	0	0	0	0	0	18737000	7	9	10	5	3	3	7	3	4	10	4	7
	W1UC11;R0AT35;C4IHL0;B1QYU3	W1UC11;R0AT35;C4IHL0;B1QYU3	>tr|W1UC11|W1UC11_CLOBU Cysteine desulfurase IscS OS=Clostridium butyricum DORA_1 GN=iscS PE=3 SV=1;>tr|R0AT35|R0AT35_CLOBU Cysteine desulfurase IscS OS=Clostridium butyricum 60E.3 GN=iscS PE=3 SV=1;>tr|C4IHL0|C4IHL0_CLOBU Cysteine desulfurase IscS OS=Clos	4	1	33812000	0	0	0	0	0	0	0	0	0	0	0	3	3	4	4	6	6	4	3	5	3	4	2
	W1UG63;R0A1Y5;C4IEZ8;B1QZW2	W1UG63;R0A1Y5;C4IEZ8;B1QZW2	>tr|W1UG63|W1UG63_CLOBU Ketol-acid reductoisomerase OS=Clostridium butyricum DORA_1 GN=ilvC PE=3 SV=1;>tr|R0A1Y5|R0A1Y5_CLOBU Ketol-acid reductoisomerase OS=Clostridium butyricum 60E.3 GN=ilvC PE=3 SV=1;>tr|C4IEZ8|C4IEZ8_CLOBU Ketol-acid reductoisomerase O	4	5	0	0	0	13521000	0	0	0	0	0	0	0	0	0	0	0	0	0	0	1	0	5	10	9	12
	B1SEE7	B1SEE7	>tr|B1SEE7|B1SEE7_9STRE Putative Phosphate-binding protein PstS 2 OS=Streptococcus infantarius subsp. infantarius ATCC BAA-102 GN=STRINF_01058 PE=4 SV=1	1	1	0	0	0	29819000	0	0	0	0	0	0	0	0	9	12	15	18	23	13	21	6	16	12	13	5
	T2JBJ9;T2II84;B1WQB7	T2JBJ9;T2II84;B1WQB7	>tr|T2JBJ9|T2JBJ9_CROWT Nucleoside diphosphate kinase OS=Crocosphaera watsonii WH 0401 GN=CWATWH0401_2669 PE=3 SV=1;>tr|T2II84|T2II84_CROWT Nucleoside diphosphate kinase OS=Crocosphaera watsonii WH 8502 GN=ndk PE=3 SV=1;>sp|B1WQB7|NDK_CYAA5 Nucleoside diph	3	1	0	0	0	0	0	0	0	16311000	0	0	0	0	3	3	1	1	1	1	0	1	1	1	0	0
	B2GAT4	B2GAT4	>sp|B2GAT4|GLYA_LACF3 Serine hydroxymethyltransferase OS=Lactobacillus fermentum (strain NBRC 3956 / LMG 18251) GN=glyA PE=3 SV=1	1	1	0	0	0	0	0	0	0	0	0	0	0	22468000	2	2	0	3	3	1	3	3	3	0	1	0
	B2J5B1;X5K741;E6JF81;K2B603;B2GIL2	B2J5B1;X5K741;E6JF81	>sp|B2J5B1|EFTU_NOSP7 Elongation factor Tu OS=Nostoc punctiforme (strain ATCC 29133 / PCC 73102) GN=tuf PE=3 SV=1;>tr|X5K741|X5K741_9FLAO Elongation factor Tu OS=Elizabethkingia anophelis GN=tufA PE=3 SV=1;>tr|E6JF81|E6JF81_RIEAN Elongation factor Tu OS=Ri	5	3	0	0	0	0	6809200	0	0	0	0	0	0	0	0	4	0	0	0	0	3	0	0	0	1	0
	B2PWB3;X8LEV3;B6XDL1	B2PWB3;X8LEV3;B6XDL1	>tr|B2PWB3|B2PWB3_PROST Lipoprotein OS=Providencia stuartii ATCC 25827 GN=metQ PE=3 SV=1;>tr|X8LEV3|X8LEV3_9ENTR Lipoprotein OS=Providencia alcalifaciens PAL-2 GN=metQ PE=3 SV=1;>tr|B6XDL1|B6XDL1_9ENTR Lipoprotein OS=Providencia alcalifaciens DSM 30120 GN=	3	2	150620000	0	0	0	0	0	0	0	0	0	0	0	6	5	5	3	1	1	0	0	1	0	0	0
	B2UZ17;B2TIZ1	B2UZ17;B2TIZ1	>sp|B2UZ17|G6PI_CLOBA Glucose-6-phosphate isomerase OS=Clostridium botulinum (strain Alaska E43 / Type E3) GN=pgi PE=3 SV=1;>sp|B2TIZ1|G6PI_CLOBB Glucose-6-phosphate isomerase OS=Clostridium botulinum (strain Eklund 17B / Type B) GN=pgi PE=3 SV=1	2	1	0	0	0	0	0	0	0	0	0	0	9747600	0	12	7	16	8	12	5	9	5	7	11	8	4
	B5W104;U5DP04;B4VY39;D8G3E9	B5W104;U5DP04;B4VY39;D8G3E9	>tr|B5W104|B5W104_ARTMA 3-hydroxyacyl-[acyl-carrier-protein] dehydratase FabZ OS=Arthrospira maxima CS-328 GN=fabZ PE=3 SV=1;>tr|U5DP04|U5DP04_9CHRO 3-hydroxyacyl-[acyl-carrier-protein] dehydratase FabZ OS=Rubidibacter lacunae KORDI 51-2 GN=fabZ PE=3 SV=1;	4	1	581410000	162650000	115240000	0	0	0	0	0	0	0	0	0	16	23	4	7	10	4	15	9	11	0	11	1
	B5JV92	B5JV92	>tr|B5JV92|B5JV92_9GAMM Enolase OS=gamma proteobacterium HTCC5015 GN=eno PE=3 SV=1	1	1	0	0	0	0	0	0	0	0	0	0	0	0	26	31	30	32	25	24	28	24	33	24	36	21
	B6BKM6;C8PZ35;F8NA20	B6BKM6;C8PZ35;F8NA20	>tr|B6BKM6|B6BKM6_SULGG Glutamate dehydrogenase OS=Sulfurimonas gotlandica (strain DSM 19862 / JCM 16533 / GD1) GN=gdhA PE=3 SV=1;>tr|C8PZ35|C8PZ35_9GAMM Glutamate dehydrogenase OS=Enhydrobacter aerosaccus SK60 GN=ENHAE0001_0379 PE=3 SV=1;>tr|F8NA20|F8NA20	3	2	0	0	0	0	0	0	0	0	0	0	125860000	0	13	9	4	8	3	0	7	8	4	8	10	2
	B6BMW5	B6BMW5	>tr|B6BMW5|B6BMW5_SULGG Quinone-reactive Ni/Fe-hydrogenase large chain OS=Sulfurimonas gotlandica (strain DSM 19862 / JCM 16533 / GD1) GN=hydB2 PE=3 SV=1	1	1	71293000	280590000	0	281220000	0	0	142820000	372100000	133130000	66661000	80217000	482530000	26	31	30	32	25	24	28	24	33	24	36	21
	B6BZA3	B6BZA3	>tr|B6BZA3|B6BZA3_9GAMM Acetyl-CoA acetyltransferases subfamily OS=Nitrosococcus oceani AFC27 GN=NOC27_141 PE=3 SV=1	1	1	0	0	0	0	0	0	0	0	0	0	0	137900000	10	10	13	16	24	15	14	15	12	10	16	10
	L7PCT0;Q6NDD2;B6JD09;U1HB78;I2QKZ4;G9FXQ3;A0A059UIX2;A0A059UIU9;A0A059UIT9;A0A059UID0;A0A059UIB8;A0A059UF82;A0A059UF64;A0A059UE27;A0A059UE21;A0A059UDZ9;A0A059UDZ4;A0A059UDY5;A0A059UDY0;A0A059U9X6;A0A059U9V6;A0A059U9V0;A0A059UG21;V9VK84;M9YZV5;M9YW50;M9YVC9;M9YSI3;B1A460;B1A458;E5LMB1;E5LMA5;E5LMA3;E5LMA0;E5LM88;E5LM79;E5LM70;E5LM58;E5LM51;E5LM50;E5LM47;E5LM40;E5LM26;E5LM25;E5LM04;E5LLZ8;E5LLZ7;E5…	L7PCT0;Q6NDD2;B6JD09;U1HB78;I2QKZ4;G9FXQ3;A0A059UIX2;A0A059UIU9;A0A059UIT9;A0A059UID0;A0A059UIB8;A0A059UF82;A0A059UF64;A0A059UE27;A0A059UE21;A0A059UDZ9;A0A059UDZ4;A0A059UDY5;A0A059UDY0;A0A059U9X6;A0A059U9V6;A0A059U9V0;A0A059UG21;V9VK84;M9YZV5;M9YW50;M9YVC9;M9YSI3;B1A460;B1A458;E5LMB1;E5LMA5;E5LMA3;E5LMA0;E5LM88;E5LM79;E5LM70;E5LM58;E5LM51;E5LM50;E5LM47;E5LM40;E5LM26;E5LM25;E5LM04;E5LLZ8;E5LLZ7;E5…	>tr|L7PCT0|L7PCT0_9BRAD ATP synthase beta chain (Fragment) OS=Bradyrhizobium valentinum GN=atpD PE=4 SV=2;>sp|Q6NDD2|ATPB_RHOPA ATP synthase subunit beta OS=Rhodopseudomonas palustris (strain ATCC BAA-98 / CGA009) GN=atpD PE=3 SV=1;>sp|B6JD09|ATPB_OLICO AT	227	2	0	0	0	0	0	0	0	43662000	0	0	0	0	3	5	3	3	1	0	2	4	2	4	1	2
	B6JFY2;K1I5H2	B6JFY2;K1I5H2	>sp|B6JFY2|ENO_OLICO Enolase OS=Oligotropha carboxidovorans (strain ATCC 49405 / DSM 1227 / OM5) GN=eno PE=3 SV=1;>tr|K1I5H2|K1I5H2_9FLAO Enolase OS=Myroides [odoratimimus] CIP 103059 GN=eno PE=3 SV=1	2	1	0	0	0	0	0	0	0	23551000	0	0	0	0	7	8	6	5	7	5	13	5	6	3	4	8
	J7ZQQ0;M5QR51;B7GKI1	J7ZQQ0;M5QR51;B7GKI1	>tr|J7ZQQ0|J7ZQQ0_BACCE 6,7-dimethyl-8-ribityllumazine synthase OS=Bacillus cereus BAG4X12-1 GN=ribH PE=3 SV=1;>tr|M5QR51|M5QR51_9BACI 6,7-dimethyl-8-ribityllumazine synthase OS=Anoxybacillus sp. DT3-1 GN=ribH PE=3 SV=1;>sp|B7GKI1|RISB_ANOFW 6,7-dimethyl-8	3	1	0	0	0	0	0	0	0	0	0	0	0	47639000	33	24	5	13	31	17	12	8	17	26	8	23
	U2FMH3;M5DX79;D2MMC8;B8D0T3	U2FMH3;M5DX79;D2MMC8;B8D0T3	>tr|U2FMH3|U2FMH3_9BACT 50S ribosomal protein L36 OS=Haloplasma contractile SSD-17B GN=rpmJ PE=3 SV=1;>tr|M5DX79|M5DX79_9FIRM 50S ribosomal protein L36 OS=Halanaerobium saccharolyticum subsp. saccharolyticum DSM 6643 GN=rpmJ PE=3 SV=1;>tr|D2MMC8|D2MMC8_9FI	4	1	0	19738000	0	0	0	0	0	0	0	0	0	0	12	8	10	8	18	3	2	2	30	6	5	8
	B8E2D3	B8E2D3	>sp|B8E2D3|PGK_DICTD Phosphoglycerate kinase OS=Dictyoglomus turgidum (strain Z-1310 / DSM 6724) GN=pgk PE=3 SV=1	1	1	0	0	0	0	0	0	0	22913000	0	0	0	0	19	24	16	13	17	14	22	17	16	13	14	18
	K7S4R3;D8FAV3;B8FGU7	K7S4R3;D8FAV3;B8FGU7	>tr|K7S4R3|K7S4R3_9FIRM Formate--tetrahydrofolate ligase OS=Syntrophaceticus schinkii GN=fhs PE=3 SV=1;>tr|D8FAV3|D8FAV3_9DELT Formate--tetrahydrofolate ligase OS=delta proteobacterium NaphS2 GN=fhs PE=3 SV=1;>sp|B8FGU7|FTHS_DESAA Formate--tetrahydrofolate	3	1	0	0	0	0	0	0	0	0	0	0	70371000	0	17	12	11	10	16	11	10	15	15	7	0	22
	Q250L9;B8G1X9	Q250L9;B8G1X9	>sp|Q250L9|RS14Z_DESHY 30S ribosomal protein S14 type Z OS=Desulfitobacterium hafniense (strain Y51) GN=rpsZ PE=3 SV=1;>sp|B8G1X9|RS14Z_DESHD 30S ribosomal protein S14 type Z OS=Desulfitobacterium hafniense (strain DCB-2 / DSM 10664) GN=rpsZ PE=3 SV=1	2	2	340750000	259350000	0	249990000	303200000	393970000	209070000	565130000	719220000	587280000	2347300000	430770000	7	16	3	8	2	5	2	5	0	0	2	35
	F1T8F4;B8I4U1	F1T8F4;B8I4U1	>tr|F1T8F4|F1T8F4_9FIRM Enolase OS=[Clostridium] papyrosolvens DSM 2782 GN=eno PE=3 SV=1;>sp|B8I4U1|ENO_CLOCE Enolase OS=Clostridium cellulolyticum (strain ATCC 35319 / DSM 5812 / JCM 6584 / H10) GN=eno PE=3 SV=1	2	1	0	0	0	0	0	0	0	0	0	0	0	15103000	16	25	10	22	74	26	13	5	15	32	20	24
	B9A0P9;K9EXT6	B9A0P9;K9EXT6	>tr|B9A0P9|B9A0P9_9CYAN 60 kDa chaperonin (Fragment) OS=Leptolyngbya sp. PCC 7375 GN=groEL PE=3 SV=1;>tr|K9EXT6|K9EXT6_9CYAN 60 kDa chaperonin OS=Leptolyngbya sp. PCC 7375 GN=groL PE=3 SV=1	2	1	0	0	0	0	37969000	0	0	0	0	0	0	0	0	0	5	3	2	2	0	0	1	0	0	0
	B9D579;A0A073EXL1;G5S9F2;I8RSI6;I8LKL1;I8JXU0;I8D1D2;I8AZY5;I7YNL1;I7WY88;I7WR22;I7WLR1;I7WB69;I7VMY2;I7U4M1;I7TIC5;I7SJI8;I7QW64;I7N7X8;I6KD69;I6JL64;I6JJY4;I6ICE9;I6HZL6;U2GK80;V2QA04;V3XHZ2;V3WMZ8;V2PTC5;V2II04;V1SGJ4;V1L0C8;V0LZS3;V0JCH9;V0HRK5;V0FSD0;V0E447;V0CHG6;N1I5U6;N1HYE3;N1FUI9;N1FHR7;N1DG95;N1D9Y0;N1D0B9;N1C7R2;N1BHP9;N1ABT3;N0ZKA1;N0WLY1;N0W2A8;N0VNK6;N0V3E4;N0U7S5;N0TD96;N0SBV5;N0K…	B9D579;A0A073EXL1;G5S9F2;I8RSI6;I8LKL1;I8JXU0;I8D1D2;I8AZY5;I7YNL1;I7WY88;I7WR22;I7WLR1;I7WB69;I7VMY2;I7U4M1;I7TIC5;I7SJI8;I7QW64;I7N7X8;I6KD69;I6JL64;I6JJY4;I6ICE9;I6HZL6;U2GK80;V2QA04;V3XHZ2;V3WMZ8;V2PTC5;V2II04;V1SGJ4;V1L0C8;V0LZS3;V0JCH9;V0HRK5;V0FSD0;V0E447;V0CHG6;N1I5U6;N1HYE3;N1FUI9;N1FHR7;N1DG95;N1D9Y0;N1D0B9;N1C7R2;N1BHP9;N1ABT3;N0ZKA1;N0WLY1;N0W2A8;N0VNK6;N0V3E4;N0U7S5;N0TD96;N0SBV5;N0K…	>tr|B9D579|B9D579_CAMRE Type VI secretion protein, EvpB/VC_A0108 family OS=Campylobacter rectus RM3267 GN=CAMRE0001_0548 PE=4 SV=1;>tr|A0A073EXL1|A0A073EXL1_ECOLX Uncharacterized protein OS=Escherichia coli 2-316-03_S1_C2 GN=AB32_0362 PE=4 SV=1;>tr|G5S9F2|	179	2	0	0	0	0	0	0	0	0	0	0	0	133240000	14	4	2	7	11	5	8	3	10	9	11	1
	K9JJX3;K9JIQ6;B9UZ04;B9UZ03;B9UZ02	K9JJX3;K9JIQ6;B9UZ04;B9UZ03;B9UZ02	>tr|K9JJX3|K9JJX3_STRUB Elongation factor Tu (Fragment) OS=Streptococcus uberis GN=tuf PE=4 SV=1;>tr|K9JIQ6|K9JIQ6_STRUB Elongation factor Tu (Fragment) OS=Streptococcus uberis GN=tuf PE=4 SV=1;>tr|B9UZ04|B9UZ04_STRUB Elongation factor Tu (Fragment) OS=Str	5	2	0	0	0	66434000	0	0	0	0	0	0	0	0	0	3	0	0	0	0	2	0	0	0	0	0
	B9UZF6;B9UZH4	B9UZF6;B9UZH4	>tr|B9UZF6|B9UZF6_9PROC DNA-directed RNA polymerase (Fragment) OS=uncultured Prochlorococcus sp. GN=rpoC1 PE=3 SV=1;>tr|B9UZH4|B9UZH4_9PROC DNA-directed RNA polymerase (Fragment) OS=uncultured Prochlorococcus sp. GN=rpoC1 PE=3 SV=1	2	1	0	0	0	0	0	0	0	0	60098000	0	0	0	0	3	0	0	0	0	3	0	2	2	1	3
	B9VP11;Q68S85;Q68S82;Q68S60;Q5MCY7;Q5F0F0;Q5F0A5;Q5F0A2;Q5F062;Q5F059;Q5F050;Q5F037;Q5F027;Q5EZY6;Q5EZW3;Q5EZJ0;Q2Z1G7;Q1L3F2;Q1L3B5;Q1L3A3;Q1L391;Q1L390;B9VP09;E3R4L0;C7XLJ6;E5FN96;Q6TCE8;C5J3F6;E5RRA1;E5RR95;E5RR91;E5RR89;E5RR88;E5RR83;E5RR78;E5RR73;E5RR72;E5RR71;C7B9K1;C5J3E7;C5J3F2;C5J3F1;C5J3E2;C7B9I9;C5J3J0;C5J3D5;Q68S61;Q68S59;Q68S52;Q5F0D3;Q5F0C9;Q5F0B6;Q5F0B5;Q5F0B4;Q5F0B2;Q5F0A6;Q5F0A1;…	B9VP11;Q68S85;Q68S82;Q68S60;Q5MCY7;Q5F0F0;Q5F0A5;Q5F0A2;Q5F062;Q5F059;Q5F050;Q5F037;Q5F027;Q5EZY6;Q5EZW3;Q5EZJ0;Q2Z1G7;Q1L3F2;Q1L3B5;Q1L3A3;Q1L391;Q1L390;B9VP09;E3R4L0;C7XLJ6;E5FN96;Q6TCE8;C5J3F6;E5RRA1;E5RR95;E5RR91;E5RR89;E5RR88;E5RR83;E5RR78;E5RR73;E5RR72;E5RR71;C7B9K1;C5J3E7;C5J3F2;C5J3F1;C5J3E2;C7B9I9;C5J3J0;C5J3D5;Q68S61;Q68S59;Q68S52;Q5F0D3;Q5F0C9;Q5F0B6;Q5F0B5;Q5F0B4;Q5F0B2;Q5F0A6;Q5F0A1;…	>tr|B9VP11|B9VP11_9BACT 60 kDa chaperonin (Fragment) OS=uncultured bacterium GN=cpn60 PE=4 SV=1;>tr|Q68S85|Q68S85_9BACT 60 kDa chaperonin (Fragment) OS=uncultured bacterium GN=cpn60 PE=4 SV=1;>tr|Q68S82|Q68S82_9BACT 60 kDa chaperonin (Fragment) OS=uncultur	145	2	0	0	0	0	0	0	19751000	0	0	0	0	0	0	0	4	1	1	0	0	1	0	1	0	0
	C0E8R0	C0E8R0	>tr|C0E8R0|C0E8R0_9FIRM Pyruvate-flavodoxin oxidoreductase OS=[Clostridium] methylpentosum DSM 5476 GN=nifJ PE=3 SV=1	1	6	0	0	0	0	124510000	0	72450000	0	104670000	100500000	0	0	3	1	3	2	3	1	3	3	3	3	3	3
	C0E9Y6	C0E9Y6	>tr|C0E9Y6|C0E9Y6_9FIRM Response regulator receiver domain protein OS=[Clostridium] methylpentosum DSM 5476 GN=CLOSTMETH_00638 PE=4 SV=1	1	1	0	0	0	0	0	12735000	0	0	0	0	0	0	9	30	1	3	0	0	15	5	2	0	1	0
	C0EB58	C0EB58	>tr|C0EB58|C0EB58_9FIRM Uncharacterized protein OS=[Clostridium] methylpentosum DSM 5476 GN=CLOSTMETH_01075 PE=4 SV=1	1	1	0	0	0	0	0	0	0	0	797600	0	0	0	32	64	12	28	15	10	54	27	19	8	20	10
	C0ECR1	C0ECR1	>tr|C0ECR1|C0ECR1_9FIRM Uncharacterized protein OS=[Clostridium] methylpentosum DSM 5476 GN=CLOSTMETH_01632 PE=4 SV=1	1	2	0	0	61251000	0	0	0	0	0	0	0	0	0	0	0	3	1	0	0	0	0	0	0	0	0
	C0ECT4	C0ECT4	>tr|C0ECT4|C0ECT4_9FIRM Rubredoxin OS=[Clostridium] methylpentosum DSM 5476 GN=CLOSTMETH_01655 PE=4 SV=1	1	2	0	151090000	321460000	109780000	66890000	0	166670000	60036000	44331000	66058000	0	0	0	0	2	0	5	3	2	1	3	2	4	1
	C0EE48;C7H9C8;H8ENB1	C0EE48;C7H9C8;H8ENB1	>tr|C0EE48|C0EE48_9FIRM Uncharacterized protein OS=[Clostridium] methylpentosum DSM 5476 GN=CLOSTMETH_02127 PE=4 SV=1;>tr|C7H9C8|C7H9C8_9FIRM Uncharacterized protein OS=Faecalibacterium prausnitzii A2-165 GN=FAEPRAA2165_02926 PE=4 SV=1;>tr|H8ENB1|H8ENB1_CL	3	5	389490000	690850000	439180000	318850000	318380000	0	0	345270000	0	0	421450000	0	3	4	0	5	5	3	1	6	5	0	2	0
	C0EIV2	C0EIV2	>tr|C0EIV2|C0EIV2_9FIRM L-fucose isomerase OS=[Clostridium] methylpentosum DSM 5476 GN=fucI PE=3 SV=1	1	3	0	0	0	25010000	0	0	0	0	0	0	0	0	14	30	13	9	11	4	36	15	9	11	19	14
	C0ERR1;H1PU54	C0ERR1;H1PU54	>tr|C0ERR1|C0ERR1_9FIRM Acetyl-CoA C-acetyltransferase OS=[Eubacterium] hallii DSM 3353 GN=EUBHAL_00070 PE=3 SV=1;>tr|H1PU54|H1PU54_9FUSO Acetyl-CoA C-acetyltransferase OS=Fusobacterium ulcerans 12-1B GN=HMPREF0402_01947 PE=3 SV=1	2	2	0	0	0	0	0	0	0	0	0	0	0	153110000	10	10	13	16	24	15	14	15	12	10	16	10
	C0ERR2	C0ERR2	>tr|C0ERR2|C0ERR2_9FIRM 3-hydroxybutyryl-CoA dehydratase OS=[Eubacterium] hallii DSM 3353 GN=crt PE=3 SV=1	1	1	0	0	17687000	0	0	0	0	0	0	0	0	0	105	162	95	79	75	55	245	81	100	85	91	134
[truncated: 1,076 more rows]

## Sheet: S5 Table_B
	T4 B
		Protein #	Peptide #
	BD - (A)	549	24349
	BD - (B)	627	29628
	BD - 500 (A)	496	18739
	BD - 500 (B)	633	20555
	BD - 12500 (A)	561	19494
	BD - 12500 (B)	484	15109
[truncated: 6 more rows]
