# Supplementary material for: Variations of Phosphorous Accessibility Causing Changes in Microbiome Functions in the Gastrointestinal Tract of Chickens
Source: PLoS One. 2016 Oct 19;11(10):e0164735. doi: 10.1371/journal.pone.0164735 (PMC5070839; doi:10.1371/journal.pone.0164735)
Supplement: S7 Table — KO number of the proteins belonging to the selected pathways are mapped into KEGG biochemical maps in order to obtain detailed informations on the direction of each biochemical pathway undertaken by the micrbiota kept at differnt dietary treatments. Colors of the table specify whether a given protein is found exclusively in a GIT section: crop (red), ceca (blue) or in both (green) sections or in a specific diet: MP+ (red), MP0 (blue), both diets (green),; P+ (red), P- (blue) or both diets (green). (XLSX) [file pone.0164735.s009.xlsx]

## Sheet: S7 Table
								Legend
								Crop-ceca comparison	Comparison within sections
								CROP	MP +	P +
								BOTH	BOTH	BOTH
								CECA	MP 0	P -
	P- containig diets		MP- containing diets
			MP0		MP+
	KEGG Pathways	KO	KEGG Pathways	KO	KEGG Pathways	KO
	Highly represented in cecal BD -		MP 0 common to crop and ceca		MP + in common between crop and ceca
	Cysteine and methionine metabolism	K00797	Pentose phosphate pathway	K00033	Glycolysis / Gluconeogenesis	K00134
		K01251		K01621		K00873
		K00548		K00948		K00927
		K01740		K00874		K01689
		K00789		K00616		K00002
				K00615		K00016
	Pyrimidine metabolism	K00609				K00850
		K01465	Fructose and mannose metabolism	K00100		K01223
		K01937		K00008		K01610
		K09903		K02768		K01624
		K00226		K01840		K01785
		K00226		K02781		K01803
		K00761		K01818		K01810
		K00761		K02795		K01835
		K00945		K02793		K04041
		K00945				K04072
		K08728	ABC transporters	K02032
		K08728		K02041	Ribosome	K02871
		K00384		K02044		K02886
				K02033		K02899
	Plant-pathogen interaction	K02358		K02035		K02911
				K09687		K02986
	Two-component system	K03406		K10108		K02864
		K07699		K10112		K02926
		K07658		K02031		K02931
		K07720		K02036		K02945
		K02406		K02040		K02946
		K07720		K02073		K02963
		K02406		K10109		K02982
		K09476		K10117		K02988
		K09475		K10200		K02992
				K10441		K02863
				K10540		K02867
				K10542		K02874
						K02876
			MP 0 in contrast between crop and ceca			K02878
						K02884
			Aminoacyl-tRNA biosynthesis	K01881		K02890
				K01872		K02897
				K04567		K02906
				K01878		K02919
				K01893		K02927
				K01879		K02935
				K01883		K02948
				K09698		K02950
				K01892		K02956
				K01887		K02965
				K01868		K02967
						K02990
			MP 0 common within ceca			K02994
						K02996
			Taurine and hypotaurine metabolism	K00925	Starch and sucrose metabolism	K00703
				K00625		K00975
						K00700
			Arginine and proline metabolism	K01571		K00688
				K00611		K01208
				K01270		K00695
				K10794
				K10794	Fatty acid metabolism	K00626
				K10794		K00248
				K01478		K01897
				K09065		K00632
				K10793
					MP + in contrast between ccrop and ceca
			Pyrimidine metabolism	K00226	Two-component system	K03406
				K00609		K02406
				K00757		K07699
				K09903		K09475
				K00761		K07658
				K00945		K07775
				K01955
				K00384	Pyruvate metabolism	K00656
				K08728		K01006
						K00048
			Aminoacyl-tRNA biosynthesis	K01872		K01026
				K01875		K01734
				K01876		K01067
				K01880		K00027
				K01881		K01759
				K01868
				K01883	Alanine, aspartate and glutamate metabolism	K01940
				K01887		K00262
				K01878		K01915
				K01879		K00259
				K01892		K01424
				K01893		K14260
				K04567		K00266
				K09698		K01580
						K01755
			MP 0 in contrast within ceca
			ABC transporters	K01999	Plant-pathogen interaction	K02358
				K09686
				K10188	Purine metabolism	K01081
				K10439		K01588
				K02036		K03043
				K02040		K00088
				K09687		K00602
				K10112		K03784
				K10117		K00962
				K10200		K03046
				K10441		K13479
				K10540		K03040
				K10542		K00942
				K02031		K01939
				K02033		K01951
				K02035		K01933
				K02073		K02337
				K10108		K01923
				K10109		K00939
						K03783
			Cysteine and methionine metabolism	K00797		K00087
				K00548
				K00789	MP + common within ceca
				K01740
				K01251	Starch and sucrose metabolism	K00688
				K07173		K01208
						K00700
						K00703
						K00975
						K01176
						K01179
					Two-component system	K07775
						K09475
						K09476
						K02406
						K03406
						K07658
						K07699
						K07720
					Glycerolipid metabolism	K05878
						K06120
						K13922
						K00864
						K13919
					One carbon pool by folate	K01938
						K00297
					Fatty acid metabolism	K00249
						K00248
						K00626
						K01897
						K00632
					Pyruvate metabolism	K00156
						K00158
						K00048
						K00656
						K01006
						K00027
						K01026
						K01067
						K01734
						K01759
					Alanine, aspartate and glutamate metabolism	K00820
						K00262
						K01424
						K01915
						K01940
						K00259
						K00266
						K01580
						K01755
						K14260
					Plant-pathogen interaction	K02358
					Glycolysis / Gluconeogenesis	K00382
						K00016
						K00134
						K00850
						K00927
						K01610
						K01624
						K01689
						K01785
						K01803
						K01810
						K01835
						K04072
						K00002
						K00873
						K01223
						K04041
					Ribosome	K02871
						K02879
						K02886
						K02892
						K02899
						K02959
						K02961
						K02968
						K02986
						K02863
						K02864
						K02874
						K02878
						K02884
						K02890
						K02906
						K02919
						K02931
						K02935
						K02956
						K02963
						K02967
						K02982
						K02988
						K02990
						K02992
						K02996
						K02867
						K02876
						K02897
						K02926
						K02927
						K02945
						K02946
						K02948
						K02950
						K02994
					Glyoxylate and dicarboxylate metabolism	K01715
						K00532
						K00104
						K00533
						K00023
						K01091
					Galactose metabolism	K01187
						K12308
						K01784
						K00849
						K00965
						K01190
						K02744
						K02745
						K08302
					Glycine, serine and threonine metabolism	K00613
						K00605
						K00281
						K00133
						K06001
						K00639
						K00600
						K00060
						K00058
					MP + in contrast within ceca
					Pyrimidine metabolism	K00384
						K08728
						K00761
						K00945
						K01955
						K00226
						K00609
						K00757
						K09903
					RNA degradation	K12574
						K04043
						K04077
						K12600
						K05592
					Amino sugar and nucleotide sugar metabolism	K01639
						K02803
						K02802
						K01443
						K01209
						K04042
						K03431
						K01452
					Pentose and glucuronate interconversions	K01815
						K01786
						K01812
						K01805
						K00963
						K01804
						K01686
					Lysine biosynthesis	K01439
						K01714
						K03340
						K00215
