# Supplementary material for: Variations of Phosphorous Accessibility Causing Changes in Microbiome Functions in the Gastrointestinal Tract of Chickens
Source: PLoS One. 2016 Oct 19;11(10):e0164735. doi: 10.1371/journal.pone.0164735 (PMC5070839; doi:10.1371/journal.pone.0164735)
Supplement: S8 Table — The table summarize the bacterial families active in the crop (panel A) and cecal (panel B) microbiota. Percentual contribution of the specimens for every KEGG biochemical pathway was calculated on the basis of the proteins counting. Only KEGG pathways with a cumulative number of proteins greater than 1% of the total were considered. (XLSX) [file pone.0164735.s010.xlsx]

## Sheet: S8 Table_A (crop)
	Crop: MP-containing diets
	MP 0			MP 12500
	KEGG pathway	Family	%	KEGG pathway	Family	%
	Ribosome (34.8%)	Lactobacillaceae	65.2174	Ribosome (38.1%)	Lactobacillaceae	62.5
		Chroococcales	8.69565		Rhodobacteraceae	6.25
		Nocardiaceae	4.34783		Clostridiaceae	6.25
		Leptospiraceae	4.34783		Rhodobiaceae	6.25
		Pseudomonadaceae	4.34783		Oscillatoriophycideae	6.25
		Moraxellaceae	4.34783		Enterobacteriaceae	6.25
		Desulfovibrionaceae	4.34783		Rhizobiaceae	6.25
		Ruminococcaceae	4.34783
	Glycolysis / Gluconeogenesis (14.5%)	Lactobacillaceae	55.5556	Glycolysis / Gluconeogenesis (23.8%)	Lactobacillaceae	66.6667
		Mycobacteriaceae	22.2222		Ktedonobacteraceae	11.1111
		Pseudomonadaceae	11.1111		Listeriaceae	11.1111
		Streptomycetaceae	11.1111		Streptococcaceae	11.1111
	ABC transporters (13%)	Lactobacillaceae	55.5556	ABC transporters (9.5%)	Lactobacillaceae	60
		Veillonellaceae	11.1111		unclassified Bacillales	20
		Aerococcaceae	11.1111		Mycobacteriaceae	20
		Bradyrhizobiaceae	11.1111
		Alteromonadaceae	11.1111
	Plant-pathogen interaction (8.7%)	Lactobacillaceae	66.6667	Plant-pathogen interaction (4.8%)	Lactobacillaceae	50
		Enterobacteriaceae	16.6667		Mycobacteriaceae	50
		Rhodothermaceae	16.6667
	Oxidative phosphorylation (5.8%)	Lactobacillaceae	50	Oxidative phosphorylation (4.8%)	Lactobacillaceae	100
		Bradyrhizobiaceae	25
		Moraxellaceae	25
	Fructose and mannose metabolism (2.9%)	Lactobacillaceae	100	Fructose and mannose metabolism (2.4%)	Lactobacillaceae	100
	Starch and sucrose metabolism (1.4%)	Lactobacillaceae	100	Starch and sucrose metabolism (2.4%)	Lactobacillaceae	100
	Purine metabolism (2.9%)	Lactobacillaceae	100	Aminoacyl-tRNA biosynthesis (2.4%)	Lactobacillaceae	100
		Rhodobiaceae	100
				Cysteine and methionine metabolism (2.4%)	Lactobacillaceae	100
	Tyrosine metabolism (1.4%)	Lactobacillaceae	100
				Fatty acid metabolism (4.8%)	Lactobacillaceae	100
	Two-component system (1.4%)	Lactobacillaceae	100
				Phenylalanine, tyrosine and tryptophan biosynthesis (2.4%)	Lactobacillaceae	100
	Alanine, aspartate and glutamate metabolism (1.4%)	Lactobacillaceae	100
				RNA degradation (2.4%)	Lactobacillaceae	100
	Tryptophan metabolism (1.4%)	Lactobacillaceae	100
	Pyruvate metabolism (1.4%)	Eubacteriaceae	100
	PPAR signaling pathway (1.4%)	Flavobacteriaceae	100
	Pentose phosphate pathway (1.4%)	Flavobacteriaceae	100
	Glutathione metabolism (1.4%)	Lactobacillaceae	100
	Flagellar assembly (1.4%)	Enterobacteriaceae	100
	Biosynthesis of siderophore group nonribosomal peptides (1.4%)	Lactobacillaceae	100

## Sheet: S8 Table_B (ceca)
	Ceca: P-containing diets						Ceca: MP-containing diets
	P -			P +			MP 0			MP 500			MP 12500
	KEGG pathway	Family	%	KEGG pathway	Family	%	KEGG pathway	Family	%	KEGG pathway	Family	%	KEGG pathway	Family	%
	ABC transporters (4.1%)	Ruminococcaceae	28.5714	ABC transporters (5.2%)	Lactobacillaceae	25	ABC transporters (9.6%)	Lactobacillaceae	45.4545	ABC transporters (9.3%)	Ruminococcaceae	25	ABC transporters (4.5%)	Ruminococcaceae	33.3333
		Enterobacteriaceae	28.5714		Peptostreptococcaceae	12.5		Enterobacteriaceae	18.1818		Clostridiaceae	16.6667		Clostridiaceae	16.6667
		Spirochaetaceae	14.2857		Clostridiaceae	12.5		Ruminococcaceae	9.09091		Lachnospiraceae	16.6667		Paenibacillaceae	8.33333
		Lachnospiraceae	14.2857		Thermoactinomycetaceae	6.25		Lachnospiraceae	9.09091		Peptostreptococcaceae	8.33333		Clostridiales Family XI. Incertae Sedis	8.33333
		Eubacteriaceae	14.2857		Streptococcaceae	6.25		Eubacteriaceae	9.09091		Paenibacillaceae	4.16667		Fusobacteriaceae	8.33333
					Ruminococcaceae	6.25		Thermoactinomycetaceae	9.09091		Clostridiales Family XI. Incertae Sedis	4.16667		Leptotrichiaceae	8.33333
					Leptotrichiaceae	6.25					Fusobacteriaceae	4.16667		Lactobacillaceae	8.33333
					Lachnospiraceae	6.25					Erysipelotrichaceae	4.16667		Streptococcaceae	8.33333
					Eubacteriaceae	6.25					Spirochaetaceae	4.16667
					Erysipelotrichaceae	6.25					Streptococcaceae	4.16667
					Enterococcaceae	6.25					Eubacteriaceae	4.16667
											Enterococcaceae	4.16667
	Alanine, aspartate and glutamate metabolism (1.8%)	Flavobacteriaceae	33.3333	Alanine, aspartate and glutamate metabolism (9.7%)	Clostridiaceae	17.8571
		Brevibacteriaceae	33.3333		Bacteroidaceae	10.7143	Alanine, aspartate and glutamate metabolism (3.5%)	Veillonellaceae	25	Alanine, aspartate and glutamate metabolism (3.1%)	Clostridiaceae	25	Alanine, aspartate and glutamate metabolism (8.6%)	Ruminococcaceae	17.3913
		Lachnospiraceae	33.3333		Ruminococcaceae	10.7143		Brevibacteriaceae	25		Flavobacteriaceae	16.6667		Flavobacteriaceae	13.0435
					Lactobacillaceae	7.14286		Lactobacillaceae	25		Enterobacteriaceae	8.33333		Lactobacillaceae	8.69565
					Paenibacillaceae	7.14286		Desulfovibrionaceae	25		Bacteroidaceae	8.33333		Bacteroidaceae	8.69565
					Enterobacteriaceae	7.14286					Ruminococcaceae	8.33333		Paenibacillaceae	8.69565
					Veillonellaceae	7.14286					Lactobacillaceae	8.33333		Clostridiaceae	8.69565
					Leuconostocaceae	3.57143					Leuconostocaceae	8.33333		Leuconostocaceae	4.34783
					Mycobacteriaceae	3.57143					Streptococcaceae	8.33333		Enterobacteriaceae	4.34783
					Helicobacteraceae	3.57143					Coriobacteriaceae	8.33333		Mycobacteriaceae	4.34783
					Streptococcaceae	3.57143								Helicobacteraceae	4.34783
					Bacillaceae	3.57143								Bacillaceae	4.34783
					Opitutaceae	3.57143								Opitutaceae	4.34783
					Lachnospiraceae	3.57143								Veillonellaceae	4.34783
					Coriobacteriaceae	3.57143								Lachnospiraceae	4.34783
					Eubacteriaceae	3.57143
							Glycolysis / Gluconeogenesis (22.8%)	Lactobacillaceae	32	Glycolysis / Gluconeogenesis (20.9%)	Clostridiaceae	24.5283	Glycolysis / Gluconeogenesis (27.2%)	Clostridiaceae	19.1781
	Ribosome (42.0%)	Clostridiaceae	43.662	Ribosome (17.5%)	Lactobacillaceae	24.5283		Ruminococcaceae	8		Ruminococcaceae	20.7547		Ruminococcaceae	16.4384
		Lactobacillaceae	19.7183		Bacteroidaceae	16.9811		Enterobacteriaceae	8		Lachnospiraceae	16.9811		Lactobacillaceae	10.9589
		Ruminococcaceae	16.9014		Clostridiaceae	13.2075		Prevotellaceae	4		Lactobacillaceae	7.54717		Streptococcaceae	6.84932
		Eubacteriaceae	7.04225		Ruminococcaceae	13.2075		Flavobacteriaceae	4		Erysipelotrichaceae	3.77358		Bacteroidaceae	5.47945
		Lachnospiraceae	7.04225		Lachnospiraceae	11.3208		Synergistaceae	4		Streptococcaceae	3.77358		Eubacteriaceae	5.47945
		Peptococcaceae	2.8169		Eubacteriaceae	3.77358		Sphingobacteriaceae	4		Veillonellaceae	3.77358		Lachnospiraceae	4.10959
		Bacillales Family XII. Incertae Sedis	1.40845		Bacillaceae	3.77358		Porphyromonadaceae	4		Enterococcaceae	1.88679		unclassified Acidobacteria	4.10959
		Erysipelotrichaceae	1.40845		Peptococcaceae	1.88679		Rhodospirillaceae	4		unclassified Acidobacteria	1.88679		Coriobacteriaceae	2.73973
					Oscillatoriophycideae	1.88679		Lachnospiraceae	4		Eubacteriaceae	1.88679		Acidaminococcaceae	2.73973
					Listeriaceae	1.88679		Rhodobacteraceae	4		Coriobacteriaceae	1.88679		Leuconostoccaceae	1.36986
					Prevotellaceae	1.88679		Rikenellaceae	4		Mycoplasmataceae	1.88679		Staphylococcaceae	1.36986
					Acetobacteraceae	1.88679		Bradyrhizobiaceae	4		Magnetococcaceae	1.88679		Enterococcaceae	1.36986
					Propionibacteriaceae	1.88679		Dictyoglomaceae	4		Anaeromyxobacteraceae	1.88679		Peptostreptococcaceae	1.36986
					Clostridiales Family XI. Incertae Sedis	1.88679		Propionibacteriaceae	4		Fusobacteriaceae	1.88679		Enterobacteriaceae	1.36986
								Clostridiaceae	4		Porphyromonadaceae	1.88679		Porphyromonadaceae	1.36986
	Glycolysis / Gluconeogenesis (8.9%)	Lactobacillaceae	20	Glycolysis / Gluconeogenesis (29.1%)	Lactobacillaceae	15.9091					Clostridiales Family XI. Incertae Sedis	1.88679		Erysipelotrichaceae	1.36986
		Ruminococcaceae	13.3333		Lachnospiraceae	15.9091								Pseudomonadaceae	1.36986
		Clostridiaceae	13.3333		Clostridiaceae	13.6364								Cytophagaceae	1.36986
		Streptococcaceae	13.3333		Bacteroidaceae	9.09091								Paenibacillaceae	1.36986
		Synergistaceae	6.66667		Ruminococcaceae	7.95455								Prevotellaceae	1.36986
		Acidaminococcaceae	6.66667		Eubacteriaceae	3.40909								Vibrionaceae	1.36986
		Mycoplasmataceae	6.66667		Porphyromonadaceae	3.40909								Chlorobiaceae	1.36986
		Magnetococcaceae	6.66667		Enterobacteriaceae	3.40909								Aerococcaceae	1.36986
		Rhodospirillaceae	6.66667		Coriobacteriaceae	2.27273								Heliobacteriaceae	1.36986
		Fusobacteriaceae	6.66667		Prevotellaceae	2.27273								Fusobacteriaceae	1.36986
					Erysipelotrichaceae	2.27273
					Streptococcaceae	1.13636	Purine metabolism (9.6%)	Lactobacillaceae	54.5455	Purine metabolism (8.1%)	Ruminococcaceae	30	Purine metabolism (7.9%)	Ruminococcaceae	26.087
					Streptosporangiaceae	1.13636		Lachnospiraceae	18.1818		Clostridiaceae	15		Lachnospiraceae	21.7391
					Sphingobacteriaceae	1.13636		Ruminococcaceae	9.09091		Lachnospiraceae	15		Eubacteriaceae	8.69565
					Acidaminococcaceae	1.13636		Chroococcales	9.09091		Acidaminococcaceae	10		Acidaminococcaceae	4.34783
					Planctomycetaceae	1.13636		Bacteroidaceae	9.09091		Mycobacteriaceae	5		Acholeplasmataceae	4.34783
					unclassified Acidobacteria	1.13636					Acholeplasmataceae	5		Paenibacillaceae	4.34783
					Pseudomonadaceae	1.13636					Thermoanaerobacteraceae	5		Veillonellaceae	4.34783
					Veillonellaceae	1.13636					Coriobacteriaceae	5		Bacillaceae	4.34783
					Anaeromyxobacteraceae	1.13636					Clostridiales Family XI. Incertae Sedis	5		Fusobacteriaceae	4.34783
					Rhodobacteraceae	1.13636					Eubacteriaceae	5		Flavobacteriaceae	4.34783
					Bradyrhizobiaceae	1.13636								Brevibacteriaceae	4.34783
					Dictyoglomaceae	1.13636								Bacteroidaceae	4.34783
					Propionibacteriaceae	1.13636								Peptostreptococcaceae	4.34783
					Paenibacillaceae	1.13636
					Chlorobiaceae	1.13636	Ribosome (19.3%)	Lactobacillaceae	59.0909	Ribosome (16.3%)	Ruminococcaceae	30.9524	Ribosome (14.1%)	Ruminococcaceae	35
					Aerococcaceae	1.13636		Ruminococcaceae	13.6364		Lachnospiraceae	23.8095		Clostridiaceae	20
					Heliobacteriaceae	1.13636		Clostridiaceae	9.09091		Clostridiaceae	14.2857		Lachnospiraceae	12.5
					Fusobacteriaceae	1.13636		Lachnospiraceae	4.54545		Eubacteriaceae	7.14286		Bacteroidaceae	5
								Haloplasmataceae	4.54545		Bacteroidaceae	4.7619		Eubacteriaceae	5
	Plant-pathogen interaction (15.4%)	Succinivibrionaceae	21.7391	Plant-pathogen interaction (5.2%)	Lactobacillaceae	20		Bacillales Family XII. Incertae Sedis	4.54545		Bacillaceae	2.38095		Peptococcaceae	5
		Eubacteriaceae	21.7391		Coriobacteriaceae	13.3333		Bacteroidaceae	4.54545		Oscillatoriophycideae	2.38095		Bacillaceae	5
		Enterococcaceae	13.0435		Anaeromyxobacteraceae	6.66667					Listeriaceae	2.38095		Thermoanaerobacteraceae	2.5
		Streptococcaceae	13.0435		Rhodobacteraceae	6.66667					Prevotellaceae	2.38095		Oscillatoriophycideae	2.5
		Chroococcales	8.69565		Sphingomonadaceae	6.66667					Erysipelotrichaceae	2.38095		Acetobacteraceae	2.5
		Clostridiaceae	4.34783		Peptostreptococcaceae	6.66667					Propionibacteriaceae	2.38095		Clostridiales Family XI. Incertae Sedis	2.5
		Lactobacillaceae	4.34783		Desulfobacteraceae	6.66667					Peptococcaceae	2.38095		Lactobacillaceae	2.5
		Erysipelotrichaceae	4.34783		Eubacteriaceae	6.66667					Paenibacillaceae	2.38095
		Leptospiraceae	4.34783		Bacteroidaceae	6.66667
		Entomoplasmataceae	4.34783		Nitrospiraceae	6.66667	Starch and sucrose metabolism (3.5%)	Lachnospiraceae	50	Starch and sucrose metabolism (4.7%)	Ruminococcaceae	41.6667	Starch and sucrose metabolism (4.8%)	Clostridiaceae	28.5714
					Enterobacteriaceae	6.66667		Lactobacillaceae	25		Clostridiaceae	33.3333		Ruminococcaceae	28.5714
					Acholeplasmataceae	6.66667		Clostridiaceae	25		Erysipelotrichaceae	25		Lachnospiraceae	7.14286
														Eubacteriaceae	7.14286
	Fructose and mannose metabolism (1.8%)	Lachnospiraceae	75	Fructose and mannose metabolism 5.5%)	Bacteroidaceae	25								Veillonellaceae	7.14286
		Ruminococcaceae	25		Lactobacillaceae	25								Erysipelotrichaceae	7.14286
					Erysipelotrichaceae	12.5								Bacillaceae	7.14286
					Lachnospiraceae	12.5								Bacteroidaceae	7.14286
					Eubacteriaceae	6.25
					Enterococcaceae	6.25	Fructose and mannose metabolism (3.5%)	Lactobacillaceae	50	Fructose and mannose metabolism (5.8%)	Eubacteriaceae	14.2857
					Prevotellaceae	6.25		Ruminococcaceae	25		Prevotellaceae	14.2857
					Clostridiaceae	6.25		Erysipelotrichaceae	25		Erysipelotrichaceae	14.2857
											Lachnospiraceae	14.2857
	Fatty acid biosynthesis (1.8%)	Oscillatoriales	33.3333	Fatty acid metabolism (3.6%)	Streptomycetaceae	9.09091					Lactobacillaceae	14.2857
		Clostridiaceae	33.3333		Clostridiales Family XI. Incertae Sedis	9.09091					Clostridiaceae	14.2857
		Bradyrhizobiaceae	33.3333		unclassified Bacillales	9.09091					Bacteroidaceae	14.2857
					Eubacteriaceae	9.09091
	Amino sugar and nucleotide sugar metabolism (1.8%)	Vibrionaceae	33.3333		Chromatiaceae	9.09091				Glyoxylate and dicarboxylate metabolism (5.8%)	Eubacteriaceae	27.2727	Glyoxylate and dicarboxylate metabolism (4.8%)	Clostridiaceae	35.7143
		Clostridiaceae	33.3333		Vibrionaceae	9.09091					Ruminococcaceae	27.2727		Eubacteriaceae	21.4286
		Lactobacillaceae	33.3333		Brevibacteriaceae	9.09091					Clostridiaceae	18.1818		Ruminococcaceae	14.2857
					Actinomycetaceae	9.09091					Xanthomonadaceae	9.09091		unclassified Acidobacteria	7.14286
	Aminoacyl-tRNA biosynthesis (1.8%)	Paenibacillaceae	33.3333		Fusobacteriaceae	9.09091					Bacteroidaceae	9.09091		Peptostreptococcaceae	7.14286
		Ruminococcaceae	33.3333		Micromonosporaceae	9.09091					Prevotellaceae	9.09091		Acidaminococcaceae	7.14286
		Veillonellaceae	33.3333		Bacteroidaceae	9.09091								Erysipelotrichaceae	7.14286
	Cysteine and methionine metabolism (3.5%)	Campylobacteraceae	11.1111	Pyruvate metabolism (6.5%)	Bacteroidaceae	15				Plant-pathogen interaction (5.8%)	Clostridiaceae	9.375	Plant-pathogen interaction (7.6%)	Clostridiaceae	13.6364
		Enterococcaceae	11.1111		Eubacteriaceae	10					Lactobacillaceae	9.375		Lactobacillaceae	13.6364
		Acidaminococcaceae	11.1111		Lactobacillaceae	10					Ruminococcaceae	9.375		Veillonellaceae	9.09091
		Erysipelotrichaceae	11.1111		Clostridiaceae	10					Streptococcaceae	6.25		Erysipelotrichaceae	4.54545
		Veillonellaceae	11.1111		Listeriaceae	5					Eubacteriaceae	6.25		Bacillaceae	4.54545
		Desulfobacteraceae	11.1111		Bartonellaceae	5					Coriobacteriaceae	6.25		Lachnospiraceae	4.54545
		Clostridiales	11.1111		alpha proteobact	5					Peptostreptococcaceae	3.125		Streptococcaceae	4.54545
					Lachnospiraceae	5					Lachnospiraceae	3.125		Ruminococcaceae	4.54545
	Geraniol degradation (1.8%)	Desulfovibrionaceae	50		Veillonellaceae	5					Veillonellaceae	3.125		Succinivibrionaceae	4.54545
		Eubacteriaceae	50		Rhodobiaceae	5					Chroococcales	3.125		Eubacteriaceae	4.54545
					Ruminococcaceae	5					Alicyclobacillaceae	3.125		Anaeromyxobacteraceae	4.54545
	Valine, leucine and isoleucine biosynthesis (1.8%)	Flavobacteriaceae	33.3333		Fusobacteriaceae	5					Enterococcaceae	3.125		Chroococcales	4.54545
		Clostridiaceae	33.3333		Erythrobacteraceae	5					Idiomarinaceae	3.125		Leptospiraceae	4.54545
		Lachnospiraceae	33.3333		Sphingomonadaceae	5					Erysipelotrichaceae	3.125		Peptostreptococcaceae	4.54545
					Enterococcaceae	5					Succinivibrionaceae	3.125		Alicyclobacillaceae	4.54545
	Glyoxylate and dicarboxylate metabolism (1.8%)	Ruminococcaceae	33.3333								Sphingomonadaceae	3.125		Anaplasmataceae	4.54545
		Eubacteriaceae	33.3333	Starch and sucrose metabolism (4.5%)	Clostridiaceae	28.5714					Desulfobacteraceae	3.125		Nostocaceae	4.54545
		Clostridiaceae	33.3333		Erysipelotrichaceae	28.5714					Entomoplasmataceae	3.125
					Ruminococcaceae	7.14286					Staphylococcaceae	3.125
	Pentose and glucuronate interconversions (2.4%)	Alicyclobacillaceae	25		Eubacteriaceae	7.14286					Chlorobiaceae	3.125
		Peptostreptococcaceae	25		Veillonellaceae	7.14286					Enterobacteriaceae	3.125
		Clostridiaceae	25		Bacillaceae	7.14286					Rhodobacteraceae	3.125
		Ruminococcaceae	25		Bacteroidaceae	7.14286					Acholeplasmataceae	3.125
					Lachnospiraceae	7.14286
	Purine metabolism (5.3%)	Ruminococcaceae	33.3333							Pyruvate metabolism (13.2%)	Ruminococcaceae	20	Pyruvate metabolism (6.2%)	Clostridiaceae	16.6667
		Lactobacillaceae	22.2222	One carbon pool by folate (3.9%)	uncultured	27.2727					Eubacteriaceae	13.3333		Ruminococcaceae	16.6667
		Lachnospiraceae	22.2222		Streptococcaceae	18.1818					Clostridiaceae	13.3333		Enterococcaceae	11.1111
		Clostridiaceae	11.1111		Peptostreptococcaceae	18.1818					Enterococcaceae	6.66667		Lachnospiraceae	11.1111
		Thermoanaerobacteraceae	11.1111		Veillonellaceae	9.09091					Lachnospiraceae	6.66667		Eubacteriaceae	5.55556
					Ruminococcaceae	9.09091					Listeriaceae	6.66667		Bradyrhizobiaceae	5.55556
	Pyrimidine metabolism (3.6%)	Lactobacillaceae	33.3333		Lachnospiraceae	9.09091					Bartonellaceae	6.66667		Rhodobiaceae	5.55556
		Clostridiaceae	33.3333		Haloplasmataceae	9.09091					alpha-proteobacteria	6.66667		Porphyromonadaceae	5.55556
		Lachnospiraceae	16.6667								Veillonellaceae	6.66667		Erythrobacteraceae	5.55556
		Ruminococcaceae	16.6667	RNA degradation (3.6%)	Bacteroidaceae	33.3333					Fusobacteriaceae	6.66667		Sphingomonadaceae	5.55556
					Lactobacillaceae	22.2222					Erysipelotrichaceae	6.66667		Desulfobacteraceae	5.55556
					Lachnospiraceae	11.1111								Acidaminococcaceae	5.55556
					unclassified Acidobacteria	11.1111				Valine, leucine and isoleucine biosynthesis (4.3%)	Ruminococcaceae	40
					Clostridiaceae	11.1111	One carbon pool by folate (4.4%)	uncultured	60		Lachnospiraceae	26.6667	One carbon pool by folate (3.1%)	uncultured	33.3333
					Ruminococcaceae	11.1111		Methylobacteriaceae	20		Erysipelotrichaceae	13.3333		Streptococcaceae	22.2222
								Lachnospiraceae	20		Flavobacteriaceae	6.66667		Thermoanaerobacterales Family III	11.1111
				Fatty acid metabolism (3.6%)	Streptomycetaceae	9.09091					Clostridiaceae	6.66667		Lachnospiraceae	11.1111
					Clostridiales Family XI. Incertae Sedis	9.09091					Bacteroidaceae	6.66667		Haloplasmataceae	11.1111
					unclassified Bacillales	9.09091								Peptostreptococcaceae	11.1111
					Eubacteriaceae	9.09091				Cysteine and methionine metabolism (2.7%)	Enterococcaceae	14.2857
					Chromatiaceae	9.09091	Pentose phosphate pathway (3.5%)	Lactobacillaceae	25		Bacteroidaceae	14.2857	Pentose phosphate pathway (3.4%)	Eubacteriaceae	20
					Vibrionaceae	9.09091		Ruminococcaceae	25		Eubacteriaceae	14.2857		Clostridiaceae	20
					Brevibacteriaceae	9.09091		Lachnospiraceae	25		Erysipelotrichaceae	14.2857		Ruminococcaceae	20
					Actinomycetaceae	9.09091		Eubacteriaceae	25		Veillonellaceae	14.2857		Lachnospiraceae	10
					Fusobacteriaceae	9.09091					Rikenellaceae	14.2857		Lactobacillaceae	10
					Micromonosporaceae	9.09091	Arginine and proline metabolism (6.1%)	Lactobacillaceae	42.8571		Desulfobacteraceae	14.2857		Erysipelotrichaceae	10
					Bacteroidaceae	9.09091		Clostridiaceae	28.5714					Bacteroidaceae	10
								Erysipelotrichaceae	14.2857
								Rikenellaceae	14.2857				Fatty acid metabolism (4.5%)	Ruminococcaceae	15.3846
														Eubacteriaceae	15.3846
							Aminoacyl-tRNA biosynthesis (4.4%)	Lactobacillaceae	100					Pseudomonadaceae	7.69231
														Lachnospiraceae	7.69231
							RNA degradation (3.5%)	Lactobacillaceae	33.3333					unclassified Bacillales	7.69231
								Bacteroidaceae	33.3333					Chromatiaceae	7.69231
								Aquificaceae	33.3333					Vibrionaceae	7.69231
														Brevibacteriaceae	7.69231
							Pentose and glucuronate interconversions (3.5%)	Bacteroidaceae	25					Fusobacteriaceae	7.69231
								Clostridiaceae	25					Bradyrhizobiaceae	7.69231
								Lactobacillaceae	25					Micromonosporaceae	7.69231
								Peptostreptococcaceae	25
													Galactose metabolism (3.1%)	Lachnospiraceae	44.4444
							Amino sugar and nucleotide sugar metabolism (2.6%)	Ruminococcaceae	33.3333					Ruminococcaceae	22.2222
								Lactobacillaceae	33.3333					Comamonadaceae	11.1111
								Clostridiaceae	33.3333					Pasteurellaceae	11.1111
														Streptococcaceae	11.1111
